# Supplementary material for: Cyclodipeptide oxidase is an enzyme filament
Source: Nat Commun. 2024 Apr 27;15:3574. doi: 10.1038/s41467-024-48030-9 (PMC11055893; doi:10.1038/s41467-024-48030-9)
Supplement: Supplementary file 4 — Supplementary Data 1 [file 41467_2024_48030_MOESM4_ESM.csv]

CDOA Uniprot Accession	CDOB Uniprot Accession	CDPS Uniprot Accession	CDOA/B Fusion Uniprot Accession	Genome ID	Organism	Domain	Phylum	CDOA Sequence	CDOB Sequence	CDOA/B Fusion Sequence
A0A401QQ86	A0A059WGD3	A0A059WKX0		BHXC01000001	Streptomyces noursei	Bacteria	Actinomycetota	MLTQSSSESPPESLADALTVLKTRTAVRNYSKEPVDDALIERLLEAMLAAPTASNRQAWSFVVVRRPAGVRQLRAFSPGVLGTPAFFVVACVDRSLTDNLSPKLSQTIYDTSKLCVAMAVENLLLAAHAFGLGGCPVGSFRSEIVKSMLGIPEHIEPMLVVPIGRPATALVPSPRRATNEVVNYESWGNRAAAPTA	MNPGETVLPPQLREDIALLAAFLLSSGRGLLDEPADYGIYRCTDGARRVLQLLDEHGGSTARLTAVRERLDEVMFAPMGEDRDMGEILDDLCRQMAGALPEIETP
A0A0A8EK75	A0A0A8EP93	A0A0A8EHZ6		CP003987	Streptomyces sp. 769.	Bacteria	Actinomycetota	MPDVWTVLKTRTAVRNYAKEPVDDALIEQLLEAMLAAPTASNRQAWSFTVVRRPAAVRRLRAFSPGVLGTPAFFVVACVDRSLTDNLSPKLSQKIYDTSKLCVAMAVENLLLAAHAAGLGGCPVGSFRSEIVKSMLGIPEHIEPMLVVPIGRPATALVPSQRRAKNEVVNYESWGNRAAAPTA	MLPPQLREEIALLAVYLLSSGRGLLEEPADYGIYRCTDGARRALQLLDEHGGSTARLTAVRERLDEVMFAPMGEDRDMGAILDDLCRQMADALPEIETP
A0A0B7ME83	A0A0B7ML06			CDRZ01000212	Syntrophaceticus schinkii.	Bacteria	Bacillota	MEVFDCIVKRRSVRRYEKQEVSDELLCKLVDAGRWAPSGSNIQPLHYTIVRTPEQIKKVKAFTPGMSAEVPAVIAVCADLDLAARKGGKLGCETLAVLDAAMAAQNILLAATELGLGSCVIRSFNPEAVQTILKLPETIVPQLLVSIGYAARTPKPPRRKEIEAITSWEAYGE	MIAVIDKTKFYELFCFILTSARGCVDEPPIYGPLRLLDTYSRLIDALDEGSVDPFWQELKEQIDSYKNDAMYDAEGFVKAIDQTLAAVAQHIQEKGIEGEA
A0A0F9HUN6	A0A0F9HVD7			LAZR01014067	marine sediment metagenome.	NA	NA	MRVFEAIKGRRSIRRFENRCVDKKVLQKLVEAGIWAPSGGNAQTWVFIIVTDPRRIQKIKAVSPGMLGIPSALIVVCQDKKLAYEKGGEIGRDTLSIMDAAMASQNIMLRAHEERLGSCAVLSFHKKGVQTLLNLPERIVPELVICLGYPAESPKPPQRKFEEICFFEEY	MENGLERGIFELLCYMIVSARNLEQETKMYGPFRLVDAASRLIEILEESGIGDEFLSQVRSMIEANKYKVMTDKEGFVAFLDDLALKMVGRLKEAE
A0A2X0Y3H1	A0A0J1INH7			UAPZ01000007	Niallia circulans	Bacteria	Bacillota	MDVLEAIKTRRSLRSFAERGGLPIEVVDSIEQSILHSPSGSNAQESHFLIVQNKEQIKRIKRFSPGLSGDPAAVIVLCSNPAEALHKGGKDSEEVLRFVNLGIVAAYILLSTHSLGIGNCPVRSFHKKAIKELLALPHEMEPELLISLGYSKESPRKKKNRAKEEVISFDRYGNIQK	MTDMETYKNEKLVELVRDYSGYILTSAKGLYREPAHYGPLRMVGALERTLVLLTELGIEDKEMEEVLSFIRKEGWRALSDPLGYEKALDKSIDQLVELTVQSKE
A0A0J1G697	A0A0J1J249			JNGB01000028	Robinsoniella sp. RHS.	Bacteria	Bacillota	MTDDLLTLMKSRRSCRHFLDKAVPCKLLETLIEAGRFAPSASNVQAWKFCLITDPDLVRKVDLFSPGLSGKPPVILAICSDREYAGKRGGVAASEILATIDASMAAENIMLEAVSLGLGTCAIKSFNNAAVRKLLKLPPQIEIELLLSIGYPDADPHIPLRKPLEEILFYNEWKETCINE	MNEQINKDRCFELLVYLVSSAAGLKKEPHIYGSLRLIEASRQLGQILADADDTKSAAFTELIDTIENSKNKCMTDQDAFYQMLEEASLKLVDCC
A0A0K3BLW8	A0A0K3BHH1			LN877229	Kibdelosporangium sp. MJ126-NF4.	Bacteria	Actinomycetota	MASLDVADAIRRRRMHREFTDDPVPRPVLRRMAWAAARAQQARSGIRNIVIVDDPHIMATARQVLPGFLTNAPAMLVLGTDVVRAEQVLGRRGVEVATRIDVGAACAHLALFAQTVGLGICTITSWAEPAVQTLVELPPHIRADVTVAVGFVTPTPPPAPRGFTTPLHHNRFGTEWEASDD	MTDDSRQLFAIITHLVTSAPTSLDETPILAAFRMVDAAGRLMALSAPDDEFLRAAHADLTDHATLVLTDQAAFREWLDEYVRRFTREALSRTASAS
A0A0K9XLG1	A0A0K9XL38	A0A0K9XM33		LFXA01000002	Streptomyces caatingaensis.	Bacteria	Actinomycetota	MPKSPLPETQADVLNVIRTRTVLRNYAPETIDDALVDRMLECMLAAPTASNKQAWSFVVVRDPANVRLLRAFSPGIIGTPSFVVVACVDRRLTAGLTGEISRKIYETSKLCVAMAVENLLLSAHALGFGGCPVSSFREEVLRHLLGLPEALEPVLLVPVGRAAQPPTPSDRRDKNEVISYEVWGNRTAEPAA	MKSGETVPQNRLHEDIALLAAYLLSSGRGLLNEPSDYGAFRCADAARRTLEILERAGGSSPGLTEVRERLDGVMFAPMGGDTDIAAVLDELCLKMADSLKNAASAPSS
A0A0Q3T4A8	A0A0Q3QKS7			LJIX01000006	Cytobacillus solani.	Bacteria	Bacillota	MEVIEAVKTRRSTRSFDPRVLPTEIMKDIENAILNSPSGSNAQESHFVIVQDERQIKNMKRFAPGLSGNPAAIVVLCSNANESFIRGGKDSEEVLRFVNLGIAAAYILLTAHSDGVGNCPVRSFHKESIKRILDLPPEIEPELLISLGYADRPPRPKTSKHVQEVISFEHYGKY	MYRRLFLLNTTENTKTAQLLQEDLLDYVAYTLTSAKGLYREPHSYGPMRMIDSMEKALHLLKEAGIQDEALEEGLAAVRNARWKAMTESEEFGKAMDESILNLVDITVNK
A0A0S1X8L1	A0A0S1X8L6			CP013050	Thermococcus barophilus.	Archaea	Euryarchaeota	MDFMEIIKGRRAVRRFEEKQIPSEDLKKILEAGIWAPSGSNIQPWEFILITEKEMIEKIKLISPGLFGNPSALVILCINKGRSKKGGRLGEVTALMDISMAAQNMMLAAYSMGIGSCPIVSFSKSALKELLDIPEYVEPVLILSLGYPKSWPKPPKRRPLEEVVHVERFGRHFEG	MEDILKDDHFKLLAFLITSARGCVDEPPLYGPLRLIDAASRLIDIMKKEGKVNEQILRLQESIEEKMNLVMYDEEAFVEFLDELSQELAKIIIRK
A0A0S7BSJ3	A0A0S7BUG8			DF968181	Flexilinea flocculi.	Bacteria	Chloroflexota	METLEAIRTRRSVRSYTSEPIDDADLQKIIEAAASAPSGGNSQSWLFISVCEPKQIARMRAICPGIIGIPSGIIVLCLDFRGQKKEVLPIIKYLDIGAAMQNILLAAHDLGLGGCAIGSFHVEGVKEFLKIPEQVEPVLLIVLGKPRSIPSAPRKKLLQEIYFQESFEKI	MKKYKMEPTELKNELFMLVSYVITSARGLYDEPDNYGIFRLIDSAGRLLAIMESAGMSDDFIASLREQIDEERESSMDDDAQKRHLDAMVLKIARELQKR
A0A0S7Y0W5	A0A0S7Y0V3			LIZX01000054	candidate division WOR-1 bacterium DG_54_3.	Bacteria	NA	MDLLKAIVERRSVRSFRADFVPEDMLRRLVEAGIWAPSGGNAQTWRFIIITDGGSIRRLKMLSPGLLGNPPAVIVICQDVAKAERKGAKLGKEVLSLMDSAMAAQNIMLAAYAEGLGTCIVRSFHPGGVQKLLRLPEYIEPQILISVGVPVSMPKPPKRNFDIVSFQEYRSND	MISSIETKAFELVCYMVTSACNLLNENRLYGPFRLLDTASRLITILEEEGVKSKRLGEIRERIVAGQFSVMEDEKVFTDFLQDLVLALIPLMEDGTV
A0A0S7ZJ12	A0A0S7ZJ47			LJNB01000174	Spirochaetes bacterium DG_61.	Bacteria	Spirochaetota	MGTVLTVIKNRRSIRSHTDKPISESDIVKLIDAANWAPSAGNVYPWNIVIVQDKKLIRKIQAVSPGMLGTPTALIILCIDREKAFKRVGTKGKEILCIMDITHAAQNICLEATELDIGTCCIMSFNPDAVAELLTLPKQFSADYIISLGYTAGKPVSSKKRAVEETILSWVKEK	MSNIEEIREKWLELFCFMASSARGCVEEPTIYGPFRLVDSLEKILRTLEDQGIADDFMKKEKEKIAEKKLVVITDQEAFVRFLDEIVIDFTKRLKDT
A0A0S8BN81	A0A0S8BLA5			LJNN01000041	Anaerolineae bacterium SG8_19.	Bacteria	Chloroflexota	MDGQVVLKNIKTRRVIRSMTDQPVERVQLEEILEAARWAPAGGNKRMLRFVAIQESETLRLLRMVSPGMSQRPMAAVVICRDLDKLPPCRLLVDDPASYIDVGAAMQNMMLAAHALGLGSGPVTSFSKEAVRVLLNLPANLVPELILCVGYPSAGDQLPMRPKQKVTWQSLTDWERY	MTEGMVISEDQGVELLAFLITSARCHLDDPPDYGSMRLLDAAERLSDFMKERASPETQQLLALILKESPRVQSTIADRDQYTSLLDELCRDVARHLVEHSMVVADR
A0A100I221	A0A100I2B9			AP018410	Mycobacterium pseudoshottsii JCM 15466.	Bacteria	Actinomycetota	MGTSADHDHRDLKLWDAFRKRRTHRDFEQTELSTEAIGALVEAAASAQTFRPGVRHIVVVTEPASVATLGDVVPGWVSNATAAIVLCTDVDKAAALAGSRAVDIYTKLDAGAALAHITLAAVGLGVGICTVGSFTEGAVQAVLDIPDHIRPDVVIGIGIPIRNPLPAPPRAAFQPGVHYNRFGKPTESTAP	MKKPTQDELVSIVAYLLGSAALTDQEAPAITALHFVGAGMRILEIVAQETDDDFAQAKMKTIEQRIQQVLGDPAALSEYLHCIAKEFAKEVANRRQVAAGSGLPSDRATESPTEPPTS
A0A101EZR7	A0A101EZV6			LGFJ01000091	Thermococcus sp. 40_45.	Archaea	Euryarchaeota	MEFMEIIKGRRSVRRFKDEKIPREHLLKILEAGIWAPSGSNIQPWEFILVTQEPTIEKIKLISPGLFGNPAALIICCINKKRAEKGGRLGENTALMDVSMAAQNMMLMAYSLGIGSCPIVSFNKTALKELLNIPEDVEPVLIISLGYPEFWPKPPKRRPLEEVVHVEEYGKPLEG	MKNTESLLKDEHFKLLSFLITSARGCVNEPVLYGPLRLVDAAARLIDIMKKEGKVTPEIEELQKLIEEKKDLVMYDEEGFINFLDELSKRLGEIIKKVD
A0A101WHH0	A0A101WGL8			LOES01000146	Clostridia bacterium BRH_c25.	Bacteria	Bacillota	MTFDELIVTRRSVRQYNGEKVEKEKLEALVNAAIWAPTASNLQLWHFVVIQEEKKLEKIKLFSPGMPKTAHCVIAICVDLSDAEARGGAFARRNAPVDIAFAAQNILLKAHELGLGACVVKSYNEKSVGQILGLSSEVAALMLITVGYYENPPKAPTRKSLSEVIHYEGWESEAKANE	MNRDDQDRIFSYLITSAKGCIDEPPLYGPLRLLDAYSILLGMQKREDTDEFYFELGKQIESFKNKCMGDEKQFIEGLDQALESLTNYIIYK
A0A124FF70	A0A117L1F4			LGFD01000033	Thermococcus sibiricus.	Archaea	Euryarchaeota	MEFMEIIKGRRSVRRFKDEKIPREHLLKILEAGIWAPSGSNIQPWEFILVTQEPTIEKIKLISPGLFGNPAALIICCINKKRAEKGGRLGENTALMDVSMAAQNMMLMAYSLGIGSCPIVSFNKTALKELLNIPEDVEPVLIISLGYPEFWPKPPKRRPLEEVVHVEEYGKPLEG	MKNTESLLKDEHFKLLSFLITSARGCVNEPVLYGPLRLVDAAARLIDIMKKEGKVTPEIEELQKLIEEKKDLVMYDEEGFINFLDELSKRLGEIIKKVD
A0A160NZT9	A0A160NXE2	A0A169NFD3		AP017424	Streptomyces laurentii.	Bacteria	Actinomycetota	MDLSTSLASSSATLQVIRTRSVVRQFTGEPVDDDRLDALLDAMLAAPTGGNKQAWAFVAVRDPRTLRVLRAFSPGLIEPSPLVVVACFDRSRAVKDDGEFWDEGLLCVAMAVQNLLLAAHSMGLGGCPAASFRRTSVQALLRLPEHLEPLLLVPVGYPKRDLVSPPRRDRSEVVGHDFWGNPSPTGR	MISGETPPRPVDEELILLAAYLLSCGRGLLDEPQVYGTFRCIDAARRVLVLLKDRGLDNSELLALHSQLEDFMCGPMIQRDVTGFLDEVCLRLTLQLRDSDLIPQEPPSVVPV
A0A160VV59	A0A160VTT5			LN999010	Thermococcus chitonophagus.	Archaea	Euryarchaeota	MEIMTIIKGRRAVRKFDDKQIPLHDLKEILEAGIWAPSASNIQPWEFILVTEKQKIEKIKLVSPGLFGNPAALVILCINKERAKKGGRLGEKYALMDIAMAAQNMMLVAYSKGIGSCPVVSFNRVAVKEILSIPEHVDPVLILTLGYPKFWPKPPKRRKEVMHLEEYGNVIE	MLDAAIKTIEIMEKYGKVPPEILEIKREIENKKNLVMYDEEEFMAFLDELSRKIAKLIK
A0A168PNB3	A0A168PND3			LITQ01000038	Clostridium coskatii.	Bacteria	Bacillota	MSDSVLLDVMKKRRSIRRFSEEPVTKSEVMELLKGAVTAPSGSNIQPWLFGIIDDQKQLNKIFPFSPGLGGKPSCIIVVCSNRKLAYDKGGKLGRDELAIMDISMASENIMLLAAERGLGTCPVKSFNAQAVRKILKLPEYVSPDLIITLGYPKNETKSPPKRKLEDVLFYNDWEEKTYE	MNEKLIELLAYIVSSAVGCLNEPKIYGSLRLIDTTQKIIELFNELNLVEDENLNKIANIINEEKSLCMSDDAAFEKMLNSVSDKLVQLIVNEGK
A0A174KD84	A0A174KET5			QRHZ01000001	Blautia obeum.	Bacteria	Bacillota	MLLNEAIMGRHSIRSFRPDPVEKSLLLTLADAAQQAPSASNLQAWRFLFITDQQLKEKVDLFSPGLSGKPPVILVICSDMHKAARKGGKNSEVYGCLMDASMAAENLMLKAVELGLGTCAIKSYNDSAIRKILNIPERYRIEMLMSIGYPQGEPRCPKRPPLEEICFFDHITESEKENHE	MNNPEFELLVYLITSAKALPEEPACYGSIRLTEAASRLCKIICEKYPENDAYRALLGCIDADKGKALTEPEGFAKMLEKASEMLVDCL
A0A1B4Y949	A0A1B4Y942			AP017624	Mycobacterium ulcerans subsp. shinshuense.	Bacteria	Actinomycetota	MGTSADHDHRDLKLWDAFRKRRTHRDFEQTELSTEAIGALVEAAASAQTFRPGVRHIVVVTEPASVATLGDVVPGWVSNATAAIVLGTDVDKAAALAGSRAVDIYAKLDAGAALAHITLAAVGLGVGICTVGSFTEGAVQAVLDIPDHIRPDVVIGIGIPIRNPLPAPPRAAFQPGVHYNRFGKPTESTAP	MKKPTQDELVSIVAYLLGSAALTDQEAPAITALHFVGAGMRILEIVAQETDDDFAQAKMKTIEQRIQQVLGDPAALSEYLHCIAKEFAKEVANRRQVAAGSGLPSDRATESPTEPPTS
A0A1C5NFF1	A0A1C5NFK0			FMEC01000003	uncultured Ruminococcus sp.	Bacteria	Bacillota	MLLNEAIMGRHSIRSFRPDPVEKSLLLTLADAAQQAPSASNLQAWRFLFITDQQLKEKVDLFSPGLSGKPPVILVICSDMHKAARKGGKNSEVYGCLMDASMAAENLMLKAVELGLGTCAIKSYNDSAIRKILNIPERYRIEMLMSIGYPQGEPRCPKRPPLEEICFFDHITESEKENHE	MNNPEFELLVYLITSAKALPEEPASYGSIRLTEAASRLCKIICEKYPENDAYRALLGCIDADKGKALTEPEGFAKMLEKASEMLVDCL
A0A1C6LHG6	A0A1C6LHA5	A0A1C6LH45		FMHM01000001	Streptomyces sp. AmelKG-E11A.	Bacteria	Actinomycetota	MRVLRTRSAVRQFTDQPVSDGQLEQLIDAILAAPTGGNKQAWAFVAVRDPRTLRLVRAFSPGMIEPPPLVVVACFDRSRAVKDDGEFWDEGLLCVAMAVQNLLLAAHCLGLGGCPAASFRRGSVAAILGLPGHLEPLLLVPLGHPARDLVSPPRRDRSEVVSHEFWGNGTPADR	MSSGETALRPIDEELLLLTAYLLSSGRGLLEEPQQYGPFRCIDAARRVLVLLRGRGVTNSELQELHGRLEDFMCGPMAPRDLTAFLDEVCGKLTLLLRDSDLIRRGPASPATT
A0A1F8LPV5	A0A1F8LQ66			MGML01000140	Chloroflexi bacterium RBG_13_46_14.	Bacteria	Chloroflexota	MDLLKAIMERRSVRSFQTDPVPVDMLRRLVEAGIWAPSGGNAQTWCFIIVTDGASIRRLKMLSPGLLGNPPAVMVICQNVAEAERKGAKLGKEVLMLMDSAMAAQNIMLAAYAEGLGTCIVRSFHPEGVQKLLKLPQYIEPQILISVGFPASVPKPPKRNFNIVSFQEYIGND	MISSIEPKAFELVCYMVTSACNLLNENKLYGPFRLLDTASRLITLLEEEGVRSKRLEEIRERIIAGQYSVMEDEKVFADFLQGLVLALIPLMEDGTV
A0A1G3LS29	A0A1G3LSU0			MIAS01000267	Spirochaetes bacterium GWB1_66_5.	Bacteria	Spirochaetota	MEVERAILERRSVRQFSKRPLERQDLQEMLRAAIWAPTGANAQPWAFVCVTDPAAVHRIRVVSPGMFWDPQAVVSVCSDQRKAGRFRGGPELARFDCAMAAQNLMLRAFSLGLGSCVIRSTNLEAVRLILEAPEYIQPELLVILGYPEGQPPAPSRDPGVVYWQKYGQQEA	MDRGLYELLGYLLTSARGLLEEPGEYGPLRLAEAASRLCAVLAGGGSAYSAAALQLQAGIDAGKFSVLSDPPAFQKALDQAVRDYTRRLA
A0A1G8XXY4	A0A1G8XXT2			FNFP01000001	Natronincola ferrireducens.	Bacteria	Bacillota	MDLIKAIRERRSIRKFQDTKVSREKIIDIIDKAIWAPSGSNTQAWRFIIIDEEAQQKKLKLFAPGLSGNPPVTLAICMDLKEAEKKGGRLGSNELVLYDAGIVCQNIGLLALEHKLGTCIVASFNKKGVQEILGLPNEVKPFLLMSLGYPEIVPSPPVRKKMGEIIYWQRYGKEEEQIE	MNNLQSVKEELEEIMFFLITSARGCIDEPASYGPLRLLEAASRLTDVVGKHNDSYIKLKDEINNSMDIALIDEEKFQEQLDDIILHLAKEVR
A0A1H3BPY2	A0A1H3BPT8			FNNG01000011	Tepidimicrobium xylanilyticum.	Bacteria	Bacillota	MDLKDVILKRRSIRRYTNEEVFTDILLEISKIAINAPSASNMKAWKLVIVNEKEKIEKIKRFSPGMGFTPPALIVVGIDKEKAIKKAGPIAIKEFIYYDAAIVSYNICLLALEYGLGSCILASFNRTAIGKFVNFPEEIYPILMVAVGYPLKVPQEVQLGNMTDTIFVQSYESR	MEVLLPKSVIDELDKAVCYILTSAKSYVDEPRSYVPMRLLESASIILDILSIYDNKYLWLNEEINRIKLLPLESEAEYLREIDIILTRLIESY
A0A1I1SDA2	A0A1I1S8J6	A0A1I1S8C0		FOLM01000014	Streptomyces aidingensis.	Bacteria	Actinomycetota	MEPTGEGEEVLRVLRGRAVVRRYTAEPVDDALLDRLLEVTVTAPTAANKQAWGFLAVRAPRMVRCLRAFAPGMIGLPPLVVVACFDRDRAVGEPAAPWDAGMLCVAMAVENLLLAAHAVGLGGCPVSSFDRAAVRRLVRLPPALEPLLLVPLGRPARIPEPAARRERSEVIRYESWD	MSHGTEPPVPPVPPGPPASAAAEGLTLLAAFLLSSARGLLNEPPGYGVARCADGARRTLELLDLCGGGPDPRLVRVRERLEETMCGPMSAADFPALLDRALDEVVSVIEEGGDREPGGLTGAG
A0A1I2RJU9	A0A1I2RBS9			FOOX01000004	Desulfotruncus arcticus DSM 17038.	Bacteria	Bacillota	MRRDSGIKRNDWGALAIMDLLDVIKARRSVRSFTDEPVSEDMLRRLVEAGCWAPSGSNAQAWEFIVIKDSKQMKKVLRFSPGLFEVPAAMIFVCLDKNRAYAKGGELGRDLMGLFDVAMASQNILLQAHAMGLGTCVLKGFDQEAIHVLLEFPENISPELLIITGYPKKIPNAPRRRPLEEVIHWERWGGGQ	MNNPGNKEAYYDLLGYVVSSAKELVVDPKLYGPLRLVDTASRLIGILMEEGRSDDFLVSLKDYIDENKHLVMTDEAEFIAFLNELVVKVAEFTLNNND
A0A1I7CY06	A0A1I7CY02			FPBA01000028	Geodermatophilus amargosae.	Bacteria	Actinomycetota	MTGVGADAERGAAVLAAIRSRRVVRAMTAEPVERHALETILDAARWAPTAGNRHLQRFVATDDPATLRVLRAVSPGMLQHPTAAITICTDHALAASYGFPSDAPGLRIDVGTAAATLMLAAHAIGIGAGPVTSFSHAAVAVALRLPESWVPELVVCLGHPRPGGPAPIRGRPHLTWRDLTTWVPPDRRPGADAPEPPQSAP	MPTTAPVWVLDEDEAVELLAYLITAARTQVDEAAEYGPMRLLTAAHRLAEQIAPRSSRATAAFVHDELDQVPQLAVPRTGREEYVARLDELCRSLAAHLSARWASDRAGPA
A0A1I7LHX3	A0A1I7LHV0			FPBV01000054	Alicyclobacillus macrosporangiidus.	Bacteria	Bacillota	MDVMEVIRTRRSTRSFQPRSLDAQAMEAIETAILNSPSGSNAQESHFVIVKDPDQIRRIKRFAPGLSGQPAAVVVLCSNRREALIRGGTDTVQTLRFVNLGIAAAYILLVTSSLQLGNCPVRSFHKKAVQTLLQLPEDVEPELLITVGHPAEPPRPKVSKPVTEVISYDRFGTR	MTGLERGDGTQRDRDALRETLRDYIGYVLTSARGLYGEPLSYGPMRMFDALEKSLVPKFDSW
A0A1Q4UXF2	A0A1Q4UXD0			LFBV01000013	Streptomyces uncialis.	Bacteria	Actinomycetota	MRVLRTRSAVRQFTDQPVSDGQLEQLIDAILAAPTGGNKQAWAFVAVRDPRTLRLVRAFSPGMIEPPPLVVVACFDRSRAVKDDGEFWDEGLLCVAMAVQNLLLAAHSLGLGGCPAASFRRGSVATILGLPSHLEPLLLVPLGHPARDLVSPPRRDRSEVVSHEFWGNGTPADR	MSSGETALRPIDEELLLLTAYLLSSGRGLLEEPQQYGPFRCIDAARRVLVLLRDRGVTNSELQELHGRLEDFMCGPMAPRDLTAFLDEVCGKLTLLLRDSDLIRRGPASPATT
A0A1Q6YXW7	A0A1Q6YZ35			MNDK01000051	Candidatus Rokubacteria bacterium 13_2_20CM_2_64_8.	Bacteria	Candidatus Rokubacteria	MTNPVLETIRTRRIARALTGEPIAREAFEEVLKAARWAPSAGNRRLHRFIAIQDPLTLRLLRMVTPGMFQRPAAIVVICIDRAKAASFGMRPNAKGLFVDVGTAAQTMLLAAHSLGLGSGVVTSFSQAAVSAVLNMPEGLSPEMFICLGHATPTQPPGMPARGQVTWQTLTQWERFPKSSTG	MVLSEDEAVELVAFLVTAARTQVDEAAEYGSLRLLTAAGRLGELIAERVSPETRALLTGPLKHIPELAVRTADPAAYVAALDGLCGAVGQHLVTHFGLERKGP
A0A1Q7IAR9	A0A1Q7IAQ2			MNFE01000159	Candidatus Rokubacteria bacterium 13_1_40CM_4_67_11.	Bacteria	Candidatus Rokubacteria	MTNPVLETIRTRRIARALTGEPIAREAFEEVLKAARWAPSAGNRRLHRFIAIQDPLTLRLLRMVTPGMFQRPAAIVVICIDRAKAASFGMRPNAKGLFVDVGTAAQTMLLAAHSLGLGSGVVTSFSQAAVSAVLNMPEGLSPEMFICLGHATPTQPPGMPARGQVTWQTLTQWERFPKSSTG	MVLSEDEAVELVAFLVTAARTQVDEAAEYGSLRLLTAAGRLGELIAERVSPETRALLTGPLKQIPELAVRTADPAAYVAALDGLCGAVGQHLVTHFGLERKGP
A0A1Q7UJ46	A0A1Q7UJ55			MNIO01000018	Candidatus Rokubacteria bacterium 13_1_20CM_4_68_9.	Bacteria	Candidatus Rokubacteria	MTNPVLETIRTRRIARALTGEPIAREAFEEVLKAARWAPSAGNRRLHRFIAIQDPLTLRLLRMVTPGMFQRPAAIVVICIDRAKAASFGMRPNAKGLFVDVGTAAQTMLLAAHSLGLGSGVVTSFSQAAVSAVLNMPEGLSPEMFICLGHATPTQPPGMPARGQVTWQTLTQWERFPKSSTG	MVLSEDEAVELVAFLVTAARTQVDEAAEYGSLRLLTAAGRLGELIAERVSPETRALLTGPLKHIPELAVRTADPAAYVAALDGLCGAVGQHLVTHFGLERKGP
A0A1Q9SQS5	A0A1Q9SQL3			MKJX01000201	Pseudonocardia sp. CNS-139.	Bacteria	Actinomycetota	MTADERGAAVLAAIRSRRVVRAMTAEPVARADLEAVLDAARWAPTAGNRHLQRFVATDDPATLRVLRMVSPGMVQRPAAVVAICTDRPRAAAYGFPPDAPGLHVDVAPPRPPSCSPRTRSGSAPGRSRRSAGPRWRLCCGCPRGGCRSWSSASGTRRPPARRRWPRGG	MTDANTLVLDEDTALELLAYLVTAARTQVDEAAEYGPLRLLTAARRLGAAIAPRASAGTAAFAAGPLDAVPELAVPREGREQYVARLDDLCRALAAHLTAHFGDRAAQ
A0A1R1EU06	A0A1R1ETS9			MRTP01000002	Paenibacillus rhizosphaerae.	Bacteria	Bacillota	MDVLETIKARRSARSFTDQRLEPHIVEAIKEAILHSPSASNAQESHFVIIQDEVRIRHIKRFAQGLSGVPAAVVVLCSNHQEALARGGADSADTLRFINLGVAASVIMLTAQSLGASSCPVRSFHAPSISAITGLPEEVKPELLISLGYADKPPRPKTSKPPKEMISFERYGN	METNLQAGDMRERMLDFAAYVLTSARALYREPHSYGPMRLADTLEKGLELLQAAGIRDETVEQAMAAVRESRPVAMTDPEGFAEALDRAIAVLVQATLEVKPEA
A0A1S2M4U9	A0A1S2M3Y1			CP063356	Anaerobacillus isosaccharinicus.	Bacteria	Bacillota	MNVLEAIKSRRSSRSFENRQLPTEVITAIEEAIMHSPSGSNAQESHFVIVQDREQIKRMKRFAQGVSGQPAAFIVLCSNKEEALVRGGIDTLEELRFVNIGIVASFIILTAQSYGVGTCPVRSFHQSSIQQILHLPKAVAPELLITLGYSDQKPRPKSIKSTSEVISHDKFGEL	MNHNVMGQLRMIDSLEKSLVLLKNAGVDIQTVDNAMATIRKDRWRATSDPEAFANAIDRAIDELVNVTIGEEGLR
A0A1V0A0V2	A0A1V0AK25	A0A1V0A0S8		CP017717	Nonomuraea sp. ATCC 55076.	Bacteria	Actinomycetota	MDEGTPDALRMLLTRTVVRQFTDRPVGDELVELMLEAMVAAPSASNRQAWAFVAVRDPRTLRLVTAFSPGVIDRPPLLVAACFDRSRTARRRPGPWDEGLLCVAMAVQNLLLAAHALGLGACPVASFRAGPVRRLLGLPAHIDPVLLVPVGHPARLPTRAPRRDQKEVISHDFWGRHDRA	MGEELLLLAAYLLSSGRGLLDEPAAYGPLRCLDAARRVLALAIRAGAGNEDVAALRAELDDVMCGAMTERDLDHFLDHLCERLGALLHESDLIQTTRG
A0A1V4A1D3	A0A1V3ZZV8	A0A1V3ZZY9		MVFC01000043	Streptomyces tsukubensis.	Bacteria	Actinomycetota	MDSPLPFSAFLDVLTSRTAVRQYTEEPVDDAMLDRLLDAMLSAPTAANKRAWAFVAVRDPAQVRRLRAFSPGMLGLPPLAVVACFDRRKVIHDAESFYDTGMLCLAMAVQNLLLAAHAAGLGGCPVSSYRSAPISRLLRLPPHLEPLLLVAIGRPAHPRQRADQLCERHEVIRHEFWNQQPSTADGTG	MNSGTSSRPLPTELAEQIALLAAFLLSSGRGLLEEPTAYGPARCADGARRTLELLERYGPCDARLVALRTRLEEAMSGPMGEVDLVALLDDACDRMAEVLSENR
A0A1Y4REC9	A0A1Y4REE6			NFLF01000021	Lachnoclostridium sp. An138.	Bacteria	Bacillota	MTISEALEKRRSIRNFSSKPVSEELLLELARAGRLAPSASNLQAWQFFFLTDPELVKKVDLFSPGLSGHPPVILAICSDMGYAAVHGSPNSERYGCIMDAAMAAENIMLKAADLGLGTCAIKSYNDAAVRKLLKLPEDYRIELLISLGYPEGEPRPRRLRPMEEILHFNAWQEEV	MRQEDYFELLVYMITSAAGLKGEPKIYGPLRMIEASERLCSLMLKEDPDNPDLKELREIIETGKQKTTSDEEGFYQMLQDAAAKLVDMV
A0A1Y4SCI0	A0A1Y4SCF8			NFLI01000006	Lachnoclostridium sp. An131.	Bacteria	Bacillota	MTISEALEKRRSIRNFSSKPVSEELLLELARAGRLAPSASNLQAWQFFFLTDPELVKKVDLFSPGLSGHPPVILAICSDMGYAAVHGSPNSERYGCIMDAAMAAENIMLKAADLGLGTCAIKSYNDAVVRKLLKLPENYRIELLISLGYPEGEPRPRRLRPMEEILHFNAWQEEV	MRQEDYFELLVYMITSAAGLKGEPKIYGPLRMIEASERLCSLMLKEDPDNPDLKELREIIETGKQKTTSDEEGFYQMLQDAAAKLVDMV
A0A1Z2TNS6	A0A1Z2TNT4			CP021848	Thermococcus sp. 5-4.	Archaea	Euryarchaeota	MEVMEAIKGRRAVRRFQDRDIPLEDMRKILEAGIWAPSGSNVQPWEFIVVMERDNVEKVKLISPGLFGNPAALVVLCVNRKLAERGGKLGEESALMDVSMAAQNMMLMAYSLGIGSCPVLSFNKAALRELLNIPEHVEPVLILIFGYPKVWPKPPRRKPLREVAHVEEYGRPFE	MRSTDGLLSDKHFQLLAFLITSARGCIDEPKLYGPLRLLDAASRLIEIMEDEGKAGEEVLRLRELVEEAIDVLMYDQEEFVRLTDELSRELARIIRNQKT
A0A223QKU8	A0A223QB56	A0A223QAY8		CP022434	Nocardiopsis dassonvillei.	Bacteria	Actinomycetota	MTTRRAVRAFADRPVDDSLLDPMLDAMLAAPSASNKQAWAFVAVRERRALRLLRAFSPGIIELPPLIVAACFDRSRAVGGSGNSTDSRGSRDSWDEGMLCVAMAVENLLLAAHCLGLGGCPSGSFRRGPVRRLLGLPDHLEPLLLVPIGHPARPLAPAPRRDRNEVVSHERWGT	MSAGEPDVRQVGEELLLLAAYLLSSGRGLLDEPRQYGTFRCLDAARRVLALAAGTGPHHPELEALRGRMDDVMCGPMGDHELDTLLDQLCERLATVLEDPDVISD
A0A259SZD7	A0A259SYL5			NQMO01000013	Paenibacillus sp. XY044.	Bacteria	Bacillota	MNVLETIKARRSARSFADERLAPHIVEAIEEAILHSPSASNAQESHFVIVQDEVQIRRIKRFAQGLSGRPAAVVVLCSNHAEALARGGADSADTLRFINLGVAASAIMLTAQSLGASSCPVRSFHAPSIAAIAGLPEGVRPELLISLGYADKPPRPKTSKPPKEMISFERYGS	MREQLLDFAAYVLTSAHALYREPQSYGPMRLADTLEKGLELLQAAGIRDETVDKAMEAVRESRPLSMTDPEGFAGALDRAIAVLVKATLEGKPEA
A0A268FFF3	A0A268FFK1			CP026031	Niallia circulans	Bacteria	Bacillota	MDVLEAIKTRRSSRAFAERGGLPLEIVDSIAQSILHSPSGSNAQESHFLIVQNEEQIKRIKRFSPGLSGDPEAIIVLCSNPAEALHKGGKDSEEVLRFVNLGIAAAYILLSTHSLGIGNCPVRSFHKEAIKKLLELPHEMEPELLISLGYSKESPRKKKNREKEEVISFDRYGNTQK	METRKNEKLVELVRDYSGYILTSAKGLYREPAHYGPLRMVGALERTLVLLTELGIEDKEMEEALSFIRKEGWRALSDPLGYEEALDQSIDQLVELTVQNKA
A0A292YTE4	A0A292YS60			BDUF01000109	Effusibacillus lacus.	Bacteria	Bacillota	MNVLDAIKIRRSIRSFERRSLPPEVIQSIEDAILHSPSGSNAQESHFVIVQDPDQIRRIKRFAQGLSGDPAAVVVLCTNKEEALARGGLDTAEVLRFVNLGIAAAYILLTASSLEVGSCPARSFHQKAIKEILGLPEGIEPELLISLGYSNQPPRPKSSKPVREVISYDQYGKEKP	MTNTEKKSLEEGLQNRLLDYVSYVLTSARGLYKEPHSYGPMRMVDSLEKALFLLRDMGIKDDAIEESVAVIRENRWRVTSDPEAFAQALDDAILRLVKVTLKESSTSHE
A0A2E2Z547	A0A2E2Z543			PAMP01000037	Candidatus Marinimicrobia bacterium.	Bacteria	Candidatus Marinimicrobia	MMNETIKHILSRQSCREFNKKKISDKTIETLFDCAKKAPRSQGNEIIEFYFVRSKKIVEQIFWFCPGMDDIPELIAILGINLKKIENLESYFLYLELGACLQNILLSANSLGIGSVPVGSSNLTGIHTLLGLSEEISLKIVISLGYPTKNRKIKVDLSQYNKIRSYNLL	MRKKIVEKDLINIIIHLISSSRLLIDEPKEYGPMRLFSAAKYLCQLLENTDDQNTKIIVEKIIELDPIISRDFINKPKELKNCLDNLSKLITNNIREYDE
A0A2E7QUH5	A0A2E7QTJ7			PBQG01000051	Anaerolineaceae bacterium.	Bacteria	Chloroflexota	MLSINCRRDQTEKYYRGWQIKMNNAFVEMIRSRRVVRNYTDETVSETVLWKILDTARWAPAARNRRYNRYICLNDKETIRKIQMVSPGMGAGLPNALIVVCIDWDLAAYEVMDRTYQTSYIDVGTAVENMLLAAHAQGVGAWPMTSFSPDAVRILLNIPDNLAPIMFVGLGCPANIPKSTVKKPKIRVRIEDFVQWGSFPQKADIE	MEESNMALTHEDALELLAFLITSAHGCLRESSDYGHYRLITGAERLARAWEPRSTGQISSFLRSLSTRTASESSYIDSDPDRYMNYLAECCQSIAEEIKQRNITGDGR
A0A2E7TCK4	A0A2E7TCK6			PBOB01000066	Acidiferrobacteraceae bacterium.	Bacteria	Pseudomonadota	MTNETLQIIKTRRVVRMMTGEPVARTNIEQILEAARWAPVGGNQRFLRFVVAEDPKLINLIRMVSPGMIQRPQVIITICADWDKFRKNKVKGHDRSSYIDVGTAMQTMLLASHSLELGSGPVTSFNKISVGIMLNLPSHVTPELMVCVGHPASGYQMPMAPKQKITWESLVDWGRVS	MNENSTNIVLHESEVVELFVYFLATARVQIDDPDYYGPMRLLIAAEKLRDFVSNRSSSSLTRLFELTEPIINDAHIAINDIEKFSNKLDQLSKVIANYLLEVNGIEDPSHD
A0A2H5UY33	A0A2H5UY32			BEHD01000008	archaeon HR01.	Archaea	NA	MSALDAIFKRVTVRHYEDKPVEFSKLVTLARAAQKAPTGGNTPYRRVMIIDDPDTIAMIKKIAPGYLSNAPAAILIYTDLEVAEKGLGRLGRDVCSLIDSGAAAANISIAAIELGLATCFTKSYSEVGMKKVLDIPDNCRTDLLVQVGYPHPGRPRSIKKKPEGNIIYHNRHGVSIND	MTDKELNREIFDYILFLLTAARGCVDEPHMYGPLRLVDAASRIIGTYQRVKGVDDEFLNRLKQLIDEKKYIVMESEDEFTRFIDELIAQSVDEMKRRSGVKA
A0A2K2TQU7	A0A2K2TQM8			PKUU01000020	Clostridium sp. chh4-2.	Bacteria	Bacillota	MDVSVAIKLRRSIRSFDSRPVSDELLLKLAEAGRLAPSASNLQAWKFFFITDPDLVRKVDLFSPGLSGKPPVIMAICSDMDYALKHGSPNSEVYGCMMDASMAAENIMLEAVELGLGTCAIKSYNAAAVKKILKLPEHFRMELLISIGYPTGEPRTARRKSLEEIVHFNTWEENNESE	MNQNDYFELLVYMITSAAGLEGEPRIYGPLRMIEASQRLCRLILSEDPENQNLKELIELIENGKGKTMSDEKAFYQMLQDAAAKLVDCI
A0A2M8PRY6	A0A2M8PRZ0			PGTH01000039	Phototrophicales bacterium.	Bacteria	Chloroflexota	MSNQVLQNIRTRRVIRHMTNEPVKREQLEQVLEAGRWAPTGGNLRPHRFVVVQNPTTRRLIRMVSPGMFQKAPVLILICINWDVVRQHKVPEHDRSFYIDVGTAAQTMMLAAHALGLASGPVTSFSQAAVRVILNLPESFSPEMFICIGHAAKVDQTGMRAWKKITWQDLTYWERFP	MGDNMAEKWVLNEDEAMELLTLLIVSARIQLDEPAQYGPLRLLTAADRLSGFIKARASKETRPLLTQMTEEIPQLHMQMSDVEGYTAALDNLCKAVAGQLVERYGLAEAQS
A0A2M9M7J9	A0A2M9M7J8	A0A2M9M7J1		NNBP01000009	Streptomyces sp. CB02959.	Bacteria	Actinomycetota	MSADDSPGTLPEILRVMCSRTVLRNYAPKPVDDALIEQMLTGMLAAPTASNKQAWSFVVVRDPARVRRLRAFAPGIIGSPALIVVACVDKRRMTGVSAEVSQKIYETAKLCVAMAVENLLLSAHALNLGGCPVGSFREDAVRLLLDLPPFIEPMLTVPIGHPAHRTTPSQRRDKSEVISYDVWGHRDAAGKAA	MTSGDTGTPQERLREELALLAVYLLSSGRGLLDEPPDYGAFRCTDAARRVLHILEADGPLGPEMAAVRGRLDDFMFAPMGGDDVDLAGLLDEACLQMAVALQGTEKPA
A0A2N5HY59	A0A2N5HY54			PGVF01000035	Bacillus sp. M6-12.	Bacteria	Bacillota	MEVIAAVKTRRSARSFEQRALPEEIIQEIENAILNSPSGSNAQESHFVIVQDKLQLKRLKRFAPGLSGEPAAVVVLCSNGTESLIRGGKDTAEVLRFVNLGIAAAYILLATHSLGIGNCPIRSFHREAVKKLLDLPEDIEPELLISLGYADQPPRPKTGKPAQEVISYDRFGSFRN	MTVLGPLETEQQIKEHLRDYVAYALTSAKGLYREPQSYGAMRMFDAMERALCLLQELGERDEALEEALTAVRKERWQAMTNPDAFGKAIDDSILKLVDLSMYDDNKT
A0A2N8PCT6	A0A2N8PCT2	A0A2N8PCU4		LJSN01000003	Streptomyces noursei	Bacteria	Actinomycetota	MLAHSSSESPPESLPDAWTVLKTRTAVRDYAKEPVDDALIEQLLEAMLAAPTASNRQAWSFMVVRRPAAVRRLRAYSPGVLGTPAFFVVACVDRSLTDNLSPKLSQKIYDTSKLCVAMAVENLLLAAHAAGLGGCPVGSFRSEIVKSMLGIPEHIEPMLVVPIGRPATALVPSQRRAKNEVVNYESWGNRAAAPTA	MNPGETVLPPQLREEIALLAVYLLSSGRGLLEEPADYGIYRCTDGARRALQLLDEHGGSTARLTAVRERLDEVMFAPMGEDRDMGAILDDLCRQMADALPEIETP
A0A2P9I4A1	A0A2P9I497	A0A2P9I4B3		OOHJ01000011	Actinomadura parvosata subsp. kistnae.	Bacteria	Actinomycetota	MDEGTPDALRMLLTRTVVRQFTDRPVGDELVELMLEAMVAAPSASNRQAWAFVAVRDPRTLRLVTAFSPGVIDRPPLLVAACFDRSRTARRRPGPWDEGLLCVAMAVQNLLLAAHALGLGACPVASFRAGPVRRLLGLPAHIDPVLLVPVGHPARLPTRAPRRDQKEVISHDFWGRHDRA	MTSGAAMTAREIGEELLLLAAYLLSSGRGLLDEPAAYGPLRCLDAARRVLALAIRAGAGNEDVAALRAELDDVMCGAMTERDLDHFLDHLCERLGALLHESDLIQTTRG
A0A2R7Y613	A0A2R7Y655			NDWU01000006	Candidatus Terraquivivens tikiterensis.	Archaea	Nitrososphaerota	MDVLEIIKGRRSVRSFSDKAIPKESLYAILEAGIWAPSGSNIQPWEFILVDDPGLIKKVKLVSPGLYGLPKALIVLCFNKKRSEKAGRIGPSLAVMDISMAAQNMMLMAYSLGIGSCPIASFNKIALKELLSIPEEVEPVLMVSLGYPSRWPEPPHRRPIEEVVHLNVYGQNLRR	MSMAKISEDEHFQLLAFLLTSARGCVDEPAIYGPLRLIDAAERLINIIEGKHQRKVVELEEIRELIQKARDYVVTNEEEFIKALDQLTLKISRIIKRDVITFGPTNSQYTKNGK
A0A2R7Y8Z5	A0A2R7Y909			NBVN01000001	Zestosphaera tikiterensis.	Archaea	Thermoproteota	MGFEDILHVIKGRRSIREFIDKEIPREHLTKIVEAGVWAPSGSNIQPWEFIVVDDVKMIEKVKLVSPGLFGNPKALIVICVNRAKYERGGSQGRLIALMDASMAAQNIMLEAYSLGVGSCPIASFNKLAVKELLKIPEHVEPVLIISLGYPSKWPDPPKRRPLKEVVHLNEYGRPYEG	MSMEDLMKDEHFKLLTFLIVSARGCVDEPHLYGPLRLIDAASKLIDIMSREGKAVKELIEVKELIDKNKHLVMYDESEFVRFLDDLVVRIAKLIKST
A0A2T0TTM4	A0A2T0TTG9			PVTG01000007	Geodermatophilus tzadiensis.	Bacteria	Actinomycetota	MTGDEGPERGAAVLQAIRSRRVVRAMTAEPIDRETLETVLDAARWAPTAGNRHLQRFVVTDDAGVLRVLRAVSPGMLPRPAAAITICTDRGLAAGYGFPPDAPGPFVDVGTAMATILLAAHALGVGAGPVTSSSRAAVAKVLRLPDSWRPELVVCLGHPGPSSPPPVHGRPGLTWRDLTRWVTRDRPS	MPSSDRAWVLDEDEALELLAYLLTAARTQVDEAAEYGPLRLLTAAHRLADRIAPRSSDATAAFLAGPLGQVPELAVPREDREGYVGRLDDLCRALAAHLTARWAPDRSGPT
A0A2U1FFT2	A0A2U1FFT3			QEKW01000004	Actinomycetospora cinnamomea.	Bacteria	Actinomycetota	MTDPVRDPVLAAIRRRRVTRAMTDEPVARADVETILEAARWAPTAGNRHLQRFVATTHPGTMRVVRMVSPGMIARPPAAIVICVDRELAAQYGFRPDVPGPWIDVGTATATILLAAQAVGLGAGPVSSFSRAAVAVALDLPDGWSPELIVGLGHPAPVQPAPMSAGRRVTWRDLTRWVPEG	MTAPWVLDEDDALELLAYLVTAARTQVDEAAEYGPMRLLTAAHRLAEAMGPRSSPETAAALGGPLAAMPTLAVPRDRTEYVEQLDAACRSLAAHLKARYGS
A0A2V6S8H7	A0A2V6RVR2			QHRY01000315	Candidatus Rokubacteria bacterium.	Bacteria	Candidatus Rokubacteria	MTNSVLEAIRTRRMARALTAEPVDRADLEELLKAARRAPSAGNRRLHRFVAIQDPLTLRLLRVVTPGMFQRPTAIVVICIDGGRAESFGMRPTAKGLYVDVGTTAQTMLLAAHSLGLGAGVVTSFSQAAVSAVLNLPEGWSPEMFICLGHAAPVQPAGMRPRGNVTWQTLTHWERFPAKE	MVLSEDEALELLAFLVTAARTQVDEAAEYGSLRLLTAAGRLADAIVDRVSPDTRAFLTGPLKQVPDLAVRSADPAGYAASLDAVCRAVGQLLVDHFGLDRRAT
A0A2V6TW49	A0A2V6U1F9			QHSF01000125	Candidatus Rokubacteria bacterium.	Bacteria	Candidatus Rokubacteria	MTNSVLEAIRTRRMARALTAEPVDRADLEELLKAARRAPSAGNRRLHRFVAIQDPLTLRLLRVVTPGMFQRPTAIVVICIDGGRAESFGMRPTAKGLYVDVGTTAQTMLLAAHSLGLGAGVVTSFSQAAVSAVLNLPEGWSPEMFICLGHAAPVQPAGMRPRGNVTWQTLTHWERFPAKD	MAAMVLSEDEALELLAFLVTAARTQVDEAAEYGSLRLLTAAGRLADAIVDRVSPDTRAFLTGPLKQVPDLAVRSADPAGYAAALDAVCRAVGQLLVDHFRLDRRAT
A0A2V7ECH8	A0A2V7EIC5			QHTA01000017	Candidatus Rokubacteria bacterium.	Bacteria	Candidatus Rokubacteria	MTNPVLETIRTRRIARALTGEPIAREDFEEVLKAARWAPSAGNRRLHRFVAVQDPLTLKLLRMVTPGMFQRPAAIVVICIDRAKAASFGMRPNAKGLFVDVGTAAQTMLLAAHSLGLGSGVVTSFSQAAVSAVLNLPEGLSPEMFVCLGHAAPTQPAGMAARGQVTWQSLTQWERFPS	MAGLMVLSEDEALELVAFLVTAARTQVDEAAEYGSLRLLTAAGRLAELIAERASPETRMLLTGPLKQIPELAVRTADPAGYVAALDGMCRAVGQHLVTHFGLDRKRP
A0A2W5ZP07	A0A2W6ANN2			QHBS01000301	Candidatus Dormibacteraeota bacterium.	Bacteria	Candidatus Dormibacteraeota	MTGEPDTASQGSAADAVMENIRTRRVVREFTADRLTEAEIRWILTAGRWAATGGNRRIHRFLVIQSAETIRLVRSVSPGIWTRPTALVVICVDGALARADQVQIERDTTVLIDVGTAAMNMMLAAHAIGIGSCPATSFSRSGLRTVLDLPAGVAPEFILQLGRPAPAPRHLRAGVRTRVTVDDLTYWERYGGSPSTGDPPPIGD	MNTGDSAEDKLVLSKEEAIELMTYLLASAECCTREPLYYGSFRLLDGVSRLAGYVLDRETSPRDSWLSDFKAEIDQKKAWVMLDREGYFEFLQEAAGRIAERIPRRPTESAGSG
A0A2Y9BF22	A0A2Y9BGM8			UETE01000005	Faecalicatena orotica.	Bacteria	Bacillota	MNVTEAIQSRRSIRKFQDKPVPTELLLKLADAGRSAPSASNLQAWKFIFVTLPELVSKVDLFSPGLSGKPPVILVICSDMDYALKHGSRNSEIYGCMMDASMAAENIMLAALEEGLGTCAVKSYNDAAVRKLLNLPDTYRIEMLMSIGWPDGEPRESRRKSLEDVLIFNRWEEKHE	MNNKEAYMELLIYMITSAAGLENEPHIYGPLRMIEASQRLCGLMQEEDPDNEDLKELIRIIENGKQKSTSDEEAFYQMLQDAAAKLVDLL
A0A2Z2MZQ6	A0A2Z2N3R8			CP015106	Thermococcus radiotolerans.	Archaea	Euryarchaeota	MEVMEAIKGRRAVRRFQERDIPLEDMRKILEAGIWAPSGSNVQPWEFVVVMERDNVEKVKLLSPGLFGNPAALVVLCVNRKLAERGGKLGAESALMDVSMAAQNMMLMAYSLGIGSCPVLSFNKAALRELLNIPEHVEPVLILIFGYPKVWPKPPRRKPLREVVHVEEYGRPFE	MRSTDGLLSDKHFQLLAFLITSARGCVDEPKLYGPLRLLDAASRLIEIMEDEGKASGEVLRLRGLVEEAIDVLMYDQEEFVRLTDELSRELARIIRDQKT
A0A160VV59	A0A2Z2N804			CP015193	Thermococcus chitonophagus.	Archaea	Euryarchaeota	MEIMTIIKGRRAVRKFDDKQIPLHDLKEILEAGIWAPSASNIQPWEFILVTEKQKIEKIKLVSPGLFGNPAALVILCINKERAKKGGRLGEKYALMDIAMAAQNMMLVAYSKGIGSCPVVSFNRVAVKEILSIPEHVDPVLILTLGYPKFWPKPPKRRKEVMHLEEYGNVIE	MKNTETLLNDDHFKLIVFLITSARGLLGEPCLYGPLRLLDAAIKTIEIMEKYGKVPPEILEIKREIENKKNLVMYDEEEFMAFLDELSRKIAKLIK
A0A317LXS7	A0A317LX08	A0A317LWU8		QGTF01000010	Nocardiopsis sp. L17-MgMaSL7.	Bacteria	Actinomycetota	MAVAAEEPGSSAESRASQALHVLNTRTVVRSFSDRPVEDDLLTPLLDAMLAAPSASNKQAWAFVTVRRPRTLKLVHAFSPGIIERPPLVVAACFDRSRAVGGGAWDEGMLCVAMAVQNLLLAAHALGLGACPSASFRKGPVSRFLGLPDHLLPLLLVSIGHPDRTPEAAPRRGRNEVISHECWGE	MSAGVNDDRVGEELVLLAAYLLSSGRGLLEEPAAYGPLRCLDAARRVLSLRSRIGVPDSPELTDLRARMDDVMCGAMADRELDVLLDDLCDRLAAALEEPGAVSA
A0A329R139	A0A329R0E6			QMIG01000002	Phytoactinopolyspora halophila.	Bacteria	Actinomycetota	MTATSTDQQDVHDIATLMRRRRMHREFDERPVPRDALETMAWAATRAQQARSGVRHIVVVDDPAVMTAARQVLPGFINNAPAMIVHCTDVIRAAQVLGPRGVEVTSRLDAGAACAHLALMGQTLGLGVCTVTSWTESAVQALLELPEHIRPDVTVAVGYVSTSPAPPARGFQTHYHHNRFADGA	MGKELDQAIFGIITHLVTSAPTSLQETPSLAAFRMVDAAHRLMELVNENDTFQQDEFLQSARAEYMANFNLVMTDPDAFDAWLASYVQSFTREALRRAHADSRAPDA
A0A369LHY7	A0A369LG44			PPTQ01000006	Paraeggerthella hongkongensis.	Bacteria	Actinomycetota	METLQAIQQRRSVRAFTDEPVETSVLEELVEAGAWAPSGSNVQAWKFGIVTDPQLVRKIDLFSPGMSGNPPALIVACSDRAYAQKRGGAKSANEFATLDCAYASQNIMLAAADRGLGTCAIKSYNDTALRRILNLPDSIVIELVITVGHPAHEPKAPARKPLAEIAFYNTWN	MNTNDAMELLVYMVTSAAGLQGEPEAYGPLRLIEASKRLALMLAEEDADRAAALQELAELIDARKNDCMTDEDSFYAMLNDAAAKLVECV
A0A372LR39	A0A372LSY3			QVTE01000013	Peribacillus saganii.	Bacteria	Bacillota	MEVMEAVKTRRSARSFEQRPLPKEVIEEIENAILNSPSGSNAQESHFVIVQDEQQLKRLKRFAPGLSGEPAAVVVLCSNGTESLIRGGKDTAEVLRFVNLGIAAAYILLATHSFGIGNCPVRSFHRDAVRKLLDLPEDIEPELLISLGYADQPPRPKTGKPTEEVISYDHYGSFRN	MTITGPLETEQQIKEHLRDYVAYALTSAKGLYREPQSYGAMRMFDAMERALRLLQEVGVKDEALEEALTTVRKQRWQAMTNPDAFGKAIDDSILNLVDITINQNID
A0A396GAG5	A0A396G5S4			QSJW01000002	Blautia obeum.	Bacteria	Bacillota	MLLNEAIMGRHSIRSFRPDPVEKSLLLTLADVAQQAPSASNLQAWRFLFITDQQLKEKVDLFSPGLSGKPPVILVICSDMHKAARKGGKNSEVYGCLMDASMAAENLMLKAVELGLGTCAIKSYNDSAIRKILNIPERYRIEMLMSIGYPQGEPRCPKRPPLEEICFFDHITESEKENHE	MNNPEFELLVYLITSAKALPEEPACYGSIRLTEAASRLCKIICEKYPENDAYRTLLACIDADKGKALTEPEGFAKMLEKASEMLVDCL
A0A398DRS3	A0A398DZW6			QXIY01000017	Candidatus Cryosericum septentrionale.	Bacteria	Candidatus Cryosericota	MDIWTAIKNRRSIRKFTDDPVEDKVLKNLVLEAGIWSPSGGNAQSWRFLVITDPKILNKLKLVSPGLLGTPNSVIVICQDLAYALKKGGELGVKILSLMDTAMAAQNIMLAAYAVGLGTCPIASFHPEAVQKITGLPVHIYPQLLISVGFPGENPPAPRRNPNVIWFNSYADE	MQMNETFKEQIFGLVGYMLTSACNLVNETKSYGPFRLIDAASRLITILSENNISSPSLEKIREKIEQGKYKVMEDDSQFSAFLNDLVLYTVSLIENQN
A0A3A0B1C8	A0A3A0B0X6			QEUZ01000010	Chloroflexi bacterium.	Bacteria	Chloroflexota	MTEQWTTLRPIIRSRRVVRTYGPQPVTTEDIRSVLEAARWALAAGNARLLHCLVVRDPATIELVGKVSPGMSRQPPALVVICLDHARARDLRVQLERDTAVWMDIGAAMMNMSLAAHALGLGSCPVTSFSRSGVRTMLDLPEHLSPEVLLQLGWRDPDAPARVLRPGASTRYTVDDFTSWERIGGPPPPE	MIKVTVLYNLPEGTDEAEFVRWRTTEHNRANMARPGVLKGDFYRAVGQAGVGTSHQRSDASPWRFMTEAYYPDRETFEAAWYAPEEQERLVPAVAKIRDAMFIISEELQTTEGVGASGERTALTEREALDLLAFLVASAETCTFDPTDYGQMRLLSAAAQLMDAMRDHGLGSPWLEAFRQEVAEKSGWIMWDRAGYEQFLSGATAGIAAELRRRAAGTRGEA
A0A3A4A1W2	A0A3A4A687	A0A3A4AJW3		QZEY01000026	Bailinhaonella thermotolerans.	Bacteria	Actinomycetota	MARRSEPPTPQTALHLDPTGVLRAILTRSAVRSYTAEPVPDAMVESMVRAMVSAPSASNQQAWAFVVVRDPVRLHSVRSFAPGVIGEPSLLLVACLDHSRYSDSDGAHVRRQGKLCVAMAVENFLLAAHALGLGACPVSSFLPGPIRLLLNMPDHLELILLVAAGHPATKPNPSTRRDLDEVVRYDGYR	MRIAHVAAYLLASGRTMLSEPMEYGPFRLLDGARRALALLEGDDETYARFASIHDRIQEVFQTVRLDIDLPTLLDELCLEMAAGMREWERADERPPQ
A0A3A6HLJ3	A0A3A6HW70			QVHJ01000009	Clostridiales bacterium TF09-2AC.	Bacteria	Bacillota	MDVLEAIMQRRSTRCFSSRTVPDELLKELVKAGALAPSASNLQAWQFYLLTDPALVRRVDLFSPGLSGNPPVIMAICSDMEYAAKHGSPNSEVYGCIMDASMAAENIMLRAVELGLGTCAIKSYNEAAVRKLLKLPPHYRMELLISIGYPEGAPRQRRLRPMEELLHYNTDQTEASK	MKQDKYFELLVYMITSAAGLGGEPRIYGPLRMIEASERLCMLMLEEDPDNQDLKELAEIIEAGKHKTTSDEDGFYQMLQDAAAKLVDLL
A0A3B9QPQ8	A0A3B9QP33			DMDO01000014	Candidatus Acetothermia bacterium.	Bacteria	Candidatus Bipolaricaulota	MEVLQAIQGRRSVRRFQARPVEREILERLIEAACWAPSGGNAQTWHFVVITEPERIRHIKAVSPGLLGDPPAVIALCQDMEAARRKGGELGGTLAVMDSAMAAQNILLAAYDAGLGSCVIASFHKGAVGRLLRLPAGMEPVLLVSVGWPEQMPSPPPRRRDVVSFEVYGGEG	MEKAELERRVYELVGYMVTSGRNLLDETPAYGPFRLVDATSRLISILEEAGLSSPRLARIKEAIDQGKYSVMSPSSEFREFLEGLVLAYVEGLGEGGDG
A0A3C0BYQ7	A0A3C0C0X2			DMGO01000024	Gammaproteobacteria bacterium.	Bacteria	Pseudomonadota	MALETLEAIRTRRVAKYYDQNKSVSDDLLWTILEAARWAPTGGNERVHHFICLTEKSLIKKIKLFFPGMVAGTPSALIFICINWNLVLDNMKKRHPEVSYDVGHYSQNMLLAAHALGLVAGPMSSFSKEAICILLNTPDGIDPRFCIGIGHPAKPPAHMPSWPKKKLKVESLVQWGPY	MSKEKVTINENEAIELLAYILTSSEGLMEEPPHYAILRMVSIADRMAGMWAPRASGDLAKYLDDLNKRMPVESAATQGDDIESFEKYLEAKIGELANIVKDRDFEDQDHGS
A0A3D0CUF7	A0A3D0CTY6			DOUV01000142	Chloroflexi bacterium.	Bacteria	Chloroflexota	MALEPGSSETHTRREERDLSAAQSGILDVIRSRRVSRRFKQNPVSREHIELILEGARWAPSGGNRRLNVYIVIQDPQTIRKLRAISPGMLPSPPAVILICLDTAKSLALGFQYWEQASAYVDLGTAMENMLLVAHVLGLGACPVMSFHRPAVQLLLDLPETLVPEVMVMLGEPEQPPRGRSRPVDVNAFTHWERYGGSADEHGRRTSRNA	MLCYLMTSARGVIYEPRLYAPYRLAEGARRLILLMDKAGVADPEWRAVVTEIERNLMRSITDEEACKQFIDEVVLRLTAQLKAV
A0A3D0S4K0	A0A3D0S4N4			DOWL01000182	Nocardioides sp.	Bacteria	Actinomycetota	MTERSGTAQPVYDAIRTRRVTRSMSDEPVASDDLDQVLAAARWAPSAGNRRLQPVVPVTDPLLLRLLRLVSPGMVPRPQAALVVCVDTARAADFGFDPDWRGLYVDVGTTAATLLLAAHAVGLGACPVTSFSRAAVGRLLGLAPGVRPELVVCLGHPAADQPATMSALQQAAQLSS	MLEILTYLVTAARTQVDEAREYGPMRLLTGARRLTEQLPPEVLDASGPALSRLLRELGAIEPTATPTRDRTEYVERLDALCALAADALLETHGRSPHPDPS
A0A3D2S217	A0A3D2S469			DPVI01000648	Candidatus Poribacteria bacterium.	Bacteria	Candidatus Poribacteria	MALETLEAIRTRRVAKYYDQNKSVSDDLLWTILEAARWAPTGGNERVHHFICLTEKSLIKKIKLFFPGMVAGTPSALIFICINWNLVWDNTTKRCPEVSYDVGHYSQNMLLAAHALGLVAGPMSSFSKEAIRILLNIPDGIDPRFCIGIGHPAKPPAHMPSWPKKKLKVESLVQWGSY	MNKEKVTINENEAIELMAYILTSSEGLMEEPPHYAILRMISIADRLAGMWAPRASGDLAKYLDDLNKRMPVESAATQGDDTESFEKYLEEKISALANIVKDMDFEEQDHGS
A0A3D9GQR7	A0A3D9GQF1			QRDU01000001	Paenibacillus sp. VMFN-D1.	Bacteria	Bacillota	MDVLETIKARRSARSFTGQRLETHIVEAIEEAILHSPSASNAQESHFVIVQDEMQIRHIKRFAQGLSGQPAAVVVLCSNHQEALARGGADSADTLRFINLGVAASAIMLTAQSLGASSCPVRSFHAPSIAAITGLPEEVKPELLISLGYADKPPRPKMSKPPKEMISFERYGN	MNATETNPGAGDMRERMLDFAAYVLTSARALYREPQSYGPMRLADTLEKGLELLQSAGIRDETVEQAMAAVRESRLVAMTDPEGFAKALDRAIAVLVQATLEGKPEA
A0A3E2WKP5	A0A3E2WKN9			QVEX01000005	Enterocloster aldenensis.	Bacteria	Bacillota	MDVIEAIRQRRSTRSFSSRMVPDEMLRELVRAGALAPSASNLQAWQFYLLTDPVLVRKIDLFSPGLSGNPPVIMAICSDMEYASIHGSPNSEVYGCIMDASMAAENIMLRAAELGLGTCAVKSYNEAAVRKLLKLPPHYRMELLISIGYPQGAPRQRRLRPMEEMLHYNTD	MKQDKYFELLVYMITSAAGLKGEPRIYGPLRMIEASGRLCMLMLEENPDNQDLKELAEIIEAGKHKTASDEDGFYQMLQDAAAKLVDLL
A0A3E2WR37	A0A3E2WR54			QVIA01000014	Hungatella hathewayi.	Bacteria	Bacillota	MNITEAIQSRRSIRNFKNTPVPEDLLRRLADAGRLAPSASNLQAWKFFFVTEPDLVAKVDMFSPGLSGHPPVILVICSDMEYALNHSRNAEIYGCMMDASMAAENIMLAALEEGLGTCAIKSYTDAAVRKLLCLPDTYRIEMLMSIGYPEGDPRDPRRKPLEEILYFNQWEENK	MKNKEASLELLIYMITSAAGLENEPHIYGPLRLIEASQRLCQLHLEDDPDNQDLKDLISIIEEGKHKCTSDEPAFYQMLQDAAAKLVDII
A0A3G1KS92	A0A3G1L1I1			CP017634	Candidatus Formimonas warabiya.	Bacteria	Bacillota	MDVWEAIKSRRSIRLFTDQSVTTEALTKLVEAGCWAPSGSNAQAWEYLIVTDPALMKKVLRFSPGLFQVPPAMIFVCTDRERALKKAGEMGRDLMCLLDGAMAAQNIMLQAHAMGLGTCVLKGFDQKAAQIILGMPENIIPELLIIVGVAKEAPQPPGRRPVKEVLHWERWEDR	MEGYYDLIGYLVSSAKELVVDPKLYGPLRLVDAVSRLVTLLEKEEKADSFLLSLKEEIDAGKFLVMTDEAAFISFLEELVMKMARQP
A0A3G5T2G1	A0A3G5SZK9			CP033729	Actinobacteria bacterium YIM 96077.	Bacteria	Actinomycetota	MTATSTDQQDVHDIATLMRRRRMHREFDERPVPRDALETMAWAATRAQQARSGVRHIVVVDDPAVMTAARQVLPGFINNAPAMIVHCTDVIRAAQVLGPRGVEVTSRLDAGAACAHLALMGQTLGLGVCTVTSWTESAVQALLELPEHIRPDVTVAVGYVSTSPAPPARGFQTHYHHNRFADGA	MGKELDQAIFGIITHLVTSAPTSLQETPSLAAFRMVDAAHRLMELVNENDTFQQDEFLQSARAEYMANFNLVMTDPDAFDAWLASYVQSFTREALRRAHADSRAPDA
A0A3M0SM92	A0A3M0SY63			RFAQ01000037	Clostridium autoethanogenum.	Bacteria	Bacillota	MSDSVLLDVMKKRRSIRRFSEEPVTKSEVMELLKGAVTAPSGSNIQPWLFGIIDDQKQLNKIFPFSPGLGGKPSCIIVVCSNRKLAYDKGGKLGRDELAIMDISMASENIMLLAAERGLGTCPVKSFNAQAVRKILKLPEYVSPDLIITLGYPKNETKSPPKRKLEDVLFYNDWEEKTYE	MNEKLIELLAYIVSSAVGCLNEPKIYGSLRLIDTTQKIIELFNELNLVEDENLNEIANIINEEKSLCMSDDAAFEKMLNSVSDKLVQLIVNEGK
A0A3M1QGY2	A0A3M1QGW3			RFIA01000219	Chloroflexi bacterium.	Bacteria	Chloroflexota	MSNQVLQNIRTRRVIRHMTNEPVKREQLEQVLEAGRWAPTGGNLRPHRFVVVQNPTTRRLIRMVSPGMFQKAPVLILICINWDVVRQHKVPEHDRSFYIDVGTAAQTMMLAAHALGLASGPVTSFSQAAVRVILNLPESFSPEMFICIGHAAKVDQTGMRAWKKITWQDLTYWERFP	MGDNMAEKWVLNEDEAMELLTLLIVSARIQLDEPAQYGPLRLLTAADRLSGFIKARASKETRPLLTQMTEEIPQLHMQMSDVEGYTAALDNLCKAVAGQLVERYGLAEAQS
A0A3M2M669	A0A3M2M3L0			RFFG01000019	Actinomadura harenae.	Bacteria	Actinomycetota	MAEQIQGDPPREAPEGVKLLLTRTAVRQFTDQPVADDLVTLMTEAMVAAPSASNRQAWAFVVVRDPRTLRLVRAFAPGIIAPPTMIVAACFDRPRATLDGGEGADEGLLCLAMAVQNLLLSAHALGLGGCPVASFREEPIRLILGLPAHIEPVLLVPVGHPARRNPHAARRDANEVIHHECWNGS	MSAGTDREIGEELLLLTAYLLSSGRGLFDEPRAYGPLRCADAARRALALAEQSGIDNEEVHAIRTRLDDVVQGAMGETQLDDLLDHLCERMATVLHDSDLITPTQT
A0A3N0B8I1	A0A3N0B7Z4			QICD01000013	Paraeggerthella hongkongensis.	Bacteria	Actinomycetota	METLQAIQQRRSVRAFTDEPVEISVLEELVEAGTWAPSGSNVQAWKFGIVTDPQLVRKIDLFSPGMSGNPPALIIVCSDRAYAQKKGGAKGADEFATLDCAYASQNIMLAAADRGLGTCAIKSYNDAALRRILNLPDNLVIELVIAIGHPANEPKAPARKSLAEIAFYNTWN	MELLVYMVTSAAGLQGEPEAYGPLRLIEASKRLALMLAEEDADRAAALQELAQLIDERKNDCMTDEDSFYAMLNDAAAKLVECV
A0A3R6ND50	A0A3R6QJF6			QUGN01000028	Clostridium sp. AF19-22AC.	Bacteria	Bacillota	MNVTEAIQSRRSIRKFQDKPVPTELLLKLADAGRSAPSASNLQAWKFIFVTLPELVSKVDLFSPGLSGKPPVILVICSDMDYALKHGSRNSEIYGCMMDASMAAENIMLAALEEGLGTCAVKSYNDAAVRKLLNLPDTYRIEMLMSIGWPDGEPRESRRKSLEDVLIFNRWEEKHE	MNNKEAYMELLIYMITSAAGLENEPHIYGPLRMIEASQRLCGLMQEEEPDNEDLKELIRIIENGKQKSTSDEEAFYQMLQDAAAKLVDLL
A0A401W9G6	A0A401W9I1	A0A401W9F3		BHZD01000001	Streptomyces paromomycinus	Bacteria	Actinomycetota	MTRPAGTTPEATDSAAARTAFLNLLRSRAVVRRYTGEPVDDTLLDALLDVMPAAPTAANKQAWGFVAVRDPYTVRCLRAFAPGMIGLPPLVVTACFDRDRAAREDSGSADVGLLCVAMAVQNLLLAAHATGLGGCPVSSFSRTAVGRLLALPPHLEPLLLVPVGHPAGPVRPSARRHRDEVIRHGTWT	MAPGPDRPTTAPDLTDDIVLLAAFLLSSAHGLLDEPPAYGPVRCADGARRALELLDAYGEPDPALLSVRTQLEDAMCGSMADVDLPSLLRTACEQMLDVVTARRTGAPHVPATG
A0A410Q619	A0A410Q647			CP035283	Caproiciproducens sp. NJN-50.	Bacteria	Bacillota	MELSEAIQKRRSIRGFSPKPVPEELLLQLVKAGALAPSASNLQAWQFFLLTDPELVRKVELFSPGLSGKPPVLIAVCSDMNYALEHGSPNSEAYGCIMDASMAAENIMLKAVELGLGTCAIKSYNPDAVKKLLKLPGYYRMELLISVGFPEDSPRPRRLRPLDEILHRNAWEEKQ	MIRNESFELLAYLVAGAAGLEGEPRIYGPLRMIEAAERLCKLMLADDPENSSLKELVEIIENGKRKTMSDEAGFYQMLRDAAAKLVDCVQ
A0A411ZS55	A0A411ZSB5			QROE01000001	Blautia obeum.	Bacteria	Bacillota	MLLNEAIMGRHSTRSFRPDSVEKSLLLTLADAAQQAPSASNLQAWRFLFITDTELREKVDLFSPGLSGKPPVILVICSDMHKAARKGGKNSEVYGCLMDASMAAENLMLKAVELGLGTCAIKSYNDSAIRKILNIPERYRIEMLMSIGYPQGEPRCPKRPPLEEICFFDHITESEKENHE	MNNPEFELLVYLITSAKALPEEPASYGSIRLTEAASRLCKIICEKYPENDAYRALLVCIDADKGKALTEPEGFAKMLEKASEMLVDCL
A0A174KD84	A0A412ETU5			QRUH01000002	Blautia obeum.	Bacteria	Bacillota	MLLNEAIMGRHSIRSFRPDPVEKSLLLTLADAAQQAPSASNLQAWRFLFITDQQLKEKVDLFSPGLSGKPPVILVICSDMHKAARKGGKNSEVYGCLMDASMAAENLMLKAVELGLGTCAIKSYNDSAIRKILNIPERYRIEMLMSIGYPQGEPRCPKRPPLEEICFFDHITESEKENHE	MNNPEFELLVYLITSAKALPEEPACYGSIRLTEAASRLCKIICEKYPENDAYRALLACIDADKGKALTEPEGFAKMLEKASEMLVDCL
A0A413WCY9	A0A413WD27			QSGP01000003	Enterocloster aldenensis.	Bacteria	Bacillota	MDVIEAIKQRRSTRSFSSRMVPDEMLRELVRAGALAPSASNLQAWQFYLLTDPVLVRKIDLFSPGLSGNPPVIMAICSDMEYASIHGSPNSEVYGCIMDASMAAENIMLRAAELGLGTCAVKSYNEAAVRKLLKLPPHYRMELLISIGYPQGAPRQRRLRPMEEMLHYNTD	MKQDKYFELLVYMITSAAGLKGEPRIYGPLRMIEASGRLCMLMLEEDPDNQDLKELAEIIEAGKHKTTSDEDGFYQMLQDAAAKLVDLL
A0A414ENE1	A0A414ENA4			QSIZ01000003	Blautia obeum.	Bacteria	Bacillota	MLLNEAILSRHSTRSFRPDPVDRALLFTLADAAQQAPSASNLQAWRFLFITDPQLKEKVDLFSPGLSGKPPVILVVCSDMEKASRKGGKNSEVYGCLMDASMAAENLMLKAAELGLGTCAVKSYNDTAVRKILELPDRYRIEMLISIGYPDGTPRCPKRPPVEQICYFDHIEEEERIDE	MNNPEFELLVYLITSARALPEEPASYGSIRLTEAASRLCRIICNNDPDNKTYCELLNCIEADKGKALTEPERFSAMLEKASEILVDCL
A0A414JC43	A0A414JCA2			QSKF01000001	Blautia obeum.	Bacteria	Bacillota	MLLNEAILSRHSTRSFRPDPVDRALLFTLADAAQQAPSASNLQAWRFLFITDPQLKEKVDLFSPGLSGKPPVILVVCSDMEKASRKGGKNSEVYGCLMDASMAAENLMLKAAELGLGTCAVKSYNDTAVRKILELPDRYRIEMLISIGYPDGTPRCPKRPPVEQICYFDHIEKEERIDE	MNNPEFELLIYLITSARALPEEPASYGSIRLTEAASRLCRIICNNDPDNKTYCELLNCIEADKGKALTEPERFSAMLEKASEILVDCL
A0A3R9XF43	A0A429S3K9			RPRY01000060	Streptomyces sp. WAC06614.	Bacteria	Actinomycetota	MNAGTGPGNAVLDAIRTRRVVRAMTAEPVDPRQVEAVLDSARYAPRAGNRHLHRYVAVTRPALLRAVRMVSPGMLQRPAAVIVVCVDWARFRSYGFGPTNAGPYIDVGTAAATMLLAAHGIGLGAGPVTSFSRAAVGTLLGLAEGLRPELIVCLGHAAPGQEQPPRVRRKGEPAWEDLVRWERG	MSSTRVLDEDDAVELLAYLVSAARTQVDEAAEYAPLRLLTAAGRLADMIAPAASDGLRPFLEDIRQGFGETTLAAGDPDGYVDRLDGLCRTVALHLAASLGLDGRTP
A0A431NLM8	A0A431NKS3			RXJL01000007	Pseudonocardiaceae bacterium.	Bacteria	Actinomycetota	MSGGSDPNPVLEAIRSRRVVRAMTDEPVPRETLERILDAARWAPTAGNRHLQRFVASDDPGTLRALRMVSPGMLQRPVAVVAVCVDRDLAVDYGFARDAHSLSVDVGTAAATLLLAAHALGVGGGPVTSFSRAAVGAVLDVPAGWTPEFLVCLGHPAPGGPGALRRGRRVTWQDLTVWAPRP	MTEPVWVLDEDDALEVLAHLVTAARTQVDEAAEYGPLRLLTAAHKVADRLAARASEPTAAFARDHVGPLPELAVPREGRDEYVARLDAVCAELGALLARRYVPGRSS
A0A496ZK03	A0A496ZKK5			QMMW01000004	Deltaproteobacteria bacterium.	Bacteria	NA	MEVMAAIKKRRSVRKFSGDPVSRDQLMQLLEAAVWAPSGGNRQTWRFVVASEPASVQKVKMVSPGMSGKPAAVIAIAHDMNLVERKEGNMRPDSIAKMDSAMAAQNIMLAAKAMGLGSCVIASFHAQGVAKVLNLPKGWQPHLLVSLGLPGKDPKPPARKFEEIIWWEKYDG	MDKAALEQSIFQLTVASLTAASNLVEEPSSYGALRVMGMVRELVEILDKHDLSSPRLQDIKARIIESAEGSMLSDEERKAFLDGLVMHCLDLLD
A0A497HYN0	A0A497HYS2			QMUO01000184	Thermococci archaeon.	Archaea	Euryarchaeota	MLLETIMKRRSIRRFKDQDVEEDKIKKILEAAIWAPSAGNMQPWVFVVVKEKKSKEKVKVVSPGMFDLPGIIIVVCRDMKIAKKSGNELLSLMDISMAAQNMLLEAYDLGLGSCVIKSFSQKAVQKLLDLPENILPELLVSIGYPDENPNPPKRREKVVHFEKYGGKHG	MDKEFFELLCYILTSARGLMDEPKMYGPFRLVDTASRLISILEKHGMADNFLKREREKIDEGKCSVMESEEKFREFLDELILDFTEELKGD
A0A4Q9HSC0	A0A4Q9HRR4	A0A4Q9HRS6		SIXH01000203	Streptomyces kasugaensis.	Bacteria	Actinomycetota	MPKISSPEVPAETPTRTLPVTLPETLNVLRSRSVVRNYAPDRVDDSLIEQLLECMLAAPTASNKQAWSFVVVREPAGVRLLRAFSPGIIGTPAFVVVACLDRRLTDGLSGNISQKIYQTSKLCVAMAVENLLLSAHALGLGGCPVSSFREEAVRLLLDLPTPIEPILMVPIGRPAQKLTPSERRDKNEVISYETWGKDAATGSAA	MKPGEKTLPQDRLHEEIALLAAYLLSSGRGLLDEPADYGAYRCADAARRTLGILEQAGASTPQLSGIRHRLDEIMFSPMGGDLHLPEILDDLCLQLAGALKELKTA
A0A4R1AXQ1	A0A4R1AYD6			SJTH01000018	Cytobacillus praedii.	Bacteria	Bacillota	MEVTEAVKTRRSTRSFDPRVLPTEIMKDIESAILNSPSGSNAQESHFVIVQDEGQIKNMKRFASGLSGNPAAIVVLCSNAKESFIRGGKDSEEVLRFVNLGIAAAYILLTAHSEGIGNCPVRSFHKESIKRILDLPPEIEPELLISLGYADMPPRPKTSKHVEEVISYEHYGKY	MNTTENTKTAQLLQEQLLDYVAYTLTSAKGLYREPHSYGPMRMIDSMEKALHLLKEAGIQDEALEEGLAAVRNARWKAMTEPDEFGKAMDESILNLVDITVNK
A0A4R6VEA8	A0A4R6VIG4			SNYO01000003	Actinomycetospora succinea.	Bacteria	Actinomycetota	MTDEPVAREQIETILDAVRWAPTAGNRHLQRFVATTDPGTLRVLRMVSPGMIAKPTAAIAVCVDHALVAEYGFPPENHGPWIDVGTATATLLLAAQAVGLGAGPVSSFSRAAVGVVLDLPEGWVAELVVCLGHPAPDQPRAIKPARLTWRDLTHWVP	MSAPWVLDEDDALELLAYLVTAARTQVDEAAEYGPMRLLTAAHRLAEAMGPRATEATAEALDGPLSQMPLLAVPRGDREQYVEQLDGVCRSVAAHLKTKYAP
A0A4U8Q0L7	A0A4U8Q2V2			QGQD01000100	Robinsoniella peoriensis.	Bacteria	Bacillota	MTDDLLTLMKSRRSCRHFLDKAVPCKLLETLIEAGRFAPSASNVQAWKFCLITDPDLVRKVDLFSPGLSGKPPVILAICSDREYAGKRGGVAASEILATIDASMAAENIMLEAVSLGLGTCAIKSFNNAAVRKLLKLPPQIEIELLLSIGYPDADPHISLRKPLEEILFYNKWKETCINE	MNEQINKDRCFELLVYLVSSAAGLKKEPHIYGSLRLIEASRQLGQILADADDTKSAAFTELIDTIENSKNKCMTDQDAFYQMLEEASLKLVDCC
A0A4Y3QT13	A0A4Y3QT91	A0A4Y3QTK7		BJMM01000003	Streptomyces cacaoi.	Bacteria	Actinomycetota	MAARRRGNALGVTSLVPAQGGSATASFFDVVVTRRVVRSYASQPIPDEVVDSLVTSMLAAPSGANRQAWAFVTVRSERGIRALRAFAPGIFGTPAMVLAACVDHSRVPEHPVSRGAHRLCVAMAVENFLLAAHAQGLGACPVHSFQPAPVHRLLRLPTHLEPVLVVPVGYPAADQPEASRRRPREEVVADETFGHHRPGVA	MEHTDRQLPARLREDLVLLTAYLLSTGHGLLHEPAAYAPARAVDAARRTLGLLAEHDGPDRRLDEVRARIDEFFTDPHDGEPLAELLDELCVRMAEVVDAFQEDASPAETQPR
A0A511D933	A0A511DDR0			BJVJ01000001	Pseudonocardia sulfidoxydans NBRC 16205.	Bacteria	Actinomycetota	MLAAIRSRRVVRAMTDEPLPRATLEEILDAARWAPTAGNRHLQRFVASDDPGTLRALRMVSPGMLQRPVAVVAICVDRDLAVDYGFARDAHSLSVDVGTAAATVLLAAHALGVGGGPVTSFSRAAAGVVLDVPAGWTPEFLVCLGHPAQGGPGEMRRGTRVTWQDLTVWAPRA	MTGPVWVLDEDDALEVLAYLVTAARTQVDEAAEYGPMRLLTAARKVADRLASRASEPTAAFARDHVDPMPELAVPREGREEYLARLDALCAELGSVLAARYVPGRSS
A0A523B2X4	A0A523B2N8			QNVF01000013	Candidatus Nezhaarchaeota archaeon WYZ-LMO8.	Archaea	Candidatus Nezhaarchaeota	MKDIELSSIADVLANVIKTRRTIRRFKKDVKVPKEVIERILDIARWSPSGSNAQEWRFIAIMDERLLRAMKMFSPGWLGEAPAAIVACADKDWSYRVAGVLGRDKMYLIDVGIVVQTIALLAHAMGLGTNIIMSFSQEAISELLNVPHNWEIVVIIAIGYPDEEPKPPPRMSLSELVIWR	MKVDEERKMRIYDFIAYLISSARGLLVEPQVYGPFRCLDAVSRFIHLLSDLGIKDPYLDELKDEVDKGKYLLLIDESKFKDFIIHLNVKLARKIKEDLNL
A0A523B9V9	A0A523B8N0			QNVE01000002	Candidatus Nezhaarchaeota archaeon WYZ-LMO7.	Archaea	Candidatus Nezhaarchaeota	MKDIELSSIADVLANVIKTRRTIRRFKKDVKVPKEVIERILDIARWSPSGSNAQEWRFIAIMDERLLRAMKMFSPGWLGEAPAAIVACADKDWSYRVAGVLGRDKMYLIDVGIVVQTIALLAHAMGLGTNIIMSFSQEAISELLNVPHNWEIVVIIAIGYPDEEPKPPPRMSLSELVIWR	MKVDEERKMRIYDFIAYLISSARGLLVEPQVYGPFRCLDAVSRFIHLLSDLGIKDPYLDELKDEVDKGKYLLLIDESKFKDFIIHLNVKLARKIKEDLNL
A0A523QG33	A0A523QG17			SOKU01000331	Candidatus Aerophobetes bacterium.	Bacteria	Candidatus Aerophobetes	MRVFEAIKGRRSIRRFENRSIEKEVLLKLVEAGIWAPTGGNAQTWAFVIVTDQRRIQKIKAVSPGMLGTPSALIVVCQDRELAYEKGGEIGRDTLSIMDAAMASQNIMLQAYEEKLGSCAILSFHEKGVQTLLKLPGHIVPELVISLGYPAESPKPPQRKFEEVYFFEEY	MENGLEKGIFELLCYMIVSARNLDRETRMYGPFRLVDAASRLIETLEKSGICDEFLSQVRSMIEANKYKVMTDRDGFVAFLDDLALKMVGRLKEAE
A0A523UFA9	A0A523UFF2			SOJR01000275	Dehalococcoidia bacterium.	Bacteria	Chloroflexota	METFDAIKGRRSVRGYKDVKIRIEQLKKILTAAIWSPSGSNEQPWKFIVVENDDGIKKIKVFSPGMFGSPAAIVVVCRDLKGASEISGLMDISMASQNMMLAAYDLGIGSCAIRSFGKSAVKRLYDLPDHINPELLIALGYPERIPKAPKRREIDEVVEWHRVKG	MKSSSGIELKGDFFNLLAFLVTSARGCVDEPKLYGPFRLIDGAGRLIGILEEAHMADEFLMKVRREIDEGKYLMDDKGKFIQFLDDLTLDFVDKLKANGKS
A0A523XJQ6	A0A523XJU4			SOIS01000038	Candidatus Cloacimonetes bacterium.	Bacteria	Candidatus Cloacimonadota	MEADMDLFKAIQERRSIRKYKDEPIDDSALEKILDAARWAPNAGNYNSWRFIVVTSPTQNKLLLHFCPGIDDVPAAIIVVCTKPKQKRLKEATRLMCMADCAIATQNIVLSAYSLNIGSCVVVSFADKALREILDIPEDVQPYLLVTLGYAAETPEPPARLPISEIAFRNDYGKEWNT	MTEKGLLLNEEHFYDMLSFLVSSAYLMAQGEEFEELYPSLRLIDGANRLTKYALESGGLEDESWARLFSNECEKGLKLMETDKEAFTEFLSDSTLMLAKEMIGREED
A0A523XN77	A0A523XNA9			SOIO01000486	Anaerolineales bacterium.	Bacteria	Chloroflexota	MSLATDTDMETLKAIHSRRSVRAFSEEPVQEELLRQILEAAANAASGGNVQPWGFILVRDPHRLQALRALAPGIIGQPTALVVICLDIQRAERLGGALGPKLAWIDIGLATQNLLLAAHALELGACPVGSFHKQAVALFLDLPSHIRPVLLIALGHPQAKPPSPGRRPPAEVCFAEQWGKPYEY	MNTEKLREDLVNLVGYLLTSAHGLYDEPAGYGPFRMLDTAGRLLAIMEAAKLADPFLMQIRQDIDENRFGSSDDQALRAFLDQACLQYAAGLKGRMDASPTQKP
A0A532U482	A0A532U483			NJBK01000021	Chloroflexi bacterium B3_Chlor.	Bacteria	Chloroflexota	MDVFDAIKGRRSIRQFTDEPIGKEELERLLEAARWAPSGGNQQNWRFVVVTSPPQRELIRKFAPGIFAMPAAFIVICADKEPDANPWKEALYVADCSIAAQNIMLAAYEIGIGTCVALSYAKVAVSEILDLPENVEPMLVVTLGYPAEDPEPPPRLELNEIAFMDEYGKEWVS	MTERMVVSEEDLYEILAFLFSSAHLLVNEPHLYGTFRLIDAATRLIGCALEGGELEDDKFLRQLKEDVDSRKLLLMTDEETYFQLLEDATREMAKEMKTRAVANKSSS
A0A533VNL0	A0A533VPI9			VBPJ01000150	Thaumarchaeota archaeon.	Archaea	Nitrososphaerota	MELFEALRKRRAVRDFTEQAIPDDILMKLAYAARRAPTGGNTPYRRILVVNDRKRIRLIKQVSPGILGQPTALIVIFTDLEVTRELGKLGNVCATIDAGAAAENVALAATDLHLGACFTKSYSETGVKEILNIPDGYRTEVMLQLGYPRKDQPRSMRPREGADATYHNRFSRS	MAEEPLTSGEYVYELATYLLTSARGCIEEPLLYGPLRLIEALSRLVTISQYAPCVKKDEFLLAAKKRIDQNKYVVMQSEEEFTKFLDSLIKEFTAELKKRNKLD
A0A533VUR0	A0A533VUQ3			VBPQ01000048	Thaumarchaeota archaeon.	Archaea	Nitrososphaerota	MELSDALKRRHMNRRFAKNPVEREKLDRLVYAANRAPQGGNMPVREYIVVADPRYMKLLRGVTPSFLANSPAAIVICTDLKKAEDVMGVQGRDILSLLDAGAAAENIALEAVELGLGVSFVRSATTGAARQMLGIPDRYRVDIIIGVGYVAKDASTPIRGKEPVVHLDHFGGMWNGRG	MEEPLVYGPLRMLVGVDMIITAMKQEASLRDEFLIGKQEGIWNEVLAVMNDREAFAKALDDMLADFADELKSRTLTKKK
A0A533X190	A0A533X3C5			VBPE01000225	Thaumarchaeota archaeon.	Archaea	Nitrososphaerota	MQIRTVYKKGTELELFEALKRRRMTRSFSLEPLPTSIVSKLVYAGTRAPTGANLDYRLFLVVDDIKIISMMKTLSPGFPGPPPLVIVILTDVNRAATEGGELGRTHSSIFDAGAAAENIALAASDLGLAVCFIKSYPEAAIRKILEIPTGFRSEIMVAVGHPGTNVKKPVPKRRETIFHNRFGALTTTDLQSANFLRE	MEKRKGSKEDSSIANLAFFVLGSSRTVYDETTKYAAFRMLQIFQRIVNLESVRSAEHGDYRSLREISDAITKNDEVLMRGSPKEFVEFLDSLVSRAAEELKKRR
A0A535IRX7	A0A535IQW6			VBJC01000012	Chloroflexi bacterium.	Bacteria	Chloroflexota	MSNAVLEAIRTRRVVRALTDQPVEREKLVEVLKAARWAPSGGNRRLHRFVAVQNPLTLRLLRMVSPGMIQRPTAVILICTDWQRMEAYGIPRISRGSPVDVGTAAATMLLAAHALGLGSGIVTSFSKAAVSTVLNLPEHLTPEMFITLGYAAPGGPPPMRSWGKLTWQSLVDWERFPSS	MSENMALTEDEALELLAFLVTAARTQASEPNEYGPLRLLSAASRLSQFMLERASPETRALLGGPLKEIPSTDTRMTDYEGYVARLDALCSAVAQHLVRHFGLEEASHE
A0A536DAC6	A0A536DA54			VBGG01000234	Chloroflexi bacterium.	Bacteria	Chloroflexota	MTATLEQTSSAAETVLQTMRTRRVVRSFTDEPVSEAHLRMILESARWALSAGNRYISKFLVVQDPNRIRLVKAVSPGMLAKPTALIVILTDLHKAAEQQVQIGRDTATEVDIGTAAQNMSVMAHALGLGSCPATSFSRSGVAATLDLPPTLIPEFILQLGHPAPQPRVMRSGAVTKLPVESLTYWEQVGRPMPRQAGG	MADKLVVSEDEAYDLLAHLISSAEICTFEPYHYGTFRLLDAASRLMESMLRHESNGNREWLQAFKKEVDEKKVWMMWDRDGYFRFLREAGGKVGQALKERQARSMATAHSRNDR
A0A537TKH2	A0A537TKQ0			VAZD01000173	Actinomycetia bacterium.	Bacteria	Actinomycetota	MDGMIDGAVTETQMTVLEAMRRRRMHRYFDPSPLDDEKLRALAWAATRAPIGGNEPSRFLLVVKDPRLVKTIVEVTPSYIGTMPAAIIAVLTDTEHAEAQMGTQGLEQLSRIDAGAAAEHIALAAVELGIGCYLFRSSNEAALRAVLDLPPVVRVEWLAAVGHPAAKPSLVPKARRQVVYLDVWGGEQWEVRQP	MTAARDAIDEPAIYGPFRMVDAVDRLIACSFDDDFLNAIQPELEREKQKVMSDREAFVAWLDDLSARFAAEAKRRNFSEGVGR
A0A538LHW8	A0A538LHX7			VAWM01000049	Actinomycetia bacterium.	Bacteria	Actinomycetota	MTGAAGPAIGVLEALRRRRMHRYFDPSPLSEETLRTLAWAATRAPAGGNQPSRFLLVVNDPPLVKTVVEVTPSYIGTMPAAIIVILTDLERAEAQMGTQGREQLARIDAGAAAENIALAAVELGIGCYLFRSSNEAALRAVLDLPPAVRVEWLAAIGTPAATPSPAPRAPRQVVYVDRWGGEQWETQSP	MSGTTDQAAFRLATFLVTAARDLVDEPAIYGPFRMVDAVDRLMAGVFDDDFLRDLKPTLEREKQKVMSDRDAFVTWLDELAAKFASEAKRRNLAEEGR
A0A538P5Q5	A0A538P5R0			VBPT01000188	Thaumarchaeota archaeon.	Archaea	Nitrososphaerota	MELFEALRKRRAVRDFTEQAIPDDILMKLAYAARRAPTGGNTPYRRILVVNDRKRIRLIKQVSPGILGQPTALIVIFTDLEVTRELGKLGNVCATIDAGAAAENVALAATDLHLGACFTKSYSETGVKEILNIPDGYRTEVMLQLGYPRKDQPRSMRPREGADATYHNRFGGS	MTSGEYVYELATYLLTSARGCIEEPLLYGPLRLIEALSRLVTISQYAPCVKKDEFLLAAKKRIDQNKYVVMQSEEEFTKFLDSLIKEFTAELKKRNKLD
A0A561DPD1	A0A561DPD7			VIVN01000003	Neobacillus bataviensis.	Bacteria	Bacillota	MEVIDAIKSRRSTRSFEQRPLPNEVIQDIESAILSSPSGSNAQESHFVVVQDQSQIHLIKRFAPGLSGNPAAIVVLCSNGTAALEQGGIDTSEVLRFVNLGIAASYIILAAHSNGVGNCPVRSFHGPSIKRILELPNNVDPELLISLGYSDTPPRPKTSKEKQEVISYDKYGSN	MTSMEATKTKEEILEHLRDYVAYTLTSAKGLYREPYSYGPMRLMDSLEKALSLLQEAGIKDENLDQVLSSIRKERWRAMTDKKGFAQAIDTSILELVNLSIDSKKKEECI
A0A5C0CAA2	A0A5C0C984	A0A5C0C941		MN190176	Streptomyces chrestomyceticus.	Bacteria	Actinomycetota	MTCPAGTTPEAAGSAAARTAFLELLRTRAVVRRYTREPVDDTLLDALLDVMPAAPTAANKQAWGFVAVQDPYTVRCLRAFAPGMIGLPPLVVTACFDRDRAAREDSGPTDIGLLCVAMAVQNLLLAAHATGLGGCPVSSFSRTAVRRLLALPPRLEPVLLVPVGHPADPVRPSARRHRDEVIRHGTWTPPADDSTGPDR	MAPGHPRPTTAPDLTDDIVLLAAFLLSSAHGLLDEPPAYGPARCADGARRALELLDAYGEPDPALLNVRTRLEDAMCGSMADVDLPTLLRTACEQMLDVVTARRAGAPHGPAEG
A0A5C5SRH0	A0A5C5SPA5			VOHC01000024	Planomicrobium sp. CPCC 101079.	Bacteria	Bacillota	MDTLEAMKTRRSSRSFEDRPVPKEVIAVIEDAIMHSPSGSNAQESHFVIVQNQEQIRRIKRFAQGVSGKPPVLVVLCSNKNEALVRGGVDTLEVLRFVNLGIVASQILLAAQSQGVGSCPARSFHKKSIKEILGLPEEIEPELLISLGYSNEKPRQKTIKSAKEVISHDKYQG	MTNTKDENLAKEHLLDFVGYVLTSTRGLYREPQSYGPMRMIDTLEKALMLLKEQGLEEESLDQIMGILRENRWKVTADPEAYALAIDEAIQHLVTVTLQEKD
A0A5D8QDP8	A0A5D8QGB3			VTPS01000007	Calorimonas adulescens.	Bacteria	Bacillota	MTTMDLYEAIKGRRSIRRYRDESVYEDAIFKIVEAGTWAPSASNLQPWHFTIILNKNMINRIKSFSPGMFNENPPCIIVISLNSSIVKDHGEDMGEGHISDLAMAAQNMMLMAYNLGLGSCIKLSFSREAVKKLLNLEDDIEPRFLITIGYPDESPEPPSRRDTREVSDVVR	MLSDRVDYRDVLAFMVTSAVGLFHEPKLYGPLRLLESASMLIEYAKGNDIQDETLDEINSRIKKCTKLVMTNEEKFEEGVNEILKLIIEAL
A0A5M9N6Z4	A0A5M9N9D9			VXJK01000109	Clostridium sp. HV4-5-A1G.	Bacteria	Bacillota	MADSTLLNIMKKRRSIRAFSKKAIARSEVMKLLEGAVTAPSGSNIQSWLFGIMDDIKQLNKIFPFSPGLIGKPPCIIVVCSNRKLAYDRGGKLGSDEMAIMDVSMASENIILLATERGWGTCPVKSFNGEAVRKILKLPDYISPDLIISIGYPQNEPKSPPKKKLEDVVFYNKWEEKI	MSEKLIQLLAYIVSSAVGCIDEPKIYGSLRLIDTAQKIIELFDELDLVKDKKLVEIANIINREKLLCMSDNTAFEQMLNDVSNKLVQLIDERE
A0A5N8YT87	A0A5N8YTD7			VEXF01000003	SAR202 cluster bacterium AD-804-J14_MRT_500m.	Bacteria	Chloroflexota	MTNQILKAIKSRRVSRGLQDAPIERNIIEQVLEAGRWAPSAGNRRPHRFVVVQDQLTLRLLRMVCPGMFQHPTAIIIICRDLDELSRHGIPPHEKTMYIDVGTAAENMILAAHSLGLGTGPVTSFSKAGVSEILNMPHRLIPEMILCMGWPIPGKQQASGKWRVIRWEDLTFWETFK	MSSNMVLTESEAIELLAFLITAARTQIDEPPDYAPMRMLTAAGRLREFILDRVSPEGHQFLKEFLNPAPKSFRQAGLEQYSASLDELCRKIARHLIGRSGFGGKVV
A0A662EQ23	A0A662ENG0			QMQL01000194	Candidatus Acetothermia bacterium.	Bacteria	Candidatus Bipolaricaulota	MVELWEAIVGRRSVRAFTDKPIERHTLERLIAAAIWAPSGGNAQTWRFVAVTDPNRIRQIKMISPGLLGDPPALIVACQDMKEAARKGGKVGRDFLSIVDTGMAVQNLLLAAHAEGLGTCVVASFHRGAVKRLLTIPNGMEPLLIVTVGEPAEEPPAPPRDRNVLFFEVYDAG	MPDDTRIYDLVSYMVVSARNLLDETPLYGPFRLVDAASRLIILLDEEGAITPELRELRDKIETGKYSVMQDQEEFRAYLDSLITVIVDKMILHQGKGVVGENRHLNQEESKQ
A0A7V5YI42	A0A662ER06			DRTF01000287	Candidatus Acetothermia bacterium.	Bacteria	Candidatus Bipolaricaulota	MQSTTTVEEAIRNRRSVRRYQADSIPLDRLTRLVELGVWAPSGGNAQTWRFVIVTRPEIIRALHAVAPGMLSIPPAVIAICQDKKLAFQRGGKLGQECTSVMDAAMAAQNIMLAAFAHGLGTCPILSFHSEAVARILGLPEGIEAELLIAIGKPAEQPVPPTRTVGDVLFINQYGDTNGKQR	MGNNDESRILELISYMLVSARNLVNETPEYGPLRLLEACDRLIEVFGETGIGSEPLVVLKKSLDEAKTLLMVDKEAFVRALDDLVRSVTSNLFTSSGNGFPEPNP
A0A662VE20	A0A662VCW9			QMWZ01000039	Thermoprotei archaeon.	Archaea	Thermoproteota	MSSRSDFDVLANIVKTRRTIRSFRDEDVPKELIEKILDIARWSPSGSNAQEWRFIVVTNRDLLKAMKMFSPGWLGDSPAAIVICADREWAYKVAGILGRDVMYLIDAGIVMQTIALLAHTLGLGTNIILSFSKEALRELLQIPKNWDIVAIIALGYPKEIPKPPPRLPLTKLMIWR	MRSLSKTEELAIYSFIAYLASSARGLLIEPQIYGPFRCLDAISRFIDLLGKLGISSMYLNELKEDIDKGKYLLLYDEDKFKEFIINLNVRLAKKIKEYLSL
A0A662VE79	A0A662VGJ7			QMXA01000013	Thermoprotei archaeon.	Archaea	Thermoproteota	MDLFEAIYGRRSIRLFKGDEVNDEKIIKILDAGRWAPSGGNIQPWRYIVVKDKNIIKLIKMFSPGMFSEPPVLIVICSDKKEAFERGGVLGRDYLSIVDCAMAAQNMMLAAYALGLGTCVIKSFNSKAIREILEIPNHVEPELIIALGYPAEKPTPPPRKPLSDITFLNRYQKRWEKVAK	MQSSELRTRILEYIAYLAASARNSIEEPHIYGSFRLIDAISRLINLLKYIPSVKEDSFLEELKKFIDAKKYVMMFNTQEYLAFLDEVVLKVVRELKKQTK
A0A6B1DYR2	A0A6B1DXH1			VXNO01000090	Chloroflexi bacterium.	Bacteria	Chloroflexota	MNEALRNIKTRRVVREMSDQAVEREQIEAILEAARWAPSGGNLRPNRYVVIEDAETRRLLRLVAPGMFQRAPVLILICTNWQVVAQHHLPAHDRALLIDIGTAAQTMLLAAHALGLASGPVTSYSKEAVRIILNLPAHYSPEMFICIGHKAETARPGMRAWQPITWRDLTHWERFPERE	MQSNWVLKEDEAIELLALLITSARIQMDEPAHYGPLRLLTAAERLSSLIEARSSQKAREFLEGNIERIPAMHMRMSDVDAYTEGLDALCRAVAACLLRHSSLEGEA
A0A6B2C6R2	A0A6B2C6Q9			WYEN01000010	Desulfurococcales archaeon.	Archaea	Thermoproteota	MEKFEFLSNIIKTRRTIRYFSDQEISKDLLIKIMDVTRWIPTGSNLQDLRFIIVYNKKILRLIKMFSPGWIGDGNSVTIVICSDLKWALERGGLYAAKEMYLIHVGIAFQTIALLAHSLGLGTNPIVSFSKEAVKTILKLPENLEPVMIVLIGYPKVVPEPTPRLPLDKIISWVE	MSEKMNVRNIEIILEFLAFLSSSAQGLFGEPLEYGPLRCVDAIRRFIDLIFKLDVPLDEKFIQELKELRSWIDKDMHLLMYDREKFREFVNNLTKTLAEIALRYLT
A0A6C1CEQ9	A0A6C1C8Y1	A0A6C1CAY8		CP048875	Streptomyces albus.	Bacteria	Actinomycetota	MRTRSVVRDYAERPVAHESVEELLDAMLAAPTGGNLQAWAFVAIQNPRNLKLLRAFAPGIIQPPPLIVAACFDRSRAVKNDGTFWDEGLLCVAMAVENLLLAAHSMGLGGCPVASFRRESVQALLELPKHVEPLLLVPIGYPARPLASPPRRDRSEVISYEFWGNHDATRG	MSSGETTTRPVAEELVLLAAYLLSCGRGLLEEPQAYGPLRCLDAGRRVLTLVEQAGLHDERLSAVRARLDDCMCGPMEYRDLPGFLDEVCGSLITALKDSELISASTGHQE
A0A6G2U8F1	A0A6G2U9Z1	A0A6G2U9P8		WWHH01000179	Streptomyces sp. SID7805.	Bacteria	Actinomycetota	MPKISSPEVPAETPTRTLPVTLPETLNVLRSRSVVRNYAPDRVDDSLIEQLLECMLAAPTASNKQAWSFVVVREPAGVRLLRAFSPGIIGTPAFVVVACLDRRLTDGLSGNISQKIYQTSKLCVAMAVENLLLSAHALGLGGCPVSSFREGAVRLLLDLPTPIEPILMVPIGRPAQKLTPSERRDKNEVISYEIWGKDAATGSAA	MKSGEKTLPQDRLHEEIALLAAYLLSSGRGLLDEPADYGAYRCADAARRTLGILEQAGASTPQLSGIRHRLDEVMFSPMGGDLHLPEILDDLCLQLAGALKELKTA
A0A6I4PV03	A0A6I4PTP6	A0A6I4PU27		WING01000001	Actinomadura sp. J1-007.	Bacteria	Actinomycetota	MTARARNATPPSGSPPHAPPGSSPDPGGALRVLRTRSVIREFTGEPITDADVDALVTAMVAAPTGSNRQAWAFIVIREPQRLLSVRAFAPGVIGTPPLLLVACHDHSRYTDEDDARVVRELGRLCVAMAVENFMLAAHALGLGACPASSFLPEPIRLLLDMPAHLEPVLLVSAGHPAHPPQPSERRDIDEVVRYDSYA	MTATPDPASRDTELARLAAYLLASSRSLLTEPASYGPIRLIDAARRTLALLEPDGAANPHYNTVKTRIEDSHRSKTPIDLPTLLDELCLQMAHGLKGIHTAQPQTDEHSEPA
A0A6I6WUT5	A0A6I6WP72	A0A6I6WSK4		CP029241	Streptomyces sp. NHF165.	Bacteria	Actinomycetota	MRSYASQPIPDEVVDSPVTSMLAAPSGANRQAWAFVTVRSERGIRALRAFAPGIFGTPAMVLAACVDHSRVPEHPVSRGAHRLCVAMAVENFLLAAHAQGLGACPVHSFQPAPVHRLLRLPTHLEPVLVVPVGYPAADQPEASRRRPREEVVADETFGHHRPGVA	MEHTDRQLPVRLREDLVLLTAYLLSTGHGLLHEPAAYAPARAVDAARRTLGLLAEHDGPDRRLDEVRARIDEFFTDPHDGEPLAELLDELCVRMAEVVDAFQEDASPAETQPR
A0A6N7M0X0	A0A6N7M0S1			WJOT01000017	Clostridia bacterium.	Bacteria	Bacillota	MDIWTAIKNRRSIRNFTADPLEEKELRNLILKAGIWAPSGGNAQNWRFIVITDQKVLNKLKLVSPGLLGSPQTIIIICQDLVNALEKGGELGVKTLSLMDTAMAAQNIMLAAYAVGLGTCPIASFHPEAVQRIMGLPVHIYPQLLISVGFSKENPPTPRRDPNIIWFNSYEE	MKNNETFKKQIFGLVCYMVTSACNLVNETKSYGPFRLIDAASRLITILSENQISSSNLEKIQAKIEQGKYKVMEDKSQFSSFLNELVLYITSLIEDQN
A0A6N9LJ27	A0A6N9LIZ1			WWVR01000036	Blautia sp. BIOML-A1.	Bacteria	Bacillota	MLLNEAILSRHSTRSFHPDPVDRALLFTLADAAQQAPSASNLQAWRFLFITDPQLKEKVDLFSPGLSGKPPVILVVCSDMEKASRKGGKNSEVYGCLMDASMAAENLMLKATELGLGTCAIKSYNDTAVRKILELPDRYRIEMLISIGYPDGTPRCPKRPPVEQICYFDHIEEEERIDE	MNNPEFELLVYLITSARALPEEPASYGSIRLAEAASRLCQIICNNDPDNKTYCELLNCIETDKGKALTEPERFSAMLEKASEILVDCL
A0A7C2TFN0	A0A7C2TDZ5			DSOS01000037	Chloroflexi bacterium.	Bacteria	Chloroflexota	MEVLEAIFTRRSVRQFSGQVIPAGLLRQVIQAGAAAPSGGNLQAWGFVVVQLAEKLAGLRALAPGIIGEPNAVVAICLDEQRARLLGGAGSEHLAMLDLGLAIENMLLAAHGLGLGACPVASFHQPAVASFLELPIGVKPVLLLALGYPKARPSPPGRRPAAEVIFTEKWGVPYGE	MANNSIQDDLFLLLGYLLTSAHGLYGEPQSYGPFRLMDAAGRLTGILRAHGMNDLFLEELEQAIDEQRFGTGSDDQLRERLAELCLRYTDQLKLRLGESST
A0A7C2ZA38	A0A7C2VBZ5			DSFH01000013	Fervidicoccus fontis.	Archaea	Thermoproteota	MEELMNIIKGRRATRIYENREIPREDVKKILEAGIWAPSGSNLQSWEFVVILKNELIEKIKMISPGLFGNPAMLIIGCINTERAKKGGKIGYPMAMMDVSMAFQNMMLMAYSLGIGSCPILSFNKDALRELLDIPEHIDPILMVTFGYPSFWPNPPKRRSMEEVMHLDKFGRPFEE	MTSLEDLLKSDQFKLLSFLITSARGCVDEPALYGPLRLVDAAARLIRIWEKEDEVPAEIVRLRVLIEEKEYSVMYNEEEFISFLNELSKEIAKLIKE
A0A7C3LTG8	A0A7C3LQF0			DTQE01000238	Desulfurococcaceae archaeon.	Archaea	Thermoproteota	MVLDVIKGRRSVRSFKPDLIPEEYLRLILEAGLWAPSGGNAQPWEFVLVRERSLIDKIKLFSPGLFGDSYALIVLCVNKNRIKRRDESGEQIALMDVAMAAQNIMLEAYYLGIGSCPIASFNKTAIKELLDIPDHVDPVLMVSLGYPERWPEPPKRRPLEEVVHYGKY	MTGSTKELIKDEHFKLLAFLITSARGCVEEPHLYGSLRLVDAASKLIDIMRSEGKTSEELEKLQALIEEGKHLLMHSEEDFIKFLDELVKELVRIVKKS
A0A7C3PEY5	A0A7C3P837			DSSP01000046	Firmicutes bacterium.	Bacteria	Bacillota	MLAEDNIVLTTIRQRRVVRNFNEEPVTREQMLEVLRAARWAPTGGNKRLHRFVAVLDPVTIRLIRTVSPGMSGHPKGLVVVCIDWDRVAILGYRGPRQIFDIDVGTATENMLLAAHAIGLGAGPVTSFSKEAVSVLLRLPDSITPELMVILGHPVPRRPEHQSRPQTPTRLRDLVTWEQFHLRDRL	MDNEFVLSEDEVFEVIAFLVTAARLLPDEPIDYGPARLLTAAQRLCAFAAVRCEVSAAFLTRLAEGIPPQLRSRNSDRDSFQAFLEESSRAIAREAARRAGREV
A0A7C4CJZ9	A0A7C4CIS5			DTDE01000024	Nitrososphaeria archaeon.	Archaea	Nitrososphaerota	MDLMNIIKGRRSVRSFLDKEVSREHLITILEAGIWAPSGSNIQPWEFILIDDATLIKKIKLLSPGLYGFPKALVILCVNKKKSEKAGRQGESLAVMDISMAAQNMMLMAYSLGLGSCPIASFNKLGLKHLLNISEEVDPVLMISLGYPSEWPSPPARRPLEEVVHLNGYGKHPGR	MATENILEDENFQLLAFLLASARGCLDEPPIYGSLRLIDAAEKTINIIIRKFGEIQELSEIRKKIEKARSLVLADEEEFSKTLDEIMIDISKMIQKA
A0A7C4GG08	A0A7C4CIZ9			DTEP01000062	Candidatus Korarchaeota archaeon.	Archaea	Candidatus Korarchaeota	MELPDRAATVFEVIKGRRSIRDFDAEEIPDDHLRIILEAGIWAPSGSNMQPWEFILIKDKELLEKIKLFSPGLLGRPVAMVIICINRKISERAGKLGDLMPIMDISMAAENMMLMAYALGIGSCPVVSFNKAALRELLNIPSHVDPMLIVTLGYPKEIPKPPRRRPLEEVVHVDGF	MTDSSRKLIEDPHFKLLSFLISSARGCVDEPELYGSLRLIDAASRLIDIMKEEGLADEDLLRLRDLIREKMDLIMYDEAGFIEFLERASLELAKIVKRAEK
A0A7C4GHP1	A0A7C4GI29			DTEK01000036	Nitrososphaeria archaeon.	Archaea	Nitrososphaerota	MDVLDAIRKRVAVRYFEEKPVPEDVLKTLAWAAHKAPTGGNTPYRRVMVINDEETVSMIKQVSPGFLSNAKSLILIYTDLETAYKGLGRLGRDICSIIDAGAAAENVALAALKFGLGTCFTKSYSEAGVKEILEIPENYRTEVMLQIGYPRKDMPPPLKAKPNARITYLNRHGNLWT	MSQNSSGDFGKEIFDIIVFALSAARISADEPPLYGSLRLIDLSSKIIKLQELVEGERADKFLQRIRQIIEEKKYIVMASEEEFVKVLDQLVSECAREMKNRRKLGQKRE
A0A7C4HGV9	A0A7C4HGJ3			DTAY01000068	Candidatus Bathyarchaeota archaeon.	Archaea	Candidatus Bathyarchaeota	MEVFEAIKGRRSIRRYKREKISREIIARLLDAARWAPSGGNIQPWLFIVIDDPKLLGAVRKVSPGLFGEPPLAILVCSNRERAYRMGGTLGRDYLTICDCAMAVQNMLLAAHALGLGSCVIKSFSHTAIRELLDIPEGVEPELLVAIGYPDEAPKPLPKIPLKEIVYLNGYGKEFPGLEEWK	MSEAKPSGDDYLFEIAVFLATSALNCMDEPHLYGPFRLLDALSKIVDLPKYAPCLKEDPFLQRIKAIVDEKKFLIMYNVEEFRRAIDEVVKMLAKELKRRYLETSDKEK
A0A7C4DQ63	A0A7C4HL10			DTAJ01000006	Desulfurococcaceae archaeon.	Archaea	Thermoproteota	MASTSKFEILADIVKTRRTVREYSEESVPREVVETVLDLARWSPSGSNVQDWRFVVVTDRKLLKAIKMFSPGWLGGGNPVAIVICSDRKWAYEKAGPLARDVMYLVHAGIVAQTIALLAHAMGLGTNMIMSFSKEAVKKILDLPESWDPVMIILLGYPKHIPEPPPRLALSELVVWR	MDGDKKAVRVFELLAYLASSARGLLEEPREYGPLRCLDAMRRLIDMVLETRLIEDEEVTKYLEELRSRLSRGIILLMYSAEEFRKFIINVNVELSEKTTRVLERYYNK
A0A7C4NDE8	A0A7C4JCX5			DTAC01000084	Candidatus Bathyarchaeota archaeon.	Archaea	Candidatus Bathyarchaeota	MKDIELSSIADVLANVIKTRRTIRRFKKDVKVPKEVIERILDIARWSPSGSNAQEWRFIAIMDERLLRAMKMFSPGWLGEAPAAIVACADKDWSYRVAGVLGRDKMYLIDVGIVVQTIALLAHAMGLGTNIIMSFSQEAISELLNVPHNWEIVVIIAIGYPDEEPKPPPRMSLSELVIWR	MKVDEERKMRIYDFIAYLISSARGLLVEPQVYGPFRCLDAVSRFIHLLSDLGIKDPYLDELKDEVDKGKYLLLIDESKFKDFIIHLNVKLARKIKEDLNL
A0A7J3YPJ1	A0A7C4QQM0			DRYW01000012	Desulfurococcaceae archaeon.	Archaea	Thermoproteota	MVLDVIKGRRSVRSFKPDPIPEEYLRLILEAGLWAPSGGNAQPWEFVLVRERSLIDKIKLFSPGLFGNPYALIVLCVNRNRIKRRDESGKQIALMDVAMAAQNIMLEAYYLGIGSCPIASFNKTAVKELLDIPDHVDPVLMVSLGYPEGWPEPPKRRPLEEVVHYEKY	MTRSTEELIKDEHFKLLAFLITSARGCVEEPHLYGSLRLVDAASKLIDIMRSEGKTSEELEKLQALIEEGKHLLMHSEEDFIKFLDELVKELVRIVKKS
A0A7C4WQ23	A0A7C4WH23			DTBN01000004	Nitrososphaeria archaeon.	Archaea	Nitrososphaerota	MEPKELLSIIKGRRSVRRFLEKKIPDEHLRLIMEAGIWAPSGGNIQPWQFVLVREPTLIKKIKLVSPGLFGNPDALVVACVDKNRYERAGKIGYTLSLMDVSMAAQNMMLMAYGLGIGSCPIASFNKLAVREILELPDNFEPILMISLGYPEEWPQPPERRPLSEVVYVDGYGKYYRG	MVTESIIEDEHFKLLTFLIVSARGCVDEPPLYGPLRLIDAAEKLIELMDKMGKADERLKEIMKTIHERKFSVVRDEKEFINLLDELVLKVSKIIKEAQSTK
A0A7C5BU24	A0A7C5FT11			DTJN01000174	Armatimonadetes bacterium.	Bacteria	Armatimonadota	MRQFERRSVPVDVLLGLVEAGCWAPSGGNRQAWRFIIVTDERRLRALRMVSPGFIGDPPAAIVVCESVADLVDQSAGPDVRALTIADAFMAAYAITLAAHGHGLGSCIIGSFNDAAVRHLLGLPADIVPVLIVTVGYPARIPDPPQRRTEGVWYWETYGADEADHG	MDEVIRESLLERFTELASYLLTSARGLLDEPAEYGPLRLIQAAHHLVEILTAEGLSSETLEAVGRRLADIESSAMGENPHALRTVLDDLVLSLLRAIDEFSDR
A0A7C5IHA4	A0A7C5IIG6			DRVN01000005	Anaerolineae bacterium.	Bacteria	Chloroflexota	METLEAIMTRRSVRAFTGEPIAEETLRKLLEAGRASASGGNVQPWGFVLVSEPVRVQALRALAPGIIGQPAAILVIGLDRERAVRLGGSMNEQSAWIDIGIAIDNLLLAAHALGLGACPIGSFHPGAVAHFLGLPEAVQPVLLLAVGIPRFKPESPGRRPLGEVCFREEWGVPYA	MPDHTLQQDLFLFLGYLLSSAHGLYGEPQGYGPFRLLDASRRLLGVMDAHGLSDPYLKELCQALEDAVTGTAGDEELRRIADGLVLRYAEELKTRLAPSGAQG
A0A7C5JXF1	A0A7C5P6V0			DRTQ01000277	Chloroflexi bacterium.	Bacteria	Chloroflexota	MSLDIDTDMETLQAIQTRRSVRAFSEEPIPEELLRRILEAATSAASGGNLQPWGFVIVQNSRRLQALRALAPGIIGQPTALVVICLDIQRAERLGGALGPRLAWIDIGLATQNLLLAAHDLELGACPVGSFHRRAVALFLDLPSHIRPVLLIALGYPQTKPSFPGRRPLMEVCFAEQWGEPYEY	MNTDKLREDLVNFIGYLLTSAHGLYDEPAGYAPFRILDATGRLLAIMEEAELTDPFLKQLKQAIDEERLGSNDDQALRAFLDQVCLQYAAELKKRTAAP
A0A7C5X0G9	A0A7C5WZQ5			DRYM01000008	Acidilobales archaeon.	Archaea	Thermoproteota	MATNKSVFEIIKSRRSIRKYVEKRIPDEALKRILEAAIWAPSGSNEQAWYFVVVRDKKKIEKIKAITPGMMADENPDVIIVACSDKKRAYEVAAELGRDIMSPLDVAMAVQNMMLTAWELDIGSCPKCSIDKKALQILLKLPEYIEPEFVVTLGYPAKIPPPPPRRSLEEVVKYD	MISDEEFKYEIVKLIAYMITSAKGLVIEPKLYGPLRLIDSVSRLIKILDDRKLVTQDLLELKKKIDSRKIILMSSKEKFIELLDELVADVTKILEKY
A0A7C5UX03	A0A7C5XH95			DRUB01000028	Ignisphaera aggregans.	Archaea	Thermoproteota	MYEDIFKVVMGRRCIRSFKDADISNEYIDKILEAGIWAPSAGNIQPWEFIVVRNKDMIEKIKMVSPGLFGDPNTVIVICINLERARKGGKAGERMALMDVSMAAQNMMLMAYSLGIGSCPIVSFSKIGIKELLEIPDTIEPVLLITLGYPDQWPKPPERRPLSEVVHYEKYGKHC	MKNMESIVKDPHFKLLSFLITSARGCVEEPLLYGTLRLIDAASRLIDIMKKENKATEELLKLQKMIEENKSLVMYDEKAYIEFLDRLVKELTKIIKTAGNV
A0A7C5Y1I6	A0A7C5XZP8			DRZR01000179	Acidilobales archaeon.	Archaea	Thermoproteota	MEKFEFLSNIIKTRRTIRYFSDQEISKDLLIKIMDVTRWIPTGSNLQDLRFIIVYNKKILKLIKMFSPGWIGDGNPAAIVICSDLKWALERGGLYAAKEMYLIHVGIAFQTIALLAHSLGLGTNPIVSFSKEAVKTILKLPENLEPVMIVLIGYPKVVPEPTPRLPLDKIISWVE	MSEKMNVRNIEIILEFLAFLSSSAQGLFGEPHEYGPLRCVDAIRRFIDLIFKLDVPLDEKFIQELKELRSWIDRDMHLLMYDREKFREFVNNLIKTLAEIALRYLT
A0A7C6V0A5	A0A7C6V0G4			DULK01000030	Syntrophomonadaceae bacterium.	Bacteria	Bacillota	MEVWEAIFKRRSIRSFRDEPVDNNLLIKLVEAAIWAPSGSNIQPWHFIAVSCEEQKAKIKPFAPGLTGMPPALLVICTDLDLCERKGGRLGRDVISLMDAAFAAQNINLMACELGLGTCVIRSFNQGAIQEILKLPPQLVPQLIVSVGYPERAPQAPKRRSVQEVMSWERYG	MNKQRLIDVFCFIITSARGCLEEPPVYGPLRLLEAYVMLVDALGEEDIPSIFLEEKKHIEEYMMLCMYDEKAFQEEVDKTINRIAREIAG
A0A7J2WP38	A0A7J2WP53			DSGI01000014	Candidatus Korarchaeota archaeon.	Archaea	Candidatus Korarchaeota	MDLPDRAATVFEVIKGRRSIRDFDAKEIPDEHLRIILEAGIWAPSGSNMQPWEFILIKDRELLERIKLFSPGLFGKPVAMVIICINRKISERAGKLGDLMPVMDISMAAENMMLMAYALGIGSCPVVSFNKAALRELLNIPSHIDPMLIVTLGYPKEMPKPPRRRPLEEVVHVDGF	MTDSSRKLIEDPHFKLLSFLISSARGCVDEPELYGSLRLIDAASRLIDVMEEEGLVNEDLLKLRDLIREKMDLIMYDETGFIEFLERASLELAKIVKRVEK
A0A7C4M8I2	A0A7J3A417			DTOM01000246	Nitrososphaeria archaeon.	Archaea	Nitrososphaerota	MDLLSIIKGRRSIRSFQDKEIPEDHLLAILEAGIWAPSGSNIQPWEFILVNDSTLIKKIKLLSPGLYGVPKALIILCMNKKRTEKAGRLGPSLAVMDISMAAQNMMLMAYSLGIGSCPIVSFNKSGLRELLEIPEEVDPVLMISLGYPDEWPRAPEKRPLEEVVHVNAYGKNLRR	MHMEKILEDKHFQLLAFLLTSARGCIDEPPIYGPLRLIDAAEKLISILMEKYRGESTELKEIRNKIEKARNLVLTNEEEFIKTLDDLVVSLSKIIKKT
A0A7J3C6L5	A0A7J3C6N1			DTPA01000018	Euryarchaeota archaeon.	Archaea	Euryarchaeota	MKPEANQQFTDLKTLVKSRRAVREFSDLPISDSDIKDIIEMAIWAPSASNMNARVFVVVRDKDRIRKIRAFSPGMFSEPKCIIVLCTDRQKAFEVGGELGRDRASLMDIAVSAQNILLSAWSKGIGTCPLASFNAPAIARILGLPDHIYPDLIITMGYPASKPETPERPNIEDVMYYEQYGRKEV	MNNMDEKKFKDELVLLLSYLITSARGCMDEPKSYGPFRLIDSASRLIALMRKYGISDEALDSIAKEIDQDKFSTMTDSKRFLRMLDDVVLKSLDVVNTVIS
A0A7J2YKW8	A0A7J3DQH7			DTFY01000001	Nitrososphaeria archaeon.	Archaea	Nitrososphaerota	MEPREILNIIKGRRSVRSFLDKKIPDEHLKLIMEAGIWAPSGSNIQPWQFVVVRDPELIKKIKLVSPGLFGNPDALVVACVDRKRYERAGKLGYTLSLMDVSMAAQNMMLMAYSLGIGSCPIASFNKLAVREILELPDNFEPVLMISLGYPEKWPNPPERRPLSEVVYVDGYGKHYRG	MVTESIIEDEHFKLLTFLIVSARGCVEEPPIYGPLRLIDAAERLIALMDNMGKADERLREIMKTIHEGKFSVMKDEAEFIKLLDDLVLKISRIIKEAQPTK
A0A7J3JPH9	A0A7J3JQ43			DTAI01000193	Ignisphaera aggregans.	Archaea	Thermoproteota	MSSDDILEIIKGRRCVRRFRDGREDIPDEYIRKILEAGIWAPSAGNIQPWEFVVVRDRDKIDKIKLVSPGLFGDPSAIIVVCINLERARKGGKGGEVMAIMDVSMATQNMMLMAYSLGIGSCPIASFSKTAVKELLDIPDHIEPVLLITLGYVDAWPNPPKRRSLEEVVHYEGY	MKGTEGITRDPHFKLLSFLITSARGCVDEPSLYGTLRLIDAAARLIDIMKEEGKATEELLNLKKTIEENIALVMYDEKAYIEFLDRLVRDLAKIIKKAS
A0A7J3QF93	A0A7J3QG40			DTET01000240	Ignisphaera aggregans.	Archaea	Thermoproteota	MSEDIFKVIMGRRCIRSFKDMDISNEYIVKILEAGIWAPSAGNIQPWEFIVVRNKDMIEKIKLVSPGLFGDPNTVIVICINLERARKGGKAGERMALMDISMAAQNMMLMAYSLGIGSCPIVSFSKIGIKELLEIPDTIEPVLLITLGYPNQWPKAPERRPLNEVVHYEKYGKHC	MKSMESIVKDPHFKLLSFLITSARGCVDEPPLYGTLRLIDAASRLIDIMKEENKAVEELIKLQKMIEENKSLVMYDEKAYIEFLDRLVKELAKIIKTAGNI
A0A7J3S1X5	A0A7J3S2N6			DTJL01000043	Nitrososphaeria archaeon.	Archaea	Nitrososphaerota	MDVIDALKRRHMCRHFDPTPVEREKLKRLIYAATRAPSGGNQLVREIILVDEPQSVELLRSVVPSFLANSPAAFVICTDLERAAETMGRQGRDILSLLDAGAAAENIALEAVELGLGVSFVRSSTESAVREALGIPSRYRVDIIVGIGYMAKERPPPLKGQKPIIHHNRFGETWIG	MVDVPHQGIFKVMTYLVMSARDCIDEPSIYGPLRLLVGVDKLIDICKAEPSFDDEFLVKMKSRIWQEVFSVMSDRDAFAKALDQLSVEFTDELKRRMATAENTAKENK
A0A7J3X0J2	A0A7J3X0P2			DRYO01000268	Nitrososphaeria archaeon.	Archaea	Nitrososphaerota	MDLASIIKGRRSIRSFQDKEIPEEHLLAILEAGIWAPSGSNIQPWEFILINDPTLIKKIKLLSPGLYGMPKILIILCMNKKRSKIAGRQGPSLAIMDISMAAQNMMLMAYSLGIGSCPIASFNKSGLKELLDISEEVEPVLMISLGYPTEWPHPPERRPLEEVVHVNVYGKHLRR	MSTENILEDEHFQLLAFLLTSARGCIDEPPIYGPLRLIDAADKLISIIVKKYSRELIELQEIRKKIEKARNLVLTNEEEFTKTLDELVRSLSKIIKKA
A0A7J4P922	A0A7J4P7D8			DUKE01000042	Thermoplasmata archaeon.	Archaea	Candidatus Thermoplasmatota	MEVFEAIKKRRSIRKYKKEEVPKEALLKLVEAGIWAPTSGNIQAWEFIITKKKESIGKIKIFSPGLIGEPAALIILCTNRREAYEKGGELGRDILCLMDISMAAQNILLEATEIGLGSCPVRSFNQAAIKKLLDLPNEVIPELIISIGYQAESPKPPAREMDKVIHLERWK	MNSNQKIEDEFFKLIGYMITSARGSIEEPKLYGPFRLVESASKTIEIMEEMGIENDFLIKAKEKIDKEKYSVMSEKKKFIKFLDELILDFVFYANEE
A0A7J9X558	A0A7J9X4R8			WHTA01000009	Streptosporangiales bacterium.	Bacteria	Actinomycetota	MTAASAGHDGVETLMRRRRMHREFDDRPVPRDVLDKMAWAAARAQQARSGVRHIVVVDDPAVLATARQVLPGFINNAPAMLVHCTDVVQAAEVLGSRGVEVTTRLDAGAACAHLALMAQTLGLGVCTVTSWTEPAVQALLGLPHHIRPDVTVAVGYVAPAPPPAARGFRTEYHLNRFADGGGGD	MSENLDQEVFAIITHLVSSAPTSLQETPSLAAFRMVDAAHRLMELVEGSDAFQDDEFLRSARADYAANFNLVMTDPDKFDSWLAEYVQSFTREALRRARAGAHVPDA
A0A7K1FQE4	A0A7K1FP62			WLYK01000005	Nakamurella sp. YIM 132087.	Bacteria	Actinomycetota	MTPPTPVDVITTMRRRRMHREFEDRPVPREVLNVMAWGAVRAQQARPGVRHVVVVDDPAKMRAARQVLPGFINNAPAMIALCTDVDRALEALGPRGVEHVSRLDAGAAAAYLALIGQTVGIGVCTVTSWADGIAAELLGLPDHIRPDVTVAVGFVPPRTPAAVKSLKYSVWSNEFGTPMEVTRP	MSEQPTLEQELFEVIVYLVSSSVTSMTETPELATFRMIDAAERLMAISTSRLPDDFLTAARADWEAHKMLVVSDQPEYLRWLDGYARSFVRKTLELAAAPGA
A0A7K2AHM1	A0A7K2AI86			VXOM01000007	Acidimicrobiia bacterium.	Bacteria	Actinomycetota	MTESVPDGTSTPTEAVFEAMRRRRMHRVFTPELPSAEVLDRLVYAAGRAQVARPGIRHLIVVTDPRRVRTVRHACPGFVNNAPAVIVICSDLHRAHEVMGPRGVEVVTRLDSGAAAGYITIAAPTLGIGVCKVTSWTEEVVQSIFGLPDHIRPEVLMAIGIPVANHPKPVKGFHPDVHHDLFGQEWNRTW	MVSRNTRHDPLFDFILYLITSARTSLDERAIYGSYRLIEGASRLIEAAEEIPGLDVDDLLRDIRSSIDRNKTRMMLEKDAYRTWLTDLAAGLASESVKRNMGDID
A0A7K2B7P7	A0A7K2B8E8			VXMM01000032	Acidimicrobiia bacterium.	Bacteria	Actinomycetota	MTASMAVFEAMRRRRMHRDFLPEPPDRATLDRLVYAAGRAQVARPGIRHLIVITDPRIVHTLRQACPGFVNNAPAAIAVCSDLNRSEAESGIRGVEVVSRLDAGASAAFMAIAAPALGIGVCKVTSWSEEVVQAILGLPEHVRPEVLMAVGIPVAKPSKPLKGFQPSVHADRFDQPWTASS	MDGIIMSSQEIDPREFLFDFVLYLVTCARLHLDEKPIYGAFRMIEGASRLVEAAENLPGWEVDAFLAEQRAAIEANKARMTLDKDGFRGWLGDLAREMAAEATRRNLDPPG
A0A7K2IZ08	A0A7K2IZ53	A0A7K2IYM7		WWHY01000001	Nocardiopsis alba.	Bacteria	Actinomycetota	MLRVLTSRRVVRSFSDRPVDDETLEHLADAMVAAPSASNKQAWGFVMVRRTRTLRMVHAFSPGIIERPPLVVAACFDRSRAVGGGGAWDEGMLCVAMAVENLLLAAHALGLGGCPSASFRKAPVRRFLGLPEHLEPLLLVSIGHPARPLEAAPRRDRNEVISHECWGN	MREELLLLAAYLLSSGRGLLQEPPSYGPLRCLDAARRVLALRDGLGGEESPALADLRASMDDVMCGAMTDRELDVLLDDLCDRLAAVVEEPGAISA
A0A7K3BPC2	A0A7K3BPC0			WWJN01000005	Streptomyces sp. SID4919.	Bacteria	Actinomycetota	MRVLRTRSAVRQFTDQPVSDGQLEQLIDAILAAPTGGNKQAWAFVAVRDPRTLRLVRAFSPGMIEPPPLVVVACFDRSRAVKDDGEFWDEGLLCVAMAVQNLLLAAHCLGLGGCPAASFRRGSVAAILGLPGHLEPLLLVPLGHPARDLVSPPRRDRSEVVSHEFWGNGTPADR	MSSGETALRPIDEELLLLTAYLLSSGRGLLEEPQQYGPFRCIDAARRVLVLLRGRGVTNSELQELHGRLEDFMCGPMAPRDLTAFLDEVCGKLTLLLRDSDLIRRGPASPATT
A0A7U9Q0F3	A0A7U9L1D4	A0A7U9L067		BHZC01000001	Streptomyces chrestomyceticus JCM 4735.	Bacteria	Actinomycetota	MTCPAGTAPEAAGSAAARTAFLQLLRTRAVVRRYTREPVDDTLLDALLDVMPAAPTAANKQAWGFVAVQDPYTVRCLRAFAPGMIGLPPLVVTACFDRERAAREDSGPTDIGLLCVAMAVQNLLLAAHATGLGGCPVSSFSRTAVRRLLALPPRLEPVLLVPVGHPADPVRPSARRHRDEVIRHGTWTPPADDSTGPDR	MAPGHPRPTTAPDLTDDIVLLAAFLLSSAHGLLDEPPAYGPARCADGARRALELLDAYGEPDPALLNVRTRLEDAMCGSMADVDLPTLLRTACEQMLDVVTARRAGAPHGPADG
A0A7V0JX05	A0A7V0JVU9			DQYL01000279	Candidatus Acetothermia bacterium.	Bacteria	Candidatus Bipolaricaulota	MELWEAIKGRRSVRSFQDRPVEREPLKRLVEAAIWAPSGGNAQTWHFVVITDPEQLRRIRTVSPGMLGNPPAAIAVCQDLVAARKKGGELGASLAVVDVAMATQNILLAAYDAGLGTCVIASFHKGAVSRILGLPEGMEPVLLVSVGWPARVPPPPPRRMDAISWERYGNRT	MGTGLERKIYELLGYVVTSARNLLDETPLYGPFRLVDAASRLISVLEEEGLAGPRLLELRDRIEEGKYKVVDDPEAFRNFLDGLVQTVVESMLQEGGDKPG
A0A7V0V0K7	A0A7V0V0M7			DSMW01000089	Anaerolineae bacterium.	Bacteria	Chloroflexota	MDVLEAILTRRSVRAFTPDPVPEELLLRVLEAGRASASGGNVQPWGFVAVRAPERLAGLRSLAPGIIGRPTAAVAICLDAARARALGGAGGERSAWLDIGIAVENILLAAHGLGLGACPIGSFHRQGVARFLGLPEGVEPVLLVALGYPRERPAAAGRRPSGEVCFAEKWGVPYG	MADPALQRDLFLLAGYLLASARGLYDEPAGYGPFRLLDAARRLVALMAEHGLGDPYLAQLLAELERACTGTASDAELRDLADRLVLEYAEELDRRLSPGDPHAAGSEAG
A0A7V1H410	A0A7V1H414			DRHN01000166	Spirochaetes bacterium.	Bacteria	Spirochaetota	MELKEAIFNRRSIRSFLEKPVGRELIKEIMYAGIHAPTGGNIQPWAFVGISDPLVIKKIRVISPGMLDEPAAVICVYSDQKKAFEKAGKTGEVLALMDCAMAAQNIMLRAFDLGLGTCVIRSFNQSAVRVITGAPEHMRPELLIATGYTDEKPALPARDTGVIYMEAYGRRGAKK	MMCYSKKLFEIIGYMLSSARGLVDEPQMYGPFRLVEGVSRLCSILAEEDTGYSDFFLKLKTRIDGKKYSLISDENTFIELMDDLVHDFTRKMIEM
A0A7V3KMI7	A0A7V3KMN6			DTGD01000045	candidate division WOR-3 bacterium.	Bacteria	candidate division WOR-3	MDVWTAVKTRRSIRSFTPGGVSEADLKNLVLEAGIWAPSGGNAQTWRFVILTDLNVLNKIKLVSPGLLGNPSALIVICQDLSLAFEKGGEVGVSTLSLMDTAMAAQKIMLVAHASGLGSCPVASFHPEAVQRILNLPAHIRPQLLITIGIPKIHPLPRDGKLT	MEINKTLQTQLFELICYMITSACNLMHETKNYGPFRLIDAASRLVDILRENKISSPQMEIIREKIEQGKYKVLEEESQFCSFLNELVLFTIASLNDLN
A0A7V6CWX9	A0A7V5YHT1			DRTF01000274	Candidatus Acetothermia bacterium.	Bacteria	Candidatus Bipolaricaulota	MELWEAIKGRRSVRDFLDRPVTRETIERLLEAAIWAPSGGNAQTWRFVAIIDPAEIKKIKIVSPGLLGDPAAVIAVCQDLVQARAKGGNLGETFLAPIDAAMATQNLLLVACAEGLGACTIASFHRRGVSRLLGLAEGIEPILLVSLGYPAQLPTAPARRREGVFAFGASRE	MNEARLEQAVFELVGYMVTSGRNLIDETPLYGPFRLVDAASRLISVLEEEGIVSDRLRIMRERIDGDKYSVMRTQEEFKVFLDSLVDVLVDYASLKQGGDQPKQT
A0A7V6KWT8	A0A7V6KWS5			DUPU01000141	Clostridia bacterium.	Bacteria	Bacillota	MDITEAIKGRRSVRLFTDEKINKDTLEKLVQAGCWAPSGSNAQAWAFVVLTDEKVIKKVLRFSPGLFQVPPAMIFICTDRERAFQKGGELGRDVMCLLDTAMAAENIMLQAYAMGLGTCVLKGFDQKAVQILLNLPDHIVPELLIILGVPKSVPKAPKRRPLEEVLYWEGWDSSDREE	MTGRNNTNVEGYYDLVGYLVSSAKELVIDPKMYGPLRLVDTVSRLITLMEQENRADEFLLSLREYVDENKFLVMTDEEAFIRFLEELVIKVARHTQISE
A0A7V8SQA7	A0A7V8NBP7	A0A7V8NBS8		SKBR01000001	Streptomyces sp. AJS327.	Bacteria	Actinomycetota	MSPYVGYTRDVVVDIASQASASALSPEQFVDVQRSRSAVRSYTAEPISDETVRTLVTAMLAAPSGGNKQAWSFVVVRDPGNLRRVRAFAPGVIGAPTLLLVACADNLRGKDDPIVRRVGKMCVAMAVQNFLLAAHAHGLGGCPISSFRTAPLALLLDLPPHVEPALLVPVGRPAREPERSIRLPQEEVVSYEAFGQGTPPTTP	MKPSDKALPPRLHEDLVLLAGHLLSCASGLVEEPAYYGIFRCMDSARRTLEVLAEHAELDPRLAELRDELERTVSGAQNGQSVEEFLDDVCLRMARIVKEGAEERTPSVSV
A0A7W8AEL8	A0A7W8AEG0			JACHIN010000025	Nonomuraea endophytica.	Bacteria	Actinomycetota	MIDAKPLDVADGMRRRRMHRIFEDRPVPAEVLGRMAWAAARAQQARSGVRHVVVVDDPVLLATARQVLPGFLNNAPAMLALCTDLDQAGATGGPRMVEHVSRLDSGAACAHLALMAQTLDLGVCTVTSWADEAVRALFGLPAHIRPDVTVAVGYVTKETASPAVRGFTSGLHHNAFGAAFEDGAR	MTAADEGLSRALYETVTVLVCSAPLALDETRLLSAFRMLDAADRLMGIMADHDDDFLRRARADFADHRMLAMTDQAAFTDWMSRYVAGFAAQALRRTRAEGV
A0A7X1IKE1	A0A7X1IKN3	A0A7X1M0Q0		JACLQY010000019	Streptomyces sp. TYQ1024.	Bacteria	Actinomycetota	MPQSTLPETLPETHRVIRSRTVLRNYAPEPIDDKLIDAMLECMLAAPTASNKQAWSFVVVREPRNVRLLRAFSPGIIGTPAFVVVACVDRRLTAGFTGEVSRKIYEISKLCVAMAVENLLLSAHALGFGGCPVSSFREEILRDLLHLPEALEPVLLVPVGRPAHEPTPSDRRDKNEVISYEVWGNRGTAEPVA	MKSGGTVAPQNRLHEDIALLAAYLLSSGRGLLNEPADYGAFRCADAARRTLEILENAGGGTPGLTEVRQRLDDYMFAPMGGDTDIGRVLDELCSKMAETLKDAPAS
A0A7X2D6W0	A0A7X2D5Q6			WJOQ01000104	Clostridia bacterium.	Bacteria	Bacillota	MRVFEVIKGRRSIRKFENRSIEKKILQKLVEAGVWAPTGGNAQTWVFIIITDCNRIQKIKAVSPGILGIPSALIVVCQDKELAYKKGGELGRDILSIMDVAMASQNIMLQAYDEKIGSCPVLSFHKKGVQVLLSLPERIVPELIISLGCPAESPKPPKRKFEEVCFFEEYKSANGR	MEDKLEKEIFELICYIIVSARNLDQETKMYGPFRLVDAASKLIEILEKNGIYDEFLSQVRTMIEANKYKVMTDKEEFVAFLDDLVLKMVGKLKEAE
A0A7X2JIC9	A0A7X2JHD4			WKZK01000098	Eubacterium sp. BIOML-A2.	Bacteria	Bacillota	MNITEAIESRRSIRNFKDTPVPEDILRRLADAGRLAPSASNLQAWKFFFVTEPDLVAKVDMFSPGLSGHPPVILVICSDMEYALSHSRNAEIYGCMMDASMAAENIMLAALEEGLGTCAIKSYTDAAVRKLLCLPDTYRIEMLMSIGYPEGDPRDPRRKPLEEILYFNQWEENK	MKNKEASLELLIYMITSAAGLENEPHIYGPLRLIEASQRLCQLRLEDDPDNQDLKDLISIIEEGKHKCTSDEPAFYQMLQDAAAKLVDII
A0A7X6MH76	A0A7X6MGJ9	A0A7X6RT21		JAAXPG010000029	Nocardiopsis alborubida.	Bacteria	Actinomycetota	MRAFTDRPVDDSLLEPMLDAMLAAPSASNKQAWAFVVVRERRTLRLLRAFSPGIIELPPLVVAACFDRSRAVGGSGSSRESWDEGMLCVAMAVENLLLAAHCLGLGGCPSGSFRAGPVRRLLGLPDHLEPLLLVPVGHPARPLAPAPRRDRTEVVSHERWGD	MSAGETDARRVGEELLLLAAYLLSSGRGLLDEPRQYGTFRCLDAARRVLALAAGTGPHHPDLDALRGRMDDVMCGAMDDHELDTLLDQLCERLAAVLEDPDVISD
A0A7Y7B1A4	A0A7Y7B1U2	A0A7Y7B1E5		JABBXF010000008	Streptomyces morookaense	Bacteria	Actinomycetota	MPSTPLPETLHVLRTRSVLRNYAAEPVDDATVEQLLECMLAAPTASNKQAWSFVVVREPENVRRLRAFSPGMIGTPAFIVVACVDRRMAAGFSGGISRKIYETSKLCVAMAVENLLLSAHAMGLGGCPVSSFREEVLRLLLNLPEHLEPLLLVPVGRPAQGPTPSERRDKNEVISYESWGNGAVAEPTA	MNPGETVLSQNRLHEEIALLAAYLLSSGRGLLEEPADYGAFRCADAARRTLEILEKAGASTPALTAVRERLDGVMFSPMGGDIDLAGILDELCLQTATALQELTS
A0A7Y8WQQ1	A0A7Y8WRJ1			JABWSY010000016	Bacillus sp. EB106-08-02-XG196.	Bacteria	Bacillota	MEVMEAVKSRRSTRSFEPSKLPPEFIQDIESAILNSPSGSNAQESHFVIVQDERQLRLIKRFAPGLSGDPAAVVVFCSNATESINRGGVDTAEVLRFVNLGIAAAYVLLSAHSNGVGNCPVRSFHRQSIKRILRLPEDVEPELLISLGYTSTPPRSKTSKQAVEVISHDQYGN	MTNMETSKSEEQIIEKLRDYVAYTLTSAKGLYREPHSYGAMRMIDSMERAISLLHEAGIMDKALEEGLSNVRKERWRAMTDPKEFGRAIDESVLEIVNLSMNIDK
A0A830E7V2	A0A830EKE8			BMNM01000006	Vulcanisaeta souniana JCM 11219.	Archaea	Thermoproteota	MSRRTIRDFEDKDVPRDVIVKILDVARWSPSGSNLQDWRFVIIRDKKLIKALKMFSPGWIGRGSPTVIVICSDRKWAYEKGGILGGDTMYLIHAGIVLQSIALLAYSLGLGTNPILSFSKDAIKELLKLPEDWEPIILLLIGYPRSIPEPTPRLPLDKLTLWMGG	MSSESVELRERILEYLAFLSSSASGLFVEPKEYGPLRCIDAMKRFIDLVLSLGIIKDEELLKDLQEMEKELDKGVVLLMYSAEEFAKFVSDINKELARKVKQSLNI
A0A832K9G0	A0A832KBD7			DTGE01000112	Candidatus Bathyarchaeota archaeon.	Archaea	Candidatus Bathyarchaeota	MEGLASLDFFEVLRSRRSIRKFKPDAIPGELVERLLEAGRSAPTAGNIQPWRFIVVDDPSTLGMIRKVSPGYFGGAPLAIIVCSDRDRSHELGGVIARDYLSIVDCAMAAGYILLAAQALGLGGCCIRSFSAPALKEILEIPGGVEPELMLAIGWPDEQPVKPPKLELDEITYHNVYGEKWRNSFE	MSNSAEGEERLFELASFLAVSARGCVDEPHLYGPLRLIDALSRLVELSKHIPCVGSDPFLEEVRDRIENNKALIMHDKEKFISFLDSLVLEFSREIKRRAKSRP
A0A839TK10	A0A839TK23			JACHXJ010000002	Paenibacillus rhizosphaerae.	Bacteria	Bacillota	MNVLETIKTRRSARSFADKRLEPHIVEAIEEAILHSPSASNAQESHFVIVQDEVRIRHIKRFAQGLSGQPAAVVVLCSNHQEALARGGADSADTLRFINLGVAASAMMLTAQSLGASSCPVRSFHAPSIASILGLPVEVKPELLISLGYADKPPRSKTSKPPKEMISFERYGN	MNAMETNLGAGDMRERLLDFAAYVLTSARALYREPQSYGPMRLADTLEKGLELLQAAGIRDETVEQAMAAVRETRPVAMTDPEGFAVALDRGIAVLVKATLGGKPEA
A0A842L2X4	A0A842L2U8			JACIWE010000002	Thermococcus sp.	Archaea	Euryarchaeota	MEFIEVVKGRRAVRKFKDKKIPKEHLLKILEAGIWAPSGSNIQPWEFILITQESTIEKIKLISPGLFGKPAALITCCINKKRVEKGGRAGENTALMDVSMAAQNMMLMAYSLGIGSCPIVSFNKTALKELLNIPEDVEPVLVISLGYPEFWPKPPKRKPLEEVVHVEEYGKHLEG	MKNTESILKDDHFKLLAFLITSARGCVDEPPLYGPLRLVDAATRLIKVMKKEGKATPEILELQKLIEEKKDLVMYDEEEFINFLDELSKKLAEIIKKSG
A0A842XJG6	A0A842XBN2			JACUTO010000033	Candidatus Bathyarchaeota archaeon.	Archaea	Candidatus Bathyarchaeota	MESLLELIRGRRSIRKFTPQEVPIQEIEELLEAARWAPSGGNAQPWQFVIVTERETVEALKMVSPGLFGEPPAIIVMCFNKDRIQSTSELHYVDLGAALQNLLLMAYAKGLGCCPIASFDAEAVAELLSLPSQIQPVLLVILGYPDEDPSPPPRLPLNKLIVERI	MLREGEKSGDEYLFEIGAFLISSAKGCLWEPKLYGPLRLLTAFSKIALLPDYVPCLKRDEFLLNLREEIEEKIIPLVVSDPEKFEQLIKDLGMKLAKEIKKRKIK
A0A846Q0K8	A0A846Q5T6			WVXW01000075	Nitrososphaeria archaeon.	Archaea	Nitrososphaerota	MIEHELLVKAIKERRSVRRYKTDAVAMEKLQMLVEAARWAPSAGNSQPWRFLLITDKGMLNKIKMVCPGWLKEAPALVIMCIDCKRDTDWSYFDVGAAMQNVLLYAHSLGLGCCPIGSFVVPALIDLLELPDHLEPVLLITVGYPDEELLPPPRLSLDELIFKRIGK	MREKTANEYLFEIVSFLITSAERCVGPERAYGACRLIQTLYMLSFLPDYVQELEENELLMKVRAHIDGDLQNFWREPQLKQFTKELCMELSKELKKRET
A0A848DEA6	A0A848DEB9			JAAXKZ010000010	Pseudonocardia bannensis.	Bacteria	Actinomycetota	MTGTDRVNPVLRAIRTRRVVRTMSDQPVAREQIEAVLDAGRYAPSAGNRHLHRFVATSDPAILRVLRMVSPGMIQRPAAAVTICIDQPLAVEYGFARTSPGLYVDVGTIAATMLLAAHGIGLGAGPVSSFSRAAVGVVLRLPEGWSPELVVCLGHPATEQPPPMGRRPSLSWRDLTRWVVRGPADEEQRADHDREA	MAPPLVLDEDQALELLAYLVTAARTQVDEAAEYGPMRLLTAAGRLAAMIRPRASEGLQDVLAGPLGSVPPTAVPRTGREAYVARLDGICRELAEHLSIRFAPGCRTTVTPG
A0A8I1PMM2	A0A8I1PP72			JAFKJL010000012	Pseudonocardia sp.	Bacteria	Actinomycetota	MSGESDPNPVLDAIRSRRVVRAMTDEPIPRETLERILDAARWAPTAGNRHLQRFVASDDPGTLRALRMVSPGMLQRPVAVVGICVDRDLAVDYGFARHAHSLSVDVGTAAATLLLAAHALGVGGGPVTSFSRAAVGAVLDVPAGWTPEFLVCLGHPAPGGPGALRRGRRVTWQDLTVWAPRP	MTEPVWVLDEDDALEVLAHLVTAARTQVDEAAEYGPLRLLTAAHKVADRLAARASEPTAAFARDHVGPLPELAVPREGRDEYVARLDAVCAELGALLARRYVPGRSS
A0A8J8D1H4	A0A8J8D668			SNUJ01000001	Thermococcus sp. LS1.	Archaea	Euryarchaeota	MEVMEAIEGRRAVRRFQEREVPLEDLKKILEAGIWAPSGSNVQPWEFIVVRERDNIERVKLVSPGLFGNPSTVVVLCINTKLAKRGGKLGEESALMDISMAAQNMMLAAYSMGIGSCPVLSFNKTALKELLNIPEHVEPVLILIFGYPRVWPKPPRRRPLKEVVHVEEYGRPFE	MKSTEGLLSDRHFQLLAFLITSARGCIDEPKLYGPLRLLDAASRLIEIMEEEGKVSEEILKLKELVEEAIDVLMYDSEEFVKLTDELSRELARIIKNQKT
A0A8J8EAP8	A0A8J8EBP7			SNUT01000001	Thermococcus sp. 21S7.	Archaea	Euryarchaeota	MEVMEAIKGRRAVRRFQDRDIPLGDMRKILEAGIWAPSGSNVQPWEFVVVMERDNVRKVKLLSPGLFGNPAALVVLCVNRKLAEKGGKLGEESALMDVSMAAQNMMLMAYSLGIGSCPVLSFNKAALRELLNIPGHVEPVLILIFGYPKVWPKPPRRKPLREVAHVEEYGRPFE	MRSTDGLLSDRHFQLLAFLITSARGCVDEPKLYGPLRLLDAASRLIEIMGEEGRAGEEVLGLRELVEEAIDVLMYDQEEFVRLTDELSRELARIIRSQKT
A0A8S0XWN7	A0A8S0XMS0			CADDXC010000001	Clostridiaceae bacterium BL-3.	Bacteria	Bacillota	MADSTLLNIMKKRRSIRAFSKKAIARSEVMKLLEGAVTAPSGSNIQSWLFGIIDDIKQLNKIFPFSPGLIGKPPCIIVVCSNRKLAYDRGGKLGSDEMAIMDVSMASENIILLATERGWGTCPVKSFNGEAVRKILKLPDYISPDLIISIGYPQNEPKSPPKKKLEDVVFYNKWEEKI	MSEKLIQLLAYIVSSAVGCIDEPKIYGSLRLIDTAQKIIELFDELDLVKDKKLVEIANIINREKLLCMSDNTAFEQMLNDVSNKLVQLIDERE
A0A8T4FZL5	A0A8T4FYR1			JACDNS010000002	Thermococcus sp.	Archaea	Euryarchaeota	MNLREIIKGRRAVRDFKDKEIPKEKLMAILEAGIWAPSGSNIQPWEFILVTEKAMIEKIKLISPGLFGNPAVIIVLCINRERAKRGGKLGGITALMDISMAAQNMMLIAYSMGIGSCPIVSFSKSALKELVDIPEHVEPVLILSLGYPKFWPKPPKRRPLEEVVHVERYGRHFKG	MKDTEDILKDDHFKLLAFLITSARGCVVEPPLYGPLRLVDAASRLIEIMRKEGRVNEQIIKLQKMIKERMDLVMYDEEMFIEFLDELSKELAKMLKSE
A0A8T4WEC7	A0A8T4W3R4			JAGXLF010000008	Candidatus Thermoplasmatota archaeon.	Archaea	Candidatus Thermoplasmatota	MVDGDLLKVIKERRSIRDYKDEEISKESIKTLLESARWAPSGSNIQAWRIYVVKGDKLESIKKFSPGLLSDPPIIFVMCADIEEAENKGGKLSKDVLTKMDIAIAAQNICLQASSIGLGTCYIGSFNKKAIREILELPDHHVPELILTVGRPKKIPDPPKRKNLDELTRWVE	MSDENDGEKPIFFDLFCYMSSSARALVDEPKLYGPLRLLETMERIIDVMETNEMSDEFYRELKKKIEENKYTVMHDEERFIEFLDEIVKMLAKKEKEFLDQ
A0A8T4Y716	A0A8T4Y6U6			JAGTQX010000003	Candidatus Bathyarchaeota archaeon.	Archaea	Candidatus Bathyarchaeota	MDVFEAIKGRRSVRKYKTEPVDREIVKKLLDAARWAPSGGNIQPWLFIVIDDPKVLDVIRKISPGYFGEAPLAILVCSNKERAYKVGGALGRDYLTVADCAMAVQNMLLAAYALGLGTCVVKSFSHTAIKEVLAIPEGIEPELLVIVGHPNQTSRPPPRIPMNEIVHLNKYGEKFPGLEG	MSNKSDGNDYLFEIAVFLATSARNCIDEPPLYGPFRLLDALSKIADLPKYAPCLKDDPFLQEIKAFADEKKFLVMYGAEEFKKALDEIVEMFAKELKKRYLEKQKETG
A0A8T5AKK6	A0A8T5AKE9			JAGTRC010000004	Candidatus Bathyarchaeota archaeon.	Archaea	Candidatus Bathyarchaeota	MDLFQVLASRRSVRRFKPDPVPEGLVEKLLNAGVCAPTAGNIQPWRFIVVDDPSTLEMIRKVSPGYFGGAPLAIIVCSDRGRSYELGGIVARDYLSIVDCAIAAGYILLAAQALGLGGCCIKSFSTPAVKEILEIPGGVEPELMLAIGWPDEQPMRPPKLGLEEITYRNVYGERWRG	MEGLGLGGSTEGEEYLFELASFLAVSARGCVDEPHLYGPLRLIDGLSRLVELSRRLPCISADPFLEKIRDQIEENKALIMYDKEKFIGFLDHLILEFAKEIKRRAKRPDSNPK
A0A8T5APJ0	A0A8T5AMM6			JAGTQZ010000001	Candidatus Bathyarchaeota archaeon.	Archaea	Candidatus Bathyarchaeota	MDVFEAIKGRRSVRKYKSKKVDRELIKKLLEAARWAPSGGNIQPWVFIVIEDPKLLDLVRKVSPGYFGEAPLAILVCSNRERSYKVGGPLARDYLTICDCAMAVQNMLLAAYALGLGTCVVKSFSHPAIKELLAIPEGIEPELLVIVGYPDQTPKPPPKLPLKEIVHLNGYGKKFSDLEE	MDNPQISGNDYLFEIAVFLATSALNCMDEPHLYGPFRLLDALSKIADLPKYAPCLKEDPFLQKIKAIVDEKKFLVMYNVEEFRKALNEIVKMFAEELKKRYLK
A0A8T5W312	A0A8T5W1K9			WJOR01000211	Firmicutes bacterium.	Bacteria	Bacillota	METFEAIKGRRSVRKYKKEKLLRQDLEKILGTGIWAPSGSNAQPWQFFVIDNNELIKKIMVIAPGIFNLPAAMIIVCRDMERAFSLVGELGRDVISLMDISMASQNMMLEAYDLGIGSCPVRSFGISALKTLLNLPEHISPELIIALGYPEEFPPAPERRKLHEVVFWYGN	MRWCFGMEIEELKKEFFAFLAFLSISARNCVEEPKLYGPLRLIDGASRLIEILEKAGIEDPFFQEIKEKIDQNKYTVMSDKNQFIQFLDDLTKDFSKKMKGGN
A0A8T6H882	A0A8T6HAY0			VXLV01000156	Chloroflexi bacterium.	Bacteria	Chloroflexota	MSDAVLNNIRSRRVVREMSDAPVSREQLETILEAARWAPSGGNLRPIRYIVIEDAETRRLIRLVAPGMFQHAPALILLCLNEEVMIEHSLPPSDRALLIDIGTAAQTIMLAAHGIGLASGPVTSYSKEAVRVILNLPDSYSPEMFICIGHKAESTRRGMKAWKKITWRDLTHWERFPPP	MNENWVLKEDEAVELLALLITSARIQLDEPAHYGPLRLLTASERLSGMILERASGKSRDFLQANVERIPELHMRMSDVDAYAAGLDALCREVAECLLRHSSLEEKT
A0A8T6SG37	A0A8T6SHG0			JAABWT010000410	Candidatus Korarchaeota archaeon.	Archaea	Candidatus Korarchaeota	MDLYELIKRRRSIRTFKSKPVSAEVIKKMLKAALWAPSGSNIHPLRFIIVRDQNVLEMLKSFSPGWLGDSPVGIVICIDQDEALTKGGKLGKEIMSLLDVGFAAQNILLIAHSMGLGACPIRGFSIEGITEILELPDRLKPELIISLGYPLEIPDPPPRPALQEITFLNTYGNKVSFVKGREDE	MNEKETDGSVQEFLFKIISFLASSAQGCITEPKLYGPFRLIDAISKLCDFPKYSKEMEDDSFLQHIKEEIDEHKYLVLKEEEAFKDFIKKLVNTLAREYKKRKTQNA
A0A8T6WB79	A0A8T6WBX5			JAABXH010000542	Thorarchaeota archaeon (strain OWC)	Archaea	Candidatus Thorarchaeota	MDLYELIKRRRSIRTFKSKPVSAEVIKKMLKAALWAPSGSNIHPLRFIIVRDQNVLEMLKSFSPGWLGDSPVGIVICIDQDEALTKGGKLGKEIMSLLDVGFAAQNILLIAHSMGLGACPIRGFSIEGITEILELPDRLKPELIISLGYPLEIPDPPPRPALQEITFLNTYGNKVSFVKGREDE	MNEKETDGSVQEFLFKIISFLASSAQGCITEPKLYGPFRLIDAISKLCDFPKYSKEMEDDSFLQHIKEEIDEHKYLVLKEEEAFKDFIKKLVNTLAREYKKRKTQNA
A0A917TZH7	A0A917X040			BMPI01000028	Dactylosporangium sucinum.	Bacteria	Actinomycetota	MSRDALEVIRTRRAVRAMTSEPVRREQLEQILDAAAHAPNAGNRRLQRLVVIDDDATLRVLRMVSPGMLQRPAAAVVICIDVARAVEYGLPARSSGLFIDVGTAAQTMMLAAHALGLGSGPVTSFSRAAVSTVLNLPARWSPEMVVCLGHAATTQPSPVGPHRRSTWRDLTYWGRLGSDATTAAGS	MVLTEDEALELLAYLVTAARTQLDEAAEYGPLRLLTAAQRLAGYLAPRVSPETRSLLEGAIQRVPQTATRSADPDGYAAALDAMCRALAEHLVARYGIDRSAG
A0A919DSQ4	A0A919DR12			BNBT01000080	Streptomyces longispororuber.	Bacteria	Actinomycetota	MTDDGRRGDALSPEEFARIVRTRSAVRSYAPALIEERVLDDLLDAMLSAPTGSNAQAWSFVVVRDAAALRRLRAFSPGLVGKPPVVVVACVDGSRLDLASHDGAPELCVTMAVNTLLLTAHAYGLGACPVTSFRTGVLRVLLDMPDHIEPVFMVPMGYPAGERHRSKRRPRREVISYDLFGQHTPLAGA	MTSSDSTLPSPVREELVLLVANLLASARGLLDEPKDYGPMRCLGAACRVLELLEQADASEQRLVTVRKRIEDVLTGPQNHDHTAAFLDELCEQVAVAVTRPTEPRTGD
A0A932ZZ18	A0A933EBY2			JACQTN010000111	Armatimonadetes bacterium.	Bacteria	Armatimonadota	MSAEAVLQNIRTRRVTRYYTDQPVPREHLMAVLEAGRWAPSGGNRRLHRFIVVQDPVTIRLLNAVTPGMLGVPTALVVICIDWAKVAQIGCKPHHLGVYIDVGTGAENMLLSAHALGLGAGPVTSFSKAGVSMILNLPEWLTPEMMVCLGYPAPHQPFGRTLPRRSTRLDDLVCWEGFPGHS	MGNSLVLSEEEAIELLAFLVTAARCLLDEPVDYGPLRLLRAAELLCRRVEPRSSEERRQIFRRLAEEIPPNMARRQGDPAGYLAFLDASCRLIAGELMRATGRGV
A0A934N9G9	A0A934N9T2			JAEKNR010000136	Candidatus Dormibacteraeota bacterium.	Bacteria	Candidatus Dormibacteraeota	MSVERSEGYSEHFFEAIRARRVSRRFTSEPVSEHDIWLILDAARRAASAANVRIHRFLVVRDPRRLRLVRMLSPGMLAVPQALIVICTDLEAAAAAEVQVGKDDSVLVDVGTAAMNMMLAAQALGLGSCPATSFSRSAVAEVLELPARARPEFMLQLGHPAPEKRILPPGPKRRLTAADLSYWERYGERREPASSDC	MPKDCSISEEQALVLLAHLVSSADICRFEPHFYGTFRLVDAASRLIGSMLENGCEDEWLRDFHAEIERKKTWMMWDREAYFAFLPEAARELAGELKRRQEATEPP
A0A938ED28	A0A938EB35			VGCB01000546	Actinomycetota bacterium.	Bacteria	Actinomycetota	MPGQERPASALATMRRRRMHREFEPAPIDEETLRTLAWAATRAPAGGNQVSRFLLVVKDPRLVRTIVDVTPSYIGTLPAAIIVIATDVDQAETQMGAQGRDQLSRLDAGAAAENVALAAVELGIGCYLFRCANEAALRVVLDLPASVRVEFLAAVGHPVASPMPAPKAPPQIVYVDRWEGERWEVTPP	MGGDATVSGAEDQAAFRLATFLVTAARDVVDEPAIYAPFRMIDAVDRFLADAFDDDFLRGIQPELARGKLQVLNDREAFVVWLDEITAAFAAEAKRRNLAGDA
A0A956XE58	A0A956XEE5			JAGQGT010000367	Thermomicrobiales bacterium.	Bacteria	Thermomicrobiota	MNDASLSDMVFDVIKRRRVTRAFLPQPVDDALLAQLVAAARWASNASNRHIHKFLITRDPRRISLVRAFAPGLLAEPPALIFILTDEVAWARERLQPGDDANAIDVGTAAQNMMVMAQALGLGTCPVTSFSKIGVATVLELPEGLVPELMLMVGHPQPVDRGLRTNAPKPLRVRDLTYWEVPGVHDPA	MAEATDGVVAAPDAPAGVLNEEQAFRLIAYLTSAAEISLHEPTYYGSLRLIDAASRLIGFMLENDPPTAAPFLRELKTELDTKKVWCMWDREAFYDFVREVPAGVAAEMVRREGEAQS
A0A956XFU4	A0A956XHD2			JAGQGT010001110	Thermomicrobiales bacterium.	Bacteria	Thermomicrobiota	MTEPTVSDIIFDVIKRRRVSRSYLPEPVDDALLAQMVAAARWASNASNRHIHKFLITRDPRKIARVRSFAPGLLAEPPALIVILTDNAARERERLQEGDTADFIDVGTAAQNMMVMAQALGLGTCPVTSFSKTGVATVLELPDTLVPELMLMVGHPQPVDRGLRANAPKPLQVRDLTYWESPGVHDPA	MAEAQDGGTAEATAGVLNEEQAFRLIAYLTSSAEISLHEPTYYGSLRLIDAASRLIGFMLEHDLPTAEPYLRELKAELDTRKVWSMWDREAYYDFVRETPAGVAAEMMRREREAQS
A0A957AHE1	A0A957AIB6			JAGQGS010000452	Thermomicrobiales bacterium.	Bacteria	Thermomicrobiota	MTGTDVKVILDNMKSRRAARSFTGEPVSDDDIWQMVQAGRFAASGGNLRPHRFLVTRNPETVRKIRSFSPGMLAEPSAIIAILIDWDQVAREFSSIQPSMIPYVDVGTAAQNMLNMAYALGVGSCPVTSFSQSGVAGVLDLPSNLTVELLIMLGQPKPVERGLNANAPKSVTTKDLTSWETFGNHDR	MSETNTTVLTRAQADELISFLLSSAEITLKEPIHYGPLRLVDAVSRLVGFMEDNGAVVDGDYLADLKDEIDIKKQWCMWDKPAFYDFLRETPRGMAAHVTPRTEEVTE
A0A964UVG2	A0A964XP32	A0A964XNX4		JAAAHS010000427	Streptomyces boluensis.	Bacteria	Actinomycetota	MPQHPSVSCTATPITESYDLGVLSDSLPSTADTTSDAVLEVLRTRSAVRHYTGDPVDDVLLDRMLDAAVAAPTAANRQAWAFVAVREKTNLRRVRAFAPGIIGDPAAIVVACVDRQRCTEDPGGGHSLLCLAMAVENLLLAAHAQGLGACPVSSFCGSAISRLLELPSHIEAHFVVPIGYPAQEPASPPRRKRNEVISYERLGKGPAARIG	MNAWERALPPESAEDIAVLAAFLLSSAIGLPHQPPKYGPFRFMDAARRTLRILEDGGVQNPALASVRQQIESALFAPIENMDFAELLEGLALETAHGLKSMSPDPATETAV
A0A967BYL5	A0A967C2V4			JAACED010000010	Gammaproteobacteria bacterium.	Bacteria	Pseudomonadota	MSDRPVFDAIRRRRVTRNFDERPVARDALTDLLEAARWAPGGGNSRLHKFVVIDDADTLDLIRLVSPGMEERPPALIAVCTDLEVCERQGVDLELDSVAIIDVGTATMNMMLAAQELSLGTCPTTSFSRSGVAAALRLPEHLRPELLLQVGRRGEVPRRRRPGTRINIDDLAHWGAYQSDRSGRDAPSKRDSHRSD	MHQEQDLAGFHRQGNDRETTDVPVNEQVRIRLAVLRGKHDREGAPPGKEMDPPPHRMLSAQRPGVIMDESGILTEAEAFELLAHLVSSADVSLFEPRKYPPYRLVDAAGRLAARAADRVEPAHREFWTALAAKIEAEKDLMMFDPPGFERLVHSLSVDIVDEMARRLDVPAREPGR
A0A970Q2J3	A0A970Q5E2			JAAYJF010000041	Clostridiales bacterium.	Bacteria	Bacillota	MAFDELVVSRRSVRQYNEKNVERDKIEVLVNAAMWAPTAGNLQPLHFVVVRDKGVLEKVKLFSPGMPKTAPCVIAICADLEEAKLKGGEFAKKIAPVDSAFAAQNILLKAHHLRLGTCVVKSYNEKSIARILGLPGEMAVLMLIAVGYYDKRPKAPVRKSLSEVLHYENWEGGLKQDE	MNKKDQARIFTFLLTSARGCVDEPPLYGPLRLLEVYSLLLEMLKPEETDGFYYKLNEKIEELKDKCMEDEVQFVDGLDRVLEELTDHVMDM
A0A971W0T7	A0A971W0P7			JAAYEV010000075	Clostridiales bacterium.	Bacteria	Bacillota	MTFDEMVVSRRSVRQYNDREVEKDKIEAMIHAAIWAPNAGNFQVLRFVAARDKGTLEKMKMFSPGMPRTAPCVIAICADLGEAEKRGGEFAKKIVPFDAAFAAQNMLLKAHHLGLGTCVVKSYNEKSINRILKLPGEVTVLLLVTVGYYDTVPEAPERKNLSEVLHYESWESEMRRDEQG	MNRDDQARMFTFLVTSARGCVDEPPIYGPLRLLEAYSMLLDMQEPGETDEFYYRLNEKIEVLKDMCMIDEGRFIDGLDRVIKELTDHILGGE
A0A972SBA2	A0A972N843			JAADDB010000275	Chloroflexi bacterium.	Bacteria	Chloroflexota	MDTLQAIFTRRCVRSFTQDPVPDEVLRQVLEAGVAAASAGNSQPWGFVVVRDPARLAVLRALSPGIIDDPPVVIVVGLDQARVRRYGGKEGEQFAWMSVGIAVQNMLLAAHSLGLGACPVGSFHRKGVRAYLDFPPDVEPVLYVILGHPRVKPTPPGRRNWETVCFAETWGVAYE	MSDQGLKRDLTLLVGYLLTSAHGLYGEPPDYGPFRLLDAAGRLLHLMRAHGLWNPEMDAWVEVIDRERFGNSTDEELRAVLDDLILAWVDAVKSSTSGQGETR
A0A972PND0	A0A972PSG6			JABLXI010000005	Firmicutes bacterium.	Bacteria	Bacillota	MDLIQAIMERRSIRKFKKKPISREVIENIIKTAIWAPSGSNMQAWKFIIVDEHDQLQKLKLFSPGLLGDPPTVIVISIDLKLAEKKAGKLGVKELAFYDAALVGQNISLAALEYKLGTCLVASFSKIAIQELLHLPENIKPYLILTIGYPETIPVPPPRKPISEMIFWQKYNKEMNGFE	MNSLNIQQEELEGIIHFLISSARGCVDETPLYGPLRLLEAASRLLSIVAAFSDRHLELKKLIDENKYLVLTDEGQFLRELDKIILLLAQNSNK
A0A9D1YI87	A0A9D1YJ97			DXDF01000010	Candidatus Dorea merdavium.	Bacteria	Bacillota	MELLTAINERHSIRSFEEKKVPEELLLKLADAAQKAPSASNLQAWRFLFVTDEEKREKVDFFSPGLSGRPPVILVICSDMAKALKRGGENAKKYGCMMDAAMAAENLMLAAREYGLGTCAIKSYNETAVRKILEIPEDYRIELIVSIGYPKGEPRCPARPAVEEIAFFNSFGEAGRKE	MERGELELLIYLITSAQGLPGEPRIYGSIRLTEAAYKLCRILLEREPENAKLKALAERLEQDKGKALSQEEDFWNMLQDVSGMLVECM
A0A9E4KXM7	A0A9E4FZS3			JAGWBC010000056	Anaerolineae bacterium.	Bacteria	Chloroflexota	MSDAVLNNIRSRRVVREMSDQPVTRQQVETILEAARWAPSGGNLRPIRYIVIEDAETRRLIRLVSPGMFQKAPVLVLLCLNEEVMIEHSLPPSDRALLIDVGTAAQTIMLAAHGIGLASGPVTSYSKEAIRVILNLPASYSPEMFICIGHKAESTRRGMKAWKKINWRDLTHWERFPQA	MSENWVLKEGEAVELLALLITSARIQLDEPAHYGPLRLLTATERLSGMILERASEKSREFLQGNVERIPELHMRMSDVDDYAAGLDGLCREVAECLLRHSTLEEDAS
A0A9E4LAQ3	A0A9E4GLY3			JAGWBD010000013	Anaerolineae bacterium.	Bacteria	Chloroflexota	MSNPVLENIRTRRVVREMTDEQVSEEHLEIILEAGRWSPTGSNHLPNRFLVVQDPELIELIRRVSPGIYSNAPTYLFVCVDRRNFPTYIDEQADDPVFLMDVGQAAQTMALAAHSLGLASGPVTSFNVPALRKILNLPERFTPWMVLCLGYPQPNPQFVMKPGKRRYWQDLVYRERFVPWREFEAD	MDDEKKFLTEDQVVELMSLFFSCSLLLLREPALYGPLRQLTAAERLAAMVIDDVSPEVRTLLEVALERIPVSHTVTTRRDQYKAIVVELNEALGDCLAARAGLTEGAVA
A0A9E4GR02	A0A9E4GRM8			JAGWBD010000050	Anaerolineae bacterium.	Bacteria	Chloroflexota	MSNAVLDAIRKRRVVREMTDEPVTQAQLEQILDAGRWAPTGGNMRQNRFVVVQDEKIKGLIYQVAPGMFQRPPVIILICTDLGVARAHQISDDSLTFPMDVGKAAQNMALAAHSLGLATGPVTSFSQSAVNRILNLPEAFVPHMFICLGHAAEVSQFNVRPWQRITWRDLTFYDRFPSDSGGE	MSEETSNGIISEDQAVELLALFVSSAQLLMHEPAHYGPLRLLTATERLSAMMLEKATEETRPFLELAIERIPQMHVQMSDVPAYKAGLEELNAAIGDCLVRRAGLEEGASQ
A0A9E4M1R9	A0A9E4M5C0			JAGWAM010000077	Actinomycetia bacterium.	Bacteria	Actinomycetota	MTESVADTNGSPAEAVFEAMRLRRMHRVFTSELPAADVLDRLVYAASRAQVARPGIRHLIVVTDPRLVRTVRNACPGFVNNAPVVIVICSDLRRAQEVMGPRGVEVVTRLDSGAAAGYITIAAPTLGIGVCKVTSWTEEVVQAIFAIPDHIRPEVLMAIGIPVQNHPKPVKGFHPSVHHDLYGQDRSHTR	MSDARPHDPLFDFVLYLITSARVSLDERAIYGSFRLIEGASRLIEAAEEIPGLKVDDFLREKRDSIDQNKARMMLEKDAYRRWLTDLAAGLASESVKRSMGES
A0A9E4M8B4	A0A9E4MA61			JAGWAN010000011	Acidimicrobiia bacterium.	Bacteria	Actinomycetota	MSAPMAVFEAMRRRRMHRQYLPEPPDRATLDRLVYAAGRAQVARPGIRHLVVVTDPRIVHTLRQACPGFVNNAPVAIAVCSDLERSEQESGIRGVEVVSRLDAGASAAFMALAAPALGIGVCKVTSWSEEVVQAILGLPEHVRPEVLMAVGIPVANPSKPLKGFQPSVHSDRFDQPWTTSP	MDDITMSSQEIDPREFLFDFVLYLVTCARLHLDEKPIYGAFRMIEGASRLIKAAENLPGWEVDAFLSEQRAAIEGNKARMTVDKDGFREWLGDLAREMAAEATRRNLD
A0A9E5NJW9	A0A9E5THL9			WWBG01000751	Anaerolineae bacterium.	Bacteria	Chloroflexota	MDVFEAIKCRRSIRQFTDEPVAKEELEKLLDAARWAPSGGNQQRWRFLVVTSPSQKELIRKFAPGIFAMPAAFIVICADKEPDANPWKEALYLADCSIAAQNIMLAACEMGLGTCVALSYAKVAISEILNLPENLEPMLVITLGHPAEDPEPPPRLELSEIAFVEEYGKEWKS	MSQRMVVSEDHLYEVLAFLFSSAHLLVNEPHLYGTFRLIDGASRLIGFALEGGQLSDEQFLRQLKEDVDEKKFLLMTDEETYFQLLADATRDMAREMKSRAAATEGES
A0A9E5YB86	A0A9E6CGS7			JABMRS010000248	Patescibacteria group bacterium.	Bacteria	NA	MEVFDAIKGRRSVRNYKYKKIPEQLLKKIMEAAIWSPSGSNAQAWKFIVVDNNEEIKKIKTLSPGIFDVPAAIVIMCRDLKRAYDIAGELGRDILSLMDISMASQNIMLMAYELGIGSCAVRSFGIGAIKKLFDLPDHINPELLITLGYPEKIPDPPKRRKVDEVIHWWKE	MKSSTGGKSKVQSKSDFFTFLAFLVVSARNCVEEPKLYGPFRLIDGASRLIEILEREGIADEFFLEIRKKIEDKKYSVMSNKDEFVKFLDDLTLDFAEEFKKGKNKIKLFDEEKLKGQREVES
A0PWF7	A0PWF8			CP000325	Mycobacterium ulcerans (strain Agy99)	Bacteria	Actinomycetota	MWDAFRKRRTHRDFEQTGLSTEAIGALVEAAASAQTFRPGVRHIVVVTEPASVATLGDVVPGWVSNATAAIVLCTDVDKAAALAGSRAVDIYAKLDAGAALAHITLAAVGLGVGICTAGSFTEGAVQAVLDIPDHIRPDVVIGIGIPIRNPLPAPLRAAFQPGVHYNRFGKPTESTAP	MKKPTQDELVSIVAYLLGSAALTDQEAPAITALHFVGAGMRILEIVAQETDDDFAQANLKTIEQRIQQVLGDPAALSEYLHCIAKEFAKEVANRRQVAAGSGLPSDRATESPTEPPTS
B2HLT1	B2HLT0			CP000854	Mycobacterium marinum (strain ATCC BAA-535 / M)	Bacteria	Actinomycetota	MGTSADHDHRDLKLWDAFRKRRTHRDFEQTELSTEAIGALVEAAASAQTFRPGVRHIVVVTEPASVATLGDVVPGWVSNATAAIVLCTDVDKAAALAGSRAVDIYAKLDAGAALAHITLAAVGLGVGICTVGSFTEGAVQAVLDIPDHIRPDVVIGIGIPIRNPLPAPPRAAFQPGVHYNRFGKPTESTAP	MCRRAGISVKKPTQDELVSIVAYLLGSAALTDQEAPAITALHFVGAGMRILEIVAQETDDDFAQAKMKTIEQRIQQVLGDPAALSEYLHCIAKEFAKEVANRRQVAAGSGLPSDRATESPTEPPTS
C5ER22	C5ER21			DS990262	Clostridiales bacterium 1_7_47FAA.	Bacteria	Bacillota	MVPDELLKELVKAGALAPSASNLQAWQFYLLTDPALVRRVDLFSPGLSGNPPVIMAICSDMEYAAKHGSPNSEVYGCIMDASMAAENIMLRAVELGLGTCAIKSYNEAAVRKLLKLPPHYRMELLISIGYPEGAPRQRRLRPMEELLHYNADQTEASK	MKQDKYFELLVYMITSAAGLGGEPRIYGPLRMIEASERLCMLMLEEDPDNQDLKELAEIIEAGKHKTTSDEDGFYQMLQDAAAKLVDLL
D4LU59	D4LU58			FP929054	Blautia obeum A2-162.	Bacteria	Bacillota	MLLNEAILSRHSTRSFRPDPVDRALLFTLADAAQQAPSASNLQAWRFLFITDPQLKEKVDLFSPGLSGKPPVILVVCSDMEKASRKGGKNSEVYGCLMDASMAAENLMLKAAELGLGTCAVKSYNDTAVRKILELPDRYRIEMLISIGYPDGTPRCPKRPPVEQICYFDHIEEEERIDE	MNNPEFELLVYLITSARALPEEPASYGSIRLTEAASRLCRIICNNDPDNKTYCELLNCIEADKGKALTEPERFSAMLEKASEILVDCL
D7B1W6	D7B1W7	D7B1W8		CP002040	Nocardiopsis dassonvillei (strain ATCC 23218 / DSM 43111 / CIP 107115 / JCM7437 / KCTC 9190 / NBRC 14626 / NCTC 10488 / NRRL B-5397 / IMRU 509)	Bacteria	Actinomycetota	MDDSLLDPMLDAMLAAPSASNKQAWAFVAVRERRALRLLRAFSPGIIELPPLVVAACFDRSRAVGGSGNSTDSGDSWDEGMLCVAMAVENLLLAAHCLGLGGCPSGSFRRGPVRRLLGLPDHLEPLLLVPIGHPARPLAPAPRRDRNEVVSHERWGT	MSAGEPEVRQVGEELLLLAAYLLSSGRGLLDEPRQYGTFRCLDAARRVLALAAGTGPHHPELDALRGRMDDVMCGPMGDHELDTLLDQMCERLATVLEDPDVISD
D8GNI4	D8GNI3			CP001666	Clostridium ljungdahlii (strain ATCC 55383 / DSM 13528 / PETC)	Bacteria	Bacillota	MSDSVLLDVMKKRRSIRRFSEEPVTKSEVMELLKGAVTAPSGSNIQPWLFGIIDDQKQLNKIFPFSPGLGGKPSCIIVVCSNRKLAYDKGGKLGRDELAIMDISMASENIMLLAAERGLGTCPVKSFNAQAVRKILKLPEYVSPDLIITLGYPKNETKSPPKRKLEDVLFYNDWEEKTYE	MNEKLIELLAYIVSSAVGCLNEPKIYGSLRLIDTTQKIIELFNELNLVEDENLNEIANIINEEKSLCMSDDAAFEKMLNSVSDKLVQLIVNEGK
E4RP89	E4RP88			CP002304	Halanaerobium hydrogeniformans (strain sapolanicus)	Bacteria	Bacillota	MGELLNLIKKRRSIRNFRNDKIPRDDLSELIEAAIWAPSGGNIQSWRFIVVDDDILLEKIDAFSPGLSGNPPALIILCYDKNLAYQKGGKFGRDILSRMDISMAAQNIMLLAAEKDLASCPVKSFNRGALIELLKLPDKIEPELLISVGHSFVEPPPPKRDKLEKISYFNHWGEEDNE	MSELSQKEVLKLISHMTTSARGLIDEPKSYGPFRLIDSTIKLYQTLEKADVIKEKNETDLDEIISELDEIKRECLAEDCQEDCAENLDSIINKLVVELNKEM
F4CUQ4	F4CUQ5			CP002593	Pseudonocardia dioxanivorans (strain ATCC 55486 / DSM 44775 / JCM 13855 /CB1190)	Bacteria	Actinomycetota	MSAAGPVDTSAAGAGPGRDAEPGRNPVLAAIRSRRVVRAMTGEPLARATLEAILDAVRWAPTAGNRHLQRFVASDDPGTLRALRMVSPGMLQRPAAVVAVCVDRDLATDYGFAPDARSLSVDVGTATATLLLAAHALGVGSGPVTSFSRVAAAAVLDVPSGWTVELVVCLGHPAPVEPGRLGRGRVTWRDLTVWAPRDAG	MPRTEPRWVLDEDDAIEVLAYLVTAARTQVDEAAEYGPLRLLTAARRLAGLLAPRASEPTATFVRDHVEPMPELAVPRQGRDEYVARLDGLCAELGSLLAQRYVPGRSS
F4HKF9	F4HKF8			CP002670	Pyrococcus sp. (strain NA2)	Archaea	Euryarchaeota	MEIMDVIKGRRAVRKFKDKQIPLEDLKKILEAGIWAPSGSNIQPWEFILVTEKDMIEKIKLVSPGLFGNPSALVILCINKERAKRGGRLGELMALMDISMAAQNMMLMAYSLGIGSCPVVSFNKTALKELLDIPEHVEPVLMLIFGYPEFWPKPPKRRPLEEVVHVGKFGRHFEG	MVSLEDILKDDHFKLLAFLITSARGCVDEPHLYGPFRLIDAASRLIDIMKKEGKVTEEILKLQELIEENKNLVMYDEEAFIKFLEDLSKELARIIKSQ
H3ZQF0	H3ZQF1			CP006670	Thermococcus litoralis (strain ATCC 51850 / DSM 5473 / JCM 8560 / NS-C)	Archaea	Euryarchaeota	MEVMKAVKGRRAVRKFKDKKIPKEHLLKILEAGIWAPSGSNIQPWEFILITQEPTIEKIKLISPGLFGNPTALIICCINKKRAEKGGRAGENTALMDVSMAAQNMMLMAYSLGIGSCPIVSFNKIALKELLNIPKDVEPILMISFGYPEFWPKPPKRRPLKEVVYVEEYGKHLE	MKSTESILNDDHFKLLAFLITSARGCVGEPPLYGPLRLVDAAARLVEIMKKEGKAIPEIIELQKLIEEKKDLVMYDEEEFIKFLDDLSKKLAEIIKKQ
J7LFZ4	J7L6T9	J7LBS4		CP003788	Nocardiopsis alba (strain ATCC BAA-2165 / BE74)	Bacteria	Actinomycetota	MEGAEPGHRDDGPNPHMLRVLTSRRVVRSFSDRPVDDETLEHLADAMVAAPSASNKQAWGFVMVRRTRTLRMVHAFSPGIIERPPLVVAACFDRSRAVGGGGAWDEGMLCVAMAVENLLLAAHALGLGGCPSASFRKAPVRRFLGLPEHLEPLLLVSIGHPARPLEAAPRRDRNEVISHECWGN	MREELLLLAAYLLSSGRGLLQEPPSYGPLRCLDAARRVLALRDGLGGQESPALADLRASMDDVMCGAMTDRELDVLLDDLCDRLAAVVEEPGAISA
K4LV58	K4LGD0			CP003732	Thermacetogenium phaeum (strain ATCC BAA-254 / DSM 26808 / PB)	Bacteria	Bacillota	MDVRRAIFERRSIRSFHDRPVDKELLIKLVEAAIWAPSGSNIQPWHFIAVSCEEQKARVKAFAPGLTVLPPAMLVICTDMDLCERKGGRLGRDVLSLMDAAFAAENINLMAVELGLGTCVIRSFNQAAVQEVLRLPRHLVPQLIISVGYPKKIPVRPRRRDVAEVLSWEGYG	MDKAIVSKNKLLDLLCFMVTSARGCLDEPPGYGPLRLLEAYAMLIDALNEGNIPAVFLEERKNIEGYLMLCMYDEKSFQEELDRTVARIARALTEK
L7UYI3	L7V1Q0			CP003899	Mycobacterium liflandii (strain 128FXT)	Bacteria	Actinomycetota	MGTSADHDHRDLKLWDAFRKRRTHRDFEQTELSTEAIGALVEAAASAQTFRPGVRHIVVVTEPASVATLGDVVPGWVSNATAAIVLCTDVDKAAALAGSRAVDIYAKLDAGAALAHITLAAVGLGVGICTVGSFTEGAVQAVLDIPDHIRPDVVIGIGIPIRNPLPAPPRAAFQPGVHYNRFGKPTESTAP	MKKPTQDELVSIVAYLLGSAALTDQEAPAITALHFVGAGMRILEIVAQETDDDFAQAKMKTIEQRIQQVLGDPAALSEYLHCIAKEFAKEVANRRQVAAGSGLPSDRATESPTEPPTS
N0BEH4	N0BGA7			CP005290	Archaeoglobus sulfaticallidus PM70-1.	Archaea	Euryarchaeota	MTSFFEVILKRRSIRKFRDQEVEEDKIRKIVEAGIWAPSAGNMQPWVFVVVRNKKNIEKIKAMSPGMFDLPAVIIAVCRDMGLAGNFEENISIFDVAMAAQNMLLMACDLGLGACPVRSFNQKAVQVLLDLPEHIVPELLVTLGYPDESPSPPERRKGVVFLEKYGGDGWF	MNDGELNKEFFELLCYVLTSARGLMDEPKMYGPFRLVDTASRIISILEKHGIADDFLAEERKKIDEGKYSVMESEEKFKEFLDRIIQDFAEELKKS
Q8GED9	Q8GED8	Q8GED7		AY129235	Streptomyces noursei	Bacteria	Actinomycetota	MRRHPSHSPYRGGCEVRPKRRGLMLAHSSSESPPESLPDAWTVLKTRTAVRNYAKEPVDDALIEQLLEAMLAAPTASNRQAWSFMVVRRPAAVRRLRAFSPGVLGTPAFFVVACVDRSLTDNLSPKLSQKIYDTSKLCVAMAVENLLLAAHAAGLGGCPVGSFRSDIVTSMLGIPEHIEPMLVVPIGRPATALVPSQRRAKNEVVNYESWGNRAAAPTA	MNPGETVLPPQLREEIALLAVYLLSSGRGLLEEPADYGIYRCTDGARRALQLLDEHGGSTARLTAVRERLDEVMFAPMGEDRDMGAILDDLCRQMADALPEIETP
R7DC04	R7DAP1			FR896833	Ruminococcus obeum CAG:39.	Bacteria	Bacillota	MLLNEAIMGRHSIRSFRPDPVEKSLLLTLADAAQQAPSASNLQAWRFLFITDQQLKEKVDLFSPGLSGKPPVILVICSDMHKAARKGGKNSEVYGCLMDASMAAENLMLKAVELGLGTCAIKSYNDSAIRKILNIPERYRIEMLMSIGYPQGEPRCPKRPPLEEICFFDHITESEKENHE	MNNPEFELLVYLITSAKALPEEPACYGSIRLTEAASRLCKIICEKYPENDAYRALLGCIDADKGKALTEPEGFAKMLEKASEMLVDCL
R9C3Y9	R9C9Y5			ASRU01000105	Niallia nealsonii AAU1.	Bacteria	Bacillota	MDVLEAIKTRRSSRSFTERGGLPVEVIDSIEQSILHSPSGSNAQESHFLIVQNEEQIKRIKRFSPGLSGDPEAVIVLCSNPTDAFHKGGKDSEEVLRFVNLGITAAYILLSTHTLGIGNCPVRSFHKEAIKKLLELPNEMEPELLISLGYSKEAPRKKKNRLKEEVISFDRYGEAIRTC	MTDMEKLLELVRDYGGYVLTSAKGLYREPAHYGPLRMIGALERTLILLKELGIEDKEMEEALVVTRKEGWRALSDPSGYEKALDQSIYQLLEITVKTKE
S3AQT6	S3BSA3	S3AXL5		KE150472	Streptomyces sp. HPH0547.	Bacteria	Actinomycetota	MLAAPTGGNLQAWAFVAIQNPRNLKLLRAFAPGIIQPPPLIVAACFDRSRAVKNDGTFWDEGLLCVAMAVENLLLAAHSMGLGGCPVASFRRESVQALLELPKHVEPLLLVPIGYPARPLASPPRRDRSEVISYEFWGNHDATRG	MSSGETTTRPVAEELVLLAAYLLSCGRGLLEEPQAYGPLRCLDAGRRVLTLVEQAGLHDERLSAVRARLDDCMCGPMEYRDLPGFLDEVCGSLITALKDSELISASTGHQE
W0I8D3	W0I4H6			CP006965	Thermococcus paralvinellae.	Archaea	Euryarchaeota	MEIIKGRRAVRDFRDKEIPKEKLMAILEAGIWAPSGSNIQPWEFILVTEKAMIEKIKLISPGLFGNPTAIVVLCINRERAKRGGRLGGITALMDISMAAQNMMLIAYSMGIGSCPIVSFSKSAWKELIGIPEHVEPVLILSLGYPKFWPKPPKRRPLEEVVHVERYGRHFKG	MEDILKDDHFKLLAFLITSARGCVDEPPLYGPLRLVDAASRLIEIMRKEGKVNEQIIKLQKMIKEKMDLVMYDEEMFIEFLDELSKELAKILKSE
W4RP36	W4RPE1			BAUW01000038	Mesobacillus boroniphilus JCM 21738.	Bacteria	Bacillota	MRKMEVLDAVKSRRSARSFDQRALPSEIIEGIEHAILSSPSGSNAQESHFVIVQEQDQIKRLKRFAPGLSGEPAAIVVLCSNGTEALIRGGADTAEVLRFVNLGIAAAYILLATHSLGVANCPVRSFHPKAVKQVLGLPEEVEPELLISLGYTDQPPRPKTSKPAQEVISYDQYGSYKD	MTNMEATKTKEEVIEHLLDYVAYTLTSAKGLYREPQSYGAMRMVDAMERALRLLKEVGIEDEVLEDALSAVRKDRWRAMTDKEGFGKAIDDSILNLVNIK
X0S850	X0T7Q2			BARS01004040	marine sediment metagenome.	NA	NA	MDLLKAIMERRSVRSFQADHVPEDTLRRLIEAGIWAPSGGNAQTWCFIIVTDGVSIRRLKMLSPGLLGNPPAVIVICQDIAEAERKGAKLGKEILSLMDSAMAAQNIMLAAYAEGLGTCIVRSFHPGGVQKLLRLPDYIEPQALISVGVPASVHKPPKRNFDIVSFQEYNGND	MISSIEPKAFELVCYMVTSACNLLNENRLYGPFRLIDAASRLIALLEKEGVKSKRLKEIQERIVAGQYRVMEDEKVFTDFLQDLVLDLIPLMEDKTV
			A0A101ETG7	LGFH01000022	Thermotoga sp. 50_1627.	Bacteria	Thermotogota			MNVKEAIFGRRSVREFTEEPVDASTLKEIMLAGIYAPSAGNLQPWQFYCYTSPKAIKTIKSASPGILGSPQAIIVACVDEDKLKKLGLKEWRINAVLDIGMACQNMMLRAFELGVGTCPVTSFDPDLLRALLELPETHNPVLLVAVGHYKAIPPTPHKDESVIHLEEQGFDRDLSRSLEGSLRHHLTELLGFLITSVRISMNEPSNYAYLRLLEAAVKVCESLERTSCEGTELIASCRRELQEAVTLYFRADPSYLEHVEKVIGQYAFIQKRLDWEGI
			A0A1C5Q5V5	FMDV01000006	uncultured Clostridium sp.	Bacteria	Bacillota			MQLTEVIEKRRSIRKFSDKPVSRGILEELIKAAALAPTASNLQAWRFFVADDPKLVRDIDSFSPGLSGKPPVIIAIASDLAEVERRGSKNSLVYGLMMDASMAAENLMLKAADLGLGTCAIKSYNDKAVHKLLNLPDTMRLEILISLGWPEGEPRTPKRKPMEEVLFWNAWEGQAEEAADKKPEKEADSPSTAEKALKTATPAESRNSKAEHFNKKELQDLLIYMITSAAGLPGEPQMYGPLRLIESSRRLAGMLGDAYGGAVFEELTALIDAGKGKNMTDPEGFCEMLGEAAAQATDLLSD
			A0A1C5UF10	FMDX01000009	uncultured Clostridium sp.	Bacteria	Bacillota			MQLTEVIEKRRSIRKFSDKPVSRGILEELIKAAALAPTASNLQAWRFFVADDPKLVRDIDSFSPGLSGKPPVIIAIASDLAEVERRGSKNSLVYGLMMDASMAAENLMLKAADLGLGTCAIKSYNDKAVHKLLNLPDTMRLEILISLGWPEGEPRTPKRKPMEEVLFWNAWEGQAEEAADKKPEKETDSPSTAEKALKTATLAESRNSKAEHFNKKELQDLLIYMITSAAGLPGEPQMYGPLRLIESSRRLAGMLGDAYGGAVFGELTALIDAGKGKNMTDPEGFCEMLGEAAAQATDLLSD
			A0A497N369	QMYK01000001	Candidatus Bathyarchaeota archaeon.	Archaea	Candidatus Bathyarchaeota			MREGLKVSEAILKRRSVRKFKADPVPAELLEKILEAGRWAPSAGNLQPWIFVAVVNRKSLSLLRRFSPGYLGESPAAIVICSNRKLARERGGKLAEEYLVVADCAMAAENMMLMAVELGLASCIIKSFAPEPVKKLLKLPEGVEPELILALGYPAESPQPPPKRELSEIAFLEAYGRPWSVEEAEAEAGKSPGEADPWLSLMAYLVSSALGCLDEPQAYGSFRLLDALSRLLEILETVKPEDKGFLEALRREIEEKKYMVLSDPAGYRRFLVELAGRLVERFEGGG
			A0A523BEX0	QNVH01000015	Candidatus Verstraetearchaeota archaeon.	Archaea	Candidatus Verstraetearchaeota			MDVLEAIKARRSVRSYKEDPVPEDLVEKLLDAARWAPTGGNIQPWRFIVVRERTLLDLLKKVSPGYLGDAPLAIVICSDKEHSYRVGGQLAKDYLTIADCSMAAANITLAAHALGLGTCVVKSFSHSAVKELLNIPRGVEPELIVVVGYPASIPEPPPREPLERIVYLNRYGENFKKGDQENTGKVEETGNDYLFELALFLATSAQGCLNEPPLYGPFRLLDALSRLIDLPKYGGELTKDPFLRDLKNFVDSKKFLVMHDVEGFKRAIDEVVMMLTTEAKKRYLISKXLTREDXGQEMKNPSQENKYGVQNEHPSKRFS
			A0A535Q7Z2	VBHR01000074	Chloroflexi bacterium.	Bacteria	Chloroflexota			MDVLESIRKRRFHRSFTGEPVDEESLARLVWAAGRAPMGGAELVRRILVVTDPDLMRTVRQVTPSFLANSPVVIVICTDLGRAEASMGVQGRDTLSLVDAGAAAENMALAAVALGLATCFVRCANDVALQEVLGIPQNVRPDILVAVGHPAPTPSAPVKNPPAIIYRNGFGKVWNPPSLPLPGARAPEAAKAGASELFVSILYLVASARDCLDEPLIYGPFRMIEGVSRMLEGARDDRFLSRMKAEIDGQKYNVMADRGSFARWLDDLLREFAAEAKRRNAPAPAPAVAAVDGRGR
			A0A535U961	VBHB01000090	Chloroflexi bacterium.	Bacteria	Chloroflexota			MDVLESIRKRRFHRSFTSEPVDEELLARLVWAAGRAPMGGAELVRRILVVTDPDLMRTVRQVTPSFLANSPAVIVICTDLDRAEASMGVQGRDTLSLVDAGAAAENMALAAVALGLATCFVRCANDVALQVVLDMPKNVRPDILVAVGHPTPTPTPPMKNPPAVIYRNGFGKIWNPPTLPLPGARPAATAKTDVAELFVNILYLVASARDCIDEPLIYGPFRMIEGVSRMLEGARGDVFLSQMKAEIDAQKYSVMGDRVSFARWLDALLRDFAAEAKRRNVGPAVPAAAVDGRGR
			A0A535WNT5	VBGY01000064	Chloroflexi bacterium.	Bacteria	Chloroflexota			MDVTESIRRRRFHRSFTDEPVDEEALAQLVWAAGRAPMGGNELVRRIVVVADPAVMRTVRQVTPSFLANAPAVLVICTDLERAEASMGIQGRDVLSLVDAGAAAENVALAAVALGLATCFVRSSNDVALQEVLGLPSGVRPDILIAVGHPAATPSPAMKNPPAVVYRDRFGSAWSPPTASSEPRKTVPVRGGTDGPTPFETALYLVASARDCLDEPLIYGPFRMIEGVSRMLEGQASDGFLTEMKAAIDREKYSVMADRASFARWLDDLLRDFAAEAGRRNAPAFKPAAPAIDGEKR
			A0A535ZND3	VBIH01000209	Chloroflexi bacterium.	Bacteria	Chloroflexota			MDVLESIRKRRFHRSFTSEPVDEELLARLVWAAGRAPMGGAELVRRILVVTDPDLMRTVRQVTPSFLANSPAVIVICTDLDRAEASMGVQGRDTLSLVDAGAAAENMALAAVALGLATCFVRCANDVALQEVLDIPENVRPDILVAVGHPAPTTTAPVKNPPAVIFRNGFGKIWNPPTLPLPGTRPPATAKTDVSELFVNVLYLVASARDCIDEPLIYGPFRMIEGVSRMLEGARGDVFLSQMKAEIDGQKYSVMGDRVSFARWLDSLLRDFAAEAKRRNSPAAVPAAAVDGRGR
			A0A660QBA8	QNAL01000163	Thermotogae bacterium.	Bacteria	Thermotogota			MEVGKAIFERRSVRFFNERQIDTSILREILIAGIYAPSAGNLQPWEFYCYCQPDSVDRIRSVSQGIMGKPKAIIVACVNEKKIKEQKLEKWASNAIIDVSMACQNMMLKAFELGVGSCPVTSFENDTLAKALALPSYVKPLILIALGYYDKLPQTPPRDESVIHIETRSCDKPSQEQAKIPGDAINFATEILGFLVTSAKINTREPPSYAIMRLLEAASKICEYLASSHPERRDISESIKNELDTASSLYFIGDDNYISHLEKALEQYLHLLSS
			A0A660QF07	QNAM01000190	Thermotogae bacterium.	Bacteria	Thermotogota			MEVGKAIFERRSVRFFNERQIDTSILREILIAGIYAPSAGNLQPWEFYCYCQPDSVDRIRSVSPGIMGKPKAIIVACMNEKKIKEQKLERWASNAIIDVSMACQNMMLRAFELGVGSCPVTSFENDTLAKALALPSYVKTLILIALGYYDKLPQTPPRDESVIHIETQSCDKPSQEQAKITENAINFATAILGFLVTSAKINTREPPSYAIMRLLEAASKICEYLASSYPERHDISESIKNELDTASSLYFIGDDSYISHLEKALEQYLHLLSS
			A0A660QWP5	QNAO01000009	Thermotogae bacterium.	Bacteria	Thermotogota			MMKVGKAIFERRSVRFFNERQIDTSILREILIAGIYAPSAGNLQPWEFYCYCQPDSVDRIRSVSPGIIGKPKAIVVACVNEKKIKEQKLEKWASNAIIDVSMACQNMMLKAFELGVGSCPVTSFENDTLAKALALPSYVKPLILIALGYYDKLPQTPPRDESVIHIETRSCDKPSQEQAKIPEDAINFATEILGFLVTSAKINTREPPSYAIMRLLEAASKICEYLASSYPERRDISESIKNELDTASSLYFIGDDNYISHLEKALEQYLHLLSS
			A0A7C9NB04	QWKH01000032	Muribaculaceae bacterium Z82.	Bacteria	Bacteroidota			METSAAILARRSVRAFSDQPVSRDLLRSLVETATWAPSASNVQAWRFCVVDDPALVRKLDMVSPGLSGKPPVIAVVLSDREYARAKGGQKAADEFSSLDAAYACENLMLAAADAGLGTCAIKSYNDDAVRSLLNVPDGLQVELLISLGWPDPAKSPRAPKRKPLDEVLRFNGCEAWGAEETSSHTDAAASQADDEGCTASCAEQSRDAIGAEGKARPVQTSLSEAMSASPAPQQKTTQPSAVACETAFHGSLSAAMAASAAAAGAPPHSAEEGTDGLELLAYMVTSAAGLRGEPAIYGPLRLIESSKRVAAQLADSLKTADPARAEALRNLATLIAERQNDCMTDEDSFYTMLSEAAALLAKAL
			A0A7X5D6X2	QXWQ01000118	Clostridiaceae bacterium.	Bacteria	Bacillota			METSAAILARRSVRAFSDQPVSRDLLRSLVETATWAPSASNVQAWRFCVVDDPALVRKLDMVSPGLSGKPPVIAVVLSDREYARAKGGQKAADEFSSLDAAYACENLMLAAADAGLGTCAIKSYNDDAVRSLLNVPDGLQVELLISLGWPDPAKSPRAPKRKPLDEVLRFNGCEAWGAEETSSHTDAAASQADDEGCTASCAEQSRDAIGAEGKARPVQTSLSEAMSASPAPQQKTTQPSAVACETAFHGSLSAAMAASAAAAGAPPHSAEEGTDGLELLAYMVTSAAGLRGEPAIYGPLRLIESSKRVAAQLADSLKTADPARAEALRNLATLIAERQNDCMTDEDSFYTMLSEAAALLAKAL
			A0A832CCZ7	DTGJ01000123	Candidatus Methanomethylicus sp.	Archaea	Candidatus Verstraetearchaeota			MNCAHNILGGSGMDVLEAIKARRSVRSYKEKPVPDDLVEKMLDAARWAPTGGNIQPWRFIVVKDRTLLDLLKKVSPGYLGNAPLAIVICSDKEHSYKVGGQLAKDYLTIADCSMAAASITLAAHALGLGTCVVKSFSHIAVKELLNIPKGVEPELIVVVGYPANIPKPPPREPLDRIVYLNRYGENFEKRDGENMGRVEKTGDDYLFELALFLATSAQGCLNEPPLYGPFRLLDALSRLIDLQEYGGGLTQDPFLRDLKNFVDSKKFLVMYDVEGFKRAIDEVVMRLTTEAKKRYLISKGATRECCGQGMKNPSQENKYGVQNEHASNIFS
			A0A842LX56	JACIVQ010000025	Candidatus Methanomethylicales archaeon.	Archaea	Candidatus Verstraetearchaeota			MDVLEAIKARRSVRSYKEDPVPDDLIEKILDAGRWAPTGGNIQPWRFIVVKDRTLLDLLKKVSPGYLGDAPLAIVICSDKGYSYKVGGQLARDYLTIADCSMAATNITLAAHALGLGTCVVKSFSHNAVKELLNIPEGVEPELIVVVGYPANIPKPPRREPLERIVYLNRYGESFKKGDGENMGKVEETVNDYLFELALFLATSAQGCLNEPPLYGPFRLLDALSRLIDLPDYGGGLTKDPFLKELKNFVDSKKFLVMYDVEGFKSAIDEVVMRLTTEAKRRYLISRGTTREDCGQGMKNPSQENKCGVQNEHTPNRSS
			A0A923LAS5	JACOOR010000002	Anaerosacchariphilus sp. NSJ-68.	Bacteria	Bacillota			MELTEVIKKRRSIRKFSDKPVSRELLTELIEAAALAPTASNLQAWRFFVADDPTLVREIDSFSPGLSGHPPVIIAIASDLAEVERRGSKNSLVYGLMMDASMAAENLMLKAADLGLGTCAIKSYNDKAVHKLLNLPDTMRLEILISLGWPEGEPRTPRRKPMEDVLFWNAWEEPEKSTADRTPEEEPAKARKPENDKKAVGNQAAAARTGGAQAQQTETLRFDKKELQDLLIYMITSAAGLPGEPHMYGPLRLIESSRRLAGMLSAAYGGEVFGELTALIDAGKGRNMTDPEGFCEMLQEAAAKATELL
			X8F0F9	JAOL01000189	Mycobacterium ulcerans str. Harvey.	Bacteria	Actinomycetota			MGTSADHDHRDLKLWDAFRKRRTHRDFEQTELSTEAIGALVEAAASAQTFRPGVRHIVVVTEPASVATLGDVVPGWVSNATAAIVLCTDVDKAAALAGSRAVDIYAKLDAGAALAHITLAAVGLGVGICTVGSFTEGAVQAVLDIPDHIRPDVVIGIGIPIRNPLPAPPAPRSNRGCITTGSGSRPRAPHHELCRRAGISVKKPTQDELVSIVAYLLGSAALTDQEAPAITALHFVGAGMRILEIVAQETDDDFAQANLKTIEQRIQQVLGDPAALSEYLHCIAKEFAKEVANRRQVAAGSGLPSDRATESPTEPPTS
