# Supplementary material for: Cyclodipeptide oxidase is an enzyme filament
Source: Nat Commun. 2024 Apr 27;15:3574. doi: 10.1038/s41467-024-48030-9 (PMC11055893; doi:10.1038/s41467-024-48030-9)
Supplement: Supplementary file 5 — Supplementary Data 2 [file 41467_2024_48030_MOESM5_ESM.zip]

Archive with 1 entries (1 files):
- Supplementary Data 2.xgmml
