# Supplementary material for: Cyclodipeptide oxidase is an enzyme filament
Source: Nat Commun. 2024 Apr 27;15:3574. doi: 10.1038/s41467-024-48030-9 (PMC11055893; doi:10.1038/s41467-024-48030-9)
Supplement: Supplementary file 5 — Supplementary Data 2 [file 41467_2024_48030_MOESM5_ESM.zip › Supplementary Data 2.xgmml]

<?xml version="1.0" encoding="UTF-8" standalone="yes"?>
<graph id="128" label="AlbAB_concatV2_fasta Full Network" directed="1" cy:documentVersion="3.0" xmlns:dc="http://purl.org/dc/elements/1.1/" xmlns:xlink="http://www.w3.org/1999/xlink" xmlns:rdf="http://www.w3.org/1999/02/22-rdf-syntax-ns#" xmlns:cy="http://www.cytoscape.org" xmlns="http://www.cs.rpi.edu/XGMML">
  <att name="networkMetadata">
    <rdf:RDF>
      <rdf:Description rdf:about="http://www.cytoscape.org/">
        <dc:type>Protein-Protein Interaction</dc:type>
        <dc:description>N/A</dc:description>
        <dc:identifier>N/A</dc:identifier>
        <dc:date>2023-08-04 22:53:01</dc:date>
        <dc:title>AlbAB_concatV2_fasta Full Network</dc:title>
        <dc:source>http://www.cytoscape.org/</dc:source>
        <dc:format>Cytoscape-XGMML</dc:format>
      </rdf:Description>
    </rdf:RDF>
  </att>
  <att name="shared name" value="AlbAB_concatV2_fasta Full Network" type="string" cy:type="String"/>
  <att name="name" value="AlbAB_concatV2_fasta Full Network" type="string" cy:type="String"/>
  <att name="selected" value="1" type="boolean" cy:type="Boolean"/>
  <att name="networkMetadata" type="string" cy:type="String"/>
  <att name="__Annotations" type="list" cy:type="List" cy:elementType="String">
  </att>
  <att name="layoutAlgorithm" value="yFiles Organic Layout" type="string" cy:type="String" cy:hidden="1"/>
  <graphics>
    <att name="NETWORK_SCALE_FACTOR" value="0.36027693270454836" type="string" cy:type="String"/>
    <att name="NETWORK_CENTER_Y_LOCATION" value="176.60376336104676" type="string" cy:type="String"/>
    <att name="NETWORK_CENTER_X_LOCATION" value="272.34642736995914" type="string" cy:type="String"/>
    <att name="NETWORK_BACKGROUND_PAINT" value="#FFFFFF" type="string" cy:type="String"/>
    <att name="NETWORK_CENTER_Z_LOCATION" value="0.0" type="string" cy:type="String"/>
    <att name="NETWORK_EDGE_SELECTION" value="true" type="string" cy:type="String"/>
    <att name="NETWORK_TITLE" value="AlbAB_concatV2_fasta Full Network" type="string" cy:type="String"/>
    <att name="NETWORK_DEPTH" value="0.0" type="string" cy:type="String"/>
    <att name="NETWORK_NODE_LABEL_SELECTION" value="false" type="string" cy:type="String"/>
    <att name="NETWORK_WIDTH" value="795.0" type="string" cy:type="String"/>
    <att name="NETWORK_FORCE_HIGH_DETAIL" value="false" type="string" cy:type="String"/>
    <att name="NETWORK_NODE_SELECTION" value="true" type="string" cy:type="String"/>
    <att name="NETWORK_ANNOTATION_SELECTION" value="false" type="string" cy:type="String"/>
    <att name="NETWORK_HEIGHT" value="377.0" type="string" cy:type="String"/>
  </graphics>
  <node id="1301" label="zzzz100">
    <att name="shared name" value="zzzz100" type="string" cy:type="String"/>
    <att name="name" value="zzzz100" type="string" cy:type="String"/>
    <att name="selected" value="0" type="boolean" cy:type="Boolean"/>
    <att name="AlbA" value="A0A414JC43" type="string" cy:type="String"/>
    <att name="AlbB" value="A0A414JCA2" type="string" cy:type="String"/>
    <att name="Fusion" type="string" cy:type="String"/>
    <att name="CDPS" type="string" cy:type="String"/>
    <att name="Genome ID" value="QSKF01000001" type="string" cy:type="String"/>
    <att name="Organism" value="Blautia obeum." type="string" cy:type="String"/>
    <att name="Phylum" value="Bacillota" type="string" cy:type="String"/>
    <att name="Domain" value="Bacteria" type="string" cy:type="String"/>
    <att name="Concatenated Accessions" value="A0A414JC43||A0A414JCA2" type="string" cy:type="String"/>
    <att name="Concatenated Sequence" value="MLLNEAILSRHSTRSFRPDPVDRALLFTLADAAQQAPSASNLQAWRFLFITDPQLKEKVDLFSPGLSGKPPVILVVCSDMEKASRKGGKNSEVYGCLMDASMAAENLMLKAAELGLGTCAVKSYNDTAVRKILELPDRYRIEMLISIGYPDGTPRCPKRPPVEQICYFDHIEKEERIDEMNNPEFELLIYLITSARALPEEPASYGSIRLTEAASRLCRIICNNDPDNKTYCELLNCIEADKGKALTEPERFSAMLEKASEILVDCL" type="string" cy:type="String"/>
    <att name="Hydantoin associated?" value="Yes" type="string" cy:type="String"/>
    <graphics z="0.0" width="0.0" w="15.0" type="ELLIPSE" h="15.0" y="-359.16423357664235" fill="#4EB3D3" x="-15.222627737226219" outline="#CCCCCC">
      <att name="NODE_VISIBLE" value="true" type="string" cy:type="String"/>
      <att name="NODE_LABEL_FONT_SIZE" value="12" type="string" cy:type="String"/>
      <att name="NODE_CUSTOMGRAPHICS_POSITION_6" value="C,C,c,0.00,0.00" type="string" cy:type="String"/>
      <att name="NODE_CUSTOMGRAPHICS_6" value="org.cytoscape.cg.model.NullCustomGraphics,0,[ Remove Graphics ]," type="string" cy:type="String"/>
      <att name="NODE_CUSTOMGRAPHICS_SIZE_7" value="35.0" type="string" cy:type="String"/>
      <att name="NODE_SELECTED" value="false" type="string" cy:type="String"/>
      <att name="NODE_LABEL_COLOR" value="#000000" type="string" cy:type="String"/>
      <att name="NODE_CUSTOMGRAPHICS_SIZE_6" value="35.0" type="string" cy:type="String"/>
      <att name="NODE_CUSTOMGRAPHICS_9" value="org.cytoscape.cg.model.NullCustomGraphics,0,[ Remove Graphics ]," type="string" cy:type="String"/>
      <att name="NODE_CUSTOMGRAPHICS_7" value="org.cytoscape.cg.model.NullCustomGraphics,0,[ Remove Graphics ]," type="string" cy:type="String"/>
      <att name="NODE_LABEL_WIDTH" value="200.0" type="string" cy:type="String"/>
      <att name="NODE_NESTED_NETWORK_IMAGE_VISIBLE" value="true" type="string" cy:type="String"/>
      <att name="NODE_CUSTOMGRAPHICS_1" value="org.cytoscape.cg.model.NullCustomGraphics,0,[ Remove Graphics ]," type="string" cy:type="String"/>
      <att name="NODE_CUSTOMGRAPHICS_4" value="org.cytoscape.cg.model.NullCustomGraphics,0,[ Remove Graphics ]," type="string" cy:type="String"/>
      <att name="NODE_CUSTOMGRAPHICS_8" value="org.cytoscape.cg.model.NullCustomGraphics,0,[ Remove Graphics ]," type="string" cy:type="String"/>
      <att name="NODE_CUSTOMGRAPHICS_SIZE_8" value="35.0" type="string" cy:type="String"/>
      <att name="NODE_LABEL_BACKGROUND_SHAPE" value="NONE" type="string" cy:type="String"/>
      <att name="NODE_SELECTED_PAINT" value="#FFFF00" type="string" cy:type="String"/>
      <att name="NODE_CUSTOMGRAPHICS_SIZE_2" value="35.0" type="string" cy:type="String"/>
      <att name="NODE_TOOLTIP" value="" type="string" cy:type="String"/>
      <att name="COMPOUND_NODE_SHAPE" value="ROUND_RECTANGLE" type="string" cy:type="String"/>
      <att name="NODE_BORDER_STROKE" value="SOLID" type="string" cy:type="String"/>
      <att name="NODE_DEPTH" value="0.0" type="string" cy:type="String"/>
      <att name="NODE_LABEL_BACKGROUND_TRANSPARENCY" value="255" type="string" cy:type="String"/>
      <att name="NODE_LABEL_TRANSPARENCY" value="255" type="string" cy:type="String"/>
      <att name="NODE_LABEL_POSITION" value="C,C,c,0.00,0.00" type="string" cy:type="String"/>
      <att name="NODE_CUSTOMGRAPHICS_POSITION_4" value="C,C,c,0.00,0.00" type="string" cy:type="String"/>
      <att name="NODE_CUSTOMGRAPHICS_SIZE_9" value="35.0" type="string" cy:type="String"/>
      <att name="NODE_CUSTOMGRAPHICS_SIZE_3" value="35.0" type="string" cy:type="String"/>
      <att name="NODE_CUSTOMGRAPHICS_SIZE_1" value="35.0" type="string" cy:type="String"/>
      <att name="NODE_CUSTOMGRAPHICS_POSITION_8" value="C,C,c,0.00,0.00" type="string" cy:type="String"/>
      <att name="NODE_CUSTOMGRAPHICS_POSITION_9" value="C,C,c,0.00,0.00" type="string" cy:type="String"/>
      <att name="COMPOUND_NODE_PADDING" value="10.0" type="string" cy:type="String"/>
      <att name="NODE_CUSTOMGRAPHICS_SIZE_4" value="35.0" type="string" cy:type="String"/>
      <att name="NODE_LABEL_FONT_FACE" value="SansSerif.plain,plain,12" type="string" cy:type="String"/>
      <att name="NODE_CUSTOMGRAPHICS_POSITION_5" value="C,C,c,0.00,0.00" type="string" cy:type="String"/>
      <att name="NODE_CUSTOMGRAPHICS_POSITION_1" value="C,C,c,0.00,0.00" type="string" cy:type="String"/>
      <att name="NODE_CUSTOMGRAPHICS_POSITION_2" value="C,C,c,0.00,0.00" type="string" cy:type="String"/>
      <att name="NODE_TRANSPARENCY" value="255" type="string" cy:type="String"/>
      <att name="NODE_CUSTOMGRAPHICS_2" value="org.cytoscape.cg.model.NullCustomGraphics,0,[ Remove Graphics ]," type="string" cy:type="String"/>
      <att name="NODE_LABEL_ROTATION" value="0.0" type="string" cy:type="String"/>
      <att name="NODE_CUSTOMGRAPHICS_5" value="org.cytoscape.cg.model.NullCustomGraphics,0,[ Remove Graphics ]," type="string" cy:type="String"/>
      <att name="NODE_LABEL" value="" type="string" cy:type="String"/>
      <att name="NODE_CUSTOMGRAPHICS_POSITION_3" value="C,C,c,0.00,0.00" type="string" cy:type="String"/>
      <att name="NODE_CUSTOMGRAPHICS_POSITION_7" value="C,C,c,0.00,0.00" type="string" cy:type="String"/>
      <att name="NODE_LABEL_BACKGROUND_COLOR" value="#B6B6B6" type="string" cy:type="String"/>
      <att name="NODE_BORDER_TRANSPARENCY" value="255" type="string" cy:type="String"/>
      <att name="NODE_CUSTOMGRAPHICS_3" value="org.cytoscape.cg.model.NullCustomGraphics,0,[ Remove Graphics ]," type="string" cy:type="String"/>
      <att name="NODE_CUSTOMGRAPHICS_SIZE_5" value="35.0" type="string" cy:type="String"/>
    </graphics>
  </node>
  <node id="1297" label="zzzz101">
    <att name="shared name" value="zzzz101" type="string" cy:type="String"/>
    <att name="name" value="zzzz101" type="string" cy:type="String"/>
    <att name="selected" value="0" type="boolean" cy:type="Boolean"/>
    <att name="AlbA" value="A0A3R9XF43" type="string" cy:type="String"/>
    <att name="AlbB" value="A0A429S3K9" type="string" cy:type="String"/>
    <att name="Fusion" type="string" cy:type="String"/>
    <att name="CDPS" type="string" cy:type="String"/>
    <att name="Genome ID" value="RPRY01000060" type="string" cy:type="String"/>
    <att name="Organism" value="Streptomyces sp. WAC06614." type="string" cy:type="String"/>
    <att name="Phylum" value="Actinomycetota" type="string" cy:type="String"/>
    <att name="Domain" value="Bacteria" type="string" cy:type="String"/>
    <att name="Concatenated Accessions" value="A0A3R9XF43||A0A429S3K9" type="string" cy:type="String"/>
    <att name="Concatenated Sequence" value="MNAGTGPGNAVLDAIRTRRVVRAMTAEPVDPRQVEAVLDSARYAPRAGNRHLHRYVAVTRPALLRAVRMVSPGMLQRPAAVIVVCVDWARFRSYGFGPTNAGPYIDVGTAAATMLLAAHGIGLGAGPVTSFSRAAVGTLLGLAEGLRPELIVCLGHAAPGQEQPPRVRRKGEPAWEDLVRWERGMSSTRVLDEDDAVELLAYLVSAARTQVDEAAEYAPLRLLTAAGRLADMIAPAASDGLRPFLEDIRQGFGETTLAAGDPDGYVDRLDGLCRTVALHLAASLGLDGRTP" type="string" cy:type="String"/>
    <att name="Hydantoin associated?" type="string" cy:type="String"/>
    <graphics z="0.0" width="0.0" w="15.0" type="ELLIPSE" h="15.0" y="-6.164233576642346" fill="#4EB3D3" x="-150.22262773722622" outline="#CCCCCC">
      <att name="NODE_VISIBLE" value="true" type="string" cy:type="String"/>
      <att name="NODE_LABEL_FONT_SIZE" value="12" type="string" cy:type="String"/>
      <att name="NODE_CUSTOMGRAPHICS_POSITION_6" value="C,C,c,0.00,0.00" type="string" cy:type="String"/>
      <att name="NODE_CUSTOMGRAPHICS_6" value="org.cytoscape.cg.model.NullCustomGraphics,0,[ Remove Graphics ]," type="string" cy:type="String"/>
      <att name="NODE_CUSTOMGRAPHICS_SIZE_7" value="35.0" type="string" cy:type="String"/>
      <att name="NODE_SELECTED" value="false" type="string" cy:type="String"/>
      <att name="NODE_LABEL_COLOR" value="#000000" type="string" cy:type="String"/>
      <att name="NODE_CUSTOMGRAPHICS_SIZE_6" value="35.0" type="string" cy:type="String"/>
      <att name="NODE_CUSTOMGRAPHICS_9" value="org.cytoscape.cg.model.NullCustomGraphics,0,[ Remove Graphics ]," type="string" cy:type="String"/>
      <att name="NODE_CUSTOMGRAPHICS_7" value="org.cytoscape.cg.model.NullCustomGraphics,0,[ Remove Graphics ]," type="string" cy:type="String"/>
      <att name="NODE_LABEL_WIDTH" value="200.0" type="string" cy:type="String"/>
      <att name="NODE_NESTED_NETWORK_IMAGE_VISIBLE" value="true" type="string" cy:type="String"/>
      <att name="NODE_CUSTOMGRAPHICS_1" value="org.cytoscape.cg.model.NullCustomGraphics,0,[ Remove Graphics ]," type="string" cy:type="String"/>
      <att name="NODE_CUSTOMGRAPHICS_4" value="org.cytoscape.cg.model.NullCustomGraphics,0,[ Remove Graphics ]," type="string" cy:type="String"/>
      <att name="NODE_CUSTOMGRAPHICS_8" value="org.cytoscape.cg.model.NullCustomGraphics,0,[ Remove Graphics ]," type="string" cy:type="String"/>
      <att name="NODE_CUSTOMGRAPHICS_SIZE_8" value="35.0" type="string" cy:type="String"/>
      <att name="NODE_LABEL_BACKGROUND_SHAPE" value="NONE" type="string" cy:type="String"/>
      <att name="NODE_SELECTED_PAINT" value="#FFFF00" type="string" cy:type="String"/>
      <att name="NODE_CUSTOMGRAPHICS_SIZE_2" value="35.0" type="string" cy:type="String"/>
      <att name="NODE_TOOLTIP" value="" type="string" cy:type="String"/>
      <att name="COMPOUND_NODE_SHAPE" value="ROUND_RECTANGLE" type="string" cy:type="String"/>
      <att name="NODE_BORDER_STROKE" value="SOLID" type="string" cy:type="String"/>
      <att name="NODE_DEPTH" value="0.0" type="string" cy:type="String"/>
      <att name="NODE_LABEL_BACKGROUND_TRANSPARENCY" value="255" type="string" cy:type="String"/>
      <att name="NODE_LABEL_TRANSPARENCY" value="255" type="string" cy:type="String"/>
      <att name="NODE_LABEL_POSITION" value="C,C,c,0.00,0.00" type="string" cy:type="String"/>
      <att name="NODE_CUSTOMGRAPHICS_POSITION_4" value="C,C,c,0.00,0.00" type="string" cy:type="String"/>
      <att name="NODE_CUSTOMGRAPHICS_SIZE_9" value="35.0" type="string" cy:type="String"/>
      <att name="NODE_CUSTOMGRAPHICS_SIZE_3" value="35.0" type="string" cy:type="String"/>
      <att name="NODE_CUSTOMGRAPHICS_SIZE_1" value="35.0" type="string" cy:type="String"/>
      <att name="NODE_CUSTOMGRAPHICS_POSITION_8" value="C,C,c,0.00,0.00" type="string" cy:type="String"/>
      <att name="NODE_CUSTOMGRAPHICS_POSITION_9" value="C,C,c,0.00,0.00" type="string" cy:type="String"/>
      <att name="COMPOUND_NODE_PADDING" value="10.0" type="string" cy:type="String"/>
      <att name="NODE_CUSTOMGRAPHICS_SIZE_4" value="35.0" type="string" cy:type="String"/>
      <att name="NODE_LABEL_FONT_FACE" value="SansSerif.plain,plain,12" type="string" cy:type="String"/>
      <att name="NODE_CUSTOMGRAPHICS_POSITION_5" value="C,C,c,0.00,0.00" type="string" cy:type="String"/>
      <att name="NODE_CUSTOMGRAPHICS_POSITION_1" value="C,C,c,0.00,0.00" type="string" cy:type="String"/>
      <att name="NODE_CUSTOMGRAPHICS_POSITION_2" value="C,C,c,0.00,0.00" type="string" cy:type="String"/>
      <att name="NODE_TRANSPARENCY" value="255" type="string" cy:type="String"/>
      <att name="NODE_CUSTOMGRAPHICS_2" value="org.cytoscape.cg.model.NullCustomGraphics,0,[ Remove Graphics ]," type="string" cy:type="String"/>
      <att name="NODE_LABEL_ROTATION" value="0.0" type="string" cy:type="String"/>
      <att name="NODE_CUSTOMGRAPHICS_5" value="org.cytoscape.cg.model.NullCustomGraphics,0,[ Remove Graphics ]," type="string" cy:type="String"/>
      <att name="NODE_LABEL" value="" type="string" cy:type="String"/>
      <att name="NODE_CUSTOMGRAPHICS_POSITION_3" value="C,C,c,0.00,0.00" type="string" cy:type="String"/>
      <att name="NODE_CUSTOMGRAPHICS_POSITION_7" value="C,C,c,0.00,0.00" type="string" cy:type="String"/>
      <att name="NODE_LABEL_BACKGROUND_COLOR" value="#B6B6B6" type="string" cy:type="String"/>
      <att name="NODE_BORDER_TRANSPARENCY" value="255" type="string" cy:type="String"/>
      <att name="NODE_CUSTOMGRAPHICS_3" value="org.cytoscape.cg.model.NullCustomGraphics,0,[ Remove Graphics ]," type="string" cy:type="String"/>
      <att name="NODE_CUSTOMGRAPHICS_SIZE_5" value="35.0" type="string" cy:type="String"/>
    </graphics>
  </node>
  <node id="1293" label="zzzz102">
    <att name="shared name" value="zzzz102" type="string" cy:type="String"/>
    <att name="name" value="zzzz102" type="string" cy:type="String"/>
    <att name="selected" value="0" type="boolean" cy:type="Boolean"/>
    <att name="AlbA" value="A0A431NLM8" type="string" cy:type="String"/>
    <att name="AlbB" value="A0A431NKS3" type="string" cy:type="String"/>
    <att name="Fusion" type="string" cy:type="String"/>
    <att name="CDPS" type="string" cy:type="String"/>
    <att name="Genome ID" value="RXJL01000007" type="string" cy:type="String"/>
    <att name="Organism" value="Pseudonocardiaceae bacterium." type="string" cy:type="String"/>
    <att name="Phylum" value="Actinomycetota" type="string" cy:type="String"/>
    <att name="Domain" value="Bacteria" type="string" cy:type="String"/>
    <att name="Concatenated Accessions" value="A0A431NLM8||A0A431NKS3" type="string" cy:type="String"/>
    <att name="Concatenated Sequence" value="MSGGSDPNPVLEAIRSRRVVRAMTDEPVPRETLERILDAARWAPTAGNRHLQRFVASDDPGTLRALRMVSPGMLQRPVAVVAVCVDRDLAVDYGFARDAHSLSVDVGTAAATLLLAAHALGVGGGPVTSFSRAAVGAVLDVPAGWTPEFLVCLGHPAPGGPGALRRGRRVTWQDLTVWAPRPMTEPVWVLDEDDALEVLAHLVTAARTQVDEAAEYGPLRLLTAAHKVADRLAARASEPTAAFARDHVGPLPELAVPREGRDEYVARLDAVCAELGALLARRYVPGRSS" type="string" cy:type="String"/>
    <att name="Hydantoin associated?" type="string" cy:type="String"/>
    <graphics z="0.0" width="0.0" w="15.0" type="ELLIPSE" h="15.0" y="-22.164233576642346" fill="#4EB3D3" x="-140.22262773722622" outline="#CCCCCC">
      <att name="NODE_VISIBLE" value="true" type="string" cy:type="String"/>
      <att name="NODE_LABEL_FONT_SIZE" value="12" type="string" cy:type="String"/>
      <att name="NODE_CUSTOMGRAPHICS_POSITION_6" value="C,C,c,0.00,0.00" type="string" cy:type="String"/>
      <att name="NODE_CUSTOMGRAPHICS_6" value="org.cytoscape.cg.model.NullCustomGraphics,0,[ Remove Graphics ]," type="string" cy:type="String"/>
      <att name="NODE_CUSTOMGRAPHICS_SIZE_7" value="35.0" type="string" cy:type="String"/>
      <att name="NODE_SELECTED" value="false" type="string" cy:type="String"/>
      <att name="NODE_LABEL_COLOR" value="#000000" type="string" cy:type="String"/>
      <att name="NODE_CUSTOMGRAPHICS_SIZE_6" value="35.0" type="string" cy:type="String"/>
      <att name="NODE_CUSTOMGRAPHICS_9" value="org.cytoscape.cg.model.NullCustomGraphics,0,[ Remove Graphics ]," type="string" cy:type="String"/>
      <att name="NODE_CUSTOMGRAPHICS_7" value="org.cytoscape.cg.model.NullCustomGraphics,0,[ Remove Graphics ]," type="string" cy:type="String"/>
      <att name="NODE_LABEL_WIDTH" value="200.0" type="string" cy:type="String"/>
      <att name="NODE_NESTED_NETWORK_IMAGE_VISIBLE" value="true" type="string" cy:type="String"/>
      <att name="NODE_CUSTOMGRAPHICS_1" value="org.cytoscape.cg.model.NullCustomGraphics,0,[ Remove Graphics ]," type="string" cy:type="String"/>
      <att name="NODE_CUSTOMGRAPHICS_4" value="org.cytoscape.cg.model.NullCustomGraphics,0,[ Remove Graphics ]," type="string" cy:type="String"/>
      <att name="NODE_CUSTOMGRAPHICS_8" value="org.cytoscape.cg.model.NullCustomGraphics,0,[ Remove Graphics ]," type="string" cy:type="String"/>
      <att name="NODE_CUSTOMGRAPHICS_SIZE_8" value="35.0" type="string" cy:type="String"/>
      <att name="NODE_LABEL_BACKGROUND_SHAPE" value="NONE" type="string" cy:type="String"/>
      <att name="NODE_SELECTED_PAINT" value="#FFFF00" type="string" cy:type="String"/>
      <att name="NODE_CUSTOMGRAPHICS_SIZE_2" value="35.0" type="string" cy:type="String"/>
      <att name="NODE_TOOLTIP" value="" type="string" cy:type="String"/>
      <att name="COMPOUND_NODE_SHAPE" value="ROUND_RECTANGLE" type="string" cy:type="String"/>
      <att name="NODE_BORDER_STROKE" value="SOLID" type="string" cy:type="String"/>
      <att name="NODE_DEPTH" value="0.0" type="string" cy:type="String"/>
      <att name="NODE_LABEL_BACKGROUND_TRANSPARENCY" value="255" type="string" cy:type="String"/>
      <att name="NODE_LABEL_TRANSPARENCY" value="255" type="string" cy:type="String"/>
      <att name="NODE_LABEL_POSITION" value="C,C,c,0.00,0.00" type="string" cy:type="String"/>
      <att name="NODE_CUSTOMGRAPHICS_POSITION_4" value="C,C,c,0.00,0.00" type="string" cy:type="String"/>
      <att name="NODE_CUSTOMGRAPHICS_SIZE_9" value="35.0" type="string" cy:type="String"/>
      <att name="NODE_CUSTOMGRAPHICS_SIZE_3" value="35.0" type="string" cy:type="String"/>
      <att name="NODE_CUSTOMGRAPHICS_SIZE_1" value="35.0" type="string" cy:type="String"/>
      <att name="NODE_CUSTOMGRAPHICS_POSITION_8" value="C,C,c,0.00,0.00" type="string" cy:type="String"/>
      <att name="NODE_CUSTOMGRAPHICS_POSITION_9" value="C,C,c,0.00,0.00" type="string" cy:type="String"/>
      <att name="COMPOUND_NODE_PADDING" value="10.0" type="string" cy:type="String"/>
      <att name="NODE_CUSTOMGRAPHICS_SIZE_4" value="35.0" type="string" cy:type="String"/>
      <att name="NODE_LABEL_FONT_FACE" value="SansSerif.plain,plain,12" type="string" cy:type="String"/>
      <att name="NODE_CUSTOMGRAPHICS_POSITION_5" value="C,C,c,0.00,0.00" type="string" cy:type="String"/>
      <att name="NODE_CUSTOMGRAPHICS_POSITION_1" value="C,C,c,0.00,0.00" type="string" cy:type="String"/>
      <att name="NODE_CUSTOMGRAPHICS_POSITION_2" value="C,C,c,0.00,0.00" type="string" cy:type="String"/>
      <att name="NODE_TRANSPARENCY" value="255" type="string" cy:type="String"/>
      <att name="NODE_CUSTOMGRAPHICS_2" value="org.cytoscape.cg.model.NullCustomGraphics,0,[ Remove Graphics ]," type="string" cy:type="String"/>
      <att name="NODE_LABEL_ROTATION" value="0.0" type="string" cy:type="String"/>
      <att name="NODE_CUSTOMGRAPHICS_5" value="org.cytoscape.cg.model.NullCustomGraphics,0,[ Remove Graphics ]," type="string" cy:type="String"/>
      <att name="NODE_LABEL" value="" type="string" cy:type="String"/>
      <att name="NODE_CUSTOMGRAPHICS_POSITION_3" value="C,C,c,0.00,0.00" type="string" cy:type="String"/>
      <att name="NODE_CUSTOMGRAPHICS_POSITION_7" value="C,C,c,0.00,0.00" type="string" cy:type="String"/>
      <att name="NODE_LABEL_BACKGROUND_COLOR" value="#B6B6B6" type="string" cy:type="String"/>
      <att name="NODE_BORDER_TRANSPARENCY" value="255" type="string" cy:type="String"/>
      <att name="NODE_CUSTOMGRAPHICS_3" value="org.cytoscape.cg.model.NullCustomGraphics,0,[ Remove Graphics ]," type="string" cy:type="String"/>
      <att name="NODE_CUSTOMGRAPHICS_SIZE_5" value="35.0" type="string" cy:type="String"/>
    </graphics>
  </node>
  <node id="1289" label="zzzz105">
    <att name="shared name" value="zzzz105" type="string" cy:type="String"/>
    <att name="name" value="zzzz105" type="string" cy:type="String"/>
    <att name="selected" value="0" type="boolean" cy:type="Boolean"/>
    <att name="AlbA" value="A0A4Q9HSC0" type="string" cy:type="String"/>
    <att name="AlbB" value="A0A4Q9HRR4" type="string" cy:type="String"/>
    <att name="Fusion" type="string" cy:type="String"/>
    <att name="CDPS" value="A0A4Q9HRS6" type="string" cy:type="String"/>
    <att name="Genome ID" value="SIXH01000203" type="string" cy:type="String"/>
    <att name="Organism" value="Streptomyces kasugaensis." type="string" cy:type="String"/>
    <att name="Phylum" value="Actinomycetota" type="string" cy:type="String"/>
    <att name="Domain" value="Bacteria" type="string" cy:type="String"/>
    <att name="Concatenated Accessions" value="A0A4Q9HSC0||A0A4Q9HRR4" type="string" cy:type="String"/>
    <att name="Concatenated Sequence" value="MPKISSPEVPAETPTRTLPVTLPETLNVLRSRSVVRNYAPDRVDDSLIEQLLECMLAAPTASNKQAWSFVVVREPAGVRLLRAFSPGIIGTPAFVVVACLDRRLTDGLSGNISQKIYQTSKLCVAMAVENLLLSAHALGLGGCPVSSFREEAVRLLLDLPTPIEPILMVPIGRPAQKLTPSERRDKNEVISYETWGKDAATGSAAMKPGEKTLPQDRLHEEIALLAAYLLSSGRGLLDEPADYGAYRCADAARRTLGILEQAGASTPQLSGIRHRLDEIMFSPMGGDLHLPEILDDLCLQLAGALKELKTA" type="string" cy:type="String"/>
    <att name="Hydantoin associated?" type="string" cy:type="String"/>
    <graphics z="0.0" width="0.0" w="15.0" type="ELLIPSE" h="15.0" y="191.83576642335765" fill="#4EB3D3" x="-280.2226277372262" outline="#CCCCCC">
      <att name="NODE_VISIBLE" value="true" type="string" cy:type="String"/>
      <att name="NODE_LABEL_FONT_SIZE" value="12" type="string" cy:type="String"/>
      <att name="NODE_CUSTOMGRAPHICS_POSITION_6" value="C,C,c,0.00,0.00" type="string" cy:type="String"/>
      <att name="NODE_CUSTOMGRAPHICS_6" value="org.cytoscape.cg.model.NullCustomGraphics,0,[ Remove Graphics ]," type="string" cy:type="String"/>
      <att name="NODE_CUSTOMGRAPHICS_SIZE_7" value="35.0" type="string" cy:type="String"/>
      <att name="NODE_SELECTED" value="false" type="string" cy:type="String"/>
      <att name="NODE_LABEL_COLOR" value="#000000" type="string" cy:type="String"/>
      <att name="NODE_CUSTOMGRAPHICS_SIZE_6" value="35.0" type="string" cy:type="String"/>
      <att name="NODE_CUSTOMGRAPHICS_9" value="org.cytoscape.cg.model.NullCustomGraphics,0,[ Remove Graphics ]," type="string" cy:type="String"/>
      <att name="NODE_CUSTOMGRAPHICS_7" value="org.cytoscape.cg.model.NullCustomGraphics,0,[ Remove Graphics ]," type="string" cy:type="String"/>
      <att name="NODE_LABEL_WIDTH" value="200.0" type="string" cy:type="String"/>
      <att name="NODE_NESTED_NETWORK_IMAGE_VISIBLE" value="true" type="string" cy:type="String"/>
      <att name="NODE_CUSTOMGRAPHICS_1" value="org.cytoscape.cg.model.NullCustomGraphics,0,[ Remove Graphics ]," type="string" cy:type="String"/>
      <att name="NODE_CUSTOMGRAPHICS_4" value="org.cytoscape.cg.model.NullCustomGraphics,0,[ Remove Graphics ]," type="string" cy:type="String"/>
      <att name="NODE_CUSTOMGRAPHICS_8" value="org.cytoscape.cg.model.NullCustomGraphics,0,[ Remove Graphics ]," type="string" cy:type="String"/>
      <att name="NODE_CUSTOMGRAPHICS_SIZE_8" value="35.0" type="string" cy:type="String"/>
      <att name="NODE_LABEL_BACKGROUND_SHAPE" value="NONE" type="string" cy:type="String"/>
      <att name="NODE_SELECTED_PAINT" value="#FFFF00" type="string" cy:type="String"/>
      <att name="NODE_CUSTOMGRAPHICS_SIZE_2" value="35.0" type="string" cy:type="String"/>
      <att name="NODE_TOOLTIP" value="" type="string" cy:type="String"/>
      <att name="COMPOUND_NODE_SHAPE" value="ROUND_RECTANGLE" type="string" cy:type="String"/>
      <att name="NODE_BORDER_STROKE" value="SOLID" type="string" cy:type="String"/>
      <att name="NODE_DEPTH" value="0.0" type="string" cy:type="String"/>
      <att name="NODE_LABEL_BACKGROUND_TRANSPARENCY" value="255" type="string" cy:type="String"/>
      <att name="NODE_LABEL_TRANSPARENCY" value="255" type="string" cy:type="String"/>
      <att name="NODE_LABEL_POSITION" value="C,C,c,0.00,0.00" type="string" cy:type="String"/>
      <att name="NODE_CUSTOMGRAPHICS_POSITION_4" value="C,C,c,0.00,0.00" type="string" cy:type="String"/>
      <att name="NODE_CUSTOMGRAPHICS_SIZE_9" value="35.0" type="string" cy:type="String"/>
      <att name="NODE_CUSTOMGRAPHICS_SIZE_3" value="35.0" type="string" cy:type="String"/>
      <att name="NODE_CUSTOMGRAPHICS_SIZE_1" value="35.0" type="string" cy:type="String"/>
      <att name="NODE_CUSTOMGRAPHICS_POSITION_8" value="C,C,c,0.00,0.00" type="string" cy:type="String"/>
      <att name="NODE_CUSTOMGRAPHICS_POSITION_9" value="C,C,c,0.00,0.00" type="string" cy:type="String"/>
      <att name="COMPOUND_NODE_PADDING" value="10.0" type="string" cy:type="String"/>
      <att name="NODE_CUSTOMGRAPHICS_SIZE_4" value="35.0" type="string" cy:type="String"/>
      <att name="NODE_LABEL_FONT_FACE" value="SansSerif.plain,plain,12" type="string" cy:type="String"/>
      <att name="NODE_CUSTOMGRAPHICS_POSITION_5" value="C,C,c,0.00,0.00" type="string" cy:type="String"/>
      <att name="NODE_CUSTOMGRAPHICS_POSITION_1" value="C,C,c,0.00,0.00" type="string" cy:type="String"/>
      <att name="NODE_CUSTOMGRAPHICS_POSITION_2" value="C,C,c,0.00,0.00" type="string" cy:type="String"/>
      <att name="NODE_TRANSPARENCY" value="255" type="string" cy:type="String"/>
      <att name="NODE_CUSTOMGRAPHICS_2" value="org.cytoscape.cg.model.NullCustomGraphics,0,[ Remove Graphics ]," type="string" cy:type="String"/>
      <att name="NODE_LABEL_ROTATION" value="0.0" type="string" cy:type="String"/>
      <att name="NODE_CUSTOMGRAPHICS_5" value="org.cytoscape.cg.model.NullCustomGraphics,0,[ Remove Graphics ]," type="string" cy:type="String"/>
      <att name="NODE_LABEL" value="" type="string" cy:type="String"/>
      <att name="NODE_CUSTOMGRAPHICS_POSITION_3" value="C,C,c,0.00,0.00" type="string" cy:type="String"/>
      <att name="NODE_CUSTOMGRAPHICS_POSITION_7" value="C,C,c,0.00,0.00" type="string" cy:type="String"/>
      <att name="NODE_LABEL_BACKGROUND_COLOR" value="#B6B6B6" type="string" cy:type="String"/>
      <att name="NODE_BORDER_TRANSPARENCY" value="255" type="string" cy:type="String"/>
      <att name="NODE_CUSTOMGRAPHICS_3" value="org.cytoscape.cg.model.NullCustomGraphics,0,[ Remove Graphics ]," type="string" cy:type="String"/>
      <att name="NODE_CUSTOMGRAPHICS_SIZE_5" value="35.0" type="string" cy:type="String"/>
    </graphics>
  </node>
  <node id="1285" label="zzzz106">
    <att name="shared name" value="zzzz106" type="string" cy:type="String"/>
    <att name="name" value="zzzz106" type="string" cy:type="String"/>
    <att name="selected" value="0" type="boolean" cy:type="Boolean"/>
    <att name="AlbA" value="A0A4R1AXQ1" type="string" cy:type="String"/>
    <att name="AlbB" value="A0A4R1AYD6" type="string" cy:type="String"/>
    <att name="Fusion" type="string" cy:type="String"/>
    <att name="CDPS" type="string" cy:type="String"/>
    <att name="Genome ID" value="SJTH01000018" type="string" cy:type="String"/>
    <att name="Organism" value="Cytobacillus praedii." type="string" cy:type="String"/>
    <att name="Phylum" value="Bacillota" type="string" cy:type="String"/>
    <att name="Domain" value="Bacteria" type="string" cy:type="String"/>
    <att name="Concatenated Accessions" value="A0A4R1AXQ1||A0A4R1AYD6" type="string" cy:type="String"/>
    <att name="Concatenated Sequence" value="MEVTEAVKTRRSTRSFDPRVLPTEIMKDIESAILNSPSGSNAQESHFVIVQDEGQIKNMKRFASGLSGNPAAIVVLCSNAKESFIRGGKDSEEVLRFVNLGIAAAYILLTAHSEGIGNCPVRSFHKESIKRILDLPPEIEPELLISLGYADMPPRPKTSKHVEEVISYEHYGKYMNTTENTKTAQLLQEQLLDYVAYTLTSAKGLYREPHSYGPMRMIDSMEKALHLLKEAGIQDEALEEGLAAVRNARWKAMTEPDEFGKAMDESILNLVDITVNK" type="string" cy:type="String"/>
    <att name="Hydantoin associated?" value="Yes" type="string" cy:type="String"/>
    <graphics z="0.0" width="0.0" w="15.0" type="ELLIPSE" h="15.0" y="98.83576642335765" fill="#4EB3D3" x="316.7773722627738" outline="#CCCCCC">
      <att name="NODE_VISIBLE" value="true" type="string" cy:type="String"/>
      <att name="NODE_LABEL_FONT_SIZE" value="12" type="string" cy:type="String"/>
      <att name="NODE_CUSTOMGRAPHICS_POSITION_6" value="C,C,c,0.00,0.00" type="string" cy:type="String"/>
      <att name="NODE_CUSTOMGRAPHICS_6" value="org.cytoscape.cg.model.NullCustomGraphics,0,[ Remove Graphics ]," type="string" cy:type="String"/>
      <att name="NODE_CUSTOMGRAPHICS_SIZE_7" value="35.0" type="string" cy:type="String"/>
      <att name="NODE_SELECTED" value="false" type="string" cy:type="String"/>
      <att name="NODE_LABEL_COLOR" value="#000000" type="string" cy:type="String"/>
      <att name="NODE_CUSTOMGRAPHICS_SIZE_6" value="35.0" type="string" cy:type="String"/>
      <att name="NODE_CUSTOMGRAPHICS_9" value="org.cytoscape.cg.model.NullCustomGraphics,0,[ Remove Graphics ]," type="string" cy:type="String"/>
      <att name="NODE_CUSTOMGRAPHICS_7" value="org.cytoscape.cg.model.NullCustomGraphics,0,[ Remove Graphics ]," type="string" cy:type="String"/>
      <att name="NODE_LABEL_WIDTH" value="200.0" type="string" cy:type="String"/>
      <att name="NODE_NESTED_NETWORK_IMAGE_VISIBLE" value="true" type="string" cy:type="String"/>
      <att name="NODE_CUSTOMGRAPHICS_1" value="org.cytoscape.cg.model.NullCustomGraphics,0,[ Remove Graphics ]," type="string" cy:type="String"/>
      <att name="NODE_CUSTOMGRAPHICS_4" value="org.cytoscape.cg.model.NullCustomGraphics,0,[ Remove Graphics ]," type="string" cy:type="String"/>
      <att name="NODE_CUSTOMGRAPHICS_8" value="org.cytoscape.cg.model.NullCustomGraphics,0,[ Remove Graphics ]," type="string" cy:type="String"/>
      <att name="NODE_CUSTOMGRAPHICS_SIZE_8" value="35.0" type="string" cy:type="String"/>
      <att name="NODE_LABEL_BACKGROUND_SHAPE" value="NONE" type="string" cy:type="String"/>
      <att name="NODE_SELECTED_PAINT" value="#FFFF00" type="string" cy:type="String"/>
      <att name="NODE_CUSTOMGRAPHICS_SIZE_2" value="35.0" type="string" cy:type="String"/>
      <att name="NODE_TOOLTIP" value="" type="string" cy:type="String"/>
      <att name="COMPOUND_NODE_SHAPE" value="ROUND_RECTANGLE" type="string" cy:type="String"/>
      <att name="NODE_BORDER_STROKE" value="SOLID" type="string" cy:type="String"/>
      <att name="NODE_DEPTH" value="0.0" type="string" cy:type="String"/>
      <att name="NODE_LABEL_BACKGROUND_TRANSPARENCY" value="255" type="string" cy:type="String"/>
      <att name="NODE_LABEL_TRANSPARENCY" value="255" type="string" cy:type="String"/>
      <att name="NODE_LABEL_POSITION" value="C,C,c,0.00,0.00" type="string" cy:type="String"/>
      <att name="NODE_CUSTOMGRAPHICS_POSITION_4" value="C,C,c,0.00,0.00" type="string" cy:type="String"/>
      <att name="NODE_CUSTOMGRAPHICS_SIZE_9" value="35.0" type="string" cy:type="String"/>
      <att name="NODE_CUSTOMGRAPHICS_SIZE_3" value="35.0" type="string" cy:type="String"/>
      <att name="NODE_CUSTOMGRAPHICS_SIZE_1" value="35.0" type="string" cy:type="String"/>
      <att name="NODE_CUSTOMGRAPHICS_POSITION_8" value="C,C,c,0.00,0.00" type="string" cy:type="String"/>
      <att name="NODE_CUSTOMGRAPHICS_POSITION_9" value="C,C,c,0.00,0.00" type="string" cy:type="String"/>
      <att name="COMPOUND_NODE_PADDING" value="10.0" type="string" cy:type="String"/>
      <att name="NODE_CUSTOMGRAPHICS_SIZE_4" value="35.0" type="string" cy:type="String"/>
      <att name="NODE_LABEL_FONT_FACE" value="SansSerif.plain,plain,12" type="string" cy:type="String"/>
      <att name="NODE_CUSTOMGRAPHICS_POSITION_5" value="C,C,c,0.00,0.00" type="string" cy:type="String"/>
      <att name="NODE_CUSTOMGRAPHICS_POSITION_1" value="C,C,c,0.00,0.00" type="string" cy:type="String"/>
      <att name="NODE_CUSTOMGRAPHICS_POSITION_2" value="C,C,c,0.00,0.00" type="string" cy:type="String"/>
      <att name="NODE_TRANSPARENCY" value="255" type="string" cy:type="String"/>
      <att name="NODE_CUSTOMGRAPHICS_2" value="org.cytoscape.cg.model.NullCustomGraphics,0,[ Remove Graphics ]," type="string" cy:type="String"/>
      <att name="NODE_LABEL_ROTATION" value="0.0" type="string" cy:type="String"/>
      <att name="NODE_CUSTOMGRAPHICS_5" value="org.cytoscape.cg.model.NullCustomGraphics,0,[ Remove Graphics ]," type="string" cy:type="String"/>
      <att name="NODE_LABEL" value="" type="string" cy:type="String"/>
      <att name="NODE_CUSTOMGRAPHICS_POSITION_3" value="C,C,c,0.00,0.00" type="string" cy:type="String"/>
      <att name="NODE_CUSTOMGRAPHICS_POSITION_7" value="C,C,c,0.00,0.00" type="string" cy:type="String"/>
      <att name="NODE_LABEL_BACKGROUND_COLOR" value="#B6B6B6" type="string" cy:type="String"/>
      <att name="NODE_BORDER_TRANSPARENCY" value="255" type="string" cy:type="String"/>
      <att name="NODE_CUSTOMGRAPHICS_3" value="org.cytoscape.cg.model.NullCustomGraphics,0,[ Remove Graphics ]," type="string" cy:type="String"/>
      <att name="NODE_CUSTOMGRAPHICS_SIZE_5" value="35.0" type="string" cy:type="String"/>
    </graphics>
  </node>
  <node id="1281" label="zzzz107">
    <att name="shared name" value="zzzz107" type="string" cy:type="String"/>
    <att name="name" value="zzzz107" type="string" cy:type="String"/>
    <att name="selected" value="0" type="boolean" cy:type="Boolean"/>
    <att name="AlbA" value="A0A4R6VEA8" type="string" cy:type="String"/>
    <att name="AlbB" value="A0A4R6VIG4" type="string" cy:type="String"/>
    <att name="Fusion" type="string" cy:type="String"/>
    <att name="CDPS" type="string" cy:type="String"/>
    <att name="Genome ID" value="SNYO01000003" type="string" cy:type="String"/>
    <att name="Organism" value="Actinomycetospora succinea." type="string" cy:type="String"/>
    <att name="Phylum" value="Actinomycetota" type="string" cy:type="String"/>
    <att name="Domain" value="Bacteria" type="string" cy:type="String"/>
    <att name="Concatenated Accessions" value="A0A4R6VEA8||A0A4R6VIG4" type="string" cy:type="String"/>
    <att name="Concatenated Sequence" value="MTDEPVAREQIETILDAVRWAPTAGNRHLQRFVATTDPGTLRVLRMVSPGMIAKPTAAIAVCVDHALVAEYGFPPENHGPWIDVGTATATLLLAAQAVGLGAGPVSSFSRAAVGVVLDLPEGWVAELVVCLGHPAPDQPRAIKPARLTWRDLTHWVPMSAPWVLDEDDALELLAYLVTAARTQVDEAAEYGPMRLLTAAHRLAEAMGPRATEATAEALDGPLSQMPLLAVPRGDREQYVEQLDGVCRSVAAHLKTKYAP" type="string" cy:type="String"/>
    <att name="Hydantoin associated?" type="string" cy:type="String"/>
    <graphics z="0.0" width="0.0" w="15.0" type="ELLIPSE" h="15.0" y="9.835766423357654" fill="#4EB3D3" x="-152.22262773722622" outline="#CCCCCC">
      <att name="NODE_VISIBLE" value="true" type="string" cy:type="String"/>
      <att name="NODE_LABEL_FONT_SIZE" value="12" type="string" cy:type="String"/>
      <att name="NODE_CUSTOMGRAPHICS_POSITION_6" value="C,C,c,0.00,0.00" type="string" cy:type="String"/>
      <att name="NODE_CUSTOMGRAPHICS_6" value="org.cytoscape.cg.model.NullCustomGraphics,0,[ Remove Graphics ]," type="string" cy:type="String"/>
      <att name="NODE_CUSTOMGRAPHICS_SIZE_7" value="35.0" type="string" cy:type="String"/>
      <att name="NODE_SELECTED" value="false" type="string" cy:type="String"/>
      <att name="NODE_LABEL_COLOR" value="#000000" type="string" cy:type="String"/>
      <att name="NODE_CUSTOMGRAPHICS_SIZE_6" value="35.0" type="string" cy:type="String"/>
      <att name="NODE_CUSTOMGRAPHICS_9" value="org.cytoscape.cg.model.NullCustomGraphics,0,[ Remove Graphics ]," type="string" cy:type="String"/>
      <att name="NODE_CUSTOMGRAPHICS_7" value="org.cytoscape.cg.model.NullCustomGraphics,0,[ Remove Graphics ]," type="string" cy:type="String"/>
      <att name="NODE_LABEL_WIDTH" value="200.0" type="string" cy:type="String"/>
      <att name="NODE_NESTED_NETWORK_IMAGE_VISIBLE" value="true" type="string" cy:type="String"/>
      <att name="NODE_CUSTOMGRAPHICS_1" value="org.cytoscape.cg.model.NullCustomGraphics,0,[ Remove Graphics ]," type="string" cy:type="String"/>
      <att name="NODE_CUSTOMGRAPHICS_4" value="org.cytoscape.cg.model.NullCustomGraphics,0,[ Remove Graphics ]," type="string" cy:type="String"/>
      <att name="NODE_CUSTOMGRAPHICS_8" value="org.cytoscape.cg.model.NullCustomGraphics,0,[ Remove Graphics ]," type="string" cy:type="String"/>
      <att name="NODE_CUSTOMGRAPHICS_SIZE_8" value="35.0" type="string" cy:type="String"/>
      <att name="NODE_LABEL_BACKGROUND_SHAPE" value="NONE" type="string" cy:type="String"/>
      <att name="NODE_SELECTED_PAINT" value="#FFFF00" type="string" cy:type="String"/>
      <att name="NODE_CUSTOMGRAPHICS_SIZE_2" value="35.0" type="string" cy:type="String"/>
      <att name="NODE_TOOLTIP" value="" type="string" cy:type="String"/>
      <att name="COMPOUND_NODE_SHAPE" value="ROUND_RECTANGLE" type="string" cy:type="String"/>
      <att name="NODE_BORDER_STROKE" value="SOLID" type="string" cy:type="String"/>
      <att name="NODE_DEPTH" value="0.0" type="string" cy:type="String"/>
      <att name="NODE_LABEL_BACKGROUND_TRANSPARENCY" value="255" type="string" cy:type="String"/>
      <att name="NODE_LABEL_TRANSPARENCY" value="255" type="string" cy:type="String"/>
      <att name="NODE_LABEL_POSITION" value="C,C,c,0.00,0.00" type="string" cy:type="String"/>
      <att name="NODE_CUSTOMGRAPHICS_POSITION_4" value="C,C,c,0.00,0.00" type="string" cy:type="String"/>
      <att name="NODE_CUSTOMGRAPHICS_SIZE_9" value="35.0" type="string" cy:type="String"/>
      <att name="NODE_CUSTOMGRAPHICS_SIZE_3" value="35.0" type="string" cy:type="String"/>
      <att name="NODE_CUSTOMGRAPHICS_SIZE_1" value="35.0" type="string" cy:type="String"/>
      <att name="NODE_CUSTOMGRAPHICS_POSITION_8" value="C,C,c,0.00,0.00" type="string" cy:type="String"/>
      <att name="NODE_CUSTOMGRAPHICS_POSITION_9" value="C,C,c,0.00,0.00" type="string" cy:type="String"/>
      <att name="COMPOUND_NODE_PADDING" value="10.0" type="string" cy:type="String"/>
      <att name="NODE_CUSTOMGRAPHICS_SIZE_4" value="35.0" type="string" cy:type="String"/>
      <att name="NODE_LABEL_FONT_FACE" value="SansSerif.plain,plain,12" type="string" cy:type="String"/>
      <att name="NODE_CUSTOMGRAPHICS_POSITION_5" value="C,C,c,0.00,0.00" type="string" cy:type="String"/>
      <att name="NODE_CUSTOMGRAPHICS_POSITION_1" value="C,C,c,0.00,0.00" type="string" cy:type="String"/>
      <att name="NODE_CUSTOMGRAPHICS_POSITION_2" value="C,C,c,0.00,0.00" type="string" cy:type="String"/>
      <att name="NODE_TRANSPARENCY" value="255" type="string" cy:type="String"/>
      <att name="NODE_CUSTOMGRAPHICS_2" value="org.cytoscape.cg.model.NullCustomGraphics,0,[ Remove Graphics ]," type="string" cy:type="String"/>
      <att name="NODE_LABEL_ROTATION" value="0.0" type="string" cy:type="String"/>
      <att name="NODE_CUSTOMGRAPHICS_5" value="org.cytoscape.cg.model.NullCustomGraphics,0,[ Remove Graphics ]," type="string" cy:type="String"/>
      <att name="NODE_LABEL" value="" type="string" cy:type="String"/>
      <att name="NODE_CUSTOMGRAPHICS_POSITION_3" value="C,C,c,0.00,0.00" type="string" cy:type="String"/>
      <att name="NODE_CUSTOMGRAPHICS_POSITION_7" value="C,C,c,0.00,0.00" type="string" cy:type="String"/>
      <att name="NODE_LABEL_BACKGROUND_COLOR" value="#B6B6B6" type="string" cy:type="String"/>
      <att name="NODE_BORDER_TRANSPARENCY" value="255" type="string" cy:type="String"/>
      <att name="NODE_CUSTOMGRAPHICS_3" value="org.cytoscape.cg.model.NullCustomGraphics,0,[ Remove Graphics ]," type="string" cy:type="String"/>
      <att name="NODE_CUSTOMGRAPHICS_SIZE_5" value="35.0" type="string" cy:type="String"/>
    </graphics>
  </node>
  <node id="1277" label="zzzz108">
    <att name="shared name" value="zzzz108" type="string" cy:type="String"/>
    <att name="name" value="zzzz108" type="string" cy:type="String"/>
    <att name="selected" value="0" type="boolean" cy:type="Boolean"/>
    <att name="AlbA" value="A0A4U8Q0L7" type="string" cy:type="String"/>
    <att name="AlbB" value="A0A4U8Q2V2" type="string" cy:type="String"/>
    <att name="Fusion" type="string" cy:type="String"/>
    <att name="CDPS" type="string" cy:type="String"/>
    <att name="Genome ID" value="QGQD01000100" type="string" cy:type="String"/>
    <att name="Organism" value="Robinsoniella peoriensis." type="string" cy:type="String"/>
    <att name="Phylum" value="Bacillota" type="string" cy:type="String"/>
    <att name="Domain" value="Bacteria" type="string" cy:type="String"/>
    <att name="Concatenated Accessions" value="A0A4U8Q0L7||A0A4U8Q2V2" type="string" cy:type="String"/>
    <att name="Concatenated Sequence" value="MTDDLLTLMKSRRSCRHFLDKAVPCKLLETLIEAGRFAPSASNVQAWKFCLITDPDLVRKVDLFSPGLSGKPPVILAICSDREYAGKRGGVAASEILATIDASMAAENIMLEAVSLGLGTCAIKSFNNAAVRKLLKLPPQIEIELLLSIGYPDADPHISLRKPLEEILFYNKWKETCINEMNEQINKDRCFELLVYLVSSAAGLKKEPHIYGSLRLIEASRQLGQILADADDTKSAAFTELIDTIENSKNKCMTDQDAFYQMLEEASLKLVDCC" type="string" cy:type="String"/>
    <att name="Hydantoin associated?" value="Yes" type="string" cy:type="String"/>
    <graphics z="0.0" width="0.0" w="15.0" type="ELLIPSE" h="15.0" y="-399.16423357664235" fill="#4EB3D3" x="-45.22262773722622" outline="#CCCCCC">
      <att name="NODE_VISIBLE" value="true" type="string" cy:type="String"/>
      <att name="NODE_LABEL_FONT_SIZE" value="12" type="string" cy:type="String"/>
      <att name="NODE_CUSTOMGRAPHICS_POSITION_6" value="C,C,c,0.00,0.00" type="string" cy:type="String"/>
      <att name="NODE_CUSTOMGRAPHICS_6" value="org.cytoscape.cg.model.NullCustomGraphics,0,[ Remove Graphics ]," type="string" cy:type="String"/>
      <att name="NODE_CUSTOMGRAPHICS_SIZE_7" value="35.0" type="string" cy:type="String"/>
      <att name="NODE_SELECTED" value="false" type="string" cy:type="String"/>
      <att name="NODE_LABEL_COLOR" value="#000000" type="string" cy:type="String"/>
      <att name="NODE_CUSTOMGRAPHICS_SIZE_6" value="35.0" type="string" cy:type="String"/>
      <att name="NODE_CUSTOMGRAPHICS_9" value="org.cytoscape.cg.model.NullCustomGraphics,0,[ Remove Graphics ]," type="string" cy:type="String"/>
      <att name="NODE_CUSTOMGRAPHICS_7" value="org.cytoscape.cg.model.NullCustomGraphics,0,[ Remove Graphics ]," type="string" cy:type="String"/>
      <att name="NODE_LABEL_WIDTH" value="200.0" type="string" cy:type="String"/>
      <att name="NODE_NESTED_NETWORK_IMAGE_VISIBLE" value="true" type="string" cy:type="String"/>
      <att name="NODE_CUSTOMGRAPHICS_1" value="org.cytoscape.cg.model.NullCustomGraphics,0,[ Remove Graphics ]," type="string" cy:type="String"/>
      <att name="NODE_CUSTOMGRAPHICS_4" value="org.cytoscape.cg.model.NullCustomGraphics,0,[ Remove Graphics ]," type="string" cy:type="String"/>
      <att name="NODE_CUSTOMGRAPHICS_8" value="org.cytoscape.cg.model.NullCustomGraphics,0,[ Remove Graphics ]," type="string" cy:type="String"/>
      <att name="NODE_CUSTOMGRAPHICS_SIZE_8" value="35.0" type="string" cy:type="String"/>
      <att name="NODE_LABEL_BACKGROUND_SHAPE" value="NONE" type="string" cy:type="String"/>
      <att name="NODE_SELECTED_PAINT" value="#FFFF00" type="string" cy:type="String"/>
      <att name="NODE_CUSTOMGRAPHICS_SIZE_2" value="35.0" type="string" cy:type="String"/>
      <att name="NODE_TOOLTIP" value="" type="string" cy:type="String"/>
      <att name="COMPOUND_NODE_SHAPE" value="ROUND_RECTANGLE" type="string" cy:type="String"/>
      <att name="NODE_BORDER_STROKE" value="SOLID" type="string" cy:type="String"/>
      <att name="NODE_DEPTH" value="0.0" type="string" cy:type="String"/>
      <att name="NODE_LABEL_BACKGROUND_TRANSPARENCY" value="255" type="string" cy:type="String"/>
      <att name="NODE_LABEL_TRANSPARENCY" value="255" type="string" cy:type="String"/>
      <att name="NODE_LABEL_POSITION" value="C,C,c,0.00,0.00" type="string" cy:type="String"/>
      <att name="NODE_CUSTOMGRAPHICS_POSITION_4" value="C,C,c,0.00,0.00" type="string" cy:type="String"/>
      <att name="NODE_CUSTOMGRAPHICS_SIZE_9" value="35.0" type="string" cy:type="String"/>
      <att name="NODE_CUSTOMGRAPHICS_SIZE_3" value="35.0" type="string" cy:type="String"/>
      <att name="NODE_CUSTOMGRAPHICS_SIZE_1" value="35.0" type="string" cy:type="String"/>
      <att name="NODE_CUSTOMGRAPHICS_POSITION_8" value="C,C,c,0.00,0.00" type="string" cy:type="String"/>
      <att name="NODE_CUSTOMGRAPHICS_POSITION_9" value="C,C,c,0.00,0.00" type="string" cy:type="String"/>
      <att name="COMPOUND_NODE_PADDING" value="10.0" type="string" cy:type="String"/>
      <att name="NODE_CUSTOMGRAPHICS_SIZE_4" value="35.0" type="string" cy:type="String"/>
      <att name="NODE_LABEL_FONT_FACE" value="SansSerif.plain,plain,12" type="string" cy:type="String"/>
      <att name="NODE_CUSTOMGRAPHICS_POSITION_5" value="C,C,c,0.00,0.00" type="string" cy:type="String"/>
      <att name="NODE_CUSTOMGRAPHICS_POSITION_1" value="C,C,c,0.00,0.00" type="string" cy:type="String"/>
      <att name="NODE_CUSTOMGRAPHICS_POSITION_2" value="C,C,c,0.00,0.00" type="string" cy:type="String"/>
      <att name="NODE_TRANSPARENCY" value="255" type="string" cy:type="String"/>
      <att name="NODE_CUSTOMGRAPHICS_2" value="org.cytoscape.cg.model.NullCustomGraphics,0,[ Remove Graphics ]," type="string" cy:type="String"/>
      <att name="NODE_LABEL_ROTATION" value="0.0" type="string" cy:type="String"/>
      <att name="NODE_CUSTOMGRAPHICS_5" value="org.cytoscape.cg.model.NullCustomGraphics,0,[ Remove Graphics ]," type="string" cy:type="String"/>
      <att name="NODE_LABEL" value="" type="string" cy:type="String"/>
      <att name="NODE_CUSTOMGRAPHICS_POSITION_3" value="C,C,c,0.00,0.00" type="string" cy:type="String"/>
      <att name="NODE_CUSTOMGRAPHICS_POSITION_7" value="C,C,c,0.00,0.00" type="string" cy:type="String"/>
      <att name="NODE_LABEL_BACKGROUND_COLOR" value="#B6B6B6" type="string" cy:type="String"/>
      <att name="NODE_BORDER_TRANSPARENCY" value="255" type="string" cy:type="String"/>
      <att name="NODE_CUSTOMGRAPHICS_3" value="org.cytoscape.cg.model.NullCustomGraphics,0,[ Remove Graphics ]," type="string" cy:type="String"/>
      <att name="NODE_CUSTOMGRAPHICS_SIZE_5" value="35.0" type="string" cy:type="String"/>
    </graphics>
  </node>
  <node id="1273" label="zzzz109">
    <att name="shared name" value="zzzz109" type="string" cy:type="String"/>
    <att name="name" value="zzzz109" type="string" cy:type="String"/>
    <att name="selected" value="0" type="boolean" cy:type="Boolean"/>
    <att name="AlbA" value="A0A4Y3QT13" type="string" cy:type="String"/>
    <att name="AlbB" value="A0A4Y3QT91" type="string" cy:type="String"/>
    <att name="Fusion" type="string" cy:type="String"/>
    <att name="CDPS" value="A0A4Y3QTK7" type="string" cy:type="String"/>
    <att name="Genome ID" value="BJMM01000003" type="string" cy:type="String"/>
    <att name="Organism" value="Streptomyces cacaoi." type="string" cy:type="String"/>
    <att name="Phylum" value="Actinomycetota" type="string" cy:type="String"/>
    <att name="Domain" value="Bacteria" type="string" cy:type="String"/>
    <att name="Concatenated Accessions" value="A0A4Y3QT13||A0A4Y3QT91" type="string" cy:type="String"/>
    <att name="Concatenated Sequence" value="MAARRRGNALGVTSLVPAQGGSATASFFDVVVTRRVVRSYASQPIPDEVVDSLVTSMLAAPSGANRQAWAFVTVRSERGIRALRAFAPGIFGTPAMVLAACVDHSRVPEHPVSRGAHRLCVAMAVENFLLAAHAQGLGACPVHSFQPAPVHRLLRLPTHLEPVLVVPVGYPAADQPEASRRRPREEVVADETFGHHRPGVAMEHTDRQLPARLREDLVLLTAYLLSTGHGLLHEPAAYAPARAVDAARRTLGLLAEHDGPDRRLDEVRARIDEFFTDPHDGEPLAELLDELCVRMAEVVDAFQEDASPAETQPR" type="string" cy:type="String"/>
    <att name="Hydantoin associated?" type="string" cy:type="String"/>
    <graphics z="0.0" width="0.0" w="15.0" type="ELLIPSE" h="15.0" y="142.83576642335765" fill="#4EB3D3" x="-260.2226277372262" outline="#CCCCCC">
      <att name="NODE_VISIBLE" value="true" type="string" cy:type="String"/>
      <att name="NODE_LABEL_FONT_SIZE" value="12" type="string" cy:type="String"/>
      <att name="NODE_CUSTOMGRAPHICS_POSITION_6" value="C,C,c,0.00,0.00" type="string" cy:type="String"/>
      <att name="NODE_CUSTOMGRAPHICS_6" value="org.cytoscape.cg.model.NullCustomGraphics,0,[ Remove Graphics ]," type="string" cy:type="String"/>
      <att name="NODE_CUSTOMGRAPHICS_SIZE_7" value="35.0" type="string" cy:type="String"/>
      <att name="NODE_SELECTED" value="false" type="string" cy:type="String"/>
      <att name="NODE_LABEL_COLOR" value="#000000" type="string" cy:type="String"/>
      <att name="NODE_CUSTOMGRAPHICS_SIZE_6" value="35.0" type="string" cy:type="String"/>
      <att name="NODE_CUSTOMGRAPHICS_9" value="org.cytoscape.cg.model.NullCustomGraphics,0,[ Remove Graphics ]," type="string" cy:type="String"/>
      <att name="NODE_CUSTOMGRAPHICS_7" value="org.cytoscape.cg.model.NullCustomGraphics,0,[ Remove Graphics ]," type="string" cy:type="String"/>
      <att name="NODE_LABEL_WIDTH" value="200.0" type="string" cy:type="String"/>
      <att name="NODE_NESTED_NETWORK_IMAGE_VISIBLE" value="true" type="string" cy:type="String"/>
      <att name="NODE_CUSTOMGRAPHICS_1" value="org.cytoscape.cg.model.NullCustomGraphics,0,[ Remove Graphics ]," type="string" cy:type="String"/>
      <att name="NODE_CUSTOMGRAPHICS_4" value="org.cytoscape.cg.model.NullCustomGraphics,0,[ Remove Graphics ]," type="string" cy:type="String"/>
      <att name="NODE_CUSTOMGRAPHICS_8" value="org.cytoscape.cg.model.NullCustomGraphics,0,[ Remove Graphics ]," type="string" cy:type="String"/>
      <att name="NODE_CUSTOMGRAPHICS_SIZE_8" value="35.0" type="string" cy:type="String"/>
      <att name="NODE_LABEL_BACKGROUND_SHAPE" value="NONE" type="string" cy:type="String"/>
      <att name="NODE_SELECTED_PAINT" value="#FFFF00" type="string" cy:type="String"/>
      <att name="NODE_CUSTOMGRAPHICS_SIZE_2" value="35.0" type="string" cy:type="String"/>
      <att name="NODE_TOOLTIP" value="" type="string" cy:type="String"/>
      <att name="COMPOUND_NODE_SHAPE" value="ROUND_RECTANGLE" type="string" cy:type="String"/>
      <att name="NODE_BORDER_STROKE" value="SOLID" type="string" cy:type="String"/>
      <att name="NODE_DEPTH" value="0.0" type="string" cy:type="String"/>
      <att name="NODE_LABEL_BACKGROUND_TRANSPARENCY" value="255" type="string" cy:type="String"/>
      <att name="NODE_LABEL_TRANSPARENCY" value="255" type="string" cy:type="String"/>
      <att name="NODE_LABEL_POSITION" value="C,C,c,0.00,0.00" type="string" cy:type="String"/>
      <att name="NODE_CUSTOMGRAPHICS_POSITION_4" value="C,C,c,0.00,0.00" type="string" cy:type="String"/>
      <att name="NODE_CUSTOMGRAPHICS_SIZE_9" value="35.0" type="string" cy:type="String"/>
      <att name="NODE_CUSTOMGRAPHICS_SIZE_3" value="35.0" type="string" cy:type="String"/>
      <att name="NODE_CUSTOMGRAPHICS_SIZE_1" value="35.0" type="string" cy:type="String"/>
      <att name="NODE_CUSTOMGRAPHICS_POSITION_8" value="C,C,c,0.00,0.00" type="string" cy:type="String"/>
      <att name="NODE_CUSTOMGRAPHICS_POSITION_9" value="C,C,c,0.00,0.00" type="string" cy:type="String"/>
      <att name="COMPOUND_NODE_PADDING" value="10.0" type="string" cy:type="String"/>
      <att name="NODE_CUSTOMGRAPHICS_SIZE_4" value="35.0" type="string" cy:type="String"/>
      <att name="NODE_LABEL_FONT_FACE" value="SansSerif.plain,plain,12" type="string" cy:type="String"/>
      <att name="NODE_CUSTOMGRAPHICS_POSITION_5" value="C,C,c,0.00,0.00" type="string" cy:type="String"/>
      <att name="NODE_CUSTOMGRAPHICS_POSITION_1" value="C,C,c,0.00,0.00" type="string" cy:type="String"/>
      <att name="NODE_CUSTOMGRAPHICS_POSITION_2" value="C,C,c,0.00,0.00" type="string" cy:type="String"/>
      <att name="NODE_TRANSPARENCY" value="255" type="string" cy:type="String"/>
      <att name="NODE_CUSTOMGRAPHICS_2" value="org.cytoscape.cg.model.NullCustomGraphics,0,[ Remove Graphics ]," type="string" cy:type="String"/>
      <att name="NODE_LABEL_ROTATION" value="0.0" type="string" cy:type="String"/>
      <att name="NODE_CUSTOMGRAPHICS_5" value="org.cytoscape.cg.model.NullCustomGraphics,0,[ Remove Graphics ]," type="string" cy:type="String"/>
      <att name="NODE_LABEL" value="" type="string" cy:type="String"/>
      <att name="NODE_CUSTOMGRAPHICS_POSITION_3" value="C,C,c,0.00,0.00" type="string" cy:type="String"/>
      <att name="NODE_CUSTOMGRAPHICS_POSITION_7" value="C,C,c,0.00,0.00" type="string" cy:type="String"/>
      <att name="NODE_LABEL_BACKGROUND_COLOR" value="#B6B6B6" type="string" cy:type="String"/>
      <att name="NODE_BORDER_TRANSPARENCY" value="255" type="string" cy:type="String"/>
      <att name="NODE_CUSTOMGRAPHICS_3" value="org.cytoscape.cg.model.NullCustomGraphics,0,[ Remove Graphics ]," type="string" cy:type="String"/>
      <att name="NODE_CUSTOMGRAPHICS_SIZE_5" value="35.0" type="string" cy:type="String"/>
    </graphics>
  </node>
  <node id="1269" label="zzzz110">
    <att name="shared name" value="zzzz110" type="string" cy:type="String"/>
    <att name="name" value="zzzz110" type="string" cy:type="String"/>
    <att name="selected" value="0" type="boolean" cy:type="Boolean"/>
    <att name="AlbA" value="A0A511D933" type="string" cy:type="String"/>
    <att name="AlbB" value="A0A511DDR0" type="string" cy:type="String"/>
    <att name="Fusion" type="string" cy:type="String"/>
    <att name="CDPS" type="string" cy:type="String"/>
    <att name="Genome ID" value="BJVJ01000001" type="string" cy:type="String"/>
    <att name="Organism" value="Pseudonocardia sulfidoxydans NBRC 16205." type="string" cy:type="String"/>
    <att name="Phylum" value="Actinomycetota" type="string" cy:type="String"/>
    <att name="Domain" value="Bacteria" type="string" cy:type="String"/>
    <att name="Concatenated Accessions" value="A0A511D933||A0A511DDR0" type="string" cy:type="String"/>
    <att name="Concatenated Sequence" value="MLAAIRSRRVVRAMTDEPLPRATLEEILDAARWAPTAGNRHLQRFVASDDPGTLRALRMVSPGMLQRPVAVVAICVDRDLAVDYGFARDAHSLSVDVGTAAATVLLAAHALGVGGGPVTSFSRAAAGVVLDVPAGWTPEFLVCLGHPAQGGPGEMRRGTRVTWQDLTVWAPRAMTGPVWVLDEDDALEVLAYLVTAARTQVDEAAEYGPMRLLTAARKVADRLASRASEPTAAFARDHVDPMPELAVPREGREEYLARLDALCAELGSVLAARYVPGRSS" type="string" cy:type="String"/>
    <att name="Hydantoin associated?" value="Yes" type="string" cy:type="String"/>
    <graphics z="0.0" width="0.0" w="15.0" type="ELLIPSE" h="15.0" y="9.835766423357654" fill="#4EB3D3" x="-132.22262773722622" outline="#CCCCCC">
      <att name="NODE_VISIBLE" value="true" type="string" cy:type="String"/>
      <att name="NODE_LABEL_FONT_SIZE" value="12" type="string" cy:type="String"/>
      <att name="NODE_CUSTOMGRAPHICS_POSITION_6" value="C,C,c,0.00,0.00" type="string" cy:type="String"/>
      <att name="NODE_CUSTOMGRAPHICS_6" value="org.cytoscape.cg.model.NullCustomGraphics,0,[ Remove Graphics ]," type="string" cy:type="String"/>
      <att name="NODE_CUSTOMGRAPHICS_SIZE_7" value="35.0" type="string" cy:type="String"/>
      <att name="NODE_SELECTED" value="false" type="string" cy:type="String"/>
      <att name="NODE_LABEL_COLOR" value="#000000" type="string" cy:type="String"/>
      <att name="NODE_CUSTOMGRAPHICS_SIZE_6" value="35.0" type="string" cy:type="String"/>
      <att name="NODE_CUSTOMGRAPHICS_9" value="org.cytoscape.cg.model.NullCustomGraphics,0,[ Remove Graphics ]," type="string" cy:type="String"/>
      <att name="NODE_CUSTOMGRAPHICS_7" value="org.cytoscape.cg.model.NullCustomGraphics,0,[ Remove Graphics ]," type="string" cy:type="String"/>
      <att name="NODE_LABEL_WIDTH" value="200.0" type="string" cy:type="String"/>
      <att name="NODE_NESTED_NETWORK_IMAGE_VISIBLE" value="true" type="string" cy:type="String"/>
      <att name="NODE_CUSTOMGRAPHICS_1" value="org.cytoscape.cg.model.NullCustomGraphics,0,[ Remove Graphics ]," type="string" cy:type="String"/>
      <att name="NODE_CUSTOMGRAPHICS_4" value="org.cytoscape.cg.model.NullCustomGraphics,0,[ Remove Graphics ]," type="string" cy:type="String"/>
      <att name="NODE_CUSTOMGRAPHICS_8" value="org.cytoscape.cg.model.NullCustomGraphics,0,[ Remove Graphics ]," type="string" cy:type="String"/>
      <att name="NODE_CUSTOMGRAPHICS_SIZE_8" value="35.0" type="string" cy:type="String"/>
      <att name="NODE_LABEL_BACKGROUND_SHAPE" value="NONE" type="string" cy:type="String"/>
      <att name="NODE_SELECTED_PAINT" value="#FFFF00" type="string" cy:type="String"/>
      <att name="NODE_CUSTOMGRAPHICS_SIZE_2" value="35.0" type="string" cy:type="String"/>
      <att name="NODE_TOOLTIP" value="" type="string" cy:type="String"/>
      <att name="COMPOUND_NODE_SHAPE" value="ROUND_RECTANGLE" type="string" cy:type="String"/>
      <att name="NODE_BORDER_STROKE" value="SOLID" type="string" cy:type="String"/>
      <att name="NODE_DEPTH" value="0.0" type="string" cy:type="String"/>
      <att name="NODE_LABEL_BACKGROUND_TRANSPARENCY" value="255" type="string" cy:type="String"/>
      <att name="NODE_LABEL_TRANSPARENCY" value="255" type="string" cy:type="String"/>
      <att name="NODE_LABEL_POSITION" value="C,C,c,0.00,0.00" type="string" cy:type="String"/>
      <att name="NODE_CUSTOMGRAPHICS_POSITION_4" value="C,C,c,0.00,0.00" type="string" cy:type="String"/>
      <att name="NODE_CUSTOMGRAPHICS_SIZE_9" value="35.0" type="string" cy:type="String"/>
      <att name="NODE_CUSTOMGRAPHICS_SIZE_3" value="35.0" type="string" cy:type="String"/>
      <att name="NODE_CUSTOMGRAPHICS_SIZE_1" value="35.0" type="string" cy:type="String"/>
      <att name="NODE_CUSTOMGRAPHICS_POSITION_8" value="C,C,c,0.00,0.00" type="string" cy:type="String"/>
      <att name="NODE_CUSTOMGRAPHICS_POSITION_9" value="C,C,c,0.00,0.00" type="string" cy:type="String"/>
      <att name="COMPOUND_NODE_PADDING" value="10.0" type="string" cy:type="String"/>
      <att name="NODE_CUSTOMGRAPHICS_SIZE_4" value="35.0" type="string" cy:type="String"/>
      <att name="NODE_LABEL_FONT_FACE" value="SansSerif.plain,plain,12" type="string" cy:type="String"/>
      <att name="NODE_CUSTOMGRAPHICS_POSITION_5" value="C,C,c,0.00,0.00" type="string" cy:type="String"/>
      <att name="NODE_CUSTOMGRAPHICS_POSITION_1" value="C,C,c,0.00,0.00" type="string" cy:type="String"/>
      <att name="NODE_CUSTOMGRAPHICS_POSITION_2" value="C,C,c,0.00,0.00" type="string" cy:type="String"/>
      <att name="NODE_TRANSPARENCY" value="255" type="string" cy:type="String"/>
      <att name="NODE_CUSTOMGRAPHICS_2" value="org.cytoscape.cg.model.NullCustomGraphics,0,[ Remove Graphics ]," type="string" cy:type="String"/>
      <att name="NODE_LABEL_ROTATION" value="0.0" type="string" cy:type="String"/>
      <att name="NODE_CUSTOMGRAPHICS_5" value="org.cytoscape.cg.model.NullCustomGraphics,0,[ Remove Graphics ]," type="string" cy:type="String"/>
      <att name="NODE_LABEL" value="" type="string" cy:type="String"/>
      <att name="NODE_CUSTOMGRAPHICS_POSITION_3" value="C,C,c,0.00,0.00" type="string" cy:type="String"/>
      <att name="NODE_CUSTOMGRAPHICS_POSITION_7" value="C,C,c,0.00,0.00" type="string" cy:type="String"/>
      <att name="NODE_LABEL_BACKGROUND_COLOR" value="#B6B6B6" type="string" cy:type="String"/>
      <att name="NODE_BORDER_TRANSPARENCY" value="255" type="string" cy:type="String"/>
      <att name="NODE_CUSTOMGRAPHICS_3" value="org.cytoscape.cg.model.NullCustomGraphics,0,[ Remove Graphics ]," type="string" cy:type="String"/>
      <att name="NODE_CUSTOMGRAPHICS_SIZE_5" value="35.0" type="string" cy:type="String"/>
    </graphics>
  </node>
  <node id="1265" label="zzzz111">
    <att name="shared name" value="zzzz111" type="string" cy:type="String"/>
    <att name="name" value="zzzz111" type="string" cy:type="String"/>
    <att name="selected" value="0" type="boolean" cy:type="Boolean"/>
    <att name="AlbA" value="A0A523B2X4" type="string" cy:type="String"/>
    <att name="AlbB" value="A0A523B2N8" type="string" cy:type="String"/>
    <att name="Fusion" type="string" cy:type="String"/>
    <att name="CDPS" type="string" cy:type="String"/>
    <att name="Genome ID" value="QNVF01000013" type="string" cy:type="String"/>
    <att name="Organism" value="Candidatus Nezhaarchaeota archaeon WYZ-LMO8." type="string" cy:type="String"/>
    <att name="Phylum" value="Candidatus Nezhaarchaeota" type="string" cy:type="String"/>
    <att name="Domain" value="Archaea" type="string" cy:type="String"/>
    <att name="Concatenated Accessions" value="A0A523B2X4||A0A523B2N8" type="string" cy:type="String"/>
    <att name="Concatenated Sequence" value="MKDIELSSIADVLANVIKTRRTIRRFKKDVKVPKEVIERILDIARWSPSGSNAQEWRFIAIMDERLLRAMKMFSPGWLGEAPAAIVACADKDWSYRVAGVLGRDKMYLIDVGIVVQTIALLAHAMGLGTNIIMSFSQEAISELLNVPHNWEIVVIIAIGYPDEEPKPPPRMSLSELVIWRMKVDEERKMRIYDFIAYLISSARGLLVEPQVYGPFRCLDAVSRFIHLLSDLGIKDPYLDELKDEVDKGKYLLLIDESKFKDFIIHLNVKLARKIKEDLNL" type="string" cy:type="String"/>
    <att name="Hydantoin associated?" value="Yes" type="string" cy:type="String"/>
    <graphics z="0.0" width="0.0" w="15.0" type="ELLIPSE" h="15.0" y="100.83576642335765" fill="#40D43E" x="73.77737226277378" outline="#CCCCCC">
      <att name="NODE_VISIBLE" value="true" type="string" cy:type="String"/>
      <att name="NODE_LABEL_FONT_SIZE" value="12" type="string" cy:type="String"/>
      <att name="NODE_CUSTOMGRAPHICS_POSITION_6" value="C,C,c,0.00,0.00" type="string" cy:type="String"/>
      <att name="NODE_CUSTOMGRAPHICS_6" value="org.cytoscape.cg.model.NullCustomGraphics,0,[ Remove Graphics ]," type="string" cy:type="String"/>
      <att name="NODE_CUSTOMGRAPHICS_SIZE_7" value="35.0" type="string" cy:type="String"/>
      <att name="NODE_SELECTED" value="false" type="string" cy:type="String"/>
      <att name="NODE_LABEL_COLOR" value="#000000" type="string" cy:type="String"/>
      <att name="NODE_CUSTOMGRAPHICS_SIZE_6" value="35.0" type="string" cy:type="String"/>
      <att name="NODE_CUSTOMGRAPHICS_9" value="org.cytoscape.cg.model.NullCustomGraphics,0,[ Remove Graphics ]," type="string" cy:type="String"/>
      <att name="NODE_CUSTOMGRAPHICS_7" value="org.cytoscape.cg.model.NullCustomGraphics,0,[ Remove Graphics ]," type="string" cy:type="String"/>
      <att name="NODE_LABEL_WIDTH" value="200.0" type="string" cy:type="String"/>
      <att name="NODE_NESTED_NETWORK_IMAGE_VISIBLE" value="true" type="string" cy:type="String"/>
      <att name="NODE_CUSTOMGRAPHICS_1" value="org.cytoscape.cg.model.NullCustomGraphics,0,[ Remove Graphics ]," type="string" cy:type="String"/>
      <att name="NODE_CUSTOMGRAPHICS_4" value="org.cytoscape.cg.model.NullCustomGraphics,0,[ Remove Graphics ]," type="string" cy:type="String"/>
      <att name="NODE_CUSTOMGRAPHICS_8" value="org.cytoscape.cg.model.NullCustomGraphics,0,[ Remove Graphics ]," type="string" cy:type="String"/>
      <att name="NODE_CUSTOMGRAPHICS_SIZE_8" value="35.0" type="string" cy:type="String"/>
      <att name="NODE_LABEL_BACKGROUND_SHAPE" value="NONE" type="string" cy:type="String"/>
      <att name="NODE_SELECTED_PAINT" value="#FFFF00" type="string" cy:type="String"/>
      <att name="NODE_CUSTOMGRAPHICS_SIZE_2" value="35.0" type="string" cy:type="String"/>
      <att name="NODE_TOOLTIP" value="" type="string" cy:type="String"/>
      <att name="COMPOUND_NODE_SHAPE" value="ROUND_RECTANGLE" type="string" cy:type="String"/>
      <att name="NODE_BORDER_STROKE" value="SOLID" type="string" cy:type="String"/>
      <att name="NODE_DEPTH" value="0.0" type="string" cy:type="String"/>
      <att name="NODE_LABEL_BACKGROUND_TRANSPARENCY" value="255" type="string" cy:type="String"/>
      <att name="NODE_LABEL_TRANSPARENCY" value="255" type="string" cy:type="String"/>
      <att name="NODE_LABEL_POSITION" value="C,C,c,0.00,0.00" type="string" cy:type="String"/>
      <att name="NODE_CUSTOMGRAPHICS_POSITION_4" value="C,C,c,0.00,0.00" type="string" cy:type="String"/>
      <att name="NODE_CUSTOMGRAPHICS_SIZE_9" value="35.0" type="string" cy:type="String"/>
      <att name="NODE_CUSTOMGRAPHICS_SIZE_3" value="35.0" type="string" cy:type="String"/>
      <att name="NODE_CUSTOMGRAPHICS_SIZE_1" value="35.0" type="string" cy:type="String"/>
      <att name="NODE_CUSTOMGRAPHICS_POSITION_8" value="C,C,c,0.00,0.00" type="string" cy:type="String"/>
      <att name="NODE_CUSTOMGRAPHICS_POSITION_9" value="C,C,c,0.00,0.00" type="string" cy:type="String"/>
      <att name="COMPOUND_NODE_PADDING" value="10.0" type="string" cy:type="String"/>
      <att name="NODE_CUSTOMGRAPHICS_SIZE_4" value="35.0" type="string" cy:type="String"/>
      <att name="NODE_LABEL_FONT_FACE" value="SansSerif.plain,plain,12" type="string" cy:type="String"/>
      <att name="NODE_CUSTOMGRAPHICS_POSITION_5" value="C,C,c,0.00,0.00" type="string" cy:type="String"/>
      <att name="NODE_CUSTOMGRAPHICS_POSITION_1" value="C,C,c,0.00,0.00" type="string" cy:type="String"/>
      <att name="NODE_CUSTOMGRAPHICS_POSITION_2" value="C,C,c,0.00,0.00" type="string" cy:type="String"/>
      <att name="NODE_TRANSPARENCY" value="255" type="string" cy:type="String"/>
      <att name="NODE_CUSTOMGRAPHICS_2" value="org.cytoscape.cg.model.NullCustomGraphics,0,[ Remove Graphics ]," type="string" cy:type="String"/>
      <att name="NODE_LABEL_ROTATION" value="0.0" type="string" cy:type="String"/>
      <att name="NODE_CUSTOMGRAPHICS_5" value="org.cytoscape.cg.model.NullCustomGraphics,0,[ Remove Graphics ]," type="string" cy:type="String"/>
      <att name="NODE_LABEL" value="" type="string" cy:type="String"/>
      <att name="NODE_CUSTOMGRAPHICS_POSITION_3" value="C,C,c,0.00,0.00" type="string" cy:type="String"/>
      <att name="NODE_CUSTOMGRAPHICS_POSITION_7" value="C,C,c,0.00,0.00" type="string" cy:type="String"/>
      <att name="NODE_LABEL_BACKGROUND_COLOR" value="#B6B6B6" type="string" cy:type="String"/>
      <att name="NODE_BORDER_TRANSPARENCY" value="255" type="string" cy:type="String"/>
      <att name="NODE_CUSTOMGRAPHICS_3" value="org.cytoscape.cg.model.NullCustomGraphics,0,[ Remove Graphics ]," type="string" cy:type="String"/>
      <att name="NODE_CUSTOMGRAPHICS_SIZE_5" value="35.0" type="string" cy:type="String"/>
    </graphics>
  </node>
  <node id="1261" label="zzzz112">
    <att name="shared name" value="zzzz112" type="string" cy:type="String"/>
    <att name="name" value="zzzz112" type="string" cy:type="String"/>
    <att name="selected" value="0" type="boolean" cy:type="Boolean"/>
    <att name="AlbA" value="A0A523B9V9" type="string" cy:type="String"/>
    <att name="AlbB" value="A0A523B8N0" type="string" cy:type="String"/>
    <att name="Fusion" type="string" cy:type="String"/>
    <att name="CDPS" type="string" cy:type="String"/>
    <att name="Genome ID" value="QNVE01000002" type="string" cy:type="String"/>
    <att name="Organism" value="Candidatus Nezhaarchaeota archaeon WYZ-LMO7." type="string" cy:type="String"/>
    <att name="Phylum" value="Candidatus Nezhaarchaeota" type="string" cy:type="String"/>
    <att name="Domain" value="Archaea" type="string" cy:type="String"/>
    <att name="Concatenated Accessions" value="A0A523B9V9||A0A523B8N0" type="string" cy:type="String"/>
    <att name="Concatenated Sequence" value="MKDIELSSIADVLANVIKTRRTIRRFKKDVKVPKEVIERILDIARWSPSGSNAQEWRFIAIMDERLLRAMKMFSPGWLGEAPAAIVACADKDWSYRVAGVLGRDKMYLIDVGIVVQTIALLAHAMGLGTNIIMSFSQEAISELLNVPHNWEIVVIIAIGYPDEEPKPPPRMSLSELVIWRMKVDEERKMRIYDFIAYLISSARGLLVEPQVYGPFRCLDAVSRFIHLLSDLGIKDPYLDELKDEVDKGKYLLLIDESKFKDFIIHLNVKLARKIKEDLNL" type="string" cy:type="String"/>
    <att name="Hydantoin associated?" value="Yes" type="string" cy:type="String"/>
    <graphics z="0.0" width="0.0" w="15.0" type="ELLIPSE" h="15.0" y="98.83576642335765" fill="#40D43E" x="37.77737226277378" outline="#CCCCCC">
      <att name="NODE_VISIBLE" value="true" type="string" cy:type="String"/>
      <att name="NODE_LABEL_FONT_SIZE" value="12" type="string" cy:type="String"/>
      <att name="NODE_CUSTOMGRAPHICS_POSITION_6" value="C,C,c,0.00,0.00" type="string" cy:type="String"/>
      <att name="NODE_CUSTOMGRAPHICS_6" value="org.cytoscape.cg.model.NullCustomGraphics,0,[ Remove Graphics ]," type="string" cy:type="String"/>
      <att name="NODE_CUSTOMGRAPHICS_SIZE_7" value="35.0" type="string" cy:type="String"/>
      <att name="NODE_SELECTED" value="false" type="string" cy:type="String"/>
      <att name="NODE_LABEL_COLOR" value="#000000" type="string" cy:type="String"/>
      <att name="NODE_CUSTOMGRAPHICS_SIZE_6" value="35.0" type="string" cy:type="String"/>
      <att name="NODE_CUSTOMGRAPHICS_9" value="org.cytoscape.cg.model.NullCustomGraphics,0,[ Remove Graphics ]," type="string" cy:type="String"/>
      <att name="NODE_CUSTOMGRAPHICS_7" value="org.cytoscape.cg.model.NullCustomGraphics,0,[ Remove Graphics ]," type="string" cy:type="String"/>
      <att name="NODE_LABEL_WIDTH" value="200.0" type="string" cy:type="String"/>
      <att name="NODE_NESTED_NETWORK_IMAGE_VISIBLE" value="true" type="string" cy:type="String"/>
      <att name="NODE_CUSTOMGRAPHICS_1" value="org.cytoscape.cg.model.NullCustomGraphics,0,[ Remove Graphics ]," type="string" cy:type="String"/>
      <att name="NODE_CUSTOMGRAPHICS_4" value="org.cytoscape.cg.model.NullCustomGraphics,0,[ Remove Graphics ]," type="string" cy:type="String"/>
      <att name="NODE_CUSTOMGRAPHICS_8" value="org.cytoscape.cg.model.NullCustomGraphics,0,[ Remove Graphics ]," type="string" cy:type="String"/>
      <att name="NODE_CUSTOMGRAPHICS_SIZE_8" value="35.0" type="string" cy:type="String"/>
      <att name="NODE_LABEL_BACKGROUND_SHAPE" value="NONE" type="string" cy:type="String"/>
      <att name="NODE_SELECTED_PAINT" value="#FFFF00" type="string" cy:type="String"/>
      <att name="NODE_CUSTOMGRAPHICS_SIZE_2" value="35.0" type="string" cy:type="String"/>
      <att name="NODE_TOOLTIP" value="" type="string" cy:type="String"/>
      <att name="COMPOUND_NODE_SHAPE" value="ROUND_RECTANGLE" type="string" cy:type="String"/>
      <att name="NODE_BORDER_STROKE" value="SOLID" type="string" cy:type="String"/>
      <att name="NODE_DEPTH" value="0.0" type="string" cy:type="String"/>
      <att name="NODE_LABEL_BACKGROUND_TRANSPARENCY" value="255" type="string" cy:type="String"/>
      <att name="NODE_LABEL_TRANSPARENCY" value="255" type="string" cy:type="String"/>
      <att name="NODE_LABEL_POSITION" value="C,C,c,0.00,0.00" type="string" cy:type="String"/>
      <att name="NODE_CUSTOMGRAPHICS_POSITION_4" value="C,C,c,0.00,0.00" type="string" cy:type="String"/>
      <att name="NODE_CUSTOMGRAPHICS_SIZE_9" value="35.0" type="string" cy:type="String"/>
      <att name="NODE_CUSTOMGRAPHICS_SIZE_3" value="35.0" type="string" cy:type="String"/>
      <att name="NODE_CUSTOMGRAPHICS_SIZE_1" value="35.0" type="string" cy:type="String"/>
      <att name="NODE_CUSTOMGRAPHICS_POSITION_8" value="C,C,c,0.00,0.00" type="string" cy:type="String"/>
      <att name="NODE_CUSTOMGRAPHICS_POSITION_9" value="C,C,c,0.00,0.00" type="string" cy:type="String"/>
      <att name="COMPOUND_NODE_PADDING" value="10.0" type="string" cy:type="String"/>
      <att name="NODE_CUSTOMGRAPHICS_SIZE_4" value="35.0" type="string" cy:type="String"/>
      <att name="NODE_LABEL_FONT_FACE" value="SansSerif.plain,plain,12" type="string" cy:type="String"/>
      <att name="NODE_CUSTOMGRAPHICS_POSITION_5" value="C,C,c,0.00,0.00" type="string" cy:type="String"/>
      <att name="NODE_CUSTOMGRAPHICS_POSITION_1" value="C,C,c,0.00,0.00" type="string" cy:type="String"/>
      <att name="NODE_CUSTOMGRAPHICS_POSITION_2" value="C,C,c,0.00,0.00" type="string" cy:type="String"/>
      <att name="NODE_TRANSPARENCY" value="255" type="string" cy:type="String"/>
      <att name="NODE_CUSTOMGRAPHICS_2" value="org.cytoscape.cg.model.NullCustomGraphics,0,[ Remove Graphics ]," type="string" cy:type="String"/>
      <att name="NODE_LABEL_ROTATION" value="0.0" type="string" cy:type="String"/>
      <att name="NODE_CUSTOMGRAPHICS_5" value="org.cytoscape.cg.model.NullCustomGraphics,0,[ Remove Graphics ]," type="string" cy:type="String"/>
      <att name="NODE_LABEL" value="" type="string" cy:type="String"/>
      <att name="NODE_CUSTOMGRAPHICS_POSITION_3" value="C,C,c,0.00,0.00" type="string" cy:type="String"/>
      <att name="NODE_CUSTOMGRAPHICS_POSITION_7" value="C,C,c,0.00,0.00" type="string" cy:type="String"/>
      <att name="NODE_LABEL_BACKGROUND_COLOR" value="#B6B6B6" type="string" cy:type="String"/>
      <att name="NODE_BORDER_TRANSPARENCY" value="255" type="string" cy:type="String"/>
      <att name="NODE_CUSTOMGRAPHICS_3" value="org.cytoscape.cg.model.NullCustomGraphics,0,[ Remove Graphics ]," type="string" cy:type="String"/>
      <att name="NODE_CUSTOMGRAPHICS_SIZE_5" value="35.0" type="string" cy:type="String"/>
    </graphics>
  </node>
  <node id="1257" label="zzzz115">
    <att name="shared name" value="zzzz115" type="string" cy:type="String"/>
    <att name="name" value="zzzz115" type="string" cy:type="String"/>
    <att name="selected" value="0" type="boolean" cy:type="Boolean"/>
    <att name="AlbA" value="A0A523XJQ6" type="string" cy:type="String"/>
    <att name="AlbB" value="A0A523XJU4" type="string" cy:type="String"/>
    <att name="Fusion" type="string" cy:type="String"/>
    <att name="CDPS" type="string" cy:type="String"/>
    <att name="Genome ID" value="SOIS01000038" type="string" cy:type="String"/>
    <att name="Organism" value="Candidatus Cloacimonetes bacterium." type="string" cy:type="String"/>
    <att name="Phylum" value="Candidatus Cloacimonadota" type="string" cy:type="String"/>
    <att name="Domain" value="Bacteria" type="string" cy:type="String"/>
    <att name="Concatenated Accessions" value="A0A523XJQ6||A0A523XJU4" type="string" cy:type="String"/>
    <att name="Concatenated Sequence" value="MEADMDLFKAIQERRSIRKYKDEPIDDSALEKILDAARWAPNAGNYNSWRFIVVTSPTQNKLLLHFCPGIDDVPAAIIVVCTKPKQKRLKEATRLMCMADCAIATQNIVLSAYSLNIGSCVVVSFADKALREILDIPEDVQPYLLVTLGYAAETPEPPARLPISEIAFRNDYGKEWNTMTEKGLLLNEEHFYDMLSFLVSSAYLMAQGEEFEELYPSLRLIDGANRLTKYALESGGLEDESWARLFSNECEKGLKLMETDKEAFTEFLSDSTLMLAKEMIGREED" type="string" cy:type="String"/>
    <att name="Hydantoin associated?" value="Yes" type="string" cy:type="String"/>
    <graphics z="0.0" width="0.0" w="15.0" type="ELLIPSE" h="15.0" y="411.83576642335765" fill="#4EB3D3" x="32.77737226277378" outline="#CCCCCC">
      <att name="NODE_VISIBLE" value="true" type="string" cy:type="String"/>
      <att name="NODE_LABEL_FONT_SIZE" value="12" type="string" cy:type="String"/>
      <att name="NODE_CUSTOMGRAPHICS_POSITION_6" value="C,C,c,0.00,0.00" type="string" cy:type="String"/>
      <att name="NODE_CUSTOMGRAPHICS_6" value="org.cytoscape.cg.model.NullCustomGraphics,0,[ Remove Graphics ]," type="string" cy:type="String"/>
      <att name="NODE_CUSTOMGRAPHICS_SIZE_7" value="35.0" type="string" cy:type="String"/>
      <att name="NODE_SELECTED" value="false" type="string" cy:type="String"/>
      <att name="NODE_LABEL_COLOR" value="#000000" type="string" cy:type="String"/>
      <att name="NODE_CUSTOMGRAPHICS_SIZE_6" value="35.0" type="string" cy:type="String"/>
      <att name="NODE_CUSTOMGRAPHICS_9" value="org.cytoscape.cg.model.NullCustomGraphics,0,[ Remove Graphics ]," type="string" cy:type="String"/>
      <att name="NODE_CUSTOMGRAPHICS_7" value="org.cytoscape.cg.model.NullCustomGraphics,0,[ Remove Graphics ]," type="string" cy:type="String"/>
      <att name="NODE_LABEL_WIDTH" value="200.0" type="string" cy:type="String"/>
      <att name="NODE_NESTED_NETWORK_IMAGE_VISIBLE" value="true" type="string" cy:type="String"/>
      <att name="NODE_CUSTOMGRAPHICS_1" value="org.cytoscape.cg.model.NullCustomGraphics,0,[ Remove Graphics ]," type="string" cy:type="String"/>
      <att name="NODE_CUSTOMGRAPHICS_4" value="org.cytoscape.cg.model.NullCustomGraphics,0,[ Remove Graphics ]," type="string" cy:type="String"/>
      <att name="NODE_CUSTOMGRAPHICS_8" value="org.cytoscape.cg.model.NullCustomGraphics,0,[ Remove Graphics ]," type="string" cy:type="String"/>
      <att name="NODE_CUSTOMGRAPHICS_SIZE_8" value="35.0" type="string" cy:type="String"/>
      <att name="NODE_LABEL_BACKGROUND_SHAPE" value="NONE" type="string" cy:type="String"/>
      <att name="NODE_SELECTED_PAINT" value="#FFFF00" type="string" cy:type="String"/>
      <att name="NODE_CUSTOMGRAPHICS_SIZE_2" value="35.0" type="string" cy:type="String"/>
      <att name="NODE_TOOLTIP" value="" type="string" cy:type="String"/>
      <att name="COMPOUND_NODE_SHAPE" value="ROUND_RECTANGLE" type="string" cy:type="String"/>
      <att name="NODE_BORDER_STROKE" value="SOLID" type="string" cy:type="String"/>
      <att name="NODE_DEPTH" value="0.0" type="string" cy:type="String"/>
      <att name="NODE_LABEL_BACKGROUND_TRANSPARENCY" value="255" type="string" cy:type="String"/>
      <att name="NODE_LABEL_TRANSPARENCY" value="255" type="string" cy:type="String"/>
      <att name="NODE_LABEL_POSITION" value="C,C,c,0.00,0.00" type="string" cy:type="String"/>
      <att name="NODE_CUSTOMGRAPHICS_POSITION_4" value="C,C,c,0.00,0.00" type="string" cy:type="String"/>
      <att name="NODE_CUSTOMGRAPHICS_SIZE_9" value="35.0" type="string" cy:type="String"/>
      <att name="NODE_CUSTOMGRAPHICS_SIZE_3" value="35.0" type="string" cy:type="String"/>
      <att name="NODE_CUSTOMGRAPHICS_SIZE_1" value="35.0" type="string" cy:type="String"/>
      <att name="NODE_CUSTOMGRAPHICS_POSITION_8" value="C,C,c,0.00,0.00" type="string" cy:type="String"/>
      <att name="NODE_CUSTOMGRAPHICS_POSITION_9" value="C,C,c,0.00,0.00" type="string" cy:type="String"/>
      <att name="COMPOUND_NODE_PADDING" value="10.0" type="string" cy:type="String"/>
      <att name="NODE_CUSTOMGRAPHICS_SIZE_4" value="35.0" type="string" cy:type="String"/>
      <att name="NODE_LABEL_FONT_FACE" value="SansSerif.plain,plain,12" type="string" cy:type="String"/>
      <att name="NODE_CUSTOMGRAPHICS_POSITION_5" value="C,C,c,0.00,0.00" type="string" cy:type="String"/>
      <att name="NODE_CUSTOMGRAPHICS_POSITION_1" value="C,C,c,0.00,0.00" type="string" cy:type="String"/>
      <att name="NODE_CUSTOMGRAPHICS_POSITION_2" value="C,C,c,0.00,0.00" type="string" cy:type="String"/>
      <att name="NODE_TRANSPARENCY" value="255" type="string" cy:type="String"/>
      <att name="NODE_CUSTOMGRAPHICS_2" value="org.cytoscape.cg.model.NullCustomGraphics,0,[ Remove Graphics ]," type="string" cy:type="String"/>
      <att name="NODE_LABEL_ROTATION" value="0.0" type="string" cy:type="String"/>
      <att name="NODE_CUSTOMGRAPHICS_5" value="org.cytoscape.cg.model.NullCustomGraphics,0,[ Remove Graphics ]," type="string" cy:type="String"/>
      <att name="NODE_LABEL" value="" type="string" cy:type="String"/>
      <att name="NODE_CUSTOMGRAPHICS_POSITION_3" value="C,C,c,0.00,0.00" type="string" cy:type="String"/>
      <att name="NODE_CUSTOMGRAPHICS_POSITION_7" value="C,C,c,0.00,0.00" type="string" cy:type="String"/>
      <att name="NODE_LABEL_BACKGROUND_COLOR" value="#B6B6B6" type="string" cy:type="String"/>
      <att name="NODE_BORDER_TRANSPARENCY" value="255" type="string" cy:type="String"/>
      <att name="NODE_CUSTOMGRAPHICS_3" value="org.cytoscape.cg.model.NullCustomGraphics,0,[ Remove Graphics ]," type="string" cy:type="String"/>
      <att name="NODE_CUSTOMGRAPHICS_SIZE_5" value="35.0" type="string" cy:type="String"/>
    </graphics>
  </node>
  <node id="1253" label="zzzz116">
    <att name="shared name" value="zzzz116" type="string" cy:type="String"/>
    <att name="name" value="zzzz116" type="string" cy:type="String"/>
    <att name="selected" value="0" type="boolean" cy:type="Boolean"/>
    <att name="AlbA" value="A0A523XN77" type="string" cy:type="String"/>
    <att name="AlbB" value="A0A523XNA9" type="string" cy:type="String"/>
    <att name="Fusion" type="string" cy:type="String"/>
    <att name="CDPS" type="string" cy:type="String"/>
    <att name="Genome ID" value="SOIO01000486" type="string" cy:type="String"/>
    <att name="Organism" value="Anaerolineales bacterium." type="string" cy:type="String"/>
    <att name="Phylum" value="Chloroflexota" type="string" cy:type="String"/>
    <att name="Domain" value="Bacteria" type="string" cy:type="String"/>
    <att name="Concatenated Accessions" value="A0A523XN77||A0A523XNA9" type="string" cy:type="String"/>
    <att name="Concatenated Sequence" value="MSLATDTDMETLKAIHSRRSVRAFSEEPVQEELLRQILEAAANAASGGNVQPWGFILVRDPHRLQALRALAPGIIGQPTALVVICLDIQRAERLGGALGPKLAWIDIGLATQNLLLAAHALELGACPVGSFHKQAVALFLDLPSHIRPVLLIALGHPQAKPPSPGRRPPAEVCFAEQWGKPYEYMNTEKLREDLVNLVGYLLTSAHGLYDEPAGYGPFRMLDTAGRLLAIMEAAKLADPFLMQIRQDIDENRFGSSDDQALRAFLDQACLQYAAGLKGRMDASPTQKP" type="string" cy:type="String"/>
    <att name="Hydantoin associated?" type="string" cy:type="String"/>
    <graphics z="0.0" width="0.0" w="15.0" type="ELLIPSE" h="15.0" y="-203.16423357664235" fill="#4EB3D3" x="-220.22262773722622" outline="#CCCCCC">
      <att name="NODE_VISIBLE" value="true" type="string" cy:type="String"/>
      <att name="NODE_LABEL_FONT_SIZE" value="12" type="string" cy:type="String"/>
      <att name="NODE_CUSTOMGRAPHICS_POSITION_6" value="C,C,c,0.00,0.00" type="string" cy:type="String"/>
      <att name="NODE_CUSTOMGRAPHICS_6" value="org.cytoscape.cg.model.NullCustomGraphics,0,[ Remove Graphics ]," type="string" cy:type="String"/>
      <att name="NODE_CUSTOMGRAPHICS_SIZE_7" value="35.0" type="string" cy:type="String"/>
      <att name="NODE_SELECTED" value="false" type="string" cy:type="String"/>
      <att name="NODE_LABEL_COLOR" value="#000000" type="string" cy:type="String"/>
      <att name="NODE_CUSTOMGRAPHICS_SIZE_6" value="35.0" type="string" cy:type="String"/>
      <att name="NODE_CUSTOMGRAPHICS_9" value="org.cytoscape.cg.model.NullCustomGraphics,0,[ Remove Graphics ]," type="string" cy:type="String"/>
      <att name="NODE_CUSTOMGRAPHICS_7" value="org.cytoscape.cg.model.NullCustomGraphics,0,[ Remove Graphics ]," type="string" cy:type="String"/>
      <att name="NODE_LABEL_WIDTH" value="200.0" type="string" cy:type="String"/>
      <att name="NODE_NESTED_NETWORK_IMAGE_VISIBLE" value="true" type="string" cy:type="String"/>
      <att name="NODE_CUSTOMGRAPHICS_1" value="org.cytoscape.cg.model.NullCustomGraphics,0,[ Remove Graphics ]," type="string" cy:type="String"/>
      <att name="NODE_CUSTOMGRAPHICS_4" value="org.cytoscape.cg.model.NullCustomGraphics,0,[ Remove Graphics ]," type="string" cy:type="String"/>
      <att name="NODE_CUSTOMGRAPHICS_8" value="org.cytoscape.cg.model.NullCustomGraphics,0,[ Remove Graphics ]," type="string" cy:type="String"/>
      <att name="NODE_CUSTOMGRAPHICS_SIZE_8" value="35.0" type="string" cy:type="String"/>
      <att name="NODE_LABEL_BACKGROUND_SHAPE" value="NONE" type="string" cy:type="String"/>
      <att name="NODE_SELECTED_PAINT" value="#FFFF00" type="string" cy:type="String"/>
      <att name="NODE_CUSTOMGRAPHICS_SIZE_2" value="35.0" type="string" cy:type="String"/>
      <att name="NODE_TOOLTIP" value="" type="string" cy:type="String"/>
      <att name="COMPOUND_NODE_SHAPE" value="ROUND_RECTANGLE" type="string" cy:type="String"/>
      <att name="NODE_BORDER_STROKE" value="SOLID" type="string" cy:type="String"/>
      <att name="NODE_DEPTH" value="0.0" type="string" cy:type="String"/>
      <att name="NODE_LABEL_BACKGROUND_TRANSPARENCY" value="255" type="string" cy:type="String"/>
      <att name="NODE_LABEL_TRANSPARENCY" value="255" type="string" cy:type="String"/>
      <att name="NODE_LABEL_POSITION" value="C,C,c,0.00,0.00" type="string" cy:type="String"/>
      <att name="NODE_CUSTOMGRAPHICS_POSITION_4" value="C,C,c,0.00,0.00" type="string" cy:type="String"/>
      <att name="NODE_CUSTOMGRAPHICS_SIZE_9" value="35.0" type="string" cy:type="String"/>
      <att name="NODE_CUSTOMGRAPHICS_SIZE_3" value="35.0" type="string" cy:type="String"/>
      <att name="NODE_CUSTOMGRAPHICS_SIZE_1" value="35.0" type="string" cy:type="String"/>
      <att name="NODE_CUSTOMGRAPHICS_POSITION_8" value="C,C,c,0.00,0.00" type="string" cy:type="String"/>
      <att name="NODE_CUSTOMGRAPHICS_POSITION_9" value="C,C,c,0.00,0.00" type="string" cy:type="String"/>
      <att name="COMPOUND_NODE_PADDING" value="10.0" type="string" cy:type="String"/>
      <att name="NODE_CUSTOMGRAPHICS_SIZE_4" value="35.0" type="string" cy:type="String"/>
      <att name="NODE_LABEL_FONT_FACE" value="SansSerif.plain,plain,12" type="string" cy:type="String"/>
      <att name="NODE_CUSTOMGRAPHICS_POSITION_5" value="C,C,c,0.00,0.00" type="string" cy:type="String"/>
      <att name="NODE_CUSTOMGRAPHICS_POSITION_1" value="C,C,c,0.00,0.00" type="string" cy:type="String"/>
      <att name="NODE_CUSTOMGRAPHICS_POSITION_2" value="C,C,c,0.00,0.00" type="string" cy:type="String"/>
      <att name="NODE_TRANSPARENCY" value="255" type="string" cy:type="String"/>
      <att name="NODE_CUSTOMGRAPHICS_2" value="org.cytoscape.cg.model.NullCustomGraphics,0,[ Remove Graphics ]," type="string" cy:type="String"/>
      <att name="NODE_LABEL_ROTATION" value="0.0" type="string" cy:type="String"/>
      <att name="NODE_CUSTOMGRAPHICS_5" value="org.cytoscape.cg.model.NullCustomGraphics,0,[ Remove Graphics ]," type="string" cy:type="String"/>
      <att name="NODE_LABEL" value="" type="string" cy:type="String"/>
      <att name="NODE_CUSTOMGRAPHICS_POSITION_3" value="C,C,c,0.00,0.00" type="string" cy:type="String"/>
      <att name="NODE_CUSTOMGRAPHICS_POSITION_7" value="C,C,c,0.00,0.00" type="string" cy:type="String"/>
      <att name="NODE_LABEL_BACKGROUND_COLOR" value="#B6B6B6" type="string" cy:type="String"/>
      <att name="NODE_BORDER_TRANSPARENCY" value="255" type="string" cy:type="String"/>
      <att name="NODE_CUSTOMGRAPHICS_3" value="org.cytoscape.cg.model.NullCustomGraphics,0,[ Remove Graphics ]," type="string" cy:type="String"/>
      <att name="NODE_CUSTOMGRAPHICS_SIZE_5" value="35.0" type="string" cy:type="String"/>
    </graphics>
  </node>
  <node id="1249" label="zzzz117">
    <att name="shared name" value="zzzz117" type="string" cy:type="String"/>
    <att name="name" value="zzzz117" type="string" cy:type="String"/>
    <att name="selected" value="0" type="boolean" cy:type="Boolean"/>
    <att name="AlbA" value="A0A532U482" type="string" cy:type="String"/>
    <att name="AlbB" value="A0A532U483" type="string" cy:type="String"/>
    <att name="Fusion" type="string" cy:type="String"/>
    <att name="CDPS" type="string" cy:type="String"/>
    <att name="Genome ID" value="NJBK01000021" type="string" cy:type="String"/>
    <att name="Organism" value="Chloroflexi bacterium B3_Chlor." type="string" cy:type="String"/>
    <att name="Phylum" value="Chloroflexota" type="string" cy:type="String"/>
    <att name="Domain" value="Bacteria" type="string" cy:type="String"/>
    <att name="Concatenated Accessions" value="A0A532U482||A0A532U483" type="string" cy:type="String"/>
    <att name="Concatenated Sequence" value="MDVFDAIKGRRSIRQFTDEPIGKEELERLLEAARWAPSGGNQQNWRFVVVTSPPQRELIRKFAPGIFAMPAAFIVICADKEPDANPWKEALYVADCSIAAQNIMLAAYEIGIGTCVALSYAKVAVSEILDLPENVEPMLVVTLGYPAEDPEPPPRLELNEIAFMDEYGKEWVSMTERMVVSEEDLYEILAFLFSSAHLLVNEPHLYGTFRLIDAATRLIGCALEGGELEDDKFLRQLKEDVDSRKLLLMTDEETYFQLLEDATREMAKEMKTRAVANKSSS" type="string" cy:type="String"/>
    <att name="Hydantoin associated?" value="Yes" type="string" cy:type="String"/>
    <graphics z="0.0" width="0.0" w="15.0" type="ELLIPSE" h="15.0" y="362.83576642335765" fill="#4EB3D3" x="3.777372262773781" outline="#CCCCCC">
      <att name="NODE_VISIBLE" value="true" type="string" cy:type="String"/>
      <att name="NODE_LABEL_FONT_SIZE" value="12" type="string" cy:type="String"/>
      <att name="NODE_CUSTOMGRAPHICS_POSITION_6" value="C,C,c,0.00,0.00" type="string" cy:type="String"/>
      <att name="NODE_CUSTOMGRAPHICS_6" value="org.cytoscape.cg.model.NullCustomGraphics,0,[ Remove Graphics ]," type="string" cy:type="String"/>
      <att name="NODE_CUSTOMGRAPHICS_SIZE_7" value="35.0" type="string" cy:type="String"/>
      <att name="NODE_SELECTED" value="false" type="string" cy:type="String"/>
      <att name="NODE_LABEL_COLOR" value="#000000" type="string" cy:type="String"/>
      <att name="NODE_CUSTOMGRAPHICS_SIZE_6" value="35.0" type="string" cy:type="String"/>
      <att name="NODE_CUSTOMGRAPHICS_9" value="org.cytoscape.cg.model.NullCustomGraphics,0,[ Remove Graphics ]," type="string" cy:type="String"/>
      <att name="NODE_CUSTOMGRAPHICS_7" value="org.cytoscape.cg.model.NullCustomGraphics,0,[ Remove Graphics ]," type="string" cy:type="String"/>
      <att name="NODE_LABEL_WIDTH" value="200.0" type="string" cy:type="String"/>
      <att name="NODE_NESTED_NETWORK_IMAGE_VISIBLE" value="true" type="string" cy:type="String"/>
      <att name="NODE_CUSTOMGRAPHICS_1" value="org.cytoscape.cg.model.NullCustomGraphics,0,[ Remove Graphics ]," type="string" cy:type="String"/>
      <att name="NODE_CUSTOMGRAPHICS_4" value="org.cytoscape.cg.model.NullCustomGraphics,0,[ Remove Graphics ]," type="string" cy:type="String"/>
      <att name="NODE_CUSTOMGRAPHICS_8" value="org.cytoscape.cg.model.NullCustomGraphics,0,[ Remove Graphics ]," type="string" cy:type="String"/>
      <att name="NODE_CUSTOMGRAPHICS_SIZE_8" value="35.0" type="string" cy:type="String"/>
      <att name="NODE_LABEL_BACKGROUND_SHAPE" value="NONE" type="string" cy:type="String"/>
      <att name="NODE_SELECTED_PAINT" value="#FFFF00" type="string" cy:type="String"/>
      <att name="NODE_CUSTOMGRAPHICS_SIZE_2" value="35.0" type="string" cy:type="String"/>
      <att name="NODE_TOOLTIP" value="" type="string" cy:type="String"/>
      <att name="COMPOUND_NODE_SHAPE" value="ROUND_RECTANGLE" type="string" cy:type="String"/>
      <att name="NODE_BORDER_STROKE" value="SOLID" type="string" cy:type="String"/>
      <att name="NODE_DEPTH" value="0.0" type="string" cy:type="String"/>
      <att name="NODE_LABEL_BACKGROUND_TRANSPARENCY" value="255" type="string" cy:type="String"/>
      <att name="NODE_LABEL_TRANSPARENCY" value="255" type="string" cy:type="String"/>
      <att name="NODE_LABEL_POSITION" value="C,C,c,0.00,0.00" type="string" cy:type="String"/>
      <att name="NODE_CUSTOMGRAPHICS_POSITION_4" value="C,C,c,0.00,0.00" type="string" cy:type="String"/>
      <att name="NODE_CUSTOMGRAPHICS_SIZE_9" value="35.0" type="string" cy:type="String"/>
      <att name="NODE_CUSTOMGRAPHICS_SIZE_3" value="35.0" type="string" cy:type="String"/>
      <att name="NODE_CUSTOMGRAPHICS_SIZE_1" value="35.0" type="string" cy:type="String"/>
      <att name="NODE_CUSTOMGRAPHICS_POSITION_8" value="C,C,c,0.00,0.00" type="string" cy:type="String"/>
      <att name="NODE_CUSTOMGRAPHICS_POSITION_9" value="C,C,c,0.00,0.00" type="string" cy:type="String"/>
      <att name="COMPOUND_NODE_PADDING" value="10.0" type="string" cy:type="String"/>
      <att name="NODE_CUSTOMGRAPHICS_SIZE_4" value="35.0" type="string" cy:type="String"/>
      <att name="NODE_LABEL_FONT_FACE" value="SansSerif.plain,plain,12" type="string" cy:type="String"/>
      <att name="NODE_CUSTOMGRAPHICS_POSITION_5" value="C,C,c,0.00,0.00" type="string" cy:type="String"/>
      <att name="NODE_CUSTOMGRAPHICS_POSITION_1" value="C,C,c,0.00,0.00" type="string" cy:type="String"/>
      <att name="NODE_CUSTOMGRAPHICS_POSITION_2" value="C,C,c,0.00,0.00" type="string" cy:type="String"/>
      <att name="NODE_TRANSPARENCY" value="255" type="string" cy:type="String"/>
      <att name="NODE_CUSTOMGRAPHICS_2" value="org.cytoscape.cg.model.NullCustomGraphics,0,[ Remove Graphics ]," type="string" cy:type="String"/>
      <att name="NODE_LABEL_ROTATION" value="0.0" type="string" cy:type="String"/>
      <att name="NODE_CUSTOMGRAPHICS_5" value="org.cytoscape.cg.model.NullCustomGraphics,0,[ Remove Graphics ]," type="string" cy:type="String"/>
      <att name="NODE_LABEL" value="" type="string" cy:type="String"/>
      <att name="NODE_CUSTOMGRAPHICS_POSITION_3" value="C,C,c,0.00,0.00" type="string" cy:type="String"/>
      <att name="NODE_CUSTOMGRAPHICS_POSITION_7" value="C,C,c,0.00,0.00" type="string" cy:type="String"/>
      <att name="NODE_LABEL_BACKGROUND_COLOR" value="#B6B6B6" type="string" cy:type="String"/>
      <att name="NODE_BORDER_TRANSPARENCY" value="255" type="string" cy:type="String"/>
      <att name="NODE_CUSTOMGRAPHICS_3" value="org.cytoscape.cg.model.NullCustomGraphics,0,[ Remove Graphics ]," type="string" cy:type="String"/>
      <att name="NODE_CUSTOMGRAPHICS_SIZE_5" value="35.0" type="string" cy:type="String"/>
    </graphics>
  </node>
  <node id="1245" label="zzzz118">
    <att name="shared name" value="zzzz118" type="string" cy:type="String"/>
    <att name="name" value="zzzz118" type="string" cy:type="String"/>
    <att name="selected" value="0" type="boolean" cy:type="Boolean"/>
    <att name="AlbA" value="A0A533VNL0" type="string" cy:type="String"/>
    <att name="AlbB" value="A0A533VPI9" type="string" cy:type="String"/>
    <att name="Fusion" type="string" cy:type="String"/>
    <att name="CDPS" type="string" cy:type="String"/>
    <att name="Genome ID" value="VBPJ01000150" type="string" cy:type="String"/>
    <att name="Organism" value="Thaumarchaeota archaeon." type="string" cy:type="String"/>
    <att name="Phylum" value="Nitrososphaerota" type="string" cy:type="String"/>
    <att name="Domain" value="Archaea" type="string" cy:type="String"/>
    <att name="Concatenated Accessions" value="A0A533VNL0||A0A533VPI9" type="string" cy:type="String"/>
    <att name="Concatenated Sequence" value="MELFEALRKRRAVRDFTEQAIPDDILMKLAYAARRAPTGGNTPYRRILVVNDRKRIRLIKQVSPGILGQPTALIVIFTDLEVTRELGKLGNVCATIDAGAAAENVALAATDLHLGACFTKSYSETGVKEILNIPDGYRTEVMLQLGYPRKDQPRSMRPREGADATYHNRFSRSMAEEPLTSGEYVYELATYLLTSARGCIEEPLLYGPLRLIEALSRLVTISQYAPCVKKDEFLLAAKKRIDQNKYVVMQSEEEFTKFLDSLIKEFTAELKKRNKLD" type="string" cy:type="String"/>
    <att name="Hydantoin associated?" value="Yes" type="string" cy:type="String"/>
    <graphics z="0.0" width="0.0" w="15.0" type="ELLIPSE" h="15.0" y="195.83576642335765" fill="#40D43E" x="165.77737226277378" outline="#CCCCCC">
      <att name="NODE_VISIBLE" value="true" type="string" cy:type="String"/>
      <att name="NODE_LABEL_FONT_SIZE" value="12" type="string" cy:type="String"/>
      <att name="NODE_CUSTOMGRAPHICS_POSITION_6" value="C,C,c,0.00,0.00" type="string" cy:type="String"/>
      <att name="NODE_CUSTOMGRAPHICS_6" value="org.cytoscape.cg.model.NullCustomGraphics,0,[ Remove Graphics ]," type="string" cy:type="String"/>
      <att name="NODE_CUSTOMGRAPHICS_SIZE_7" value="35.0" type="string" cy:type="String"/>
      <att name="NODE_SELECTED" value="false" type="string" cy:type="String"/>
      <att name="NODE_LABEL_COLOR" value="#000000" type="string" cy:type="String"/>
      <att name="NODE_CUSTOMGRAPHICS_SIZE_6" value="35.0" type="string" cy:type="String"/>
      <att name="NODE_CUSTOMGRAPHICS_9" value="org.cytoscape.cg.model.NullCustomGraphics,0,[ Remove Graphics ]," type="string" cy:type="String"/>
      <att name="NODE_CUSTOMGRAPHICS_7" value="org.cytoscape.cg.model.NullCustomGraphics,0,[ Remove Graphics ]," type="string" cy:type="String"/>
      <att name="NODE_LABEL_WIDTH" value="200.0" type="string" cy:type="String"/>
      <att name="NODE_NESTED_NETWORK_IMAGE_VISIBLE" value="true" type="string" cy:type="String"/>
      <att name="NODE_CUSTOMGRAPHICS_1" value="org.cytoscape.cg.model.NullCustomGraphics,0,[ Remove Graphics ]," type="string" cy:type="String"/>
      <att name="NODE_CUSTOMGRAPHICS_4" value="org.cytoscape.cg.model.NullCustomGraphics,0,[ Remove Graphics ]," type="string" cy:type="String"/>
      <att name="NODE_CUSTOMGRAPHICS_8" value="org.cytoscape.cg.model.NullCustomGraphics,0,[ Remove Graphics ]," type="string" cy:type="String"/>
      <att name="NODE_CUSTOMGRAPHICS_SIZE_8" value="35.0" type="string" cy:type="String"/>
      <att name="NODE_LABEL_BACKGROUND_SHAPE" value="NONE" type="string" cy:type="String"/>
      <att name="NODE_SELECTED_PAINT" value="#FFFF00" type="string" cy:type="String"/>
      <att name="NODE_CUSTOMGRAPHICS_SIZE_2" value="35.0" type="string" cy:type="String"/>
      <att name="NODE_TOOLTIP" value="" type="string" cy:type="String"/>
      <att name="COMPOUND_NODE_SHAPE" value="ROUND_RECTANGLE" type="string" cy:type="String"/>
      <att name="NODE_BORDER_STROKE" value="SOLID" type="string" cy:type="String"/>
      <att name="NODE_DEPTH" value="0.0" type="string" cy:type="String"/>
      <att name="NODE_LABEL_BACKGROUND_TRANSPARENCY" value="255" type="string" cy:type="String"/>
      <att name="NODE_LABEL_TRANSPARENCY" value="255" type="string" cy:type="String"/>
      <att name="NODE_LABEL_POSITION" value="C,C,c,0.00,0.00" type="string" cy:type="String"/>
      <att name="NODE_CUSTOMGRAPHICS_POSITION_4" value="C,C,c,0.00,0.00" type="string" cy:type="String"/>
      <att name="NODE_CUSTOMGRAPHICS_SIZE_9" value="35.0" type="string" cy:type="String"/>
      <att name="NODE_CUSTOMGRAPHICS_SIZE_3" value="35.0" type="string" cy:type="String"/>
      <att name="NODE_CUSTOMGRAPHICS_SIZE_1" value="35.0" type="string" cy:type="String"/>
      <att name="NODE_CUSTOMGRAPHICS_POSITION_8" value="C,C,c,0.00,0.00" type="string" cy:type="String"/>
      <att name="NODE_CUSTOMGRAPHICS_POSITION_9" value="C,C,c,0.00,0.00" type="string" cy:type="String"/>
      <att name="COMPOUND_NODE_PADDING" value="10.0" type="string" cy:type="String"/>
      <att name="NODE_CUSTOMGRAPHICS_SIZE_4" value="35.0" type="string" cy:type="String"/>
      <att name="NODE_LABEL_FONT_FACE" value="SansSerif.plain,plain,12" type="string" cy:type="String"/>
      <att name="NODE_CUSTOMGRAPHICS_POSITION_5" value="C,C,c,0.00,0.00" type="string" cy:type="String"/>
      <att name="NODE_CUSTOMGRAPHICS_POSITION_1" value="C,C,c,0.00,0.00" type="string" cy:type="String"/>
      <att name="NODE_CUSTOMGRAPHICS_POSITION_2" value="C,C,c,0.00,0.00" type="string" cy:type="String"/>
      <att name="NODE_TRANSPARENCY" value="255" type="string" cy:type="String"/>
      <att name="NODE_CUSTOMGRAPHICS_2" value="org.cytoscape.cg.model.NullCustomGraphics,0,[ Remove Graphics ]," type="string" cy:type="String"/>
      <att name="NODE_LABEL_ROTATION" value="0.0" type="string" cy:type="String"/>
      <att name="NODE_CUSTOMGRAPHICS_5" value="org.cytoscape.cg.model.NullCustomGraphics,0,[ Remove Graphics ]," type="string" cy:type="String"/>
      <att name="NODE_LABEL" value="" type="string" cy:type="String"/>
      <att name="NODE_CUSTOMGRAPHICS_POSITION_3" value="C,C,c,0.00,0.00" type="string" cy:type="String"/>
      <att name="NODE_CUSTOMGRAPHICS_POSITION_7" value="C,C,c,0.00,0.00" type="string" cy:type="String"/>
      <att name="NODE_LABEL_BACKGROUND_COLOR" value="#B6B6B6" type="string" cy:type="String"/>
      <att name="NODE_BORDER_TRANSPARENCY" value="255" type="string" cy:type="String"/>
      <att name="NODE_CUSTOMGRAPHICS_3" value="org.cytoscape.cg.model.NullCustomGraphics,0,[ Remove Graphics ]," type="string" cy:type="String"/>
      <att name="NODE_CUSTOMGRAPHICS_SIZE_5" value="35.0" type="string" cy:type="String"/>
    </graphics>
  </node>
  <node id="1241" label="zzzz119">
    <att name="shared name" value="zzzz119" type="string" cy:type="String"/>
    <att name="name" value="zzzz119" type="string" cy:type="String"/>
    <att name="selected" value="0" type="boolean" cy:type="Boolean"/>
    <att name="AlbA" value="A0A533VUR0" type="string" cy:type="String"/>
    <att name="AlbB" value="A0A533VUQ3" type="string" cy:type="String"/>
    <att name="Fusion" type="string" cy:type="String"/>
    <att name="CDPS" type="string" cy:type="String"/>
    <att name="Genome ID" value="VBPQ01000048" type="string" cy:type="String"/>
    <att name="Organism" value="Thaumarchaeota archaeon." type="string" cy:type="String"/>
    <att name="Phylum" value="Nitrososphaerota" type="string" cy:type="String"/>
    <att name="Domain" value="Archaea" type="string" cy:type="String"/>
    <att name="Concatenated Accessions" value="A0A533VUR0||A0A533VUQ3" type="string" cy:type="String"/>
    <att name="Concatenated Sequence" value="MELSDALKRRHMNRRFAKNPVEREKLDRLVYAANRAPQGGNMPVREYIVVADPRYMKLLRGVTPSFLANSPAAIVICTDLKKAEDVMGVQGRDILSLLDAGAAAENIALEAVELGLGVSFVRSATTGAARQMLGIPDRYRVDIIIGVGYVAKDASTPIRGKEPVVHLDHFGGMWNGRGMEEPLVYGPLRMLVGVDMIITAMKQEASLRDEFLIGKQEGIWNEVLAVMNDREAFAKALDDMLADFADELKSRTLTKKK" type="string" cy:type="String"/>
    <att name="Hydantoin associated?" value="Yes" type="string" cy:type="String"/>
    <graphics z="0.0" width="0.0" w="15.0" type="ELLIPSE" h="15.0" y="265.83576642335765" fill="#40D43E" x="-65.22262773722622" outline="#CCCCCC">
      <att name="NODE_VISIBLE" value="true" type="string" cy:type="String"/>
      <att name="NODE_LABEL_FONT_SIZE" value="12" type="string" cy:type="String"/>
      <att name="NODE_CUSTOMGRAPHICS_POSITION_6" value="C,C,c,0.00,0.00" type="string" cy:type="String"/>
      <att name="NODE_CUSTOMGRAPHICS_6" value="org.cytoscape.cg.model.NullCustomGraphics,0,[ Remove Graphics ]," type="string" cy:type="String"/>
      <att name="NODE_CUSTOMGRAPHICS_SIZE_7" value="35.0" type="string" cy:type="String"/>
      <att name="NODE_SELECTED" value="false" type="string" cy:type="String"/>
      <att name="NODE_LABEL_COLOR" value="#000000" type="string" cy:type="String"/>
      <att name="NODE_CUSTOMGRAPHICS_SIZE_6" value="35.0" type="string" cy:type="String"/>
      <att name="NODE_CUSTOMGRAPHICS_9" value="org.cytoscape.cg.model.NullCustomGraphics,0,[ Remove Graphics ]," type="string" cy:type="String"/>
      <att name="NODE_CUSTOMGRAPHICS_7" value="org.cytoscape.cg.model.NullCustomGraphics,0,[ Remove Graphics ]," type="string" cy:type="String"/>
      <att name="NODE_LABEL_WIDTH" value="200.0" type="string" cy:type="String"/>
      <att name="NODE_NESTED_NETWORK_IMAGE_VISIBLE" value="true" type="string" cy:type="String"/>
      <att name="NODE_CUSTOMGRAPHICS_1" value="org.cytoscape.cg.model.NullCustomGraphics,0,[ Remove Graphics ]," type="string" cy:type="String"/>
      <att name="NODE_CUSTOMGRAPHICS_4" value="org.cytoscape.cg.model.NullCustomGraphics,0,[ Remove Graphics ]," type="string" cy:type="String"/>
      <att name="NODE_CUSTOMGRAPHICS_8" value="org.cytoscape.cg.model.NullCustomGraphics,0,[ Remove Graphics ]," type="string" cy:type="String"/>
      <att name="NODE_CUSTOMGRAPHICS_SIZE_8" value="35.0" type="string" cy:type="String"/>
      <att name="NODE_LABEL_BACKGROUND_SHAPE" value="NONE" type="string" cy:type="String"/>
      <att name="NODE_SELECTED_PAINT" value="#FFFF00" type="string" cy:type="String"/>
      <att name="NODE_CUSTOMGRAPHICS_SIZE_2" value="35.0" type="string" cy:type="String"/>
      <att name="NODE_TOOLTIP" value="" type="string" cy:type="String"/>
      <att name="COMPOUND_NODE_SHAPE" value="ROUND_RECTANGLE" type="string" cy:type="String"/>
      <att name="NODE_BORDER_STROKE" value="SOLID" type="string" cy:type="String"/>
      <att name="NODE_DEPTH" value="0.0" type="string" cy:type="String"/>
      <att name="NODE_LABEL_BACKGROUND_TRANSPARENCY" value="255" type="string" cy:type="String"/>
      <att name="NODE_LABEL_TRANSPARENCY" value="255" type="string" cy:type="String"/>
      <att name="NODE_LABEL_POSITION" value="C,C,c,0.00,0.00" type="string" cy:type="String"/>
      <att name="NODE_CUSTOMGRAPHICS_POSITION_4" value="C,C,c,0.00,0.00" type="string" cy:type="String"/>
      <att name="NODE_CUSTOMGRAPHICS_SIZE_9" value="35.0" type="string" cy:type="String"/>
      <att name="NODE_CUSTOMGRAPHICS_SIZE_3" value="35.0" type="string" cy:type="String"/>
      <att name="NODE_CUSTOMGRAPHICS_SIZE_1" value="35.0" type="string" cy:type="String"/>
      <att name="NODE_CUSTOMGRAPHICS_POSITION_8" value="C,C,c,0.00,0.00" type="string" cy:type="String"/>
      <att name="NODE_CUSTOMGRAPHICS_POSITION_9" value="C,C,c,0.00,0.00" type="string" cy:type="String"/>
      <att name="COMPOUND_NODE_PADDING" value="10.0" type="string" cy:type="String"/>
      <att name="NODE_CUSTOMGRAPHICS_SIZE_4" value="35.0" type="string" cy:type="String"/>
      <att name="NODE_LABEL_FONT_FACE" value="SansSerif.plain,plain,12" type="string" cy:type="String"/>
      <att name="NODE_CUSTOMGRAPHICS_POSITION_5" value="C,C,c,0.00,0.00" type="string" cy:type="String"/>
      <att name="NODE_CUSTOMGRAPHICS_POSITION_1" value="C,C,c,0.00,0.00" type="string" cy:type="String"/>
      <att name="NODE_CUSTOMGRAPHICS_POSITION_2" value="C,C,c,0.00,0.00" type="string" cy:type="String"/>
      <att name="NODE_TRANSPARENCY" value="255" type="string" cy:type="String"/>
      <att name="NODE_CUSTOMGRAPHICS_2" value="org.cytoscape.cg.model.NullCustomGraphics,0,[ Remove Graphics ]," type="string" cy:type="String"/>
      <att name="NODE_LABEL_ROTATION" value="0.0" type="string" cy:type="String"/>
      <att name="NODE_CUSTOMGRAPHICS_5" value="org.cytoscape.cg.model.NullCustomGraphics,0,[ Remove Graphics ]," type="string" cy:type="String"/>
      <att name="NODE_LABEL" value="" type="string" cy:type="String"/>
      <att name="NODE_CUSTOMGRAPHICS_POSITION_3" value="C,C,c,0.00,0.00" type="string" cy:type="String"/>
      <att name="NODE_CUSTOMGRAPHICS_POSITION_7" value="C,C,c,0.00,0.00" type="string" cy:type="String"/>
      <att name="NODE_LABEL_BACKGROUND_COLOR" value="#B6B6B6" type="string" cy:type="String"/>
      <att name="NODE_BORDER_TRANSPARENCY" value="255" type="string" cy:type="String"/>
      <att name="NODE_CUSTOMGRAPHICS_3" value="org.cytoscape.cg.model.NullCustomGraphics,0,[ Remove Graphics ]," type="string" cy:type="String"/>
      <att name="NODE_CUSTOMGRAPHICS_SIZE_5" value="35.0" type="string" cy:type="String"/>
    </graphics>
  </node>
  <node id="1237" label="zzzz120">
    <att name="shared name" value="zzzz120" type="string" cy:type="String"/>
    <att name="name" value="zzzz120" type="string" cy:type="String"/>
    <att name="selected" value="0" type="boolean" cy:type="Boolean"/>
    <att name="AlbA" value="A0A533X190" type="string" cy:type="String"/>
    <att name="AlbB" value="A0A533X3C5" type="string" cy:type="String"/>
    <att name="Fusion" type="string" cy:type="String"/>
    <att name="CDPS" type="string" cy:type="String"/>
    <att name="Genome ID" value="VBPE01000225" type="string" cy:type="String"/>
    <att name="Organism" value="Thaumarchaeota archaeon." type="string" cy:type="String"/>
    <att name="Phylum" value="Nitrososphaerota" type="string" cy:type="String"/>
    <att name="Domain" value="Archaea" type="string" cy:type="String"/>
    <att name="Concatenated Accessions" value="A0A533X190||A0A533X3C5" type="string" cy:type="String"/>
    <att name="Concatenated Sequence" value="MQIRTVYKKGTELELFEALKRRRMTRSFSLEPLPTSIVSKLVYAGTRAPTGANLDYRLFLVVDDIKIISMMKTLSPGFPGPPPLVIVILTDVNRAATEGGELGRTHSSIFDAGAAAENIALAASDLGLAVCFIKSYPEAAIRKILEIPTGFRSEIMVAVGHPGTNVKKPVPKRRETIFHNRFGALTTTDLQSANFLREMEKRKGSKEDSSIANLAFFVLGSSRTVYDETTKYAAFRMLQIFQRIVNLESVRSAEHGDYRSLREISDAITKNDEVLMRGSPKEFVEFLDSLVSRAAEELKKRR" type="string" cy:type="String"/>
    <att name="Hydantoin associated?" type="string" cy:type="String"/>
    <graphics z="0.0" width="0.0" w="15.0" type="ELLIPSE" h="15.0" y="423.83576642335765" fill="#40D43E" x="381.7773722627738" outline="#CCCCCC">
      <att name="NODE_VISIBLE" value="true" type="string" cy:type="String"/>
      <att name="NODE_LABEL_FONT_SIZE" value="12" type="string" cy:type="String"/>
      <att name="NODE_CUSTOMGRAPHICS_POSITION_6" value="C,C,c,0.00,0.00" type="string" cy:type="String"/>
      <att name="NODE_CUSTOMGRAPHICS_6" value="org.cytoscape.cg.model.NullCustomGraphics,0,[ Remove Graphics ]," type="string" cy:type="String"/>
      <att name="NODE_CUSTOMGRAPHICS_SIZE_7" value="35.0" type="string" cy:type="String"/>
      <att name="NODE_SELECTED" value="false" type="string" cy:type="String"/>
      <att name="NODE_LABEL_COLOR" value="#000000" type="string" cy:type="String"/>
      <att name="NODE_CUSTOMGRAPHICS_SIZE_6" value="35.0" type="string" cy:type="String"/>
      <att name="NODE_CUSTOMGRAPHICS_9" value="org.cytoscape.cg.model.NullCustomGraphics,0,[ Remove Graphics ]," type="string" cy:type="String"/>
      <att name="NODE_CUSTOMGRAPHICS_7" value="org.cytoscape.cg.model.NullCustomGraphics,0,[ Remove Graphics ]," type="string" cy:type="String"/>
      <att name="NODE_LABEL_WIDTH" value="200.0" type="string" cy:type="String"/>
      <att name="NODE_NESTED_NETWORK_IMAGE_VISIBLE" value="true" type="string" cy:type="String"/>
      <att name="NODE_CUSTOMGRAPHICS_1" value="org.cytoscape.cg.model.NullCustomGraphics,0,[ Remove Graphics ]," type="string" cy:type="String"/>
      <att name="NODE_CUSTOMGRAPHICS_4" value="org.cytoscape.cg.model.NullCustomGraphics,0,[ Remove Graphics ]," type="string" cy:type="String"/>
      <att name="NODE_CUSTOMGRAPHICS_8" value="org.cytoscape.cg.model.NullCustomGraphics,0,[ Remove Graphics ]," type="string" cy:type="String"/>
      <att name="NODE_CUSTOMGRAPHICS_SIZE_8" value="35.0" type="string" cy:type="String"/>
      <att name="NODE_LABEL_BACKGROUND_SHAPE" value="NONE" type="string" cy:type="String"/>
      <att name="NODE_SELECTED_PAINT" value="#FFFF00" type="string" cy:type="String"/>
      <att name="NODE_CUSTOMGRAPHICS_SIZE_2" value="35.0" type="string" cy:type="String"/>
      <att name="NODE_TOOLTIP" value="" type="string" cy:type="String"/>
      <att name="COMPOUND_NODE_SHAPE" value="ROUND_RECTANGLE" type="string" cy:type="String"/>
      <att name="NODE_BORDER_STROKE" value="SOLID" type="string" cy:type="String"/>
      <att name="NODE_DEPTH" value="0.0" type="string" cy:type="String"/>
      <att name="NODE_LABEL_BACKGROUND_TRANSPARENCY" value="255" type="string" cy:type="String"/>
      <att name="NODE_LABEL_TRANSPARENCY" value="255" type="string" cy:type="String"/>
      <att name="NODE_LABEL_POSITION" value="C,C,c,0.00,0.00" type="string" cy:type="String"/>
      <att name="NODE_CUSTOMGRAPHICS_POSITION_4" value="C,C,c,0.00,0.00" type="string" cy:type="String"/>
      <att name="NODE_CUSTOMGRAPHICS_SIZE_9" value="35.0" type="string" cy:type="String"/>
      <att name="NODE_CUSTOMGRAPHICS_SIZE_3" value="35.0" type="string" cy:type="String"/>
      <att name="NODE_CUSTOMGRAPHICS_SIZE_1" value="35.0" type="string" cy:type="String"/>
      <att name="NODE_CUSTOMGRAPHICS_POSITION_8" value="C,C,c,0.00,0.00" type="string" cy:type="String"/>
      <att name="NODE_CUSTOMGRAPHICS_POSITION_9" value="C,C,c,0.00,0.00" type="string" cy:type="String"/>
      <att name="COMPOUND_NODE_PADDING" value="10.0" type="string" cy:type="String"/>
      <att name="NODE_CUSTOMGRAPHICS_SIZE_4" value="35.0" type="string" cy:type="String"/>
      <att name="NODE_LABEL_FONT_FACE" value="SansSerif.plain,plain,12" type="string" cy:type="String"/>
      <att name="NODE_CUSTOMGRAPHICS_POSITION_5" value="C,C,c,0.00,0.00" type="string" cy:type="String"/>
      <att name="NODE_CUSTOMGRAPHICS_POSITION_1" value="C,C,c,0.00,0.00" type="string" cy:type="String"/>
      <att name="NODE_CUSTOMGRAPHICS_POSITION_2" value="C,C,c,0.00,0.00" type="string" cy:type="String"/>
      <att name="NODE_TRANSPARENCY" value="255" type="string" cy:type="String"/>
      <att name="NODE_CUSTOMGRAPHICS_2" value="org.cytoscape.cg.model.NullCustomGraphics,0,[ Remove Graphics ]," type="string" cy:type="String"/>
      <att name="NODE_LABEL_ROTATION" value="0.0" type="string" cy:type="String"/>
      <att name="NODE_CUSTOMGRAPHICS_5" value="org.cytoscape.cg.model.NullCustomGraphics,0,[ Remove Graphics ]," type="string" cy:type="String"/>
      <att name="NODE_LABEL" value="" type="string" cy:type="String"/>
      <att name="NODE_CUSTOMGRAPHICS_POSITION_3" value="C,C,c,0.00,0.00" type="string" cy:type="String"/>
      <att name="NODE_CUSTOMGRAPHICS_POSITION_7" value="C,C,c,0.00,0.00" type="string" cy:type="String"/>
      <att name="NODE_LABEL_BACKGROUND_COLOR" value="#B6B6B6" type="string" cy:type="String"/>
      <att name="NODE_BORDER_TRANSPARENCY" value="255" type="string" cy:type="String"/>
      <att name="NODE_CUSTOMGRAPHICS_3" value="org.cytoscape.cg.model.NullCustomGraphics,0,[ Remove Graphics ]," type="string" cy:type="String"/>
      <att name="NODE_CUSTOMGRAPHICS_SIZE_5" value="35.0" type="string" cy:type="String"/>
    </graphics>
  </node>
  <node id="1233" label="zzzz121">
    <att name="shared name" value="zzzz121" type="string" cy:type="String"/>
    <att name="name" value="zzzz121" type="string" cy:type="String"/>
    <att name="selected" value="0" type="boolean" cy:type="Boolean"/>
    <att name="AlbA" value="A0A535IRX7" type="string" cy:type="String"/>
    <att name="AlbB" value="A0A535IQW6" type="string" cy:type="String"/>
    <att name="Fusion" type="string" cy:type="String"/>
    <att name="CDPS" type="string" cy:type="String"/>
    <att name="Genome ID" value="VBJC01000012" type="string" cy:type="String"/>
    <att name="Organism" value="Chloroflexi bacterium." type="string" cy:type="String"/>
    <att name="Phylum" value="Chloroflexota" type="string" cy:type="String"/>
    <att name="Domain" value="Bacteria" type="string" cy:type="String"/>
    <att name="Concatenated Accessions" value="A0A535IRX7||A0A535IQW6" type="string" cy:type="String"/>
    <att name="Concatenated Sequence" value="MSNAVLEAIRTRRVVRALTDQPVEREKLVEVLKAARWAPSGGNRRLHRFVAVQNPLTLRLLRMVSPGMIQRPTAVILICTDWQRMEAYGIPRISRGSPVDVGTAAATMLLAAHALGLGSGIVTSFSKAAVSTVLNLPEHLTPEMFITLGYAAPGGPPPMRSWGKLTWQSLVDWERFPSSMSENMALTEDEALELLAFLVTAARTQASEPNEYGPLRLLSAASRLSQFMLERASPETRALLGGPLKEIPSTDTRMTDYEGYVARLDALCSAVAQHLVRHFGLEEASHE" type="string" cy:type="String"/>
    <att name="Hydantoin associated?" value="Yes" type="string" cy:type="String"/>
    <graphics z="0.0" width="0.0" w="15.0" type="ELLIPSE" h="15.0" y="-40.164233576642346" fill="#4EB3D3" x="-204.22262773722622" outline="#CCCCCC">
      <att name="NODE_VISIBLE" value="true" type="string" cy:type="String"/>
      <att name="NODE_LABEL_FONT_SIZE" value="12" type="string" cy:type="String"/>
      <att name="NODE_CUSTOMGRAPHICS_POSITION_6" value="C,C,c,0.00,0.00" type="string" cy:type="String"/>
      <att name="NODE_CUSTOMGRAPHICS_6" value="org.cytoscape.cg.model.NullCustomGraphics,0,[ Remove Graphics ]," type="string" cy:type="String"/>
      <att name="NODE_CUSTOMGRAPHICS_SIZE_7" value="35.0" type="string" cy:type="String"/>
      <att name="NODE_SELECTED" value="false" type="string" cy:type="String"/>
      <att name="NODE_LABEL_COLOR" value="#000000" type="string" cy:type="String"/>
      <att name="NODE_CUSTOMGRAPHICS_SIZE_6" value="35.0" type="string" cy:type="String"/>
      <att name="NODE_CUSTOMGRAPHICS_9" value="org.cytoscape.cg.model.NullCustomGraphics,0,[ Remove Graphics ]," type="string" cy:type="String"/>
      <att name="NODE_CUSTOMGRAPHICS_7" value="org.cytoscape.cg.model.NullCustomGraphics,0,[ Remove Graphics ]," type="string" cy:type="String"/>
      <att name="NODE_LABEL_WIDTH" value="200.0" type="string" cy:type="String"/>
      <att name="NODE_NESTED_NETWORK_IMAGE_VISIBLE" value="true" type="string" cy:type="String"/>
      <att name="NODE_CUSTOMGRAPHICS_1" value="org.cytoscape.cg.model.NullCustomGraphics,0,[ Remove Graphics ]," type="string" cy:type="String"/>
      <att name="NODE_CUSTOMGRAPHICS_4" value="org.cytoscape.cg.model.NullCustomGraphics,0,[ Remove Graphics ]," type="string" cy:type="String"/>
      <att name="NODE_CUSTOMGRAPHICS_8" value="org.cytoscape.cg.model.NullCustomGraphics,0,[ Remove Graphics ]," type="string" cy:type="String"/>
      <att name="NODE_CUSTOMGRAPHICS_SIZE_8" value="35.0" type="string" cy:type="String"/>
      <att name="NODE_LABEL_BACKGROUND_SHAPE" value="NONE" type="string" cy:type="String"/>
      <att name="NODE_SELECTED_PAINT" value="#FFFF00" type="string" cy:type="String"/>
      <att name="NODE_CUSTOMGRAPHICS_SIZE_2" value="35.0" type="string" cy:type="String"/>
      <att name="NODE_TOOLTIP" value="" type="string" cy:type="String"/>
      <att name="COMPOUND_NODE_SHAPE" value="ROUND_RECTANGLE" type="string" cy:type="String"/>
      <att name="NODE_BORDER_STROKE" value="SOLID" type="string" cy:type="String"/>
      <att name="NODE_DEPTH" value="0.0" type="string" cy:type="String"/>
      <att name="NODE_LABEL_BACKGROUND_TRANSPARENCY" value="255" type="string" cy:type="String"/>
      <att name="NODE_LABEL_TRANSPARENCY" value="255" type="string" cy:type="String"/>
      <att name="NODE_LABEL_POSITION" value="C,C,c,0.00,0.00" type="string" cy:type="String"/>
      <att name="NODE_CUSTOMGRAPHICS_POSITION_4" value="C,C,c,0.00,0.00" type="string" cy:type="String"/>
      <att name="NODE_CUSTOMGRAPHICS_SIZE_9" value="35.0" type="string" cy:type="String"/>
      <att name="NODE_CUSTOMGRAPHICS_SIZE_3" value="35.0" type="string" cy:type="String"/>
      <att name="NODE_CUSTOMGRAPHICS_SIZE_1" value="35.0" type="string" cy:type="String"/>
      <att name="NODE_CUSTOMGRAPHICS_POSITION_8" value="C,C,c,0.00,0.00" type="string" cy:type="String"/>
      <att name="NODE_CUSTOMGRAPHICS_POSITION_9" value="C,C,c,0.00,0.00" type="string" cy:type="String"/>
      <att name="COMPOUND_NODE_PADDING" value="10.0" type="string" cy:type="String"/>
      <att name="NODE_CUSTOMGRAPHICS_SIZE_4" value="35.0" type="string" cy:type="String"/>
      <att name="NODE_LABEL_FONT_FACE" value="SansSerif.plain,plain,12" type="string" cy:type="String"/>
      <att name="NODE_CUSTOMGRAPHICS_POSITION_5" value="C,C,c,0.00,0.00" type="string" cy:type="String"/>
      <att name="NODE_CUSTOMGRAPHICS_POSITION_1" value="C,C,c,0.00,0.00" type="string" cy:type="String"/>
      <att name="NODE_CUSTOMGRAPHICS_POSITION_2" value="C,C,c,0.00,0.00" type="string" cy:type="String"/>
      <att name="NODE_TRANSPARENCY" value="255" type="string" cy:type="String"/>
      <att name="NODE_CUSTOMGRAPHICS_2" value="org.cytoscape.cg.model.NullCustomGraphics,0,[ Remove Graphics ]," type="string" cy:type="String"/>
      <att name="NODE_LABEL_ROTATION" value="0.0" type="string" cy:type="String"/>
      <att name="NODE_CUSTOMGRAPHICS_5" value="org.cytoscape.cg.model.NullCustomGraphics,0,[ Remove Graphics ]," type="string" cy:type="String"/>
      <att name="NODE_LABEL" value="" type="string" cy:type="String"/>
      <att name="NODE_CUSTOMGRAPHICS_POSITION_3" value="C,C,c,0.00,0.00" type="string" cy:type="String"/>
      <att name="NODE_CUSTOMGRAPHICS_POSITION_7" value="C,C,c,0.00,0.00" type="string" cy:type="String"/>
      <att name="NODE_LABEL_BACKGROUND_COLOR" value="#B6B6B6" type="string" cy:type="String"/>
      <att name="NODE_BORDER_TRANSPARENCY" value="255" type="string" cy:type="String"/>
      <att name="NODE_CUSTOMGRAPHICS_3" value="org.cytoscape.cg.model.NullCustomGraphics,0,[ Remove Graphics ]," type="string" cy:type="String"/>
      <att name="NODE_CUSTOMGRAPHICS_SIZE_5" value="35.0" type="string" cy:type="String"/>
    </graphics>
  </node>
  <node id="1229" label="zzzz122">
    <att name="shared name" value="zzzz122" type="string" cy:type="String"/>
    <att name="name" value="zzzz122" type="string" cy:type="String"/>
    <att name="selected" value="0" type="boolean" cy:type="Boolean"/>
    <att name="AlbA" value="A0A536DAC6" type="string" cy:type="String"/>
    <att name="AlbB" value="A0A536DA54" type="string" cy:type="String"/>
    <att name="Fusion" type="string" cy:type="String"/>
    <att name="CDPS" type="string" cy:type="String"/>
    <att name="Genome ID" value="VBGG01000234" type="string" cy:type="String"/>
    <att name="Organism" value="Chloroflexi bacterium." type="string" cy:type="String"/>
    <att name="Phylum" value="Chloroflexota" type="string" cy:type="String"/>
    <att name="Domain" value="Bacteria" type="string" cy:type="String"/>
    <att name="Concatenated Accessions" value="A0A536DAC6||A0A536DA54" type="string" cy:type="String"/>
    <att name="Concatenated Sequence" value="MTATLEQTSSAAETVLQTMRTRRVVRSFTDEPVSEAHLRMILESARWALSAGNRYISKFLVVQDPNRIRLVKAVSPGMLAKPTALIVILTDLHKAAEQQVQIGRDTATEVDIGTAAQNMSVMAHALGLGSCPATSFSRSGVAATLDLPPTLIPEFILQLGHPAPQPRVMRSGAVTKLPVESLTYWEQVGRPMPRQAGGMADKLVVSEDEAYDLLAHLISSAEICTFEPYHYGTFRLLDAASRLMESMLRHESNGNREWLQAFKKEVDEKKVWMMWDRDGYFRFLREAGGKVGQALKERQARSMATAHSRNDR" type="string" cy:type="String"/>
    <att name="Hydantoin associated?" value="Yes" type="string" cy:type="String"/>
    <graphics z="0.0" width="0.0" w="15.0" type="ELLIPSE" h="15.0" y="-111.16423357664235" fill="#4EB3D3" x="-328.2226277372262" outline="#CCCCCC">
      <att name="NODE_VISIBLE" value="true" type="string" cy:type="String"/>
      <att name="NODE_LABEL_FONT_SIZE" value="12" type="string" cy:type="String"/>
      <att name="NODE_CUSTOMGRAPHICS_POSITION_6" value="C,C,c,0.00,0.00" type="string" cy:type="String"/>
      <att name="NODE_CUSTOMGRAPHICS_6" value="org.cytoscape.cg.model.NullCustomGraphics,0,[ Remove Graphics ]," type="string" cy:type="String"/>
      <att name="NODE_CUSTOMGRAPHICS_SIZE_7" value="35.0" type="string" cy:type="String"/>
      <att name="NODE_SELECTED" value="false" type="string" cy:type="String"/>
      <att name="NODE_LABEL_COLOR" value="#000000" type="string" cy:type="String"/>
      <att name="NODE_CUSTOMGRAPHICS_SIZE_6" value="35.0" type="string" cy:type="String"/>
      <att name="NODE_CUSTOMGRAPHICS_9" value="org.cytoscape.cg.model.NullCustomGraphics,0,[ Remove Graphics ]," type="string" cy:type="String"/>
      <att name="NODE_CUSTOMGRAPHICS_7" value="org.cytoscape.cg.model.NullCustomGraphics,0,[ Remove Graphics ]," type="string" cy:type="String"/>
      <att name="NODE_LABEL_WIDTH" value="200.0" type="string" cy:type="String"/>
      <att name="NODE_NESTED_NETWORK_IMAGE_VISIBLE" value="true" type="string" cy:type="String"/>
      <att name="NODE_CUSTOMGRAPHICS_1" value="org.cytoscape.cg.model.NullCustomGraphics,0,[ Remove Graphics ]," type="string" cy:type="String"/>
      <att name="NODE_CUSTOMGRAPHICS_4" value="org.cytoscape.cg.model.NullCustomGraphics,0,[ Remove Graphics ]," type="string" cy:type="String"/>
      <att name="NODE_CUSTOMGRAPHICS_8" value="org.cytoscape.cg.model.NullCustomGraphics,0,[ Remove Graphics ]," type="string" cy:type="String"/>
      <att name="NODE_CUSTOMGRAPHICS_SIZE_8" value="35.0" type="string" cy:type="String"/>
      <att name="NODE_LABEL_BACKGROUND_SHAPE" value="NONE" type="string" cy:type="String"/>
      <att name="NODE_SELECTED_PAINT" value="#FFFF00" type="string" cy:type="String"/>
      <att name="NODE_CUSTOMGRAPHICS_SIZE_2" value="35.0" type="string" cy:type="String"/>
      <att name="NODE_TOOLTIP" value="" type="string" cy:type="String"/>
      <att name="COMPOUND_NODE_SHAPE" value="ROUND_RECTANGLE" type="string" cy:type="String"/>
      <att name="NODE_BORDER_STROKE" value="SOLID" type="string" cy:type="String"/>
      <att name="NODE_DEPTH" value="0.0" type="string" cy:type="String"/>
      <att name="NODE_LABEL_BACKGROUND_TRANSPARENCY" value="255" type="string" cy:type="String"/>
      <att name="NODE_LABEL_TRANSPARENCY" value="255" type="string" cy:type="String"/>
      <att name="NODE_LABEL_POSITION" value="C,C,c,0.00,0.00" type="string" cy:type="String"/>
      <att name="NODE_CUSTOMGRAPHICS_POSITION_4" value="C,C,c,0.00,0.00" type="string" cy:type="String"/>
      <att name="NODE_CUSTOMGRAPHICS_SIZE_9" value="35.0" type="string" cy:type="String"/>
      <att name="NODE_CUSTOMGRAPHICS_SIZE_3" value="35.0" type="string" cy:type="String"/>
      <att name="NODE_CUSTOMGRAPHICS_SIZE_1" value="35.0" type="string" cy:type="String"/>
      <att name="NODE_CUSTOMGRAPHICS_POSITION_8" value="C,C,c,0.00,0.00" type="string" cy:type="String"/>
      <att name="NODE_CUSTOMGRAPHICS_POSITION_9" value="C,C,c,0.00,0.00" type="string" cy:type="String"/>
      <att name="COMPOUND_NODE_PADDING" value="10.0" type="string" cy:type="String"/>
      <att name="NODE_CUSTOMGRAPHICS_SIZE_4" value="35.0" type="string" cy:type="String"/>
      <att name="NODE_LABEL_FONT_FACE" value="SansSerif.plain,plain,12" type="string" cy:type="String"/>
      <att name="NODE_CUSTOMGRAPHICS_POSITION_5" value="C,C,c,0.00,0.00" type="string" cy:type="String"/>
      <att name="NODE_CUSTOMGRAPHICS_POSITION_1" value="C,C,c,0.00,0.00" type="string" cy:type="String"/>
      <att name="NODE_CUSTOMGRAPHICS_POSITION_2" value="C,C,c,0.00,0.00" type="string" cy:type="String"/>
      <att name="NODE_TRANSPARENCY" value="255" type="string" cy:type="String"/>
      <att name="NODE_CUSTOMGRAPHICS_2" value="org.cytoscape.cg.model.NullCustomGraphics,0,[ Remove Graphics ]," type="string" cy:type="String"/>
      <att name="NODE_LABEL_ROTATION" value="0.0" type="string" cy:type="String"/>
      <att name="NODE_CUSTOMGRAPHICS_5" value="org.cytoscape.cg.model.NullCustomGraphics,0,[ Remove Graphics ]," type="string" cy:type="String"/>
      <att name="NODE_LABEL" value="" type="string" cy:type="String"/>
      <att name="NODE_CUSTOMGRAPHICS_POSITION_3" value="C,C,c,0.00,0.00" type="string" cy:type="String"/>
      <att name="NODE_CUSTOMGRAPHICS_POSITION_7" value="C,C,c,0.00,0.00" type="string" cy:type="String"/>
      <att name="NODE_LABEL_BACKGROUND_COLOR" value="#B6B6B6" type="string" cy:type="String"/>
      <att name="NODE_BORDER_TRANSPARENCY" value="255" type="string" cy:type="String"/>
      <att name="NODE_CUSTOMGRAPHICS_3" value="org.cytoscape.cg.model.NullCustomGraphics,0,[ Remove Graphics ]," type="string" cy:type="String"/>
      <att name="NODE_CUSTOMGRAPHICS_SIZE_5" value="35.0" type="string" cy:type="String"/>
    </graphics>
  </node>
  <node id="1225" label="zzzz123">
    <att name="shared name" value="zzzz123" type="string" cy:type="String"/>
    <att name="name" value="zzzz123" type="string" cy:type="String"/>
    <att name="selected" value="0" type="boolean" cy:type="Boolean"/>
    <att name="AlbA" value="A0A537TKH2" type="string" cy:type="String"/>
    <att name="AlbB" value="A0A537TKQ0" type="string" cy:type="String"/>
    <att name="Fusion" type="string" cy:type="String"/>
    <att name="CDPS" type="string" cy:type="String"/>
    <att name="Genome ID" value="VAZD01000173" type="string" cy:type="String"/>
    <att name="Organism" value="Actinomycetia bacterium." type="string" cy:type="String"/>
    <att name="Phylum" value="Actinomycetota" type="string" cy:type="String"/>
    <att name="Domain" value="Bacteria" type="string" cy:type="String"/>
    <att name="Concatenated Accessions" value="A0A537TKH2||A0A537TKQ0" type="string" cy:type="String"/>
    <att name="Concatenated Sequence" value="MDGMIDGAVTETQMTVLEAMRRRRMHRYFDPSPLDDEKLRALAWAATRAPIGGNEPSRFLLVVKDPRLVKTIVEVTPSYIGTMPAAIIAVLTDTEHAEAQMGTQGLEQLSRIDAGAAAEHIALAAVELGIGCYLFRSSNEAALRAVLDLPPVVRVEWLAAVGHPAAKPSLVPKARRQVVYLDVWGGEQWEVRQPMTAARDAIDEPAIYGPFRMVDAVDRLIACSFDDDFLNAIQPELEREKQKVMSDREAFVAWLDDLSARFAAEAKRRNFSEGVGR" type="string" cy:type="String"/>
    <att name="Hydantoin associated?" value="Yes" type="string" cy:type="String"/>
    <graphics z="0.0" width="0.0" w="15.0" type="ELLIPSE" h="15.0" y="98.83576642335765" fill="#4EB3D3" x="-71.22262773722622" outline="#CCCCCC">
      <att name="NODE_VISIBLE" value="true" type="string" cy:type="String"/>
      <att name="NODE_LABEL_FONT_SIZE" value="12" type="string" cy:type="String"/>
      <att name="NODE_CUSTOMGRAPHICS_POSITION_6" value="C,C,c,0.00,0.00" type="string" cy:type="String"/>
      <att name="NODE_CUSTOMGRAPHICS_6" value="org.cytoscape.cg.model.NullCustomGraphics,0,[ Remove Graphics ]," type="string" cy:type="String"/>
      <att name="NODE_CUSTOMGRAPHICS_SIZE_7" value="35.0" type="string" cy:type="String"/>
      <att name="NODE_SELECTED" value="false" type="string" cy:type="String"/>
      <att name="NODE_LABEL_COLOR" value="#000000" type="string" cy:type="String"/>
      <att name="NODE_CUSTOMGRAPHICS_SIZE_6" value="35.0" type="string" cy:type="String"/>
      <att name="NODE_CUSTOMGRAPHICS_9" value="org.cytoscape.cg.model.NullCustomGraphics,0,[ Remove Graphics ]," type="string" cy:type="String"/>
      <att name="NODE_CUSTOMGRAPHICS_7" value="org.cytoscape.cg.model.NullCustomGraphics,0,[ Remove Graphics ]," type="string" cy:type="String"/>
      <att name="NODE_LABEL_WIDTH" value="200.0" type="string" cy:type="String"/>
      <att name="NODE_NESTED_NETWORK_IMAGE_VISIBLE" value="true" type="string" cy:type="String"/>
      <att name="NODE_CUSTOMGRAPHICS_1" value="org.cytoscape.cg.model.NullCustomGraphics,0,[ Remove Graphics ]," type="string" cy:type="String"/>
      <att name="NODE_CUSTOMGRAPHICS_4" value="org.cytoscape.cg.model.NullCustomGraphics,0,[ Remove Graphics ]," type="string" cy:type="String"/>
      <att name="NODE_CUSTOMGRAPHICS_8" value="org.cytoscape.cg.model.NullCustomGraphics,0,[ Remove Graphics ]," type="string" cy:type="String"/>
      <att name="NODE_CUSTOMGRAPHICS_SIZE_8" value="35.0" type="string" cy:type="String"/>
      <att name="NODE_LABEL_BACKGROUND_SHAPE" value="NONE" type="string" cy:type="String"/>
      <att name="NODE_SELECTED_PAINT" value="#FFFF00" type="string" cy:type="String"/>
      <att name="NODE_CUSTOMGRAPHICS_SIZE_2" value="35.0" type="string" cy:type="String"/>
      <att name="NODE_TOOLTIP" value="" type="string" cy:type="String"/>
      <att name="COMPOUND_NODE_SHAPE" value="ROUND_RECTANGLE" type="string" cy:type="String"/>
      <att name="NODE_BORDER_STROKE" value="SOLID" type="string" cy:type="String"/>
      <att name="NODE_DEPTH" value="0.0" type="string" cy:type="String"/>
      <att name="NODE_LABEL_BACKGROUND_TRANSPARENCY" value="255" type="string" cy:type="String"/>
      <att name="NODE_LABEL_TRANSPARENCY" value="255" type="string" cy:type="String"/>
      <att name="NODE_LABEL_POSITION" value="C,C,c,0.00,0.00" type="string" cy:type="String"/>
      <att name="NODE_CUSTOMGRAPHICS_POSITION_4" value="C,C,c,0.00,0.00" type="string" cy:type="String"/>
      <att name="NODE_CUSTOMGRAPHICS_SIZE_9" value="35.0" type="string" cy:type="String"/>
      <att name="NODE_CUSTOMGRAPHICS_SIZE_3" value="35.0" type="string" cy:type="String"/>
      <att name="NODE_CUSTOMGRAPHICS_SIZE_1" value="35.0" type="string" cy:type="String"/>
      <att name="NODE_CUSTOMGRAPHICS_POSITION_8" value="C,C,c,0.00,0.00" type="string" cy:type="String"/>
      <att name="NODE_CUSTOMGRAPHICS_POSITION_9" value="C,C,c,0.00,0.00" type="string" cy:type="String"/>
      <att name="COMPOUND_NODE_PADDING" value="10.0" type="string" cy:type="String"/>
      <att name="NODE_CUSTOMGRAPHICS_SIZE_4" value="35.0" type="string" cy:type="String"/>
      <att name="NODE_LABEL_FONT_FACE" value="SansSerif.plain,plain,12" type="string" cy:type="String"/>
      <att name="NODE_CUSTOMGRAPHICS_POSITION_5" value="C,C,c,0.00,0.00" type="string" cy:type="String"/>
      <att name="NODE_CUSTOMGRAPHICS_POSITION_1" value="C,C,c,0.00,0.00" type="string" cy:type="String"/>
      <att name="NODE_CUSTOMGRAPHICS_POSITION_2" value="C,C,c,0.00,0.00" type="string" cy:type="String"/>
      <att name="NODE_TRANSPARENCY" value="255" type="string" cy:type="String"/>
      <att name="NODE_CUSTOMGRAPHICS_2" value="org.cytoscape.cg.model.NullCustomGraphics,0,[ Remove Graphics ]," type="string" cy:type="String"/>
      <att name="NODE_LABEL_ROTATION" value="0.0" type="string" cy:type="String"/>
      <att name="NODE_CUSTOMGRAPHICS_5" value="org.cytoscape.cg.model.NullCustomGraphics,0,[ Remove Graphics ]," type="string" cy:type="String"/>
      <att name="NODE_LABEL" value="" type="string" cy:type="String"/>
      <att name="NODE_CUSTOMGRAPHICS_POSITION_3" value="C,C,c,0.00,0.00" type="string" cy:type="String"/>
      <att name="NODE_CUSTOMGRAPHICS_POSITION_7" value="C,C,c,0.00,0.00" type="string" cy:type="String"/>
      <att name="NODE_LABEL_BACKGROUND_COLOR" value="#B6B6B6" type="string" cy:type="String"/>
      <att name="NODE_BORDER_TRANSPARENCY" value="255" type="string" cy:type="String"/>
      <att name="NODE_CUSTOMGRAPHICS_3" value="org.cytoscape.cg.model.NullCustomGraphics,0,[ Remove Graphics ]," type="string" cy:type="String"/>
      <att name="NODE_CUSTOMGRAPHICS_SIZE_5" value="35.0" type="string" cy:type="String"/>
    </graphics>
  </node>
  <node id="1221" label="zzzz124">
    <att name="shared name" value="zzzz124" type="string" cy:type="String"/>
    <att name="name" value="zzzz124" type="string" cy:type="String"/>
    <att name="selected" value="0" type="boolean" cy:type="Boolean"/>
    <att name="AlbA" value="A0A538LHW8" type="string" cy:type="String"/>
    <att name="AlbB" value="A0A538LHX7" type="string" cy:type="String"/>
    <att name="Fusion" type="string" cy:type="String"/>
    <att name="CDPS" type="string" cy:type="String"/>
    <att name="Genome ID" value="VAWM01000049" type="string" cy:type="String"/>
    <att name="Organism" value="Actinomycetia bacterium." type="string" cy:type="String"/>
    <att name="Phylum" value="Actinomycetota" type="string" cy:type="String"/>
    <att name="Domain" value="Bacteria" type="string" cy:type="String"/>
    <att name="Concatenated Accessions" value="A0A538LHW8||A0A538LHX7" type="string" cy:type="String"/>
    <att name="Concatenated Sequence" value="MTGAAGPAIGVLEALRRRRMHRYFDPSPLSEETLRTLAWAATRAPAGGNQPSRFLLVVNDPPLVKTVVEVTPSYIGTMPAAIIVILTDLERAEAQMGTQGREQLARIDAGAAAENIALAAVELGIGCYLFRSSNEAALRAVLDLPPAVRVEWLAAIGTPAATPSPAPRAPRQVVYVDRWGGEQWETQSPMSGTTDQAAFRLATFLVTAARDLVDEPAIYGPFRMVDAVDRLMAGVFDDDFLRDLKPTLEREKQKVMSDRDAFVTWLDELAAKFASEAKRRNLAEEGR" type="string" cy:type="String"/>
    <att name="Hydantoin associated?" value="Yes" type="string" cy:type="String"/>
    <graphics z="0.0" width="0.0" w="15.0" type="ELLIPSE" h="15.0" y="124.83576642335765" fill="#4EB3D3" x="-116.22262773722622" outline="#CCCCCC">
      <att name="NODE_VISIBLE" value="true" type="string" cy:type="String"/>
      <att name="NODE_LABEL_FONT_SIZE" value="12" type="string" cy:type="String"/>
      <att name="NODE_CUSTOMGRAPHICS_POSITION_6" value="C,C,c,0.00,0.00" type="string" cy:type="String"/>
      <att name="NODE_CUSTOMGRAPHICS_6" value="org.cytoscape.cg.model.NullCustomGraphics,0,[ Remove Graphics ]," type="string" cy:type="String"/>
      <att name="NODE_CUSTOMGRAPHICS_SIZE_7" value="35.0" type="string" cy:type="String"/>
      <att name="NODE_SELECTED" value="false" type="string" cy:type="String"/>
      <att name="NODE_LABEL_COLOR" value="#000000" type="string" cy:type="String"/>
      <att name="NODE_CUSTOMGRAPHICS_SIZE_6" value="35.0" type="string" cy:type="String"/>
      <att name="NODE_CUSTOMGRAPHICS_9" value="org.cytoscape.cg.model.NullCustomGraphics,0,[ Remove Graphics ]," type="string" cy:type="String"/>
      <att name="NODE_CUSTOMGRAPHICS_7" value="org.cytoscape.cg.model.NullCustomGraphics,0,[ Remove Graphics ]," type="string" cy:type="String"/>
      <att name="NODE_LABEL_WIDTH" value="200.0" type="string" cy:type="String"/>
      <att name="NODE_NESTED_NETWORK_IMAGE_VISIBLE" value="true" type="string" cy:type="String"/>
      <att name="NODE_CUSTOMGRAPHICS_1" value="org.cytoscape.cg.model.NullCustomGraphics,0,[ Remove Graphics ]," type="string" cy:type="String"/>
      <att name="NODE_CUSTOMGRAPHICS_4" value="org.cytoscape.cg.model.NullCustomGraphics,0,[ Remove Graphics ]," type="string" cy:type="String"/>
      <att name="NODE_CUSTOMGRAPHICS_8" value="org.cytoscape.cg.model.NullCustomGraphics,0,[ Remove Graphics ]," type="string" cy:type="String"/>
      <att name="NODE_CUSTOMGRAPHICS_SIZE_8" value="35.0" type="string" cy:type="String"/>
      <att name="NODE_LABEL_BACKGROUND_SHAPE" value="NONE" type="string" cy:type="String"/>
      <att name="NODE_SELECTED_PAINT" value="#FFFF00" type="string" cy:type="String"/>
      <att name="NODE_CUSTOMGRAPHICS_SIZE_2" value="35.0" type="string" cy:type="String"/>
      <att name="NODE_TOOLTIP" value="" type="string" cy:type="String"/>
      <att name="COMPOUND_NODE_SHAPE" value="ROUND_RECTANGLE" type="string" cy:type="String"/>
      <att name="NODE_BORDER_STROKE" value="SOLID" type="string" cy:type="String"/>
      <att name="NODE_DEPTH" value="0.0" type="string" cy:type="String"/>
      <att name="NODE_LABEL_BACKGROUND_TRANSPARENCY" value="255" type="string" cy:type="String"/>
      <att name="NODE_LABEL_TRANSPARENCY" value="255" type="string" cy:type="String"/>
      <att name="NODE_LABEL_POSITION" value="C,C,c,0.00,0.00" type="string" cy:type="String"/>
      <att name="NODE_CUSTOMGRAPHICS_POSITION_4" value="C,C,c,0.00,0.00" type="string" cy:type="String"/>
      <att name="NODE_CUSTOMGRAPHICS_SIZE_9" value="35.0" type="string" cy:type="String"/>
      <att name="NODE_CUSTOMGRAPHICS_SIZE_3" value="35.0" type="string" cy:type="String"/>
      <att name="NODE_CUSTOMGRAPHICS_SIZE_1" value="35.0" type="string" cy:type="String"/>
      <att name="NODE_CUSTOMGRAPHICS_POSITION_8" value="C,C,c,0.00,0.00" type="string" cy:type="String"/>
      <att name="NODE_CUSTOMGRAPHICS_POSITION_9" value="C,C,c,0.00,0.00" type="string" cy:type="String"/>
      <att name="COMPOUND_NODE_PADDING" value="10.0" type="string" cy:type="String"/>
      <att name="NODE_CUSTOMGRAPHICS_SIZE_4" value="35.0" type="string" cy:type="String"/>
      <att name="NODE_LABEL_FONT_FACE" value="SansSerif.plain,plain,12" type="string" cy:type="String"/>
      <att name="NODE_CUSTOMGRAPHICS_POSITION_5" value="C,C,c,0.00,0.00" type="string" cy:type="String"/>
      <att name="NODE_CUSTOMGRAPHICS_POSITION_1" value="C,C,c,0.00,0.00" type="string" cy:type="String"/>
      <att name="NODE_CUSTOMGRAPHICS_POSITION_2" value="C,C,c,0.00,0.00" type="string" cy:type="String"/>
      <att name="NODE_TRANSPARENCY" value="255" type="string" cy:type="String"/>
      <att name="NODE_CUSTOMGRAPHICS_2" value="org.cytoscape.cg.model.NullCustomGraphics,0,[ Remove Graphics ]," type="string" cy:type="String"/>
      <att name="NODE_LABEL_ROTATION" value="0.0" type="string" cy:type="String"/>
      <att name="NODE_CUSTOMGRAPHICS_5" value="org.cytoscape.cg.model.NullCustomGraphics,0,[ Remove Graphics ]," type="string" cy:type="String"/>
      <att name="NODE_LABEL" value="" type="string" cy:type="String"/>
      <att name="NODE_CUSTOMGRAPHICS_POSITION_3" value="C,C,c,0.00,0.00" type="string" cy:type="String"/>
      <att name="NODE_CUSTOMGRAPHICS_POSITION_7" value="C,C,c,0.00,0.00" type="string" cy:type="String"/>
      <att name="NODE_LABEL_BACKGROUND_COLOR" value="#B6B6B6" type="string" cy:type="String"/>
      <att name="NODE_BORDER_TRANSPARENCY" value="255" type="string" cy:type="String"/>
      <att name="NODE_CUSTOMGRAPHICS_3" value="org.cytoscape.cg.model.NullCustomGraphics,0,[ Remove Graphics ]," type="string" cy:type="String"/>
      <att name="NODE_CUSTOMGRAPHICS_SIZE_5" value="35.0" type="string" cy:type="String"/>
    </graphics>
  </node>
  <node id="1217" label="zzzz125">
    <att name="shared name" value="zzzz125" type="string" cy:type="String"/>
    <att name="name" value="zzzz125" type="string" cy:type="String"/>
    <att name="selected" value="0" type="boolean" cy:type="Boolean"/>
    <att name="AlbA" value="A0A538P5Q5" type="string" cy:type="String"/>
    <att name="AlbB" value="A0A538P5R0" type="string" cy:type="String"/>
    <att name="Fusion" type="string" cy:type="String"/>
    <att name="CDPS" type="string" cy:type="String"/>
    <att name="Genome ID" value="VBPT01000188" type="string" cy:type="String"/>
    <att name="Organism" value="Thaumarchaeota archaeon." type="string" cy:type="String"/>
    <att name="Phylum" value="Nitrososphaerota" type="string" cy:type="String"/>
    <att name="Domain" value="Archaea" type="string" cy:type="String"/>
    <att name="Concatenated Accessions" value="A0A538P5Q5||A0A538P5R0" type="string" cy:type="String"/>
    <att name="Concatenated Sequence" value="MELFEALRKRRAVRDFTEQAIPDDILMKLAYAARRAPTGGNTPYRRILVVNDRKRIRLIKQVSPGILGQPTALIVIFTDLEVTRELGKLGNVCATIDAGAAAENVALAATDLHLGACFTKSYSETGVKEILNIPDGYRTEVMLQLGYPRKDQPRSMRPREGADATYHNRFGGSMTSGEYVYELATYLLTSARGCIEEPLLYGPLRLIEALSRLVTISQYAPCVKKDEFLLAAKKRIDQNKYVVMQSEEEFTKFLDSLIKEFTAELKKRNKLD" type="string" cy:type="String"/>
    <att name="Hydantoin associated?" value="Yes" type="string" cy:type="String"/>
    <graphics z="0.0" width="0.0" w="15.0" type="ELLIPSE" h="15.0" y="151.83576642335765" fill="#40D43E" x="203.77737226277378" outline="#CCCCCC">
      <att name="NODE_VISIBLE" value="true" type="string" cy:type="String"/>
      <att name="NODE_LABEL_FONT_SIZE" value="12" type="string" cy:type="String"/>
      <att name="NODE_CUSTOMGRAPHICS_POSITION_6" value="C,C,c,0.00,0.00" type="string" cy:type="String"/>
      <att name="NODE_CUSTOMGRAPHICS_6" value="org.cytoscape.cg.model.NullCustomGraphics,0,[ Remove Graphics ]," type="string" cy:type="String"/>
      <att name="NODE_CUSTOMGRAPHICS_SIZE_7" value="35.0" type="string" cy:type="String"/>
      <att name="NODE_SELECTED" value="false" type="string" cy:type="String"/>
      <att name="NODE_LABEL_COLOR" value="#000000" type="string" cy:type="String"/>
      <att name="NODE_CUSTOMGRAPHICS_SIZE_6" value="35.0" type="string" cy:type="String"/>
      <att name="NODE_CUSTOMGRAPHICS_9" value="org.cytoscape.cg.model.NullCustomGraphics,0,[ Remove Graphics ]," type="string" cy:type="String"/>
      <att name="NODE_CUSTOMGRAPHICS_7" value="org.cytoscape.cg.model.NullCustomGraphics,0,[ Remove Graphics ]," type="string" cy:type="String"/>
      <att name="NODE_LABEL_WIDTH" value="200.0" type="string" cy:type="String"/>
      <att name="NODE_NESTED_NETWORK_IMAGE_VISIBLE" value="true" type="string" cy:type="String"/>
      <att name="NODE_CUSTOMGRAPHICS_1" value="org.cytoscape.cg.model.NullCustomGraphics,0,[ Remove Graphics ]," type="string" cy:type="String"/>
      <att name="NODE_CUSTOMGRAPHICS_4" value="org.cytoscape.cg.model.NullCustomGraphics,0,[ Remove Graphics ]," type="string" cy:type="String"/>
      <att name="NODE_CUSTOMGRAPHICS_8" value="org.cytoscape.cg.model.NullCustomGraphics,0,[ Remove Graphics ]," type="string" cy:type="String"/>
      <att name="NODE_CUSTOMGRAPHICS_SIZE_8" value="35.0" type="string" cy:type="String"/>
      <att name="NODE_LABEL_BACKGROUND_SHAPE" value="NONE" type="string" cy:type="String"/>
      <att name="NODE_SELECTED_PAINT" value="#FFFF00" type="string" cy:type="String"/>
      <att name="NODE_CUSTOMGRAPHICS_SIZE_2" value="35.0" type="string" cy:type="String"/>
      <att name="NODE_TOOLTIP" value="" type="string" cy:type="String"/>
      <att name="COMPOUND_NODE_SHAPE" value="ROUND_RECTANGLE" type="string" cy:type="String"/>
      <att name="NODE_BORDER_STROKE" value="SOLID" type="string" cy:type="String"/>
      <att name="NODE_DEPTH" value="0.0" type="string" cy:type="String"/>
      <att name="NODE_LABEL_BACKGROUND_TRANSPARENCY" value="255" type="string" cy:type="String"/>
      <att name="NODE_LABEL_TRANSPARENCY" value="255" type="string" cy:type="String"/>
      <att name="NODE_LABEL_POSITION" value="C,C,c,0.00,0.00" type="string" cy:type="String"/>
      <att name="NODE_CUSTOMGRAPHICS_POSITION_4" value="C,C,c,0.00,0.00" type="string" cy:type="String"/>
      <att name="NODE_CUSTOMGRAPHICS_SIZE_9" value="35.0" type="string" cy:type="String"/>
      <att name="NODE_CUSTOMGRAPHICS_SIZE_3" value="35.0" type="string" cy:type="String"/>
      <att name="NODE_CUSTOMGRAPHICS_SIZE_1" value="35.0" type="string" cy:type="String"/>
      <att name="NODE_CUSTOMGRAPHICS_POSITION_8" value="C,C,c,0.00,0.00" type="string" cy:type="String"/>
      <att name="NODE_CUSTOMGRAPHICS_POSITION_9" value="C,C,c,0.00,0.00" type="string" cy:type="String"/>
      <att name="COMPOUND_NODE_PADDING" value="10.0" type="string" cy:type="String"/>
      <att name="NODE_CUSTOMGRAPHICS_SIZE_4" value="35.0" type="string" cy:type="String"/>
      <att name="NODE_LABEL_FONT_FACE" value="SansSerif.plain,plain,12" type="string" cy:type="String"/>
      <att name="NODE_CUSTOMGRAPHICS_POSITION_5" value="C,C,c,0.00,0.00" type="string" cy:type="String"/>
      <att name="NODE_CUSTOMGRAPHICS_POSITION_1" value="C,C,c,0.00,0.00" type="string" cy:type="String"/>
      <att name="NODE_CUSTOMGRAPHICS_POSITION_2" value="C,C,c,0.00,0.00" type="string" cy:type="String"/>
      <att name="NODE_TRANSPARENCY" value="255" type="string" cy:type="String"/>
      <att name="NODE_CUSTOMGRAPHICS_2" value="org.cytoscape.cg.model.NullCustomGraphics,0,[ Remove Graphics ]," type="string" cy:type="String"/>
      <att name="NODE_LABEL_ROTATION" value="0.0" type="string" cy:type="String"/>
      <att name="NODE_CUSTOMGRAPHICS_5" value="org.cytoscape.cg.model.NullCustomGraphics,0,[ Remove Graphics ]," type="string" cy:type="String"/>
      <att name="NODE_LABEL" value="" type="string" cy:type="String"/>
      <att name="NODE_CUSTOMGRAPHICS_POSITION_3" value="C,C,c,0.00,0.00" type="string" cy:type="String"/>
      <att name="NODE_CUSTOMGRAPHICS_POSITION_7" value="C,C,c,0.00,0.00" type="string" cy:type="String"/>
      <att name="NODE_LABEL_BACKGROUND_COLOR" value="#B6B6B6" type="string" cy:type="String"/>
      <att name="NODE_BORDER_TRANSPARENCY" value="255" type="string" cy:type="String"/>
      <att name="NODE_CUSTOMGRAPHICS_3" value="org.cytoscape.cg.model.NullCustomGraphics,0,[ Remove Graphics ]," type="string" cy:type="String"/>
      <att name="NODE_CUSTOMGRAPHICS_SIZE_5" value="35.0" type="string" cy:type="String"/>
    </graphics>
  </node>
  <node id="1213" label="zzzz126">
    <att name="shared name" value="zzzz126" type="string" cy:type="String"/>
    <att name="name" value="zzzz126" type="string" cy:type="String"/>
    <att name="selected" value="0" type="boolean" cy:type="Boolean"/>
    <att name="AlbA" value="A0A561DPD1" type="string" cy:type="String"/>
    <att name="AlbB" value="A0A561DPD7" type="string" cy:type="String"/>
    <att name="Fusion" type="string" cy:type="String"/>
    <att name="CDPS" type="string" cy:type="String"/>
    <att name="Genome ID" value="VIVN01000003" type="string" cy:type="String"/>
    <att name="Organism" value="Neobacillus bataviensis." type="string" cy:type="String"/>
    <att name="Phylum" value="Bacillota" type="string" cy:type="String"/>
    <att name="Domain" value="Bacteria" type="string" cy:type="String"/>
    <att name="Concatenated Accessions" value="A0A561DPD1||A0A561DPD7" type="string" cy:type="String"/>
    <att name="Concatenated Sequence" value="MEVIDAIKSRRSTRSFEQRPLPNEVIQDIESAILSSPSGSNAQESHFVVVQDQSQIHLIKRFAPGLSGNPAAIVVLCSNGTAALEQGGIDTSEVLRFVNLGIAASYIILAAHSNGVGNCPVRSFHGPSIKRILELPNNVDPELLISLGYSDTPPRPKTSKEKQEVISYDKYGSNMTSMEATKTKEEILEHLRDYVAYTLTSAKGLYREPYSYGPMRLMDSLEKALSLLQEAGIKDENLDQVLSSIRKERWRAMTDKKGFAQAIDTSILELVNLSIDSKKKEECI" type="string" cy:type="String"/>
    <att name="Hydantoin associated?" value="Yes" type="string" cy:type="String"/>
    <graphics z="0.0" width="0.0" w="15.0" type="ELLIPSE" h="15.0" y="189.83576642335765" fill="#4EB3D3" x="318.7773722627738" outline="#CCCCCC">
      <att name="NODE_VISIBLE" value="true" type="string" cy:type="String"/>
      <att name="NODE_LABEL_FONT_SIZE" value="12" type="string" cy:type="String"/>
      <att name="NODE_CUSTOMGRAPHICS_POSITION_6" value="C,C,c,0.00,0.00" type="string" cy:type="String"/>
      <att name="NODE_CUSTOMGRAPHICS_6" value="org.cytoscape.cg.model.NullCustomGraphics,0,[ Remove Graphics ]," type="string" cy:type="String"/>
      <att name="NODE_CUSTOMGRAPHICS_SIZE_7" value="35.0" type="string" cy:type="String"/>
      <att name="NODE_SELECTED" value="false" type="string" cy:type="String"/>
      <att name="NODE_LABEL_COLOR" value="#000000" type="string" cy:type="String"/>
      <att name="NODE_CUSTOMGRAPHICS_SIZE_6" value="35.0" type="string" cy:type="String"/>
      <att name="NODE_CUSTOMGRAPHICS_9" value="org.cytoscape.cg.model.NullCustomGraphics,0,[ Remove Graphics ]," type="string" cy:type="String"/>
      <att name="NODE_CUSTOMGRAPHICS_7" value="org.cytoscape.cg.model.NullCustomGraphics,0,[ Remove Graphics ]," type="string" cy:type="String"/>
      <att name="NODE_LABEL_WIDTH" value="200.0" type="string" cy:type="String"/>
      <att name="NODE_NESTED_NETWORK_IMAGE_VISIBLE" value="true" type="string" cy:type="String"/>
      <att name="NODE_CUSTOMGRAPHICS_1" value="org.cytoscape.cg.model.NullCustomGraphics,0,[ Remove Graphics ]," type="string" cy:type="String"/>
      <att name="NODE_CUSTOMGRAPHICS_4" value="org.cytoscape.cg.model.NullCustomGraphics,0,[ Remove Graphics ]," type="string" cy:type="String"/>
      <att name="NODE_CUSTOMGRAPHICS_8" value="org.cytoscape.cg.model.NullCustomGraphics,0,[ Remove Graphics ]," type="string" cy:type="String"/>
      <att name="NODE_CUSTOMGRAPHICS_SIZE_8" value="35.0" type="string" cy:type="String"/>
      <att name="NODE_LABEL_BACKGROUND_SHAPE" value="NONE" type="string" cy:type="String"/>
      <att name="NODE_SELECTED_PAINT" value="#FFFF00" type="string" cy:type="String"/>
      <att name="NODE_CUSTOMGRAPHICS_SIZE_2" value="35.0" type="string" cy:type="String"/>
      <att name="NODE_TOOLTIP" value="" type="string" cy:type="String"/>
      <att name="COMPOUND_NODE_SHAPE" value="ROUND_RECTANGLE" type="string" cy:type="String"/>
      <att name="NODE_BORDER_STROKE" value="SOLID" type="string" cy:type="String"/>
      <att name="NODE_DEPTH" value="0.0" type="string" cy:type="String"/>
      <att name="NODE_LABEL_BACKGROUND_TRANSPARENCY" value="255" type="string" cy:type="String"/>
      <att name="NODE_LABEL_TRANSPARENCY" value="255" type="string" cy:type="String"/>
      <att name="NODE_LABEL_POSITION" value="C,C,c,0.00,0.00" type="string" cy:type="String"/>
      <att name="NODE_CUSTOMGRAPHICS_POSITION_4" value="C,C,c,0.00,0.00" type="string" cy:type="String"/>
      <att name="NODE_CUSTOMGRAPHICS_SIZE_9" value="35.0" type="string" cy:type="String"/>
      <att name="NODE_CUSTOMGRAPHICS_SIZE_3" value="35.0" type="string" cy:type="String"/>
      <att name="NODE_CUSTOMGRAPHICS_SIZE_1" value="35.0" type="string" cy:type="String"/>
      <att name="NODE_CUSTOMGRAPHICS_POSITION_8" value="C,C,c,0.00,0.00" type="string" cy:type="String"/>
      <att name="NODE_CUSTOMGRAPHICS_POSITION_9" value="C,C,c,0.00,0.00" type="string" cy:type="String"/>
      <att name="COMPOUND_NODE_PADDING" value="10.0" type="string" cy:type="String"/>
      <att name="NODE_CUSTOMGRAPHICS_SIZE_4" value="35.0" type="string" cy:type="String"/>
      <att name="NODE_LABEL_FONT_FACE" value="SansSerif.plain,plain,12" type="string" cy:type="String"/>
      <att name="NODE_CUSTOMGRAPHICS_POSITION_5" value="C,C,c,0.00,0.00" type="string" cy:type="String"/>
      <att name="NODE_CUSTOMGRAPHICS_POSITION_1" value="C,C,c,0.00,0.00" type="string" cy:type="String"/>
      <att name="NODE_CUSTOMGRAPHICS_POSITION_2" value="C,C,c,0.00,0.00" type="string" cy:type="String"/>
      <att name="NODE_TRANSPARENCY" value="255" type="string" cy:type="String"/>
      <att name="NODE_CUSTOMGRAPHICS_2" value="org.cytoscape.cg.model.NullCustomGraphics,0,[ Remove Graphics ]," type="string" cy:type="String"/>
      <att name="NODE_LABEL_ROTATION" value="0.0" type="string" cy:type="String"/>
      <att name="NODE_CUSTOMGRAPHICS_5" value="org.cytoscape.cg.model.NullCustomGraphics,0,[ Remove Graphics ]," type="string" cy:type="String"/>
      <att name="NODE_LABEL" value="" type="string" cy:type="String"/>
      <att name="NODE_CUSTOMGRAPHICS_POSITION_3" value="C,C,c,0.00,0.00" type="string" cy:type="String"/>
      <att name="NODE_CUSTOMGRAPHICS_POSITION_7" value="C,C,c,0.00,0.00" type="string" cy:type="String"/>
      <att name="NODE_LABEL_BACKGROUND_COLOR" value="#B6B6B6" type="string" cy:type="String"/>
      <att name="NODE_BORDER_TRANSPARENCY" value="255" type="string" cy:type="String"/>
      <att name="NODE_CUSTOMGRAPHICS_3" value="org.cytoscape.cg.model.NullCustomGraphics,0,[ Remove Graphics ]," type="string" cy:type="String"/>
      <att name="NODE_CUSTOMGRAPHICS_SIZE_5" value="35.0" type="string" cy:type="String"/>
    </graphics>
  </node>
  <node id="1209" label="zzzz127">
    <att name="shared name" value="zzzz127" type="string" cy:type="String"/>
    <att name="name" value="zzzz127" type="string" cy:type="String"/>
    <att name="selected" value="0" type="boolean" cy:type="Boolean"/>
    <att name="AlbA" value="A0A5C0CAA2" type="string" cy:type="String"/>
    <att name="AlbB" value="A0A5C0C984" type="string" cy:type="String"/>
    <att name="Fusion" type="string" cy:type="String"/>
    <att name="CDPS" value="A0A5C0C941" type="string" cy:type="String"/>
    <att name="Genome ID" value="MN190176" type="string" cy:type="String"/>
    <att name="Organism" value="Streptomyces chrestomyceticus." type="string" cy:type="String"/>
    <att name="Phylum" value="Actinomycetota" type="string" cy:type="String"/>
    <att name="Domain" value="Bacteria" type="string" cy:type="String"/>
    <att name="Concatenated Accessions" value="A0A5C0CAA2||A0A5C0C984" type="string" cy:type="String"/>
    <att name="Concatenated Sequence" value="MTCPAGTTPEAAGSAAARTAFLELLRTRAVVRRYTREPVDDTLLDALLDVMPAAPTAANKQAWGFVAVQDPYTVRCLRAFAPGMIGLPPLVVTACFDRDRAAREDSGPTDIGLLCVAMAVQNLLLAAHATGLGGCPVSSFSRTAVRRLLALPPRLEPVLLVPVGHPADPVRPSARRHRDEVIRHGTWTPPADDSTGPDRMAPGHPRPTTAPDLTDDIVLLAAFLLSSAHGLLDEPPAYGPARCADGARRALELLDAYGEPDPALLNVRTRLEDAMCGSMADVDLPTLLRTACEQMLDVVTARRAGAPHGPAEG" type="string" cy:type="String"/>
    <att name="Hydantoin associated?" type="string" cy:type="String"/>
    <graphics z="0.0" width="0.0" w="15.0" type="ELLIPSE" h="15.0" y="242.83576642335765" fill="#4EB3D3" x="-315.2226277372262" outline="#CCCCCC">
      <att name="NODE_VISIBLE" value="true" type="string" cy:type="String"/>
      <att name="NODE_LABEL_FONT_SIZE" value="12" type="string" cy:type="String"/>
      <att name="NODE_CUSTOMGRAPHICS_POSITION_6" value="C,C,c,0.00,0.00" type="string" cy:type="String"/>
      <att name="NODE_CUSTOMGRAPHICS_6" value="org.cytoscape.cg.model.NullCustomGraphics,0,[ Remove Graphics ]," type="string" cy:type="String"/>
      <att name="NODE_CUSTOMGRAPHICS_SIZE_7" value="35.0" type="string" cy:type="String"/>
      <att name="NODE_SELECTED" value="false" type="string" cy:type="String"/>
      <att name="NODE_LABEL_COLOR" value="#000000" type="string" cy:type="String"/>
      <att name="NODE_CUSTOMGRAPHICS_SIZE_6" value="35.0" type="string" cy:type="String"/>
      <att name="NODE_CUSTOMGRAPHICS_9" value="org.cytoscape.cg.model.NullCustomGraphics,0,[ Remove Graphics ]," type="string" cy:type="String"/>
      <att name="NODE_CUSTOMGRAPHICS_7" value="org.cytoscape.cg.model.NullCustomGraphics,0,[ Remove Graphics ]," type="string" cy:type="String"/>
      <att name="NODE_LABEL_WIDTH" value="200.0" type="string" cy:type="String"/>
      <att name="NODE_NESTED_NETWORK_IMAGE_VISIBLE" value="true" type="string" cy:type="String"/>
      <att name="NODE_CUSTOMGRAPHICS_1" value="org.cytoscape.cg.model.NullCustomGraphics,0,[ Remove Graphics ]," type="string" cy:type="String"/>
      <att name="NODE_CUSTOMGRAPHICS_4" value="org.cytoscape.cg.model.NullCustomGraphics,0,[ Remove Graphics ]," type="string" cy:type="String"/>
      <att name="NODE_CUSTOMGRAPHICS_8" value="org.cytoscape.cg.model.NullCustomGraphics,0,[ Remove Graphics ]," type="string" cy:type="String"/>
      <att name="NODE_CUSTOMGRAPHICS_SIZE_8" value="35.0" type="string" cy:type="String"/>
      <att name="NODE_LABEL_BACKGROUND_SHAPE" value="NONE" type="string" cy:type="String"/>
      <att name="NODE_SELECTED_PAINT" value="#FFFF00" type="string" cy:type="String"/>
      <att name="NODE_CUSTOMGRAPHICS_SIZE_2" value="35.0" type="string" cy:type="String"/>
      <att name="NODE_TOOLTIP" value="" type="string" cy:type="String"/>
      <att name="COMPOUND_NODE_SHAPE" value="ROUND_RECTANGLE" type="string" cy:type="String"/>
      <att name="NODE_BORDER_STROKE" value="SOLID" type="string" cy:type="String"/>
      <att name="NODE_DEPTH" value="0.0" type="string" cy:type="String"/>
      <att name="NODE_LABEL_BACKGROUND_TRANSPARENCY" value="255" type="string" cy:type="String"/>
      <att name="NODE_LABEL_TRANSPARENCY" value="255" type="string" cy:type="String"/>
      <att name="NODE_LABEL_POSITION" value="C,C,c,0.00,0.00" type="string" cy:type="String"/>
      <att name="NODE_CUSTOMGRAPHICS_POSITION_4" value="C,C,c,0.00,0.00" type="string" cy:type="String"/>
      <att name="NODE_CUSTOMGRAPHICS_SIZE_9" value="35.0" type="string" cy:type="String"/>
      <att name="NODE_CUSTOMGRAPHICS_SIZE_3" value="35.0" type="string" cy:type="String"/>
      <att name="NODE_CUSTOMGRAPHICS_SIZE_1" value="35.0" type="string" cy:type="String"/>
      <att name="NODE_CUSTOMGRAPHICS_POSITION_8" value="C,C,c,0.00,0.00" type="string" cy:type="String"/>
      <att name="NODE_CUSTOMGRAPHICS_POSITION_9" value="C,C,c,0.00,0.00" type="string" cy:type="String"/>
      <att name="COMPOUND_NODE_PADDING" value="10.0" type="string" cy:type="String"/>
      <att name="NODE_CUSTOMGRAPHICS_SIZE_4" value="35.0" type="string" cy:type="String"/>
      <att name="NODE_LABEL_FONT_FACE" value="SansSerif.plain,plain,12" type="string" cy:type="String"/>
      <att name="NODE_CUSTOMGRAPHICS_POSITION_5" value="C,C,c,0.00,0.00" type="string" cy:type="String"/>
      <att name="NODE_CUSTOMGRAPHICS_POSITION_1" value="C,C,c,0.00,0.00" type="string" cy:type="String"/>
      <att name="NODE_CUSTOMGRAPHICS_POSITION_2" value="C,C,c,0.00,0.00" type="string" cy:type="String"/>
      <att name="NODE_TRANSPARENCY" value="255" type="string" cy:type="String"/>
      <att name="NODE_CUSTOMGRAPHICS_2" value="org.cytoscape.cg.model.NullCustomGraphics,0,[ Remove Graphics ]," type="string" cy:type="String"/>
      <att name="NODE_LABEL_ROTATION" value="0.0" type="string" cy:type="String"/>
      <att name="NODE_CUSTOMGRAPHICS_5" value="org.cytoscape.cg.model.NullCustomGraphics,0,[ Remove Graphics ]," type="string" cy:type="String"/>
      <att name="NODE_LABEL" value="" type="string" cy:type="String"/>
      <att name="NODE_CUSTOMGRAPHICS_POSITION_3" value="C,C,c,0.00,0.00" type="string" cy:type="String"/>
      <att name="NODE_CUSTOMGRAPHICS_POSITION_7" value="C,C,c,0.00,0.00" type="string" cy:type="String"/>
      <att name="NODE_LABEL_BACKGROUND_COLOR" value="#B6B6B6" type="string" cy:type="String"/>
      <att name="NODE_BORDER_TRANSPARENCY" value="255" type="string" cy:type="String"/>
      <att name="NODE_CUSTOMGRAPHICS_3" value="org.cytoscape.cg.model.NullCustomGraphics,0,[ Remove Graphics ]," type="string" cy:type="String"/>
      <att name="NODE_CUSTOMGRAPHICS_SIZE_5" value="35.0" type="string" cy:type="String"/>
    </graphics>
  </node>
  <node id="1205" label="zzzz128">
    <att name="shared name" value="zzzz128" type="string" cy:type="String"/>
    <att name="name" value="zzzz128" type="string" cy:type="String"/>
    <att name="selected" value="0" type="boolean" cy:type="Boolean"/>
    <att name="AlbA" value="A0A5C5SRH0" type="string" cy:type="String"/>
    <att name="AlbB" value="A0A5C5SPA5" type="string" cy:type="String"/>
    <att name="Fusion" type="string" cy:type="String"/>
    <att name="CDPS" type="string" cy:type="String"/>
    <att name="Genome ID" value="VOHC01000024" type="string" cy:type="String"/>
    <att name="Organism" value="Planomicrobium sp. CPCC 101079." type="string" cy:type="String"/>
    <att name="Phylum" value="Bacillota" type="string" cy:type="String"/>
    <att name="Domain" value="Bacteria" type="string" cy:type="String"/>
    <att name="Concatenated Accessions" value="A0A5C5SRH0||A0A5C5SPA5" type="string" cy:type="String"/>
    <att name="Concatenated Sequence" value="MDTLEAMKTRRSSRSFEDRPVPKEVIAVIEDAIMHSPSGSNAQESHFVIVQNQEQIRRIKRFAQGVSGKPPVLVVLCSNKNEALVRGGVDTLEVLRFVNLGIVASQILLAAQSQGVGSCPARSFHKKSIKEILGLPEEIEPELLISLGYSNEKPRQKTIKSAKEVISHDKYQGMTNTKDENLAKEHLLDFVGYVLTSTRGLYREPQSYGPMRMIDTLEKALMLLKEQGLEEESLDQIMGILRENRWKVTADPEAYALAIDEAIQHLVTVTLQEKD" type="string" cy:type="String"/>
    <att name="Hydantoin associated?" value="Yes" type="string" cy:type="String"/>
    <graphics z="0.0" width="0.0" w="15.0" type="ELLIPSE" h="15.0" y="138.83576642335765" fill="#4EB3D3" x="350.7773722627738" outline="#CCCCCC">
      <att name="NODE_VISIBLE" value="true" type="string" cy:type="String"/>
      <att name="NODE_LABEL_FONT_SIZE" value="12" type="string" cy:type="String"/>
      <att name="NODE_CUSTOMGRAPHICS_POSITION_6" value="C,C,c,0.00,0.00" type="string" cy:type="String"/>
      <att name="NODE_CUSTOMGRAPHICS_6" value="org.cytoscape.cg.model.NullCustomGraphics,0,[ Remove Graphics ]," type="string" cy:type="String"/>
      <att name="NODE_CUSTOMGRAPHICS_SIZE_7" value="35.0" type="string" cy:type="String"/>
      <att name="NODE_SELECTED" value="false" type="string" cy:type="String"/>
      <att name="NODE_LABEL_COLOR" value="#000000" type="string" cy:type="String"/>
      <att name="NODE_CUSTOMGRAPHICS_SIZE_6" value="35.0" type="string" cy:type="String"/>
      <att name="NODE_CUSTOMGRAPHICS_9" value="org.cytoscape.cg.model.NullCustomGraphics,0,[ Remove Graphics ]," type="string" cy:type="String"/>
      <att name="NODE_CUSTOMGRAPHICS_7" value="org.cytoscape.cg.model.NullCustomGraphics,0,[ Remove Graphics ]," type="string" cy:type="String"/>
      <att name="NODE_LABEL_WIDTH" value="200.0" type="string" cy:type="String"/>
      <att name="NODE_NESTED_NETWORK_IMAGE_VISIBLE" value="true" type="string" cy:type="String"/>
      <att name="NODE_CUSTOMGRAPHICS_1" value="org.cytoscape.cg.model.NullCustomGraphics,0,[ Remove Graphics ]," type="string" cy:type="String"/>
      <att name="NODE_CUSTOMGRAPHICS_4" value="org.cytoscape.cg.model.NullCustomGraphics,0,[ Remove Graphics ]," type="string" cy:type="String"/>
      <att name="NODE_CUSTOMGRAPHICS_8" value="org.cytoscape.cg.model.NullCustomGraphics,0,[ Remove Graphics ]," type="string" cy:type="String"/>
      <att name="NODE_CUSTOMGRAPHICS_SIZE_8" value="35.0" type="string" cy:type="String"/>
      <att name="NODE_LABEL_BACKGROUND_SHAPE" value="NONE" type="string" cy:type="String"/>
      <att name="NODE_SELECTED_PAINT" value="#FFFF00" type="string" cy:type="String"/>
      <att name="NODE_CUSTOMGRAPHICS_SIZE_2" value="35.0" type="string" cy:type="String"/>
      <att name="NODE_TOOLTIP" value="" type="string" cy:type="String"/>
      <att name="COMPOUND_NODE_SHAPE" value="ROUND_RECTANGLE" type="string" cy:type="String"/>
      <att name="NODE_BORDER_STROKE" value="SOLID" type="string" cy:type="String"/>
      <att name="NODE_DEPTH" value="0.0" type="string" cy:type="String"/>
      <att name="NODE_LABEL_BACKGROUND_TRANSPARENCY" value="255" type="string" cy:type="String"/>
      <att name="NODE_LABEL_TRANSPARENCY" value="255" type="string" cy:type="String"/>
      <att name="NODE_LABEL_POSITION" value="C,C,c,0.00,0.00" type="string" cy:type="String"/>
      <att name="NODE_CUSTOMGRAPHICS_POSITION_4" value="C,C,c,0.00,0.00" type="string" cy:type="String"/>
      <att name="NODE_CUSTOMGRAPHICS_SIZE_9" value="35.0" type="string" cy:type="String"/>
      <att name="NODE_CUSTOMGRAPHICS_SIZE_3" value="35.0" type="string" cy:type="String"/>
      <att name="NODE_CUSTOMGRAPHICS_SIZE_1" value="35.0" type="string" cy:type="String"/>
      <att name="NODE_CUSTOMGRAPHICS_POSITION_8" value="C,C,c,0.00,0.00" type="string" cy:type="String"/>
      <att name="NODE_CUSTOMGRAPHICS_POSITION_9" value="C,C,c,0.00,0.00" type="string" cy:type="String"/>
      <att name="COMPOUND_NODE_PADDING" value="10.0" type="string" cy:type="String"/>
      <att name="NODE_CUSTOMGRAPHICS_SIZE_4" value="35.0" type="string" cy:type="String"/>
      <att name="NODE_LABEL_FONT_FACE" value="SansSerif.plain,plain,12" type="string" cy:type="String"/>
      <att name="NODE_CUSTOMGRAPHICS_POSITION_5" value="C,C,c,0.00,0.00" type="string" cy:type="String"/>
      <att name="NODE_CUSTOMGRAPHICS_POSITION_1" value="C,C,c,0.00,0.00" type="string" cy:type="String"/>
      <att name="NODE_CUSTOMGRAPHICS_POSITION_2" value="C,C,c,0.00,0.00" type="string" cy:type="String"/>
      <att name="NODE_TRANSPARENCY" value="255" type="string" cy:type="String"/>
      <att name="NODE_CUSTOMGRAPHICS_2" value="org.cytoscape.cg.model.NullCustomGraphics,0,[ Remove Graphics ]," type="string" cy:type="String"/>
      <att name="NODE_LABEL_ROTATION" value="0.0" type="string" cy:type="String"/>
      <att name="NODE_CUSTOMGRAPHICS_5" value="org.cytoscape.cg.model.NullCustomGraphics,0,[ Remove Graphics ]," type="string" cy:type="String"/>
      <att name="NODE_LABEL" value="" type="string" cy:type="String"/>
      <att name="NODE_CUSTOMGRAPHICS_POSITION_3" value="C,C,c,0.00,0.00" type="string" cy:type="String"/>
      <att name="NODE_CUSTOMGRAPHICS_POSITION_7" value="C,C,c,0.00,0.00" type="string" cy:type="String"/>
      <att name="NODE_LABEL_BACKGROUND_COLOR" value="#B6B6B6" type="string" cy:type="String"/>
      <att name="NODE_BORDER_TRANSPARENCY" value="255" type="string" cy:type="String"/>
      <att name="NODE_CUSTOMGRAPHICS_3" value="org.cytoscape.cg.model.NullCustomGraphics,0,[ Remove Graphics ]," type="string" cy:type="String"/>
      <att name="NODE_CUSTOMGRAPHICS_SIZE_5" value="35.0" type="string" cy:type="String"/>
    </graphics>
  </node>
  <node id="1201" label="zzzz129">
    <att name="shared name" value="zzzz129" type="string" cy:type="String"/>
    <att name="name" value="zzzz129" type="string" cy:type="String"/>
    <att name="selected" value="0" type="boolean" cy:type="Boolean"/>
    <att name="AlbA" value="A0A5D8QDP8" type="string" cy:type="String"/>
    <att name="AlbB" value="A0A5D8QGB3" type="string" cy:type="String"/>
    <att name="Fusion" type="string" cy:type="String"/>
    <att name="CDPS" type="string" cy:type="String"/>
    <att name="Genome ID" value="VTPS01000007" type="string" cy:type="String"/>
    <att name="Organism" value="Calorimonas adulescens." type="string" cy:type="String"/>
    <att name="Phylum" value="Bacillota" type="string" cy:type="String"/>
    <att name="Domain" value="Bacteria" type="string" cy:type="String"/>
    <att name="Concatenated Accessions" value="A0A5D8QDP8||A0A5D8QGB3" type="string" cy:type="String"/>
    <att name="Concatenated Sequence" value="MTTMDLYEAIKGRRSIRRYRDESVYEDAIFKIVEAGTWAPSASNLQPWHFTIILNKNMINRIKSFSPGMFNENPPCIIVISLNSSIVKDHGEDMGEGHISDLAMAAQNMMLMAYNLGLGSCIKLSFSREAVKKLLNLEDDIEPRFLITIGYPDESPEPPSRRDTREVSDVVRMLSDRVDYRDVLAFMVTSAVGLFHEPKLYGPLRLLESASMLIEYAKGNDIQDETLDEINSRIKKCTKLVMTNEEKFEEGVNEILKLIIEAL" type="string" cy:type="String"/>
    <att name="Hydantoin associated?" value="Yes" type="string" cy:type="String"/>
    <graphics z="0.0" width="0.0" w="15.0" type="ELLIPSE" h="15.0" y="362.83576642335765" fill="#4EB3D3" x="259.7773722627738" outline="#CCCCCC">
      <att name="NODE_VISIBLE" value="true" type="string" cy:type="String"/>
      <att name="NODE_LABEL_FONT_SIZE" value="12" type="string" cy:type="String"/>
      <att name="NODE_CUSTOMGRAPHICS_POSITION_6" value="C,C,c,0.00,0.00" type="string" cy:type="String"/>
      <att name="NODE_CUSTOMGRAPHICS_6" value="org.cytoscape.cg.model.NullCustomGraphics,0,[ Remove Graphics ]," type="string" cy:type="String"/>
      <att name="NODE_CUSTOMGRAPHICS_SIZE_7" value="35.0" type="string" cy:type="String"/>
      <att name="NODE_SELECTED" value="false" type="string" cy:type="String"/>
      <att name="NODE_LABEL_COLOR" value="#000000" type="string" cy:type="String"/>
      <att name="NODE_CUSTOMGRAPHICS_SIZE_6" value="35.0" type="string" cy:type="String"/>
      <att name="NODE_CUSTOMGRAPHICS_9" value="org.cytoscape.cg.model.NullCustomGraphics,0,[ Remove Graphics ]," type="string" cy:type="String"/>
      <att name="NODE_CUSTOMGRAPHICS_7" value="org.cytoscape.cg.model.NullCustomGraphics,0,[ Remove Graphics ]," type="string" cy:type="String"/>
      <att name="NODE_LABEL_WIDTH" value="200.0" type="string" cy:type="String"/>
      <att name="NODE_NESTED_NETWORK_IMAGE_VISIBLE" value="true" type="string" cy:type="String"/>
      <att name="NODE_CUSTOMGRAPHICS_1" value="org.cytoscape.cg.model.NullCustomGraphics,0,[ Remove Graphics ]," type="string" cy:type="String"/>
      <att name="NODE_CUSTOMGRAPHICS_4" value="org.cytoscape.cg.model.NullCustomGraphics,0,[ Remove Graphics ]," type="string" cy:type="String"/>
      <att name="NODE_CUSTOMGRAPHICS_8" value="org.cytoscape.cg.model.NullCustomGraphics,0,[ Remove Graphics ]," type="string" cy:type="String"/>
      <att name="NODE_CUSTOMGRAPHICS_SIZE_8" value="35.0" type="string" cy:type="String"/>
      <att name="NODE_LABEL_BACKGROUND_SHAPE" value="NONE" type="string" cy:type="String"/>
      <att name="NODE_SELECTED_PAINT" value="#FFFF00" type="string" cy:type="String"/>
      <att name="NODE_CUSTOMGRAPHICS_SIZE_2" value="35.0" type="string" cy:type="String"/>
      <att name="NODE_TOOLTIP" value="" type="string" cy:type="String"/>
      <att name="COMPOUND_NODE_SHAPE" value="ROUND_RECTANGLE" type="string" cy:type="String"/>
      <att name="NODE_BORDER_STROKE" value="SOLID" type="string" cy:type="String"/>
      <att name="NODE_DEPTH" value="0.0" type="string" cy:type="String"/>
      <att name="NODE_LABEL_BACKGROUND_TRANSPARENCY" value="255" type="string" cy:type="String"/>
      <att name="NODE_LABEL_TRANSPARENCY" value="255" type="string" cy:type="String"/>
      <att name="NODE_LABEL_POSITION" value="C,C,c,0.00,0.00" type="string" cy:type="String"/>
      <att name="NODE_CUSTOMGRAPHICS_POSITION_4" value="C,C,c,0.00,0.00" type="string" cy:type="String"/>
      <att name="NODE_CUSTOMGRAPHICS_SIZE_9" value="35.0" type="string" cy:type="String"/>
      <att name="NODE_CUSTOMGRAPHICS_SIZE_3" value="35.0" type="string" cy:type="String"/>
      <att name="NODE_CUSTOMGRAPHICS_SIZE_1" value="35.0" type="string" cy:type="String"/>
      <att name="NODE_CUSTOMGRAPHICS_POSITION_8" value="C,C,c,0.00,0.00" type="string" cy:type="String"/>
      <att name="NODE_CUSTOMGRAPHICS_POSITION_9" value="C,C,c,0.00,0.00" type="string" cy:type="String"/>
      <att name="COMPOUND_NODE_PADDING" value="10.0" type="string" cy:type="String"/>
      <att name="NODE_CUSTOMGRAPHICS_SIZE_4" value="35.0" type="string" cy:type="String"/>
      <att name="NODE_LABEL_FONT_FACE" value="SansSerif.plain,plain,12" type="string" cy:type="String"/>
      <att name="NODE_CUSTOMGRAPHICS_POSITION_5" value="C,C,c,0.00,0.00" type="string" cy:type="String"/>
      <att name="NODE_CUSTOMGRAPHICS_POSITION_1" value="C,C,c,0.00,0.00" type="string" cy:type="String"/>
      <att name="NODE_CUSTOMGRAPHICS_POSITION_2" value="C,C,c,0.00,0.00" type="string" cy:type="String"/>
      <att name="NODE_TRANSPARENCY" value="255" type="string" cy:type="String"/>
      <att name="NODE_CUSTOMGRAPHICS_2" value="org.cytoscape.cg.model.NullCustomGraphics,0,[ Remove Graphics ]," type="string" cy:type="String"/>
      <att name="NODE_LABEL_ROTATION" value="0.0" type="string" cy:type="String"/>
      <att name="NODE_CUSTOMGRAPHICS_5" value="org.cytoscape.cg.model.NullCustomGraphics,0,[ Remove Graphics ]," type="string" cy:type="String"/>
      <att name="NODE_LABEL" value="" type="string" cy:type="String"/>
      <att name="NODE_CUSTOMGRAPHICS_POSITION_3" value="C,C,c,0.00,0.00" type="string" cy:type="String"/>
      <att name="NODE_CUSTOMGRAPHICS_POSITION_7" value="C,C,c,0.00,0.00" type="string" cy:type="String"/>
      <att name="NODE_LABEL_BACKGROUND_COLOR" value="#B6B6B6" type="string" cy:type="String"/>
      <att name="NODE_BORDER_TRANSPARENCY" value="255" type="string" cy:type="String"/>
      <att name="NODE_CUSTOMGRAPHICS_3" value="org.cytoscape.cg.model.NullCustomGraphics,0,[ Remove Graphics ]," type="string" cy:type="String"/>
      <att name="NODE_CUSTOMGRAPHICS_SIZE_5" value="35.0" type="string" cy:type="String"/>
    </graphics>
  </node>
  <node id="1197" label="zzzz130">
    <att name="shared name" value="zzzz130" type="string" cy:type="String"/>
    <att name="name" value="zzzz130" type="string" cy:type="String"/>
    <att name="selected" value="0" type="boolean" cy:type="Boolean"/>
    <att name="AlbA" value="A0A5M9N6Z4" type="string" cy:type="String"/>
    <att name="AlbB" value="A0A5M9N9D9" type="string" cy:type="String"/>
    <att name="Fusion" type="string" cy:type="String"/>
    <att name="CDPS" type="string" cy:type="String"/>
    <att name="Genome ID" value="VXJK01000109" type="string" cy:type="String"/>
    <att name="Organism" value="Clostridium sp. HV4-5-A1G." type="string" cy:type="String"/>
    <att name="Phylum" value="Bacillota" type="string" cy:type="String"/>
    <att name="Domain" value="Bacteria" type="string" cy:type="String"/>
    <att name="Concatenated Accessions" value="A0A5M9N6Z4||A0A5M9N9D9" type="string" cy:type="String"/>
    <att name="Concatenated Sequence" value="MADSTLLNIMKKRRSIRAFSKKAIARSEVMKLLEGAVTAPSGSNIQSWLFGIMDDIKQLNKIFPFSPGLIGKPPCIIVVCSNRKLAYDRGGKLGSDEMAIMDVSMASENIILLATERGWGTCPVKSFNGEAVRKILKLPDYISPDLIISIGYPQNEPKSPPKKKLEDVVFYNKWEEKIMSEKLIQLLAYIVSSAVGCIDEPKIYGSLRLIDTAQKIIELFDELDLVKDKKLVEIANIINREKLLCMSDNTAFEQMLNDVSNKLVQLIDERE" type="string" cy:type="String"/>
    <att name="Hydantoin associated?" value="Yes" type="string" cy:type="String"/>
    <graphics z="0.0" width="0.0" w="15.0" type="ELLIPSE" h="15.0" y="-315.16423357664235" fill="#4EB3D3" x="131.77737226277378" outline="#CCCCCC">
      <att name="NODE_VISIBLE" value="true" type="string" cy:type="String"/>
      <att name="NODE_LABEL_FONT_SIZE" value="12" type="string" cy:type="String"/>
      <att name="NODE_CUSTOMGRAPHICS_POSITION_6" value="C,C,c,0.00,0.00" type="string" cy:type="String"/>
      <att name="NODE_CUSTOMGRAPHICS_6" value="org.cytoscape.cg.model.NullCustomGraphics,0,[ Remove Graphics ]," type="string" cy:type="String"/>
      <att name="NODE_CUSTOMGRAPHICS_SIZE_7" value="35.0" type="string" cy:type="String"/>
      <att name="NODE_SELECTED" value="false" type="string" cy:type="String"/>
      <att name="NODE_LABEL_COLOR" value="#000000" type="string" cy:type="String"/>
      <att name="NODE_CUSTOMGRAPHICS_SIZE_6" value="35.0" type="string" cy:type="String"/>
      <att name="NODE_CUSTOMGRAPHICS_9" value="org.cytoscape.cg.model.NullCustomGraphics,0,[ Remove Graphics ]," type="string" cy:type="String"/>
      <att name="NODE_CUSTOMGRAPHICS_7" value="org.cytoscape.cg.model.NullCustomGraphics,0,[ Remove Graphics ]," type="string" cy:type="String"/>
      <att name="NODE_LABEL_WIDTH" value="200.0" type="string" cy:type="String"/>
      <att name="NODE_NESTED_NETWORK_IMAGE_VISIBLE" value="true" type="string" cy:type="String"/>
      <att name="NODE_CUSTOMGRAPHICS_1" value="org.cytoscape.cg.model.NullCustomGraphics,0,[ Remove Graphics ]," type="string" cy:type="String"/>
      <att name="NODE_CUSTOMGRAPHICS_4" value="org.cytoscape.cg.model.NullCustomGraphics,0,[ Remove Graphics ]," type="string" cy:type="String"/>
      <att name="NODE_CUSTOMGRAPHICS_8" value="org.cytoscape.cg.model.NullCustomGraphics,0,[ Remove Graphics ]," type="string" cy:type="String"/>
      <att name="NODE_CUSTOMGRAPHICS_SIZE_8" value="35.0" type="string" cy:type="String"/>
      <att name="NODE_LABEL_BACKGROUND_SHAPE" value="NONE" type="string" cy:type="String"/>
      <att name="NODE_SELECTED_PAINT" value="#FFFF00" type="string" cy:type="String"/>
      <att name="NODE_CUSTOMGRAPHICS_SIZE_2" value="35.0" type="string" cy:type="String"/>
      <att name="NODE_TOOLTIP" value="" type="string" cy:type="String"/>
      <att name="COMPOUND_NODE_SHAPE" value="ROUND_RECTANGLE" type="string" cy:type="String"/>
      <att name="NODE_BORDER_STROKE" value="SOLID" type="string" cy:type="String"/>
      <att name="NODE_DEPTH" value="0.0" type="string" cy:type="String"/>
      <att name="NODE_LABEL_BACKGROUND_TRANSPARENCY" value="255" type="string" cy:type="String"/>
      <att name="NODE_LABEL_TRANSPARENCY" value="255" type="string" cy:type="String"/>
      <att name="NODE_LABEL_POSITION" value="C,C,c,0.00,0.00" type="string" cy:type="String"/>
      <att name="NODE_CUSTOMGRAPHICS_POSITION_4" value="C,C,c,0.00,0.00" type="string" cy:type="String"/>
      <att name="NODE_CUSTOMGRAPHICS_SIZE_9" value="35.0" type="string" cy:type="String"/>
      <att name="NODE_CUSTOMGRAPHICS_SIZE_3" value="35.0" type="string" cy:type="String"/>
      <att name="NODE_CUSTOMGRAPHICS_SIZE_1" value="35.0" type="string" cy:type="String"/>
      <att name="NODE_CUSTOMGRAPHICS_POSITION_8" value="C,C,c,0.00,0.00" type="string" cy:type="String"/>
      <att name="NODE_CUSTOMGRAPHICS_POSITION_9" value="C,C,c,0.00,0.00" type="string" cy:type="String"/>
      <att name="COMPOUND_NODE_PADDING" value="10.0" type="string" cy:type="String"/>
      <att name="NODE_CUSTOMGRAPHICS_SIZE_4" value="35.0" type="string" cy:type="String"/>
      <att name="NODE_LABEL_FONT_FACE" value="SansSerif.plain,plain,12" type="string" cy:type="String"/>
      <att name="NODE_CUSTOMGRAPHICS_POSITION_5" value="C,C,c,0.00,0.00" type="string" cy:type="String"/>
      <att name="NODE_CUSTOMGRAPHICS_POSITION_1" value="C,C,c,0.00,0.00" type="string" cy:type="String"/>
      <att name="NODE_CUSTOMGRAPHICS_POSITION_2" value="C,C,c,0.00,0.00" type="string" cy:type="String"/>
      <att name="NODE_TRANSPARENCY" value="255" type="string" cy:type="String"/>
      <att name="NODE_CUSTOMGRAPHICS_2" value="org.cytoscape.cg.model.NullCustomGraphics,0,[ Remove Graphics ]," type="string" cy:type="String"/>
      <att name="NODE_LABEL_ROTATION" value="0.0" type="string" cy:type="String"/>
      <att name="NODE_CUSTOMGRAPHICS_5" value="org.cytoscape.cg.model.NullCustomGraphics,0,[ Remove Graphics ]," type="string" cy:type="String"/>
      <att name="NODE_LABEL" value="" type="string" cy:type="String"/>
      <att name="NODE_CUSTOMGRAPHICS_POSITION_3" value="C,C,c,0.00,0.00" type="string" cy:type="String"/>
      <att name="NODE_CUSTOMGRAPHICS_POSITION_7" value="C,C,c,0.00,0.00" type="string" cy:type="String"/>
      <att name="NODE_LABEL_BACKGROUND_COLOR" value="#B6B6B6" type="string" cy:type="String"/>
      <att name="NODE_BORDER_TRANSPARENCY" value="255" type="string" cy:type="String"/>
      <att name="NODE_CUSTOMGRAPHICS_3" value="org.cytoscape.cg.model.NullCustomGraphics,0,[ Remove Graphics ]," type="string" cy:type="String"/>
      <att name="NODE_CUSTOMGRAPHICS_SIZE_5" value="35.0" type="string" cy:type="String"/>
    </graphics>
  </node>
  <node id="1193" label="zzzz131">
    <att name="shared name" value="zzzz131" type="string" cy:type="String"/>
    <att name="name" value="zzzz131" type="string" cy:type="String"/>
    <att name="selected" value="0" type="boolean" cy:type="Boolean"/>
    <att name="AlbA" value="A0A5N8YT87" type="string" cy:type="String"/>
    <att name="AlbB" value="A0A5N8YTD7" type="string" cy:type="String"/>
    <att name="Fusion" type="string" cy:type="String"/>
    <att name="CDPS" type="string" cy:type="String"/>
    <att name="Genome ID" value="VEXF01000003" type="string" cy:type="String"/>
    <att name="Organism" value="SAR202 cluster bacterium AD-804-J14_MRT_500m." type="string" cy:type="String"/>
    <att name="Phylum" value="Chloroflexota" type="string" cy:type="String"/>
    <att name="Domain" value="Bacteria" type="string" cy:type="String"/>
    <att name="Concatenated Accessions" value="A0A5N8YT87||A0A5N8YTD7" type="string" cy:type="String"/>
    <att name="Concatenated Sequence" value="MTNQILKAIKSRRVSRGLQDAPIERNIIEQVLEAGRWAPSAGNRRPHRFVVVQDQLTLRLLRMVCPGMFQHPTAIIIICRDLDELSRHGIPPHEKTMYIDVGTAAENMILAAHSLGLGTGPVTSFSKAGVSEILNMPHRLIPEMILCMGWPIPGKQQASGKWRVIRWEDLTFWETFKMSSNMVLTESEAIELLAFLITAARTQIDEPPDYAPMRMLTAAGRLREFILDRVSPEGHQFLKEFLNPAPKSFRQAGLEQYSASLDELCRKIARHLIGRSGFGGKVV" type="string" cy:type="String"/>
    <att name="Hydantoin associated?" type="string" cy:type="String"/>
    <graphics z="0.0" width="0.0" w="15.0" type="ELLIPSE" h="15.0" y="-0.16423357664234572" fill="#4EB3D3" x="-221.22262773722622" outline="#CCCCCC">
      <att name="NODE_VISIBLE" value="true" type="string" cy:type="String"/>
      <att name="NODE_LABEL_FONT_SIZE" value="12" type="string" cy:type="String"/>
      <att name="NODE_CUSTOMGRAPHICS_POSITION_6" value="C,C,c,0.00,0.00" type="string" cy:type="String"/>
      <att name="NODE_CUSTOMGRAPHICS_6" value="org.cytoscape.cg.model.NullCustomGraphics,0,[ Remove Graphics ]," type="string" cy:type="String"/>
      <att name="NODE_CUSTOMGRAPHICS_SIZE_7" value="35.0" type="string" cy:type="String"/>
      <att name="NODE_SELECTED" value="false" type="string" cy:type="String"/>
      <att name="NODE_LABEL_COLOR" value="#000000" type="string" cy:type="String"/>
      <att name="NODE_CUSTOMGRAPHICS_SIZE_6" value="35.0" type="string" cy:type="String"/>
      <att name="NODE_CUSTOMGRAPHICS_9" value="org.cytoscape.cg.model.NullCustomGraphics,0,[ Remove Graphics ]," type="string" cy:type="String"/>
      <att name="NODE_CUSTOMGRAPHICS_7" value="org.cytoscape.cg.model.NullCustomGraphics,0,[ Remove Graphics ]," type="string" cy:type="String"/>
      <att name="NODE_LABEL_WIDTH" value="200.0" type="string" cy:type="String"/>
      <att name="NODE_NESTED_NETWORK_IMAGE_VISIBLE" value="true" type="string" cy:type="String"/>
      <att name="NODE_CUSTOMGRAPHICS_1" value="org.cytoscape.cg.model.NullCustomGraphics,0,[ Remove Graphics ]," type="string" cy:type="String"/>
      <att name="NODE_CUSTOMGRAPHICS_4" value="org.cytoscape.cg.model.NullCustomGraphics,0,[ Remove Graphics ]," type="string" cy:type="String"/>
      <att name="NODE_CUSTOMGRAPHICS_8" value="org.cytoscape.cg.model.NullCustomGraphics,0,[ Remove Graphics ]," type="string" cy:type="String"/>
      <att name="NODE_CUSTOMGRAPHICS_SIZE_8" value="35.0" type="string" cy:type="String"/>
      <att name="NODE_LABEL_BACKGROUND_SHAPE" value="NONE" type="string" cy:type="String"/>
      <att name="NODE_SELECTED_PAINT" value="#FFFF00" type="string" cy:type="String"/>
      <att name="NODE_CUSTOMGRAPHICS_SIZE_2" value="35.0" type="string" cy:type="String"/>
      <att name="NODE_TOOLTIP" value="" type="string" cy:type="String"/>
      <att name="COMPOUND_NODE_SHAPE" value="ROUND_RECTANGLE" type="string" cy:type="String"/>
      <att name="NODE_BORDER_STROKE" value="SOLID" type="string" cy:type="String"/>
      <att name="NODE_DEPTH" value="0.0" type="string" cy:type="String"/>
      <att name="NODE_LABEL_BACKGROUND_TRANSPARENCY" value="255" type="string" cy:type="String"/>
      <att name="NODE_LABEL_TRANSPARENCY" value="255" type="string" cy:type="String"/>
      <att name="NODE_LABEL_POSITION" value="C,C,c,0.00,0.00" type="string" cy:type="String"/>
      <att name="NODE_CUSTOMGRAPHICS_POSITION_4" value="C,C,c,0.00,0.00" type="string" cy:type="String"/>
      <att name="NODE_CUSTOMGRAPHICS_SIZE_9" value="35.0" type="string" cy:type="String"/>
      <att name="NODE_CUSTOMGRAPHICS_SIZE_3" value="35.0" type="string" cy:type="String"/>
      <att name="NODE_CUSTOMGRAPHICS_SIZE_1" value="35.0" type="string" cy:type="String"/>
      <att name="NODE_CUSTOMGRAPHICS_POSITION_8" value="C,C,c,0.00,0.00" type="string" cy:type="String"/>
      <att name="NODE_CUSTOMGRAPHICS_POSITION_9" value="C,C,c,0.00,0.00" type="string" cy:type="String"/>
      <att name="COMPOUND_NODE_PADDING" value="10.0" type="string" cy:type="String"/>
      <att name="NODE_CUSTOMGRAPHICS_SIZE_4" value="35.0" type="string" cy:type="String"/>
      <att name="NODE_LABEL_FONT_FACE" value="SansSerif.plain,plain,12" type="string" cy:type="String"/>
      <att name="NODE_CUSTOMGRAPHICS_POSITION_5" value="C,C,c,0.00,0.00" type="string" cy:type="String"/>
      <att name="NODE_CUSTOMGRAPHICS_POSITION_1" value="C,C,c,0.00,0.00" type="string" cy:type="String"/>
      <att name="NODE_CUSTOMGRAPHICS_POSITION_2" value="C,C,c,0.00,0.00" type="string" cy:type="String"/>
      <att name="NODE_TRANSPARENCY" value="255" type="string" cy:type="String"/>
      <att name="NODE_CUSTOMGRAPHICS_2" value="org.cytoscape.cg.model.NullCustomGraphics,0,[ Remove Graphics ]," type="string" cy:type="String"/>
      <att name="NODE_LABEL_ROTATION" value="0.0" type="string" cy:type="String"/>
      <att name="NODE_CUSTOMGRAPHICS_5" value="org.cytoscape.cg.model.NullCustomGraphics,0,[ Remove Graphics ]," type="string" cy:type="String"/>
      <att name="NODE_LABEL" value="" type="string" cy:type="String"/>
      <att name="NODE_CUSTOMGRAPHICS_POSITION_3" value="C,C,c,0.00,0.00" type="string" cy:type="String"/>
      <att name="NODE_CUSTOMGRAPHICS_POSITION_7" value="C,C,c,0.00,0.00" type="string" cy:type="String"/>
      <att name="NODE_LABEL_BACKGROUND_COLOR" value="#B6B6B6" type="string" cy:type="String"/>
      <att name="NODE_BORDER_TRANSPARENCY" value="255" type="string" cy:type="String"/>
      <att name="NODE_CUSTOMGRAPHICS_3" value="org.cytoscape.cg.model.NullCustomGraphics,0,[ Remove Graphics ]," type="string" cy:type="String"/>
      <att name="NODE_CUSTOMGRAPHICS_SIZE_5" value="35.0" type="string" cy:type="String"/>
    </graphics>
  </node>
  <node id="1189" label="zzzz134">
    <att name="shared name" value="zzzz134" type="string" cy:type="String"/>
    <att name="name" value="zzzz134" type="string" cy:type="String"/>
    <att name="selected" value="0" type="boolean" cy:type="Boolean"/>
    <att name="AlbA" value="A0A662VE20" type="string" cy:type="String"/>
    <att name="AlbB" value="A0A662VCW9" type="string" cy:type="String"/>
    <att name="Fusion" type="string" cy:type="String"/>
    <att name="CDPS" type="string" cy:type="String"/>
    <att name="Genome ID" value="QMWZ01000039" type="string" cy:type="String"/>
    <att name="Organism" value="Thermoprotei archaeon." type="string" cy:type="String"/>
    <att name="Phylum" value="Thermoproteota" type="string" cy:type="String"/>
    <att name="Domain" value="Archaea" type="string" cy:type="String"/>
    <att name="Concatenated Accessions" value="A0A662VE20||A0A662VCW9" type="string" cy:type="String"/>
    <att name="Concatenated Sequence" value="MSSRSDFDVLANIVKTRRTIRSFRDEDVPKELIEKILDIARWSPSGSNAQEWRFIVVTNRDLLKAMKMFSPGWLGDSPAAIVICADREWAYKVAGILGRDVMYLIDAGIVMQTIALLAHTLGLGTNIILSFSKEALRELLQIPKNWDIVAIIALGYPKEIPKPPPRLPLTKLMIWRMRSLSKTEELAIYSFIAYLASSARGLLIEPQIYGPFRCLDAISRFIDLLGKLGISSMYLNELKEDIDKGKYLLLYDEDKFKEFIINLNVRLAKKIKEYLSL" type="string" cy:type="String"/>
    <att name="Hydantoin associated?" value="Yes" type="string" cy:type="String"/>
    <graphics z="0.0" width="0.0" w="15.0" type="ELLIPSE" h="15.0" y="150.83576642335765" fill="#40D43E" x="42.77737226277378" outline="#CCCCCC">
      <att name="NODE_VISIBLE" value="true" type="string" cy:type="String"/>
      <att name="NODE_LABEL_FONT_SIZE" value="12" type="string" cy:type="String"/>
      <att name="NODE_CUSTOMGRAPHICS_POSITION_6" value="C,C,c,0.00,0.00" type="string" cy:type="String"/>
      <att name="NODE_CUSTOMGRAPHICS_6" value="org.cytoscape.cg.model.NullCustomGraphics,0,[ Remove Graphics ]," type="string" cy:type="String"/>
      <att name="NODE_CUSTOMGRAPHICS_SIZE_7" value="35.0" type="string" cy:type="String"/>
      <att name="NODE_SELECTED" value="false" type="string" cy:type="String"/>
      <att name="NODE_LABEL_COLOR" value="#000000" type="string" cy:type="String"/>
      <att name="NODE_CUSTOMGRAPHICS_SIZE_6" value="35.0" type="string" cy:type="String"/>
      <att name="NODE_CUSTOMGRAPHICS_9" value="org.cytoscape.cg.model.NullCustomGraphics,0,[ Remove Graphics ]," type="string" cy:type="String"/>
      <att name="NODE_CUSTOMGRAPHICS_7" value="org.cytoscape.cg.model.NullCustomGraphics,0,[ Remove Graphics ]," type="string" cy:type="String"/>
      <att name="NODE_LABEL_WIDTH" value="200.0" type="string" cy:type="String"/>
      <att name="NODE_NESTED_NETWORK_IMAGE_VISIBLE" value="true" type="string" cy:type="String"/>
      <att name="NODE_CUSTOMGRAPHICS_1" value="org.cytoscape.cg.model.NullCustomGraphics,0,[ Remove Graphics ]," type="string" cy:type="String"/>
      <att name="NODE_CUSTOMGRAPHICS_4" value="org.cytoscape.cg.model.NullCustomGraphics,0,[ Remove Graphics ]," type="string" cy:type="String"/>
      <att name="NODE_CUSTOMGRAPHICS_8" value="org.cytoscape.cg.model.NullCustomGraphics,0,[ Remove Graphics ]," type="string" cy:type="String"/>
      <att name="NODE_CUSTOMGRAPHICS_SIZE_8" value="35.0" type="string" cy:type="String"/>
      <att name="NODE_LABEL_BACKGROUND_SHAPE" value="NONE" type="string" cy:type="String"/>
      <att name="NODE_SELECTED_PAINT" value="#FFFF00" type="string" cy:type="String"/>
      <att name="NODE_CUSTOMGRAPHICS_SIZE_2" value="35.0" type="string" cy:type="String"/>
      <att name="NODE_TOOLTIP" value="" type="string" cy:type="String"/>
      <att name="COMPOUND_NODE_SHAPE" value="ROUND_RECTANGLE" type="string" cy:type="String"/>
      <att name="NODE_BORDER_STROKE" value="SOLID" type="string" cy:type="String"/>
      <att name="NODE_DEPTH" value="0.0" type="string" cy:type="String"/>
      <att name="NODE_LABEL_BACKGROUND_TRANSPARENCY" value="255" type="string" cy:type="String"/>
      <att name="NODE_LABEL_TRANSPARENCY" value="255" type="string" cy:type="String"/>
      <att name="NODE_LABEL_POSITION" value="C,C,c,0.00,0.00" type="string" cy:type="String"/>
      <att name="NODE_CUSTOMGRAPHICS_POSITION_4" value="C,C,c,0.00,0.00" type="string" cy:type="String"/>
      <att name="NODE_CUSTOMGRAPHICS_SIZE_9" value="35.0" type="string" cy:type="String"/>
      <att name="NODE_CUSTOMGRAPHICS_SIZE_3" value="35.0" type="string" cy:type="String"/>
      <att name="NODE_CUSTOMGRAPHICS_SIZE_1" value="35.0" type="string" cy:type="String"/>
      <att name="NODE_CUSTOMGRAPHICS_POSITION_8" value="C,C,c,0.00,0.00" type="string" cy:type="String"/>
      <att name="NODE_CUSTOMGRAPHICS_POSITION_9" value="C,C,c,0.00,0.00" type="string" cy:type="String"/>
      <att name="COMPOUND_NODE_PADDING" value="10.0" type="string" cy:type="String"/>
      <att name="NODE_CUSTOMGRAPHICS_SIZE_4" value="35.0" type="string" cy:type="String"/>
      <att name="NODE_LABEL_FONT_FACE" value="SansSerif.plain,plain,12" type="string" cy:type="String"/>
      <att name="NODE_CUSTOMGRAPHICS_POSITION_5" value="C,C,c,0.00,0.00" type="string" cy:type="String"/>
      <att name="NODE_CUSTOMGRAPHICS_POSITION_1" value="C,C,c,0.00,0.00" type="string" cy:type="String"/>
      <att name="NODE_CUSTOMGRAPHICS_POSITION_2" value="C,C,c,0.00,0.00" type="string" cy:type="String"/>
      <att name="NODE_TRANSPARENCY" value="255" type="string" cy:type="String"/>
      <att name="NODE_CUSTOMGRAPHICS_2" value="org.cytoscape.cg.model.NullCustomGraphics,0,[ Remove Graphics ]," type="string" cy:type="String"/>
      <att name="NODE_LABEL_ROTATION" value="0.0" type="string" cy:type="String"/>
      <att name="NODE_CUSTOMGRAPHICS_5" value="org.cytoscape.cg.model.NullCustomGraphics,0,[ Remove Graphics ]," type="string" cy:type="String"/>
      <att name="NODE_LABEL" value="" type="string" cy:type="String"/>
      <att name="NODE_CUSTOMGRAPHICS_POSITION_3" value="C,C,c,0.00,0.00" type="string" cy:type="String"/>
      <att name="NODE_CUSTOMGRAPHICS_POSITION_7" value="C,C,c,0.00,0.00" type="string" cy:type="String"/>
      <att name="NODE_LABEL_BACKGROUND_COLOR" value="#B6B6B6" type="string" cy:type="String"/>
      <att name="NODE_BORDER_TRANSPARENCY" value="255" type="string" cy:type="String"/>
      <att name="NODE_CUSTOMGRAPHICS_3" value="org.cytoscape.cg.model.NullCustomGraphics,0,[ Remove Graphics ]," type="string" cy:type="String"/>
      <att name="NODE_CUSTOMGRAPHICS_SIZE_5" value="35.0" type="string" cy:type="String"/>
    </graphics>
  </node>
  <node id="1185" label="zzzz135">
    <att name="shared name" value="zzzz135" type="string" cy:type="String"/>
    <att name="name" value="zzzz135" type="string" cy:type="String"/>
    <att name="selected" value="0" type="boolean" cy:type="Boolean"/>
    <att name="AlbA" value="A0A662VE79" type="string" cy:type="String"/>
    <att name="AlbB" value="A0A662VGJ7" type="string" cy:type="String"/>
    <att name="Fusion" type="string" cy:type="String"/>
    <att name="CDPS" type="string" cy:type="String"/>
    <att name="Genome ID" value="QMXA01000013" type="string" cy:type="String"/>
    <att name="Organism" value="Thermoprotei archaeon." type="string" cy:type="String"/>
    <att name="Phylum" value="Thermoproteota" type="string" cy:type="String"/>
    <att name="Domain" value="Archaea" type="string" cy:type="String"/>
    <att name="Concatenated Accessions" value="A0A662VE79||A0A662VGJ7" type="string" cy:type="String"/>
    <att name="Concatenated Sequence" value="MDLFEAIYGRRSIRLFKGDEVNDEKIIKILDAGRWAPSGGNIQPWRYIVVKDKNIIKLIKMFSPGMFSEPPVLIVICSDKKEAFERGGVLGRDYLSIVDCAMAAQNMMLAAYALGLGTCVIKSFNSKAIREILEIPNHVEPELIIALGYPAEKPTPPPRKPLSDITFLNRYQKRWEKVAKMQSSELRTRILEYIAYLAASARNSIEEPHIYGSFRLIDAISRLINLLKYIPSVKEDSFLEELKKFIDAKKYVMMFNTQEYLAFLDEVVLKVVRELKKQTK" type="string" cy:type="String"/>
    <att name="Hydantoin associated?" value="Yes" type="string" cy:type="String"/>
    <graphics z="0.0" width="0.0" w="15.0" type="ELLIPSE" h="15.0" y="-45.164233576642346" fill="#40D43E" x="276.7773722627738" outline="#CCCCCC">
      <att name="NODE_VISIBLE" value="true" type="string" cy:type="String"/>
      <att name="NODE_LABEL_FONT_SIZE" value="12" type="string" cy:type="String"/>
      <att name="NODE_CUSTOMGRAPHICS_POSITION_6" value="C,C,c,0.00,0.00" type="string" cy:type="String"/>
      <att name="NODE_CUSTOMGRAPHICS_6" value="org.cytoscape.cg.model.NullCustomGraphics,0,[ Remove Graphics ]," type="string" cy:type="String"/>
      <att name="NODE_CUSTOMGRAPHICS_SIZE_7" value="35.0" type="string" cy:type="String"/>
      <att name="NODE_SELECTED" value="false" type="string" cy:type="String"/>
      <att name="NODE_LABEL_COLOR" value="#000000" type="string" cy:type="String"/>
      <att name="NODE_CUSTOMGRAPHICS_SIZE_6" value="35.0" type="string" cy:type="String"/>
      <att name="NODE_CUSTOMGRAPHICS_9" value="org.cytoscape.cg.model.NullCustomGraphics,0,[ Remove Graphics ]," type="string" cy:type="String"/>
      <att name="NODE_CUSTOMGRAPHICS_7" value="org.cytoscape.cg.model.NullCustomGraphics,0,[ Remove Graphics ]," type="string" cy:type="String"/>
      <att name="NODE_LABEL_WIDTH" value="200.0" type="string" cy:type="String"/>
      <att name="NODE_NESTED_NETWORK_IMAGE_VISIBLE" value="true" type="string" cy:type="String"/>
      <att name="NODE_CUSTOMGRAPHICS_1" value="org.cytoscape.cg.model.NullCustomGraphics,0,[ Remove Graphics ]," type="string" cy:type="String"/>
      <att name="NODE_CUSTOMGRAPHICS_4" value="org.cytoscape.cg.model.NullCustomGraphics,0,[ Remove Graphics ]," type="string" cy:type="String"/>
      <att name="NODE_CUSTOMGRAPHICS_8" value="org.cytoscape.cg.model.NullCustomGraphics,0,[ Remove Graphics ]," type="string" cy:type="String"/>
      <att name="NODE_CUSTOMGRAPHICS_SIZE_8" value="35.0" type="string" cy:type="String"/>
      <att name="NODE_LABEL_BACKGROUND_SHAPE" value="NONE" type="string" cy:type="String"/>
      <att name="NODE_SELECTED_PAINT" value="#FFFF00" type="string" cy:type="String"/>
      <att name="NODE_CUSTOMGRAPHICS_SIZE_2" value="35.0" type="string" cy:type="String"/>
      <att name="NODE_TOOLTIP" value="" type="string" cy:type="String"/>
      <att name="COMPOUND_NODE_SHAPE" value="ROUND_RECTANGLE" type="string" cy:type="String"/>
      <att name="NODE_BORDER_STROKE" value="SOLID" type="string" cy:type="String"/>
      <att name="NODE_DEPTH" value="0.0" type="string" cy:type="String"/>
      <att name="NODE_LABEL_BACKGROUND_TRANSPARENCY" value="255" type="string" cy:type="String"/>
      <att name="NODE_LABEL_TRANSPARENCY" value="255" type="string" cy:type="String"/>
      <att name="NODE_LABEL_POSITION" value="C,C,c,0.00,0.00" type="string" cy:type="String"/>
      <att name="NODE_CUSTOMGRAPHICS_POSITION_4" value="C,C,c,0.00,0.00" type="string" cy:type="String"/>
      <att name="NODE_CUSTOMGRAPHICS_SIZE_9" value="35.0" type="string" cy:type="String"/>
      <att name="NODE_CUSTOMGRAPHICS_SIZE_3" value="35.0" type="string" cy:type="String"/>
      <att name="NODE_CUSTOMGRAPHICS_SIZE_1" value="35.0" type="string" cy:type="String"/>
      <att name="NODE_CUSTOMGRAPHICS_POSITION_8" value="C,C,c,0.00,0.00" type="string" cy:type="String"/>
      <att name="NODE_CUSTOMGRAPHICS_POSITION_9" value="C,C,c,0.00,0.00" type="string" cy:type="String"/>
      <att name="COMPOUND_NODE_PADDING" value="10.0" type="string" cy:type="String"/>
      <att name="NODE_CUSTOMGRAPHICS_SIZE_4" value="35.0" type="string" cy:type="String"/>
      <att name="NODE_LABEL_FONT_FACE" value="SansSerif.plain,plain,12" type="string" cy:type="String"/>
      <att name="NODE_CUSTOMGRAPHICS_POSITION_5" value="C,C,c,0.00,0.00" type="string" cy:type="String"/>
      <att name="NODE_CUSTOMGRAPHICS_POSITION_1" value="C,C,c,0.00,0.00" type="string" cy:type="String"/>
      <att name="NODE_CUSTOMGRAPHICS_POSITION_2" value="C,C,c,0.00,0.00" type="string" cy:type="String"/>
      <att name="NODE_TRANSPARENCY" value="255" type="string" cy:type="String"/>
      <att name="NODE_CUSTOMGRAPHICS_2" value="org.cytoscape.cg.model.NullCustomGraphics,0,[ Remove Graphics ]," type="string" cy:type="String"/>
      <att name="NODE_LABEL_ROTATION" value="0.0" type="string" cy:type="String"/>
      <att name="NODE_CUSTOMGRAPHICS_5" value="org.cytoscape.cg.model.NullCustomGraphics,0,[ Remove Graphics ]," type="string" cy:type="String"/>
      <att name="NODE_LABEL" value="" type="string" cy:type="String"/>
      <att name="NODE_CUSTOMGRAPHICS_POSITION_3" value="C,C,c,0.00,0.00" type="string" cy:type="String"/>
      <att name="NODE_CUSTOMGRAPHICS_POSITION_7" value="C,C,c,0.00,0.00" type="string" cy:type="String"/>
      <att name="NODE_LABEL_BACKGROUND_COLOR" value="#B6B6B6" type="string" cy:type="String"/>
      <att name="NODE_BORDER_TRANSPARENCY" value="255" type="string" cy:type="String"/>
      <att name="NODE_CUSTOMGRAPHICS_3" value="org.cytoscape.cg.model.NullCustomGraphics,0,[ Remove Graphics ]," type="string" cy:type="String"/>
      <att name="NODE_CUSTOMGRAPHICS_SIZE_5" value="35.0" type="string" cy:type="String"/>
    </graphics>
  </node>
  <node id="1181" label="zzzz136">
    <att name="shared name" value="zzzz136" type="string" cy:type="String"/>
    <att name="name" value="zzzz136" type="string" cy:type="String"/>
    <att name="selected" value="0" type="boolean" cy:type="Boolean"/>
    <att name="AlbA" value="A0A6B1DYR2" type="string" cy:type="String"/>
    <att name="AlbB" value="A0A6B1DXH1" type="string" cy:type="String"/>
    <att name="Fusion" type="string" cy:type="String"/>
    <att name="CDPS" type="string" cy:type="String"/>
    <att name="Genome ID" value="VXNO01000090" type="string" cy:type="String"/>
    <att name="Organism" value="Chloroflexi bacterium." type="string" cy:type="String"/>
    <att name="Phylum" value="Chloroflexota" type="string" cy:type="String"/>
    <att name="Domain" value="Bacteria" type="string" cy:type="String"/>
    <att name="Concatenated Accessions" value="A0A6B1DYR2||A0A6B1DXH1" type="string" cy:type="String"/>
    <att name="Concatenated Sequence" value="MNEALRNIKTRRVVREMSDQAVEREQIEAILEAARWAPSGGNLRPNRYVVIEDAETRRLLRLVAPGMFQRAPVLILICTNWQVVAQHHLPAHDRALLIDIGTAAQTMLLAAHALGLASGPVTSYSKEAVRIILNLPAHYSPEMFICIGHKAETARPGMRAWQPITWRDLTHWERFPEREMQSNWVLKEDEAIELLALLITSARIQMDEPAHYGPLRLLTAAERLSSLIEARSSQKAREFLEGNIERIPAMHMRMSDVDAYTEGLDALCRAVAACLLRHSSLEGEA" type="string" cy:type="String"/>
    <att name="Hydantoin associated?" value="Yes" type="string" cy:type="String"/>
    <graphics z="0.0" width="0.0" w="15.0" type="ELLIPSE" h="15.0" y="16.835766423357654" fill="#4EB3D3" x="-234.22262773722622" outline="#CCCCCC">
      <att name="NODE_VISIBLE" value="true" type="string" cy:type="String"/>
      <att name="NODE_LABEL_FONT_SIZE" value="12" type="string" cy:type="String"/>
      <att name="NODE_CUSTOMGRAPHICS_POSITION_6" value="C,C,c,0.00,0.00" type="string" cy:type="String"/>
      <att name="NODE_CUSTOMGRAPHICS_6" value="org.cytoscape.cg.model.NullCustomGraphics,0,[ Remove Graphics ]," type="string" cy:type="String"/>
      <att name="NODE_CUSTOMGRAPHICS_SIZE_7" value="35.0" type="string" cy:type="String"/>
      <att name="NODE_SELECTED" value="false" type="string" cy:type="String"/>
      <att name="NODE_LABEL_COLOR" value="#000000" type="string" cy:type="String"/>
      <att name="NODE_CUSTOMGRAPHICS_SIZE_6" value="35.0" type="string" cy:type="String"/>
      <att name="NODE_CUSTOMGRAPHICS_9" value="org.cytoscape.cg.model.NullCustomGraphics,0,[ Remove Graphics ]," type="string" cy:type="String"/>
      <att name="NODE_CUSTOMGRAPHICS_7" value="org.cytoscape.cg.model.NullCustomGraphics,0,[ Remove Graphics ]," type="string" cy:type="String"/>
      <att name="NODE_LABEL_WIDTH" value="200.0" type="string" cy:type="String"/>
      <att name="NODE_NESTED_NETWORK_IMAGE_VISIBLE" value="true" type="string" cy:type="String"/>
      <att name="NODE_CUSTOMGRAPHICS_1" value="org.cytoscape.cg.model.NullCustomGraphics,0,[ Remove Graphics ]," type="string" cy:type="String"/>
      <att name="NODE_CUSTOMGRAPHICS_4" value="org.cytoscape.cg.model.NullCustomGraphics,0,[ Remove Graphics ]," type="string" cy:type="String"/>
      <att name="NODE_CUSTOMGRAPHICS_8" value="org.cytoscape.cg.model.NullCustomGraphics,0,[ Remove Graphics ]," type="string" cy:type="String"/>
      <att name="NODE_CUSTOMGRAPHICS_SIZE_8" value="35.0" type="string" cy:type="String"/>
      <att name="NODE_LABEL_BACKGROUND_SHAPE" value="NONE" type="string" cy:type="String"/>
      <att name="NODE_SELECTED_PAINT" value="#FFFF00" type="string" cy:type="String"/>
      <att name="NODE_CUSTOMGRAPHICS_SIZE_2" value="35.0" type="string" cy:type="String"/>
      <att name="NODE_TOOLTIP" value="" type="string" cy:type="String"/>
      <att name="COMPOUND_NODE_SHAPE" value="ROUND_RECTANGLE" type="string" cy:type="String"/>
      <att name="NODE_BORDER_STROKE" value="SOLID" type="string" cy:type="String"/>
      <att name="NODE_DEPTH" value="0.0" type="string" cy:type="String"/>
      <att name="NODE_LABEL_BACKGROUND_TRANSPARENCY" value="255" type="string" cy:type="String"/>
      <att name="NODE_LABEL_TRANSPARENCY" value="255" type="string" cy:type="String"/>
      <att name="NODE_LABEL_POSITION" value="C,C,c,0.00,0.00" type="string" cy:type="String"/>
      <att name="NODE_CUSTOMGRAPHICS_POSITION_4" value="C,C,c,0.00,0.00" type="string" cy:type="String"/>
      <att name="NODE_CUSTOMGRAPHICS_SIZE_9" value="35.0" type="string" cy:type="String"/>
      <att name="NODE_CUSTOMGRAPHICS_SIZE_3" value="35.0" type="string" cy:type="String"/>
      <att name="NODE_CUSTOMGRAPHICS_SIZE_1" value="35.0" type="string" cy:type="String"/>
      <att name="NODE_CUSTOMGRAPHICS_POSITION_8" value="C,C,c,0.00,0.00" type="string" cy:type="String"/>
      <att name="NODE_CUSTOMGRAPHICS_POSITION_9" value="C,C,c,0.00,0.00" type="string" cy:type="String"/>
      <att name="COMPOUND_NODE_PADDING" value="10.0" type="string" cy:type="String"/>
      <att name="NODE_CUSTOMGRAPHICS_SIZE_4" value="35.0" type="string" cy:type="String"/>
      <att name="NODE_LABEL_FONT_FACE" value="SansSerif.plain,plain,12" type="string" cy:type="String"/>
      <att name="NODE_CUSTOMGRAPHICS_POSITION_5" value="C,C,c,0.00,0.00" type="string" cy:type="String"/>
      <att name="NODE_CUSTOMGRAPHICS_POSITION_1" value="C,C,c,0.00,0.00" type="string" cy:type="String"/>
      <att name="NODE_CUSTOMGRAPHICS_POSITION_2" value="C,C,c,0.00,0.00" type="string" cy:type="String"/>
      <att name="NODE_TRANSPARENCY" value="255" type="string" cy:type="String"/>
      <att name="NODE_CUSTOMGRAPHICS_2" value="org.cytoscape.cg.model.NullCustomGraphics,0,[ Remove Graphics ]," type="string" cy:type="String"/>
      <att name="NODE_LABEL_ROTATION" value="0.0" type="string" cy:type="String"/>
      <att name="NODE_CUSTOMGRAPHICS_5" value="org.cytoscape.cg.model.NullCustomGraphics,0,[ Remove Graphics ]," type="string" cy:type="String"/>
      <att name="NODE_LABEL" value="" type="string" cy:type="String"/>
      <att name="NODE_CUSTOMGRAPHICS_POSITION_3" value="C,C,c,0.00,0.00" type="string" cy:type="String"/>
      <att name="NODE_CUSTOMGRAPHICS_POSITION_7" value="C,C,c,0.00,0.00" type="string" cy:type="String"/>
      <att name="NODE_LABEL_BACKGROUND_COLOR" value="#B6B6B6" type="string" cy:type="String"/>
      <att name="NODE_BORDER_TRANSPARENCY" value="255" type="string" cy:type="String"/>
      <att name="NODE_CUSTOMGRAPHICS_3" value="org.cytoscape.cg.model.NullCustomGraphics,0,[ Remove Graphics ]," type="string" cy:type="String"/>
      <att name="NODE_CUSTOMGRAPHICS_SIZE_5" value="35.0" type="string" cy:type="String"/>
    </graphics>
  </node>
  <node id="1177" label="zzzz137">
    <att name="shared name" value="zzzz137" type="string" cy:type="String"/>
    <att name="name" value="zzzz137" type="string" cy:type="String"/>
    <att name="selected" value="0" type="boolean" cy:type="Boolean"/>
    <att name="AlbA" value="A0A6B2C6R2" type="string" cy:type="String"/>
    <att name="AlbB" value="A0A6B2C6Q9" type="string" cy:type="String"/>
    <att name="Fusion" type="string" cy:type="String"/>
    <att name="CDPS" type="string" cy:type="String"/>
    <att name="Genome ID" value="WYEN01000010" type="string" cy:type="String"/>
    <att name="Organism" value="Desulfurococcales archaeon." type="string" cy:type="String"/>
    <att name="Phylum" value="Thermoproteota" type="string" cy:type="String"/>
    <att name="Domain" value="Archaea" type="string" cy:type="String"/>
    <att name="Concatenated Accessions" value="A0A6B2C6R2||A0A6B2C6Q9" type="string" cy:type="String"/>
    <att name="Concatenated Sequence" value="MEKFEFLSNIIKTRRTIRYFSDQEISKDLLIKIMDVTRWIPTGSNLQDLRFIIVYNKKILRLIKMFSPGWIGDGNSVTIVICSDLKWALERGGLYAAKEMYLIHVGIAFQTIALLAHSLGLGTNPIVSFSKEAVKTILKLPENLEPVMIVLIGYPKVVPEPTPRLPLDKIISWVEMSEKMNVRNIEIILEFLAFLSSSAQGLFGEPLEYGPLRCVDAIRRFIDLIFKLDVPLDEKFIQELKELRSWIDKDMHLLMYDREKFREFVNNLTKTLAEIALRYLT" type="string" cy:type="String"/>
    <att name="Hydantoin associated?" value="Yes" type="string" cy:type="String"/>
    <graphics z="0.0" width="0.0" w="15.0" type="ELLIPSE" h="15.0" y="173.83576642335765" fill="#40D43E" x="-4.222627737226219" outline="#CCCCCC">
      <att name="NODE_VISIBLE" value="true" type="string" cy:type="String"/>
      <att name="NODE_LABEL_FONT_SIZE" value="12" type="string" cy:type="String"/>
      <att name="NODE_CUSTOMGRAPHICS_POSITION_6" value="C,C,c,0.00,0.00" type="string" cy:type="String"/>
      <att name="NODE_CUSTOMGRAPHICS_6" value="org.cytoscape.cg.model.NullCustomGraphics,0,[ Remove Graphics ]," type="string" cy:type="String"/>
      <att name="NODE_CUSTOMGRAPHICS_SIZE_7" value="35.0" type="string" cy:type="String"/>
      <att name="NODE_SELECTED" value="false" type="string" cy:type="String"/>
      <att name="NODE_LABEL_COLOR" value="#000000" type="string" cy:type="String"/>
      <att name="NODE_CUSTOMGRAPHICS_SIZE_6" value="35.0" type="string" cy:type="String"/>
      <att name="NODE_CUSTOMGRAPHICS_9" value="org.cytoscape.cg.model.NullCustomGraphics,0,[ Remove Graphics ]," type="string" cy:type="String"/>
      <att name="NODE_CUSTOMGRAPHICS_7" value="org.cytoscape.cg.model.NullCustomGraphics,0,[ Remove Graphics ]," type="string" cy:type="String"/>
      <att name="NODE_LABEL_WIDTH" value="200.0" type="string" cy:type="String"/>
      <att name="NODE_NESTED_NETWORK_IMAGE_VISIBLE" value="true" type="string" cy:type="String"/>
      <att name="NODE_CUSTOMGRAPHICS_1" value="org.cytoscape.cg.model.NullCustomGraphics,0,[ Remove Graphics ]," type="string" cy:type="String"/>
      <att name="NODE_CUSTOMGRAPHICS_4" value="org.cytoscape.cg.model.NullCustomGraphics,0,[ Remove Graphics ]," type="string" cy:type="String"/>
      <att name="NODE_CUSTOMGRAPHICS_8" value="org.cytoscape.cg.model.NullCustomGraphics,0,[ Remove Graphics ]," type="string" cy:type="String"/>
      <att name="NODE_CUSTOMGRAPHICS_SIZE_8" value="35.0" type="string" cy:type="String"/>
      <att name="NODE_LABEL_BACKGROUND_SHAPE" value="NONE" type="string" cy:type="String"/>
      <att name="NODE_SELECTED_PAINT" value="#FFFF00" type="string" cy:type="String"/>
      <att name="NODE_CUSTOMGRAPHICS_SIZE_2" value="35.0" type="string" cy:type="String"/>
      <att name="NODE_TOOLTIP" value="" type="string" cy:type="String"/>
      <att name="COMPOUND_NODE_SHAPE" value="ROUND_RECTANGLE" type="string" cy:type="String"/>
      <att name="NODE_BORDER_STROKE" value="SOLID" type="string" cy:type="String"/>
      <att name="NODE_DEPTH" value="0.0" type="string" cy:type="String"/>
      <att name="NODE_LABEL_BACKGROUND_TRANSPARENCY" value="255" type="string" cy:type="String"/>
      <att name="NODE_LABEL_TRANSPARENCY" value="255" type="string" cy:type="String"/>
      <att name="NODE_LABEL_POSITION" value="C,C,c,0.00,0.00" type="string" cy:type="String"/>
      <att name="NODE_CUSTOMGRAPHICS_POSITION_4" value="C,C,c,0.00,0.00" type="string" cy:type="String"/>
      <att name="NODE_CUSTOMGRAPHICS_SIZE_9" value="35.0" type="string" cy:type="String"/>
      <att name="NODE_CUSTOMGRAPHICS_SIZE_3" value="35.0" type="string" cy:type="String"/>
      <att name="NODE_CUSTOMGRAPHICS_SIZE_1" value="35.0" type="string" cy:type="String"/>
      <att name="NODE_CUSTOMGRAPHICS_POSITION_8" value="C,C,c,0.00,0.00" type="string" cy:type="String"/>
      <att name="NODE_CUSTOMGRAPHICS_POSITION_9" value="C,C,c,0.00,0.00" type="string" cy:type="String"/>
      <att name="COMPOUND_NODE_PADDING" value="10.0" type="string" cy:type="String"/>
      <att name="NODE_CUSTOMGRAPHICS_SIZE_4" value="35.0" type="string" cy:type="String"/>
      <att name="NODE_LABEL_FONT_FACE" value="SansSerif.plain,plain,12" type="string" cy:type="String"/>
      <att name="NODE_CUSTOMGRAPHICS_POSITION_5" value="C,C,c,0.00,0.00" type="string" cy:type="String"/>
      <att name="NODE_CUSTOMGRAPHICS_POSITION_1" value="C,C,c,0.00,0.00" type="string" cy:type="String"/>
      <att name="NODE_CUSTOMGRAPHICS_POSITION_2" value="C,C,c,0.00,0.00" type="string" cy:type="String"/>
      <att name="NODE_TRANSPARENCY" value="255" type="string" cy:type="String"/>
      <att name="NODE_CUSTOMGRAPHICS_2" value="org.cytoscape.cg.model.NullCustomGraphics,0,[ Remove Graphics ]," type="string" cy:type="String"/>
      <att name="NODE_LABEL_ROTATION" value="0.0" type="string" cy:type="String"/>
      <att name="NODE_CUSTOMGRAPHICS_5" value="org.cytoscape.cg.model.NullCustomGraphics,0,[ Remove Graphics ]," type="string" cy:type="String"/>
      <att name="NODE_LABEL" value="" type="string" cy:type="String"/>
      <att name="NODE_CUSTOMGRAPHICS_POSITION_3" value="C,C,c,0.00,0.00" type="string" cy:type="String"/>
      <att name="NODE_CUSTOMGRAPHICS_POSITION_7" value="C,C,c,0.00,0.00" type="string" cy:type="String"/>
      <att name="NODE_LABEL_BACKGROUND_COLOR" value="#B6B6B6" type="string" cy:type="String"/>
      <att name="NODE_BORDER_TRANSPARENCY" value="255" type="string" cy:type="String"/>
      <att name="NODE_CUSTOMGRAPHICS_3" value="org.cytoscape.cg.model.NullCustomGraphics,0,[ Remove Graphics ]," type="string" cy:type="String"/>
      <att name="NODE_CUSTOMGRAPHICS_SIZE_5" value="35.0" type="string" cy:type="String"/>
    </graphics>
  </node>
  <node id="1173" label="zzzz138">
    <att name="shared name" value="zzzz138" type="string" cy:type="String"/>
    <att name="name" value="zzzz138" type="string" cy:type="String"/>
    <att name="selected" value="0" type="boolean" cy:type="Boolean"/>
    <att name="AlbA" value="A0A6C1CEQ9" type="string" cy:type="String"/>
    <att name="AlbB" value="A0A6C1C8Y1" type="string" cy:type="String"/>
    <att name="Fusion" type="string" cy:type="String"/>
    <att name="CDPS" value="A0A6C1CAY8" type="string" cy:type="String"/>
    <att name="Genome ID" value="CP048875" type="string" cy:type="String"/>
    <att name="Organism" value="Streptomyces albus." type="string" cy:type="String"/>
    <att name="Phylum" value="Actinomycetota" type="string" cy:type="String"/>
    <att name="Domain" value="Bacteria" type="string" cy:type="String"/>
    <att name="Concatenated Accessions" value="A0A6C1CEQ9||A0A6C1C8Y1" type="string" cy:type="String"/>
    <att name="Concatenated Sequence" value="MRTRSVVRDYAERPVAHESVEELLDAMLAAPTGGNLQAWAFVAIQNPRNLKLLRAFAPGIIQPPPLIVAACFDRSRAVKNDGTFWDEGLLCVAMAVENLLLAAHSMGLGGCPVASFRRESVQALLELPKHVEPLLLVPIGYPARPLASPPRRDRSEVISYEFWGNHDATRGMSSGETTTRPVAEELVLLAAYLLSCGRGLLEEPQAYGPLRCLDAGRRVLTLVEQAGLHDERLSAVRARLDDCMCGPMEYRDLPGFLDEVCGSLITALKDSELISASTGHQE" type="string" cy:type="String"/>
    <att name="Hydantoin associated?" type="string" cy:type="String"/>
    <graphics z="0.0" width="0.0" w="15.0" type="ELLIPSE" h="15.0" y="184.83576642335765" fill="#4EB3D3" x="-253.22262773722622" outline="#CCCCCC">
      <att name="NODE_VISIBLE" value="true" type="string" cy:type="String"/>
      <att name="NODE_LABEL_FONT_SIZE" value="12" type="string" cy:type="String"/>
      <att name="NODE_CUSTOMGRAPHICS_POSITION_6" value="C,C,c,0.00,0.00" type="string" cy:type="String"/>
      <att name="NODE_CUSTOMGRAPHICS_6" value="org.cytoscape.cg.model.NullCustomGraphics,0,[ Remove Graphics ]," type="string" cy:type="String"/>
      <att name="NODE_CUSTOMGRAPHICS_SIZE_7" value="35.0" type="string" cy:type="String"/>
      <att name="NODE_SELECTED" value="false" type="string" cy:type="String"/>
      <att name="NODE_LABEL_COLOR" value="#000000" type="string" cy:type="String"/>
      <att name="NODE_CUSTOMGRAPHICS_SIZE_6" value="35.0" type="string" cy:type="String"/>
      <att name="NODE_CUSTOMGRAPHICS_9" value="org.cytoscape.cg.model.NullCustomGraphics,0,[ Remove Graphics ]," type="string" cy:type="String"/>
      <att name="NODE_CUSTOMGRAPHICS_7" value="org.cytoscape.cg.model.NullCustomGraphics,0,[ Remove Graphics ]," type="string" cy:type="String"/>
      <att name="NODE_LABEL_WIDTH" value="200.0" type="string" cy:type="String"/>
      <att name="NODE_NESTED_NETWORK_IMAGE_VISIBLE" value="true" type="string" cy:type="String"/>
      <att name="NODE_CUSTOMGRAPHICS_1" value="org.cytoscape.cg.model.NullCustomGraphics,0,[ Remove Graphics ]," type="string" cy:type="String"/>
      <att name="NODE_CUSTOMGRAPHICS_4" value="org.cytoscape.cg.model.NullCustomGraphics,0,[ Remove Graphics ]," type="string" cy:type="String"/>
      <att name="NODE_CUSTOMGRAPHICS_8" value="org.cytoscape.cg.model.NullCustomGraphics,0,[ Remove Graphics ]," type="string" cy:type="String"/>
      <att name="NODE_CUSTOMGRAPHICS_SIZE_8" value="35.0" type="string" cy:type="String"/>
      <att name="NODE_LABEL_BACKGROUND_SHAPE" value="NONE" type="string" cy:type="String"/>
      <att name="NODE_SELECTED_PAINT" value="#FFFF00" type="string" cy:type="String"/>
      <att name="NODE_CUSTOMGRAPHICS_SIZE_2" value="35.0" type="string" cy:type="String"/>
      <att name="NODE_TOOLTIP" value="" type="string" cy:type="String"/>
      <att name="COMPOUND_NODE_SHAPE" value="ROUND_RECTANGLE" type="string" cy:type="String"/>
      <att name="NODE_BORDER_STROKE" value="SOLID" type="string" cy:type="String"/>
      <att name="NODE_DEPTH" value="0.0" type="string" cy:type="String"/>
      <att name="NODE_LABEL_BACKGROUND_TRANSPARENCY" value="255" type="string" cy:type="String"/>
      <att name="NODE_LABEL_TRANSPARENCY" value="255" type="string" cy:type="String"/>
      <att name="NODE_LABEL_POSITION" value="C,C,c,0.00,0.00" type="string" cy:type="String"/>
      <att name="NODE_CUSTOMGRAPHICS_POSITION_4" value="C,C,c,0.00,0.00" type="string" cy:type="String"/>
      <att name="NODE_CUSTOMGRAPHICS_SIZE_9" value="35.0" type="string" cy:type="String"/>
      <att name="NODE_CUSTOMGRAPHICS_SIZE_3" value="35.0" type="string" cy:type="String"/>
      <att name="NODE_CUSTOMGRAPHICS_SIZE_1" value="35.0" type="string" cy:type="String"/>
      <att name="NODE_CUSTOMGRAPHICS_POSITION_8" value="C,C,c,0.00,0.00" type="string" cy:type="String"/>
      <att name="NODE_CUSTOMGRAPHICS_POSITION_9" value="C,C,c,0.00,0.00" type="string" cy:type="String"/>
      <att name="COMPOUND_NODE_PADDING" value="10.0" type="string" cy:type="String"/>
      <att name="NODE_CUSTOMGRAPHICS_SIZE_4" value="35.0" type="string" cy:type="String"/>
      <att name="NODE_LABEL_FONT_FACE" value="SansSerif.plain,plain,12" type="string" cy:type="String"/>
      <att name="NODE_CUSTOMGRAPHICS_POSITION_5" value="C,C,c,0.00,0.00" type="string" cy:type="String"/>
      <att name="NODE_CUSTOMGRAPHICS_POSITION_1" value="C,C,c,0.00,0.00" type="string" cy:type="String"/>
      <att name="NODE_CUSTOMGRAPHICS_POSITION_2" value="C,C,c,0.00,0.00" type="string" cy:type="String"/>
      <att name="NODE_TRANSPARENCY" value="255" type="string" cy:type="String"/>
      <att name="NODE_CUSTOMGRAPHICS_2" value="org.cytoscape.cg.model.NullCustomGraphics,0,[ Remove Graphics ]," type="string" cy:type="String"/>
      <att name="NODE_LABEL_ROTATION" value="0.0" type="string" cy:type="String"/>
      <att name="NODE_CUSTOMGRAPHICS_5" value="org.cytoscape.cg.model.NullCustomGraphics,0,[ Remove Graphics ]," type="string" cy:type="String"/>
      <att name="NODE_LABEL" value="" type="string" cy:type="String"/>
      <att name="NODE_CUSTOMGRAPHICS_POSITION_3" value="C,C,c,0.00,0.00" type="string" cy:type="String"/>
      <att name="NODE_CUSTOMGRAPHICS_POSITION_7" value="C,C,c,0.00,0.00" type="string" cy:type="String"/>
      <att name="NODE_LABEL_BACKGROUND_COLOR" value="#B6B6B6" type="string" cy:type="String"/>
      <att name="NODE_BORDER_TRANSPARENCY" value="255" type="string" cy:type="String"/>
      <att name="NODE_CUSTOMGRAPHICS_3" value="org.cytoscape.cg.model.NullCustomGraphics,0,[ Remove Graphics ]," type="string" cy:type="String"/>
      <att name="NODE_CUSTOMGRAPHICS_SIZE_5" value="35.0" type="string" cy:type="String"/>
    </graphics>
  </node>
  <node id="1169" label="zzzz139">
    <att name="shared name" value="zzzz139" type="string" cy:type="String"/>
    <att name="name" value="zzzz139" type="string" cy:type="String"/>
    <att name="selected" value="0" type="boolean" cy:type="Boolean"/>
    <att name="AlbA" value="A0A6G2U8F1" type="string" cy:type="String"/>
    <att name="AlbB" value="A0A6G2U9Z1" type="string" cy:type="String"/>
    <att name="Fusion" type="string" cy:type="String"/>
    <att name="CDPS" value="A0A6G2U9P8" type="string" cy:type="String"/>
    <att name="Genome ID" value="WWHH01000179" type="string" cy:type="String"/>
    <att name="Organism" value="Streptomyces sp. SID7805." type="string" cy:type="String"/>
    <att name="Phylum" value="Actinomycetota" type="string" cy:type="String"/>
    <att name="Domain" value="Bacteria" type="string" cy:type="String"/>
    <att name="Concatenated Accessions" value="A0A6G2U8F1||A0A6G2U9Z1" type="string" cy:type="String"/>
    <att name="Concatenated Sequence" value="MPKISSPEVPAETPTRTLPVTLPETLNVLRSRSVVRNYAPDRVDDSLIEQLLECMLAAPTASNKQAWSFVVVREPAGVRLLRAFSPGIIGTPAFVVVACLDRRLTDGLSGNISQKIYQTSKLCVAMAVENLLLSAHALGLGGCPVSSFREGAVRLLLDLPTPIEPILMVPIGRPAQKLTPSERRDKNEVISYEIWGKDAATGSAAMKSGEKTLPQDRLHEEIALLAAYLLSSGRGLLDEPADYGAYRCADAARRTLGILEQAGASTPQLSGIRHRLDEVMFSPMGGDLHLPEILDDLCLQLAGALKELKTA" type="string" cy:type="String"/>
    <att name="Hydantoin associated?" type="string" cy:type="String"/>
    <graphics z="0.0" width="0.0" w="15.0" type="ELLIPSE" h="15.0" y="178.83576642335765" fill="#4EB3D3" x="-223.22262773722622" outline="#CCCCCC">
      <att name="NODE_VISIBLE" value="true" type="string" cy:type="String"/>
      <att name="NODE_LABEL_FONT_SIZE" value="12" type="string" cy:type="String"/>
      <att name="NODE_CUSTOMGRAPHICS_POSITION_6" value="C,C,c,0.00,0.00" type="string" cy:type="String"/>
      <att name="NODE_CUSTOMGRAPHICS_6" value="org.cytoscape.cg.model.NullCustomGraphics,0,[ Remove Graphics ]," type="string" cy:type="String"/>
      <att name="NODE_CUSTOMGRAPHICS_SIZE_7" value="35.0" type="string" cy:type="String"/>
      <att name="NODE_SELECTED" value="false" type="string" cy:type="String"/>
      <att name="NODE_LABEL_COLOR" value="#000000" type="string" cy:type="String"/>
      <att name="NODE_CUSTOMGRAPHICS_SIZE_6" value="35.0" type="string" cy:type="String"/>
      <att name="NODE_CUSTOMGRAPHICS_9" value="org.cytoscape.cg.model.NullCustomGraphics,0,[ Remove Graphics ]," type="string" cy:type="String"/>
      <att name="NODE_CUSTOMGRAPHICS_7" value="org.cytoscape.cg.model.NullCustomGraphics,0,[ Remove Graphics ]," type="string" cy:type="String"/>
      <att name="NODE_LABEL_WIDTH" value="200.0" type="string" cy:type="String"/>
      <att name="NODE_NESTED_NETWORK_IMAGE_VISIBLE" value="true" type="string" cy:type="String"/>
      <att name="NODE_CUSTOMGRAPHICS_1" value="org.cytoscape.cg.model.NullCustomGraphics,0,[ Remove Graphics ]," type="string" cy:type="String"/>
      <att name="NODE_CUSTOMGRAPHICS_4" value="org.cytoscape.cg.model.NullCustomGraphics,0,[ Remove Graphics ]," type="string" cy:type="String"/>
      <att name="NODE_CUSTOMGRAPHICS_8" value="org.cytoscape.cg.model.NullCustomGraphics,0,[ Remove Graphics ]," type="string" cy:type="String"/>
      <att name="NODE_CUSTOMGRAPHICS_SIZE_8" value="35.0" type="string" cy:type="String"/>
      <att name="NODE_LABEL_BACKGROUND_SHAPE" value="NONE" type="string" cy:type="String"/>
      <att name="NODE_SELECTED_PAINT" value="#FFFF00" type="string" cy:type="String"/>
      <att name="NODE_CUSTOMGRAPHICS_SIZE_2" value="35.0" type="string" cy:type="String"/>
      <att name="NODE_TOOLTIP" value="" type="string" cy:type="String"/>
      <att name="COMPOUND_NODE_SHAPE" value="ROUND_RECTANGLE" type="string" cy:type="String"/>
      <att name="NODE_BORDER_STROKE" value="SOLID" type="string" cy:type="String"/>
      <att name="NODE_DEPTH" value="0.0" type="string" cy:type="String"/>
      <att name="NODE_LABEL_BACKGROUND_TRANSPARENCY" value="255" type="string" cy:type="String"/>
      <att name="NODE_LABEL_TRANSPARENCY" value="255" type="string" cy:type="String"/>
      <att name="NODE_LABEL_POSITION" value="C,C,c,0.00,0.00" type="string" cy:type="String"/>
      <att name="NODE_CUSTOMGRAPHICS_POSITION_4" value="C,C,c,0.00,0.00" type="string" cy:type="String"/>
      <att name="NODE_CUSTOMGRAPHICS_SIZE_9" value="35.0" type="string" cy:type="String"/>
      <att name="NODE_CUSTOMGRAPHICS_SIZE_3" value="35.0" type="string" cy:type="String"/>
      <att name="NODE_CUSTOMGRAPHICS_SIZE_1" value="35.0" type="string" cy:type="String"/>
      <att name="NODE_CUSTOMGRAPHICS_POSITION_8" value="C,C,c,0.00,0.00" type="string" cy:type="String"/>
      <att name="NODE_CUSTOMGRAPHICS_POSITION_9" value="C,C,c,0.00,0.00" type="string" cy:type="String"/>
      <att name="COMPOUND_NODE_PADDING" value="10.0" type="string" cy:type="String"/>
      <att name="NODE_CUSTOMGRAPHICS_SIZE_4" value="35.0" type="string" cy:type="String"/>
      <att name="NODE_LABEL_FONT_FACE" value="SansSerif.plain,plain,12" type="string" cy:type="String"/>
      <att name="NODE_CUSTOMGRAPHICS_POSITION_5" value="C,C,c,0.00,0.00" type="string" cy:type="String"/>
      <att name="NODE_CUSTOMGRAPHICS_POSITION_1" value="C,C,c,0.00,0.00" type="string" cy:type="String"/>
      <att name="NODE_CUSTOMGRAPHICS_POSITION_2" value="C,C,c,0.00,0.00" type="string" cy:type="String"/>
      <att name="NODE_TRANSPARENCY" value="255" type="string" cy:type="String"/>
      <att name="NODE_CUSTOMGRAPHICS_2" value="org.cytoscape.cg.model.NullCustomGraphics,0,[ Remove Graphics ]," type="string" cy:type="String"/>
      <att name="NODE_LABEL_ROTATION" value="0.0" type="string" cy:type="String"/>
      <att name="NODE_CUSTOMGRAPHICS_5" value="org.cytoscape.cg.model.NullCustomGraphics,0,[ Remove Graphics ]," type="string" cy:type="String"/>
      <att name="NODE_LABEL" value="" type="string" cy:type="String"/>
      <att name="NODE_CUSTOMGRAPHICS_POSITION_3" value="C,C,c,0.00,0.00" type="string" cy:type="String"/>
      <att name="NODE_CUSTOMGRAPHICS_POSITION_7" value="C,C,c,0.00,0.00" type="string" cy:type="String"/>
      <att name="NODE_LABEL_BACKGROUND_COLOR" value="#B6B6B6" type="string" cy:type="String"/>
      <att name="NODE_BORDER_TRANSPARENCY" value="255" type="string" cy:type="String"/>
      <att name="NODE_CUSTOMGRAPHICS_3" value="org.cytoscape.cg.model.NullCustomGraphics,0,[ Remove Graphics ]," type="string" cy:type="String"/>
      <att name="NODE_CUSTOMGRAPHICS_SIZE_5" value="35.0" type="string" cy:type="String"/>
    </graphics>
  </node>
  <node id="1165" label="zzzz140">
    <att name="shared name" value="zzzz140" type="string" cy:type="String"/>
    <att name="name" value="zzzz140" type="string" cy:type="String"/>
    <att name="selected" value="0" type="boolean" cy:type="Boolean"/>
    <att name="AlbA" value="A0A6I4PV03" type="string" cy:type="String"/>
    <att name="AlbB" value="A0A6I4PTP6" type="string" cy:type="String"/>
    <att name="Fusion" type="string" cy:type="String"/>
    <att name="CDPS" value="A0A6I4PU27" type="string" cy:type="String"/>
    <att name="Genome ID" value="WING01000001" type="string" cy:type="String"/>
    <att name="Organism" value="Actinomadura sp. J1-007." type="string" cy:type="String"/>
    <att name="Phylum" value="Actinomycetota" type="string" cy:type="String"/>
    <att name="Domain" value="Bacteria" type="string" cy:type="String"/>
    <att name="Concatenated Accessions" value="A0A6I4PV03||A0A6I4PTP6" type="string" cy:type="String"/>
    <att name="Concatenated Sequence" value="MTARARNATPPSGSPPHAPPGSSPDPGGALRVLRTRSVIREFTGEPITDADVDALVTAMVAAPTGSNRQAWAFIVIREPQRLLSVRAFAPGVIGTPPLLLVACHDHSRYTDEDDARVVRELGRLCVAMAVENFMLAAHALGLGACPASSFLPEPIRLLLDMPAHLEPVLLVSAGHPAHPPQPSERRDIDEVVRYDSYAMTATPDPASRDTELARLAAYLLASSRSLLTEPASYGPIRLIDAARRTLALLEPDGAANPHYNTVKTRIEDSHRSKTPIDLPTLLDELCLQMAHGLKGIHTAQPQTDEHSEPA" type="string" cy:type="String"/>
    <att name="Hydantoin associated?" type="string" cy:type="String"/>
    <graphics z="0.0" width="0.0" w="15.0" type="ELLIPSE" h="15.0" y="242.83576642335765" fill="#4EB3D3" x="-258.2226277372262" outline="#CCCCCC">
      <att name="NODE_VISIBLE" value="true" type="string" cy:type="String"/>
      <att name="NODE_LABEL_FONT_SIZE" value="12" type="string" cy:type="String"/>
      <att name="NODE_CUSTOMGRAPHICS_POSITION_6" value="C,C,c,0.00,0.00" type="string" cy:type="String"/>
      <att name="NODE_CUSTOMGRAPHICS_6" value="org.cytoscape.cg.model.NullCustomGraphics,0,[ Remove Graphics ]," type="string" cy:type="String"/>
      <att name="NODE_CUSTOMGRAPHICS_SIZE_7" value="35.0" type="string" cy:type="String"/>
      <att name="NODE_SELECTED" value="false" type="string" cy:type="String"/>
      <att name="NODE_LABEL_COLOR" value="#000000" type="string" cy:type="String"/>
      <att name="NODE_CUSTOMGRAPHICS_SIZE_6" value="35.0" type="string" cy:type="String"/>
      <att name="NODE_CUSTOMGRAPHICS_9" value="org.cytoscape.cg.model.NullCustomGraphics,0,[ Remove Graphics ]," type="string" cy:type="String"/>
      <att name="NODE_CUSTOMGRAPHICS_7" value="org.cytoscape.cg.model.NullCustomGraphics,0,[ Remove Graphics ]," type="string" cy:type="String"/>
      <att name="NODE_LABEL_WIDTH" value="200.0" type="string" cy:type="String"/>
      <att name="NODE_NESTED_NETWORK_IMAGE_VISIBLE" value="true" type="string" cy:type="String"/>
      <att name="NODE_CUSTOMGRAPHICS_1" value="org.cytoscape.cg.model.NullCustomGraphics,0,[ Remove Graphics ]," type="string" cy:type="String"/>
      <att name="NODE_CUSTOMGRAPHICS_4" value="org.cytoscape.cg.model.NullCustomGraphics,0,[ Remove Graphics ]," type="string" cy:type="String"/>
      <att name="NODE_CUSTOMGRAPHICS_8" value="org.cytoscape.cg.model.NullCustomGraphics,0,[ Remove Graphics ]," type="string" cy:type="String"/>
      <att name="NODE_CUSTOMGRAPHICS_SIZE_8" value="35.0" type="string" cy:type="String"/>
      <att name="NODE_LABEL_BACKGROUND_SHAPE" value="NONE" type="string" cy:type="String"/>
      <att name="NODE_SELECTED_PAINT" value="#FFFF00" type="string" cy:type="String"/>
      <att name="NODE_CUSTOMGRAPHICS_SIZE_2" value="35.0" type="string" cy:type="String"/>
      <att name="NODE_TOOLTIP" value="" type="string" cy:type="String"/>
      <att name="COMPOUND_NODE_SHAPE" value="ROUND_RECTANGLE" type="string" cy:type="String"/>
      <att name="NODE_BORDER_STROKE" value="SOLID" type="string" cy:type="String"/>
      <att name="NODE_DEPTH" value="0.0" type="string" cy:type="String"/>
      <att name="NODE_LABEL_BACKGROUND_TRANSPARENCY" value="255" type="string" cy:type="String"/>
      <att name="NODE_LABEL_TRANSPARENCY" value="255" type="string" cy:type="String"/>
      <att name="NODE_LABEL_POSITION" value="C,C,c,0.00,0.00" type="string" cy:type="String"/>
      <att name="NODE_CUSTOMGRAPHICS_POSITION_4" value="C,C,c,0.00,0.00" type="string" cy:type="String"/>
      <att name="NODE_CUSTOMGRAPHICS_SIZE_9" value="35.0" type="string" cy:type="String"/>
      <att name="NODE_CUSTOMGRAPHICS_SIZE_3" value="35.0" type="string" cy:type="String"/>
      <att name="NODE_CUSTOMGRAPHICS_SIZE_1" value="35.0" type="string" cy:type="String"/>
      <att name="NODE_CUSTOMGRAPHICS_POSITION_8" value="C,C,c,0.00,0.00" type="string" cy:type="String"/>
      <att name="NODE_CUSTOMGRAPHICS_POSITION_9" value="C,C,c,0.00,0.00" type="string" cy:type="String"/>
      <att name="COMPOUND_NODE_PADDING" value="10.0" type="string" cy:type="String"/>
      <att name="NODE_CUSTOMGRAPHICS_SIZE_4" value="35.0" type="string" cy:type="String"/>
      <att name="NODE_LABEL_FONT_FACE" value="SansSerif.plain,plain,12" type="string" cy:type="String"/>
      <att name="NODE_CUSTOMGRAPHICS_POSITION_5" value="C,C,c,0.00,0.00" type="string" cy:type="String"/>
      <att name="NODE_CUSTOMGRAPHICS_POSITION_1" value="C,C,c,0.00,0.00" type="string" cy:type="String"/>
      <att name="NODE_CUSTOMGRAPHICS_POSITION_2" value="C,C,c,0.00,0.00" type="string" cy:type="String"/>
      <att name="NODE_TRANSPARENCY" value="255" type="string" cy:type="String"/>
      <att name="NODE_CUSTOMGRAPHICS_2" value="org.cytoscape.cg.model.NullCustomGraphics,0,[ Remove Graphics ]," type="string" cy:type="String"/>
      <att name="NODE_LABEL_ROTATION" value="0.0" type="string" cy:type="String"/>
      <att name="NODE_CUSTOMGRAPHICS_5" value="org.cytoscape.cg.model.NullCustomGraphics,0,[ Remove Graphics ]," type="string" cy:type="String"/>
      <att name="NODE_LABEL" value="" type="string" cy:type="String"/>
      <att name="NODE_CUSTOMGRAPHICS_POSITION_3" value="C,C,c,0.00,0.00" type="string" cy:type="String"/>
      <att name="NODE_CUSTOMGRAPHICS_POSITION_7" value="C,C,c,0.00,0.00" type="string" cy:type="String"/>
      <att name="NODE_LABEL_BACKGROUND_COLOR" value="#B6B6B6" type="string" cy:type="String"/>
      <att name="NODE_BORDER_TRANSPARENCY" value="255" type="string" cy:type="String"/>
      <att name="NODE_CUSTOMGRAPHICS_3" value="org.cytoscape.cg.model.NullCustomGraphics,0,[ Remove Graphics ]," type="string" cy:type="String"/>
      <att name="NODE_CUSTOMGRAPHICS_SIZE_5" value="35.0" type="string" cy:type="String"/>
    </graphics>
  </node>
  <node id="1161" label="zzzz141">
    <att name="shared name" value="zzzz141" type="string" cy:type="String"/>
    <att name="name" value="zzzz141" type="string" cy:type="String"/>
    <att name="selected" value="0" type="boolean" cy:type="Boolean"/>
    <att name="AlbA" value="A0A6I6WUT5" type="string" cy:type="String"/>
    <att name="AlbB" value="A0A6I6WP72" type="string" cy:type="String"/>
    <att name="Fusion" type="string" cy:type="String"/>
    <att name="CDPS" value="A0A6I6WSK4" type="string" cy:type="String"/>
    <att name="Genome ID" value="CP029241" type="string" cy:type="String"/>
    <att name="Organism" value="Streptomyces sp. NHF165." type="string" cy:type="String"/>
    <att name="Phylum" value="Actinomycetota" type="string" cy:type="String"/>
    <att name="Domain" value="Bacteria" type="string" cy:type="String"/>
    <att name="Concatenated Accessions" value="A0A6I6WUT5||A0A6I6WP72" type="string" cy:type="String"/>
    <att name="Concatenated Sequence" value="MRSYASQPIPDEVVDSPVTSMLAAPSGANRQAWAFVTVRSERGIRALRAFAPGIFGTPAMVLAACVDHSRVPEHPVSRGAHRLCVAMAVENFLLAAHAQGLGACPVHSFQPAPVHRLLRLPTHLEPVLVVPVGYPAADQPEASRRRPREEVVADETFGHHRPGVAMEHTDRQLPVRLREDLVLLTAYLLSTGHGLLHEPAAYAPARAVDAARRTLGLLAEHDGPDRRLDEVRARIDEFFTDPHDGEPLAELLDELCVRMAEVVDAFQEDASPAETQPR" type="string" cy:type="String"/>
    <att name="Hydantoin associated?" type="string" cy:type="String"/>
    <graphics z="0.0" width="0.0" w="15.0" type="ELLIPSE" h="15.0" y="129.83576642335765" fill="#4EB3D3" x="-303.2226277372262" outline="#CCCCCC">
      <att name="NODE_VISIBLE" value="true" type="string" cy:type="String"/>
      <att name="NODE_LABEL_FONT_SIZE" value="12" type="string" cy:type="String"/>
      <att name="NODE_CUSTOMGRAPHICS_POSITION_6" value="C,C,c,0.00,0.00" type="string" cy:type="String"/>
      <att name="NODE_CUSTOMGRAPHICS_6" value="org.cytoscape.cg.model.NullCustomGraphics,0,[ Remove Graphics ]," type="string" cy:type="String"/>
      <att name="NODE_CUSTOMGRAPHICS_SIZE_7" value="35.0" type="string" cy:type="String"/>
      <att name="NODE_SELECTED" value="false" type="string" cy:type="String"/>
      <att name="NODE_LABEL_COLOR" value="#000000" type="string" cy:type="String"/>
      <att name="NODE_CUSTOMGRAPHICS_SIZE_6" value="35.0" type="string" cy:type="String"/>
      <att name="NODE_CUSTOMGRAPHICS_9" value="org.cytoscape.cg.model.NullCustomGraphics,0,[ Remove Graphics ]," type="string" cy:type="String"/>
      <att name="NODE_CUSTOMGRAPHICS_7" value="org.cytoscape.cg.model.NullCustomGraphics,0,[ Remove Graphics ]," type="string" cy:type="String"/>
      <att name="NODE_LABEL_WIDTH" value="200.0" type="string" cy:type="String"/>
      <att name="NODE_NESTED_NETWORK_IMAGE_VISIBLE" value="true" type="string" cy:type="String"/>
      <att name="NODE_CUSTOMGRAPHICS_1" value="org.cytoscape.cg.model.NullCustomGraphics,0,[ Remove Graphics ]," type="string" cy:type="String"/>
      <att name="NODE_CUSTOMGRAPHICS_4" value="org.cytoscape.cg.model.NullCustomGraphics,0,[ Remove Graphics ]," type="string" cy:type="String"/>
      <att name="NODE_CUSTOMGRAPHICS_8" value="org.cytoscape.cg.model.NullCustomGraphics,0,[ Remove Graphics ]," type="string" cy:type="String"/>
      <att name="NODE_CUSTOMGRAPHICS_SIZE_8" value="35.0" type="string" cy:type="String"/>
      <att name="NODE_LABEL_BACKGROUND_SHAPE" value="NONE" type="string" cy:type="String"/>
      <att name="NODE_SELECTED_PAINT" value="#FFFF00" type="string" cy:type="String"/>
      <att name="NODE_CUSTOMGRAPHICS_SIZE_2" value="35.0" type="string" cy:type="String"/>
      <att name="NODE_TOOLTIP" value="" type="string" cy:type="String"/>
      <att name="COMPOUND_NODE_SHAPE" value="ROUND_RECTANGLE" type="string" cy:type="String"/>
      <att name="NODE_BORDER_STROKE" value="SOLID" type="string" cy:type="String"/>
      <att name="NODE_DEPTH" value="0.0" type="string" cy:type="String"/>
      <att name="NODE_LABEL_BACKGROUND_TRANSPARENCY" value="255" type="string" cy:type="String"/>
      <att name="NODE_LABEL_TRANSPARENCY" value="255" type="string" cy:type="String"/>
      <att name="NODE_LABEL_POSITION" value="C,C,c,0.00,0.00" type="string" cy:type="String"/>
      <att name="NODE_CUSTOMGRAPHICS_POSITION_4" value="C,C,c,0.00,0.00" type="string" cy:type="String"/>
      <att name="NODE_CUSTOMGRAPHICS_SIZE_9" value="35.0" type="string" cy:type="String"/>
      <att name="NODE_CUSTOMGRAPHICS_SIZE_3" value="35.0" type="string" cy:type="String"/>
      <att name="NODE_CUSTOMGRAPHICS_SIZE_1" value="35.0" type="string" cy:type="String"/>
      <att name="NODE_CUSTOMGRAPHICS_POSITION_8" value="C,C,c,0.00,0.00" type="string" cy:type="String"/>
      <att name="NODE_CUSTOMGRAPHICS_POSITION_9" value="C,C,c,0.00,0.00" type="string" cy:type="String"/>
      <att name="COMPOUND_NODE_PADDING" value="10.0" type="string" cy:type="String"/>
      <att name="NODE_CUSTOMGRAPHICS_SIZE_4" value="35.0" type="string" cy:type="String"/>
      <att name="NODE_LABEL_FONT_FACE" value="SansSerif.plain,plain,12" type="string" cy:type="String"/>
      <att name="NODE_CUSTOMGRAPHICS_POSITION_5" value="C,C,c,0.00,0.00" type="string" cy:type="String"/>
      <att name="NODE_CUSTOMGRAPHICS_POSITION_1" value="C,C,c,0.00,0.00" type="string" cy:type="String"/>
      <att name="NODE_CUSTOMGRAPHICS_POSITION_2" value="C,C,c,0.00,0.00" type="string" cy:type="String"/>
      <att name="NODE_TRANSPARENCY" value="255" type="string" cy:type="String"/>
      <att name="NODE_CUSTOMGRAPHICS_2" value="org.cytoscape.cg.model.NullCustomGraphics,0,[ Remove Graphics ]," type="string" cy:type="String"/>
      <att name="NODE_LABEL_ROTATION" value="0.0" type="string" cy:type="String"/>
      <att name="NODE_CUSTOMGRAPHICS_5" value="org.cytoscape.cg.model.NullCustomGraphics,0,[ Remove Graphics ]," type="string" cy:type="String"/>
      <att name="NODE_LABEL" value="" type="string" cy:type="String"/>
      <att name="NODE_CUSTOMGRAPHICS_POSITION_3" value="C,C,c,0.00,0.00" type="string" cy:type="String"/>
      <att name="NODE_CUSTOMGRAPHICS_POSITION_7" value="C,C,c,0.00,0.00" type="string" cy:type="String"/>
      <att name="NODE_LABEL_BACKGROUND_COLOR" value="#B6B6B6" type="string" cy:type="String"/>
      <att name="NODE_BORDER_TRANSPARENCY" value="255" type="string" cy:type="String"/>
      <att name="NODE_CUSTOMGRAPHICS_3" value="org.cytoscape.cg.model.NullCustomGraphics,0,[ Remove Graphics ]," type="string" cy:type="String"/>
      <att name="NODE_CUSTOMGRAPHICS_SIZE_5" value="35.0" type="string" cy:type="String"/>
    </graphics>
  </node>
  <node id="1157" label="zzzz143">
    <att name="shared name" value="zzzz143" type="string" cy:type="String"/>
    <att name="name" value="zzzz143" type="string" cy:type="String"/>
    <att name="selected" value="0" type="boolean" cy:type="Boolean"/>
    <att name="AlbA" value="A0A6N9LJ27" type="string" cy:type="String"/>
    <att name="AlbB" value="A0A6N9LIZ1" type="string" cy:type="String"/>
    <att name="Fusion" type="string" cy:type="String"/>
    <att name="CDPS" type="string" cy:type="String"/>
    <att name="Genome ID" value="WWVR01000036" type="string" cy:type="String"/>
    <att name="Organism" value="Blautia sp. BIOML-A1." type="string" cy:type="String"/>
    <att name="Phylum" value="Bacillota" type="string" cy:type="String"/>
    <att name="Domain" value="Bacteria" type="string" cy:type="String"/>
    <att name="Concatenated Accessions" value="A0A6N9LJ27||A0A6N9LIZ1" type="string" cy:type="String"/>
    <att name="Concatenated Sequence" value="MLLNEAILSRHSTRSFHPDPVDRALLFTLADAAQQAPSASNLQAWRFLFITDPQLKEKVDLFSPGLSGKPPVILVVCSDMEKASRKGGKNSEVYGCLMDASMAAENLMLKATELGLGTCAIKSYNDTAVRKILELPDRYRIEMLISIGYPDGTPRCPKRPPVEQICYFDHIEEEERIDEMNNPEFELLVYLITSARALPEEPASYGSIRLAEAASRLCQIICNNDPDNKTYCELLNCIETDKGKALTEPERFSAMLEKASEILVDCL" type="string" cy:type="String"/>
    <att name="Hydantoin associated?" value="Yes" type="string" cy:type="String"/>
    <graphics z="0.0" width="0.0" w="15.0" type="ELLIPSE" h="15.0" y="-370.16423357664235" fill="#4EB3D3" x="44.77737226277378" outline="#CCCCCC">
      <att name="NODE_VISIBLE" value="true" type="string" cy:type="String"/>
      <att name="NODE_LABEL_FONT_SIZE" value="12" type="string" cy:type="String"/>
      <att name="NODE_CUSTOMGRAPHICS_POSITION_6" value="C,C,c,0.00,0.00" type="string" cy:type="String"/>
      <att name="NODE_CUSTOMGRAPHICS_6" value="org.cytoscape.cg.model.NullCustomGraphics,0,[ Remove Graphics ]," type="string" cy:type="String"/>
      <att name="NODE_CUSTOMGRAPHICS_SIZE_7" value="35.0" type="string" cy:type="String"/>
      <att name="NODE_SELECTED" value="false" type="string" cy:type="String"/>
      <att name="NODE_LABEL_COLOR" value="#000000" type="string" cy:type="String"/>
      <att name="NODE_CUSTOMGRAPHICS_SIZE_6" value="35.0" type="string" cy:type="String"/>
      <att name="NODE_CUSTOMGRAPHICS_9" value="org.cytoscape.cg.model.NullCustomGraphics,0,[ Remove Graphics ]," type="string" cy:type="String"/>
      <att name="NODE_CUSTOMGRAPHICS_7" value="org.cytoscape.cg.model.NullCustomGraphics,0,[ Remove Graphics ]," type="string" cy:type="String"/>
      <att name="NODE_LABEL_WIDTH" value="200.0" type="string" cy:type="String"/>
      <att name="NODE_NESTED_NETWORK_IMAGE_VISIBLE" value="true" type="string" cy:type="String"/>
      <att name="NODE_CUSTOMGRAPHICS_1" value="org.cytoscape.cg.model.NullCustomGraphics,0,[ Remove Graphics ]," type="string" cy:type="String"/>
      <att name="NODE_CUSTOMGRAPHICS_4" value="org.cytoscape.cg.model.NullCustomGraphics,0,[ Remove Graphics ]," type="string" cy:type="String"/>
      <att name="NODE_CUSTOMGRAPHICS_8" value="org.cytoscape.cg.model.NullCustomGraphics,0,[ Remove Graphics ]," type="string" cy:type="String"/>
      <att name="NODE_CUSTOMGRAPHICS_SIZE_8" value="35.0" type="string" cy:type="String"/>
      <att name="NODE_LABEL_BACKGROUND_SHAPE" value="NONE" type="string" cy:type="String"/>
      <att name="NODE_SELECTED_PAINT" value="#FFFF00" type="string" cy:type="String"/>
      <att name="NODE_CUSTOMGRAPHICS_SIZE_2" value="35.0" type="string" cy:type="String"/>
      <att name="NODE_TOOLTIP" value="" type="string" cy:type="String"/>
      <att name="COMPOUND_NODE_SHAPE" value="ROUND_RECTANGLE" type="string" cy:type="String"/>
      <att name="NODE_BORDER_STROKE" value="SOLID" type="string" cy:type="String"/>
      <att name="NODE_DEPTH" value="0.0" type="string" cy:type="String"/>
      <att name="NODE_LABEL_BACKGROUND_TRANSPARENCY" value="255" type="string" cy:type="String"/>
      <att name="NODE_LABEL_TRANSPARENCY" value="255" type="string" cy:type="String"/>
      <att name="NODE_LABEL_POSITION" value="C,C,c,0.00,0.00" type="string" cy:type="String"/>
      <att name="NODE_CUSTOMGRAPHICS_POSITION_4" value="C,C,c,0.00,0.00" type="string" cy:type="String"/>
      <att name="NODE_CUSTOMGRAPHICS_SIZE_9" value="35.0" type="string" cy:type="String"/>
      <att name="NODE_CUSTOMGRAPHICS_SIZE_3" value="35.0" type="string" cy:type="String"/>
      <att name="NODE_CUSTOMGRAPHICS_SIZE_1" value="35.0" type="string" cy:type="String"/>
      <att name="NODE_CUSTOMGRAPHICS_POSITION_8" value="C,C,c,0.00,0.00" type="string" cy:type="String"/>
      <att name="NODE_CUSTOMGRAPHICS_POSITION_9" value="C,C,c,0.00,0.00" type="string" cy:type="String"/>
      <att name="COMPOUND_NODE_PADDING" value="10.0" type="string" cy:type="String"/>
      <att name="NODE_CUSTOMGRAPHICS_SIZE_4" value="35.0" type="string" cy:type="String"/>
      <att name="NODE_LABEL_FONT_FACE" value="SansSerif.plain,plain,12" type="string" cy:type="String"/>
      <att name="NODE_CUSTOMGRAPHICS_POSITION_5" value="C,C,c,0.00,0.00" type="string" cy:type="String"/>
      <att name="NODE_CUSTOMGRAPHICS_POSITION_1" value="C,C,c,0.00,0.00" type="string" cy:type="String"/>
      <att name="NODE_CUSTOMGRAPHICS_POSITION_2" value="C,C,c,0.00,0.00" type="string" cy:type="String"/>
      <att name="NODE_TRANSPARENCY" value="255" type="string" cy:type="String"/>
      <att name="NODE_CUSTOMGRAPHICS_2" value="org.cytoscape.cg.model.NullCustomGraphics,0,[ Remove Graphics ]," type="string" cy:type="String"/>
      <att name="NODE_LABEL_ROTATION" value="0.0" type="string" cy:type="String"/>
      <att name="NODE_CUSTOMGRAPHICS_5" value="org.cytoscape.cg.model.NullCustomGraphics,0,[ Remove Graphics ]," type="string" cy:type="String"/>
      <att name="NODE_LABEL" value="" type="string" cy:type="String"/>
      <att name="NODE_CUSTOMGRAPHICS_POSITION_3" value="C,C,c,0.00,0.00" type="string" cy:type="String"/>
      <att name="NODE_CUSTOMGRAPHICS_POSITION_7" value="C,C,c,0.00,0.00" type="string" cy:type="String"/>
      <att name="NODE_LABEL_BACKGROUND_COLOR" value="#B6B6B6" type="string" cy:type="String"/>
      <att name="NODE_BORDER_TRANSPARENCY" value="255" type="string" cy:type="String"/>
      <att name="NODE_CUSTOMGRAPHICS_3" value="org.cytoscape.cg.model.NullCustomGraphics,0,[ Remove Graphics ]," type="string" cy:type="String"/>
      <att name="NODE_CUSTOMGRAPHICS_SIZE_5" value="35.0" type="string" cy:type="String"/>
    </graphics>
  </node>
  <node id="1153" label="zzzz144">
    <att name="shared name" value="zzzz144" type="string" cy:type="String"/>
    <att name="name" value="zzzz144" type="string" cy:type="String"/>
    <att name="selected" value="0" type="boolean" cy:type="Boolean"/>
    <att name="AlbA" value="A0A7C2TFN0" type="string" cy:type="String"/>
    <att name="AlbB" value="A0A7C2TDZ5" type="string" cy:type="String"/>
    <att name="Fusion" type="string" cy:type="String"/>
    <att name="CDPS" type="string" cy:type="String"/>
    <att name="Genome ID" value="DSOS01000037" type="string" cy:type="String"/>
    <att name="Organism" value="Chloroflexi bacterium." type="string" cy:type="String"/>
    <att name="Phylum" value="Chloroflexota" type="string" cy:type="String"/>
    <att name="Domain" value="Bacteria" type="string" cy:type="String"/>
    <att name="Concatenated Accessions" value="A0A7C2TFN0||A0A7C2TDZ5" type="string" cy:type="String"/>
    <att name="Concatenated Sequence" value="MEVLEAIFTRRSVRQFSGQVIPAGLLRQVIQAGAAAPSGGNLQAWGFVVVQLAEKLAGLRALAPGIIGEPNAVVAICLDEQRARLLGGAGSEHLAMLDLGLAIENMLLAAHGLGLGACPVASFHQPAVASFLELPIGVKPVLLLALGYPKARPSPPGRRPAAEVIFTEKWGVPYGEMANNSIQDDLFLLLGYLLTSAHGLYGEPQSYGPFRLMDAAGRLTGILRAHGMNDLFLEELEQAIDEQRFGTGSDDQLRERLAELCLRYTDQLKLRLGESST" type="string" cy:type="String"/>
    <att name="Hydantoin associated?" value="Yes" type="string" cy:type="String"/>
    <graphics z="0.0" width="0.0" w="15.0" type="ELLIPSE" h="15.0" y="-186.16423357664235" fill="#4EB3D3" x="-178.22262773722622" outline="#CCCCCC">
      <att name="NODE_VISIBLE" value="true" type="string" cy:type="String"/>
      <att name="NODE_LABEL_FONT_SIZE" value="12" type="string" cy:type="String"/>
      <att name="NODE_CUSTOMGRAPHICS_POSITION_6" value="C,C,c,0.00,0.00" type="string" cy:type="String"/>
      <att name="NODE_CUSTOMGRAPHICS_6" value="org.cytoscape.cg.model.NullCustomGraphics,0,[ Remove Graphics ]," type="string" cy:type="String"/>
      <att name="NODE_CUSTOMGRAPHICS_SIZE_7" value="35.0" type="string" cy:type="String"/>
      <att name="NODE_SELECTED" value="false" type="string" cy:type="String"/>
      <att name="NODE_LABEL_COLOR" value="#000000" type="string" cy:type="String"/>
      <att name="NODE_CUSTOMGRAPHICS_SIZE_6" value="35.0" type="string" cy:type="String"/>
      <att name="NODE_CUSTOMGRAPHICS_9" value="org.cytoscape.cg.model.NullCustomGraphics,0,[ Remove Graphics ]," type="string" cy:type="String"/>
      <att name="NODE_CUSTOMGRAPHICS_7" value="org.cytoscape.cg.model.NullCustomGraphics,0,[ Remove Graphics ]," type="string" cy:type="String"/>
      <att name="NODE_LABEL_WIDTH" value="200.0" type="string" cy:type="String"/>
      <att name="NODE_NESTED_NETWORK_IMAGE_VISIBLE" value="true" type="string" cy:type="String"/>
      <att name="NODE_CUSTOMGRAPHICS_1" value="org.cytoscape.cg.model.NullCustomGraphics,0,[ Remove Graphics ]," type="string" cy:type="String"/>
      <att name="NODE_CUSTOMGRAPHICS_4" value="org.cytoscape.cg.model.NullCustomGraphics,0,[ Remove Graphics ]," type="string" cy:type="String"/>
      <att name="NODE_CUSTOMGRAPHICS_8" value="org.cytoscape.cg.model.NullCustomGraphics,0,[ Remove Graphics ]," type="string" cy:type="String"/>
      <att name="NODE_CUSTOMGRAPHICS_SIZE_8" value="35.0" type="string" cy:type="String"/>
      <att name="NODE_LABEL_BACKGROUND_SHAPE" value="NONE" type="string" cy:type="String"/>
      <att name="NODE_SELECTED_PAINT" value="#FFFF00" type="string" cy:type="String"/>
      <att name="NODE_CUSTOMGRAPHICS_SIZE_2" value="35.0" type="string" cy:type="String"/>
      <att name="NODE_TOOLTIP" value="" type="string" cy:type="String"/>
      <att name="COMPOUND_NODE_SHAPE" value="ROUND_RECTANGLE" type="string" cy:type="String"/>
      <att name="NODE_BORDER_STROKE" value="SOLID" type="string" cy:type="String"/>
      <att name="NODE_DEPTH" value="0.0" type="string" cy:type="String"/>
      <att name="NODE_LABEL_BACKGROUND_TRANSPARENCY" value="255" type="string" cy:type="String"/>
      <att name="NODE_LABEL_TRANSPARENCY" value="255" type="string" cy:type="String"/>
      <att name="NODE_LABEL_POSITION" value="C,C,c,0.00,0.00" type="string" cy:type="String"/>
      <att name="NODE_CUSTOMGRAPHICS_POSITION_4" value="C,C,c,0.00,0.00" type="string" cy:type="String"/>
      <att name="NODE_CUSTOMGRAPHICS_SIZE_9" value="35.0" type="string" cy:type="String"/>
      <att name="NODE_CUSTOMGRAPHICS_SIZE_3" value="35.0" type="string" cy:type="String"/>
      <att name="NODE_CUSTOMGRAPHICS_SIZE_1" value="35.0" type="string" cy:type="String"/>
      <att name="NODE_CUSTOMGRAPHICS_POSITION_8" value="C,C,c,0.00,0.00" type="string" cy:type="String"/>
      <att name="NODE_CUSTOMGRAPHICS_POSITION_9" value="C,C,c,0.00,0.00" type="string" cy:type="String"/>
      <att name="COMPOUND_NODE_PADDING" value="10.0" type="string" cy:type="String"/>
      <att name="NODE_CUSTOMGRAPHICS_SIZE_4" value="35.0" type="string" cy:type="String"/>
      <att name="NODE_LABEL_FONT_FACE" value="SansSerif.plain,plain,12" type="string" cy:type="String"/>
      <att name="NODE_CUSTOMGRAPHICS_POSITION_5" value="C,C,c,0.00,0.00" type="string" cy:type="String"/>
      <att name="NODE_CUSTOMGRAPHICS_POSITION_1" value="C,C,c,0.00,0.00" type="string" cy:type="String"/>
      <att name="NODE_CUSTOMGRAPHICS_POSITION_2" value="C,C,c,0.00,0.00" type="string" cy:type="String"/>
      <att name="NODE_TRANSPARENCY" value="255" type="string" cy:type="String"/>
      <att name="NODE_CUSTOMGRAPHICS_2" value="org.cytoscape.cg.model.NullCustomGraphics,0,[ Remove Graphics ]," type="string" cy:type="String"/>
      <att name="NODE_LABEL_ROTATION" value="0.0" type="string" cy:type="String"/>
      <att name="NODE_CUSTOMGRAPHICS_5" value="org.cytoscape.cg.model.NullCustomGraphics,0,[ Remove Graphics ]," type="string" cy:type="String"/>
      <att name="NODE_LABEL" value="" type="string" cy:type="String"/>
      <att name="NODE_CUSTOMGRAPHICS_POSITION_3" value="C,C,c,0.00,0.00" type="string" cy:type="String"/>
      <att name="NODE_CUSTOMGRAPHICS_POSITION_7" value="C,C,c,0.00,0.00" type="string" cy:type="String"/>
      <att name="NODE_LABEL_BACKGROUND_COLOR" value="#B6B6B6" type="string" cy:type="String"/>
      <att name="NODE_BORDER_TRANSPARENCY" value="255" type="string" cy:type="String"/>
      <att name="NODE_CUSTOMGRAPHICS_3" value="org.cytoscape.cg.model.NullCustomGraphics,0,[ Remove Graphics ]," type="string" cy:type="String"/>
      <att name="NODE_CUSTOMGRAPHICS_SIZE_5" value="35.0" type="string" cy:type="String"/>
    </graphics>
  </node>
  <node id="1149" label="zzzz147">
    <att name="shared name" value="zzzz147" type="string" cy:type="String"/>
    <att name="name" value="zzzz147" type="string" cy:type="String"/>
    <att name="selected" value="0" type="boolean" cy:type="Boolean"/>
    <att name="AlbA" value="A0A7C3PEY5" type="string" cy:type="String"/>
    <att name="AlbB" value="A0A7C3P837" type="string" cy:type="String"/>
    <att name="Fusion" type="string" cy:type="String"/>
    <att name="CDPS" type="string" cy:type="String"/>
    <att name="Genome ID" value="DSSP01000046" type="string" cy:type="String"/>
    <att name="Organism" value="Firmicutes bacterium." type="string" cy:type="String"/>
    <att name="Phylum" value="Bacillota" type="string" cy:type="String"/>
    <att name="Domain" value="Bacteria" type="string" cy:type="String"/>
    <att name="Concatenated Accessions" value="A0A7C3PEY5||A0A7C3P837" type="string" cy:type="String"/>
    <att name="Concatenated Sequence" value="MLAEDNIVLTTIRQRRVVRNFNEEPVTREQMLEVLRAARWAPTGGNKRLHRFVAVLDPVTIRLIRTVSPGMSGHPKGLVVVCIDWDRVAILGYRGPRQIFDIDVGTATENMLLAAHAIGLGAGPVTSFSKEAVSVLLRLPDSITPELMVILGHPVPRRPEHQSRPQTPTRLRDLVTWEQFHLRDRLMDNEFVLSEDEVFEVIAFLVTAARLLPDEPIDYGPARLLTAAQRLCAFAAVRCEVSAAFLTRLAEGIPPQLRSRNSDRDSFQAFLEESSRAIAREAARRAGREV" type="string" cy:type="String"/>
    <att name="Hydantoin associated?" type="string" cy:type="String"/>
    <graphics z="0.0" width="0.0" w="15.0" type="ELLIPSE" h="15.0" y="-56.164233576642346" fill="#4EB3D3" x="-187.22262773722622" outline="#CCCCCC">
      <att name="NODE_VISIBLE" value="true" type="string" cy:type="String"/>
      <att name="NODE_LABEL_FONT_SIZE" value="12" type="string" cy:type="String"/>
      <att name="NODE_CUSTOMGRAPHICS_POSITION_6" value="C,C,c,0.00,0.00" type="string" cy:type="String"/>
      <att name="NODE_CUSTOMGRAPHICS_6" value="org.cytoscape.cg.model.NullCustomGraphics,0,[ Remove Graphics ]," type="string" cy:type="String"/>
      <att name="NODE_CUSTOMGRAPHICS_SIZE_7" value="35.0" type="string" cy:type="String"/>
      <att name="NODE_SELECTED" value="false" type="string" cy:type="String"/>
      <att name="NODE_LABEL_COLOR" value="#000000" type="string" cy:type="String"/>
      <att name="NODE_CUSTOMGRAPHICS_SIZE_6" value="35.0" type="string" cy:type="String"/>
      <att name="NODE_CUSTOMGRAPHICS_9" value="org.cytoscape.cg.model.NullCustomGraphics,0,[ Remove Graphics ]," type="string" cy:type="String"/>
      <att name="NODE_CUSTOMGRAPHICS_7" value="org.cytoscape.cg.model.NullCustomGraphics,0,[ Remove Graphics ]," type="string" cy:type="String"/>
      <att name="NODE_LABEL_WIDTH" value="200.0" type="string" cy:type="String"/>
      <att name="NODE_NESTED_NETWORK_IMAGE_VISIBLE" value="true" type="string" cy:type="String"/>
      <att name="NODE_CUSTOMGRAPHICS_1" value="org.cytoscape.cg.model.NullCustomGraphics,0,[ Remove Graphics ]," type="string" cy:type="String"/>
      <att name="NODE_CUSTOMGRAPHICS_4" value="org.cytoscape.cg.model.NullCustomGraphics,0,[ Remove Graphics ]," type="string" cy:type="String"/>
      <att name="NODE_CUSTOMGRAPHICS_8" value="org.cytoscape.cg.model.NullCustomGraphics,0,[ Remove Graphics ]," type="string" cy:type="String"/>
      <att name="NODE_CUSTOMGRAPHICS_SIZE_8" value="35.0" type="string" cy:type="String"/>
      <att name="NODE_LABEL_BACKGROUND_SHAPE" value="NONE" type="string" cy:type="String"/>
      <att name="NODE_SELECTED_PAINT" value="#FFFF00" type="string" cy:type="String"/>
      <att name="NODE_CUSTOMGRAPHICS_SIZE_2" value="35.0" type="string" cy:type="String"/>
      <att name="NODE_TOOLTIP" value="" type="string" cy:type="String"/>
      <att name="COMPOUND_NODE_SHAPE" value="ROUND_RECTANGLE" type="string" cy:type="String"/>
      <att name="NODE_BORDER_STROKE" value="SOLID" type="string" cy:type="String"/>
      <att name="NODE_DEPTH" value="0.0" type="string" cy:type="String"/>
      <att name="NODE_LABEL_BACKGROUND_TRANSPARENCY" value="255" type="string" cy:type="String"/>
      <att name="NODE_LABEL_TRANSPARENCY" value="255" type="string" cy:type="String"/>
      <att name="NODE_LABEL_POSITION" value="C,C,c,0.00,0.00" type="string" cy:type="String"/>
      <att name="NODE_CUSTOMGRAPHICS_POSITION_4" value="C,C,c,0.00,0.00" type="string" cy:type="String"/>
      <att name="NODE_CUSTOMGRAPHICS_SIZE_9" value="35.0" type="string" cy:type="String"/>
      <att name="NODE_CUSTOMGRAPHICS_SIZE_3" value="35.0" type="string" cy:type="String"/>
      <att name="NODE_CUSTOMGRAPHICS_SIZE_1" value="35.0" type="string" cy:type="String"/>
      <att name="NODE_CUSTOMGRAPHICS_POSITION_8" value="C,C,c,0.00,0.00" type="string" cy:type="String"/>
      <att name="NODE_CUSTOMGRAPHICS_POSITION_9" value="C,C,c,0.00,0.00" type="string" cy:type="String"/>
      <att name="COMPOUND_NODE_PADDING" value="10.0" type="string" cy:type="String"/>
      <att name="NODE_CUSTOMGRAPHICS_SIZE_4" value="35.0" type="string" cy:type="String"/>
      <att name="NODE_LABEL_FONT_FACE" value="SansSerif.plain,plain,12" type="string" cy:type="String"/>
      <att name="NODE_CUSTOMGRAPHICS_POSITION_5" value="C,C,c,0.00,0.00" type="string" cy:type="String"/>
      <att name="NODE_CUSTOMGRAPHICS_POSITION_1" value="C,C,c,0.00,0.00" type="string" cy:type="String"/>
      <att name="NODE_CUSTOMGRAPHICS_POSITION_2" value="C,C,c,0.00,0.00" type="string" cy:type="String"/>
      <att name="NODE_TRANSPARENCY" value="255" type="string" cy:type="String"/>
      <att name="NODE_CUSTOMGRAPHICS_2" value="org.cytoscape.cg.model.NullCustomGraphics,0,[ Remove Graphics ]," type="string" cy:type="String"/>
      <att name="NODE_LABEL_ROTATION" value="0.0" type="string" cy:type="String"/>
      <att name="NODE_CUSTOMGRAPHICS_5" value="org.cytoscape.cg.model.NullCustomGraphics,0,[ Remove Graphics ]," type="string" cy:type="String"/>
      <att name="NODE_LABEL" value="" type="string" cy:type="String"/>
      <att name="NODE_CUSTOMGRAPHICS_POSITION_3" value="C,C,c,0.00,0.00" type="string" cy:type="String"/>
      <att name="NODE_CUSTOMGRAPHICS_POSITION_7" value="C,C,c,0.00,0.00" type="string" cy:type="String"/>
      <att name="NODE_LABEL_BACKGROUND_COLOR" value="#B6B6B6" type="string" cy:type="String"/>
      <att name="NODE_BORDER_TRANSPARENCY" value="255" type="string" cy:type="String"/>
      <att name="NODE_CUSTOMGRAPHICS_3" value="org.cytoscape.cg.model.NullCustomGraphics,0,[ Remove Graphics ]," type="string" cy:type="String"/>
      <att name="NODE_CUSTOMGRAPHICS_SIZE_5" value="35.0" type="string" cy:type="String"/>
    </graphics>
  </node>
  <node id="1145" label="zzzz150">
    <att name="shared name" value="zzzz150" type="string" cy:type="String"/>
    <att name="name" value="zzzz150" type="string" cy:type="String"/>
    <att name="selected" value="0" type="boolean" cy:type="Boolean"/>
    <att name="AlbA" value="A0A7C4GHP1" type="string" cy:type="String"/>
    <att name="AlbB" value="A0A7C4GI29" type="string" cy:type="String"/>
    <att name="Fusion" type="string" cy:type="String"/>
    <att name="CDPS" type="string" cy:type="String"/>
    <att name="Genome ID" value="DTEK01000036" type="string" cy:type="String"/>
    <att name="Organism" value="Nitrososphaeria archaeon." type="string" cy:type="String"/>
    <att name="Phylum" value="Nitrososphaerota" type="string" cy:type="String"/>
    <att name="Domain" value="Archaea" type="string" cy:type="String"/>
    <att name="Concatenated Accessions" value="A0A7C4GHP1||A0A7C4GI29" type="string" cy:type="String"/>
    <att name="Concatenated Sequence" value="MDVLDAIRKRVAVRYFEEKPVPEDVLKTLAWAAHKAPTGGNTPYRRVMVINDEETVSMIKQVSPGFLSNAKSLILIYTDLETAYKGLGRLGRDICSIIDAGAAAENVALAALKFGLGTCFTKSYSEAGVKEILEIPENYRTEVMLQIGYPRKDMPPPLKAKPNARITYLNRHGNLWTMSQNSSGDFGKEIFDIIVFALSAARISADEPPLYGSLRLIDLSSKIIKLQELVEGERADKFLQRIRQIIEEKKYIVMASEEEFVKVLDQLVSECAREMKNRRKLGQKRE" type="string" cy:type="String"/>
    <att name="Hydantoin associated?" type="string" cy:type="String"/>
    <graphics z="0.0" width="0.0" w="15.0" type="ELLIPSE" h="15.0" y="140.83576642335765" fill="#40D43E" x="150.77737226277378" outline="#CCCCCC">
      <att name="NODE_VISIBLE" value="true" type="string" cy:type="String"/>
      <att name="NODE_LABEL_FONT_SIZE" value="12" type="string" cy:type="String"/>
      <att name="NODE_CUSTOMGRAPHICS_POSITION_6" value="C,C,c,0.00,0.00" type="string" cy:type="String"/>
      <att name="NODE_CUSTOMGRAPHICS_6" value="org.cytoscape.cg.model.NullCustomGraphics,0,[ Remove Graphics ]," type="string" cy:type="String"/>
      <att name="NODE_CUSTOMGRAPHICS_SIZE_7" value="35.0" type="string" cy:type="String"/>
      <att name="NODE_SELECTED" value="false" type="string" cy:type="String"/>
      <att name="NODE_LABEL_COLOR" value="#000000" type="string" cy:type="String"/>
      <att name="NODE_CUSTOMGRAPHICS_SIZE_6" value="35.0" type="string" cy:type="String"/>
      <att name="NODE_CUSTOMGRAPHICS_9" value="org.cytoscape.cg.model.NullCustomGraphics,0,[ Remove Graphics ]," type="string" cy:type="String"/>
      <att name="NODE_CUSTOMGRAPHICS_7" value="org.cytoscape.cg.model.NullCustomGraphics,0,[ Remove Graphics ]," type="string" cy:type="String"/>
      <att name="NODE_LABEL_WIDTH" value="200.0" type="string" cy:type="String"/>
      <att name="NODE_NESTED_NETWORK_IMAGE_VISIBLE" value="true" type="string" cy:type="String"/>
      <att name="NODE_CUSTOMGRAPHICS_1" value="org.cytoscape.cg.model.NullCustomGraphics,0,[ Remove Graphics ]," type="string" cy:type="String"/>
      <att name="NODE_CUSTOMGRAPHICS_4" value="org.cytoscape.cg.model.NullCustomGraphics,0,[ Remove Graphics ]," type="string" cy:type="String"/>
      <att name="NODE_CUSTOMGRAPHICS_8" value="org.cytoscape.cg.model.NullCustomGraphics,0,[ Remove Graphics ]," type="string" cy:type="String"/>
      <att name="NODE_CUSTOMGRAPHICS_SIZE_8" value="35.0" type="string" cy:type="String"/>
      <att name="NODE_LABEL_BACKGROUND_SHAPE" value="NONE" type="string" cy:type="String"/>
      <att name="NODE_SELECTED_PAINT" value="#FFFF00" type="string" cy:type="String"/>
      <att name="NODE_CUSTOMGRAPHICS_SIZE_2" value="35.0" type="string" cy:type="String"/>
      <att name="NODE_TOOLTIP" value="" type="string" cy:type="String"/>
      <att name="COMPOUND_NODE_SHAPE" value="ROUND_RECTANGLE" type="string" cy:type="String"/>
      <att name="NODE_BORDER_STROKE" value="SOLID" type="string" cy:type="String"/>
      <att name="NODE_DEPTH" value="0.0" type="string" cy:type="String"/>
      <att name="NODE_LABEL_BACKGROUND_TRANSPARENCY" value="255" type="string" cy:type="String"/>
      <att name="NODE_LABEL_TRANSPARENCY" value="255" type="string" cy:type="String"/>
      <att name="NODE_LABEL_POSITION" value="C,C,c,0.00,0.00" type="string" cy:type="String"/>
      <att name="NODE_CUSTOMGRAPHICS_POSITION_4" value="C,C,c,0.00,0.00" type="string" cy:type="String"/>
      <att name="NODE_CUSTOMGRAPHICS_SIZE_9" value="35.0" type="string" cy:type="String"/>
      <att name="NODE_CUSTOMGRAPHICS_SIZE_3" value="35.0" type="string" cy:type="String"/>
      <att name="NODE_CUSTOMGRAPHICS_SIZE_1" value="35.0" type="string" cy:type="String"/>
      <att name="NODE_CUSTOMGRAPHICS_POSITION_8" value="C,C,c,0.00,0.00" type="string" cy:type="String"/>
      <att name="NODE_CUSTOMGRAPHICS_POSITION_9" value="C,C,c,0.00,0.00" type="string" cy:type="String"/>
      <att name="COMPOUND_NODE_PADDING" value="10.0" type="string" cy:type="String"/>
      <att name="NODE_CUSTOMGRAPHICS_SIZE_4" value="35.0" type="string" cy:type="String"/>
      <att name="NODE_LABEL_FONT_FACE" value="SansSerif.plain,plain,12" type="string" cy:type="String"/>
      <att name="NODE_CUSTOMGRAPHICS_POSITION_5" value="C,C,c,0.00,0.00" type="string" cy:type="String"/>
      <att name="NODE_CUSTOMGRAPHICS_POSITION_1" value="C,C,c,0.00,0.00" type="string" cy:type="String"/>
      <att name="NODE_CUSTOMGRAPHICS_POSITION_2" value="C,C,c,0.00,0.00" type="string" cy:type="String"/>
      <att name="NODE_TRANSPARENCY" value="255" type="string" cy:type="String"/>
      <att name="NODE_CUSTOMGRAPHICS_2" value="org.cytoscape.cg.model.NullCustomGraphics,0,[ Remove Graphics ]," type="string" cy:type="String"/>
      <att name="NODE_LABEL_ROTATION" value="0.0" type="string" cy:type="String"/>
      <att name="NODE_CUSTOMGRAPHICS_5" value="org.cytoscape.cg.model.NullCustomGraphics,0,[ Remove Graphics ]," type="string" cy:type="String"/>
      <att name="NODE_LABEL" value="" type="string" cy:type="String"/>
      <att name="NODE_CUSTOMGRAPHICS_POSITION_3" value="C,C,c,0.00,0.00" type="string" cy:type="String"/>
      <att name="NODE_CUSTOMGRAPHICS_POSITION_7" value="C,C,c,0.00,0.00" type="string" cy:type="String"/>
      <att name="NODE_LABEL_BACKGROUND_COLOR" value="#B6B6B6" type="string" cy:type="String"/>
      <att name="NODE_BORDER_TRANSPARENCY" value="255" type="string" cy:type="String"/>
      <att name="NODE_CUSTOMGRAPHICS_3" value="org.cytoscape.cg.model.NullCustomGraphics,0,[ Remove Graphics ]," type="string" cy:type="String"/>
      <att name="NODE_CUSTOMGRAPHICS_SIZE_5" value="35.0" type="string" cy:type="String"/>
    </graphics>
  </node>
  <node id="1141" label="zzzz151">
    <att name="shared name" value="zzzz151" type="string" cy:type="String"/>
    <att name="name" value="zzzz151" type="string" cy:type="String"/>
    <att name="selected" value="0" type="boolean" cy:type="Boolean"/>
    <att name="AlbA" value="A0A7C4HGV9" type="string" cy:type="String"/>
    <att name="AlbB" value="A0A7C4HGJ3" type="string" cy:type="String"/>
    <att name="Fusion" type="string" cy:type="String"/>
    <att name="CDPS" type="string" cy:type="String"/>
    <att name="Genome ID" value="DTAY01000068" type="string" cy:type="String"/>
    <att name="Organism" value="Candidatus Bathyarchaeota archaeon." type="string" cy:type="String"/>
    <att name="Phylum" value="Candidatus Bathyarchaeota" type="string" cy:type="String"/>
    <att name="Domain" value="Archaea" type="string" cy:type="String"/>
    <att name="Concatenated Accessions" value="A0A7C4HGV9||A0A7C4HGJ3" type="string" cy:type="String"/>
    <att name="Concatenated Sequence" value="MEVFEAIKGRRSIRRYKREKISREIIARLLDAARWAPSGGNIQPWLFIVIDDPKLLGAVRKVSPGLFGEPPLAILVCSNRERAYRMGGTLGRDYLTICDCAMAVQNMLLAAHALGLGSCVIKSFSHTAIRELLDIPEGVEPELLVAIGYPDEAPKPLPKIPLKEIVYLNGYGKEFPGLEEWKMSEAKPSGDDYLFEIAVFLATSALNCMDEPHLYGPFRLLDALSKIVDLPKYAPCLKEDPFLQRIKAIVDEKKFLIMYNVEEFRRAIDEVVKMLAKELKRRYLETSDKEK" type="string" cy:type="String"/>
    <att name="Hydantoin associated?" type="string" cy:type="String"/>
    <graphics z="0.0" width="0.0" w="15.0" type="ELLIPSE" h="15.0" y="-61.164233576642346" fill="#40D43E" x="291.7773722627738" outline="#CCCCCC">
      <att name="NODE_VISIBLE" value="true" type="string" cy:type="String"/>
      <att name="NODE_LABEL_FONT_SIZE" value="12" type="string" cy:type="String"/>
      <att name="NODE_CUSTOMGRAPHICS_POSITION_6" value="C,C,c,0.00,0.00" type="string" cy:type="String"/>
      <att name="NODE_CUSTOMGRAPHICS_6" value="org.cytoscape.cg.model.NullCustomGraphics,0,[ Remove Graphics ]," type="string" cy:type="String"/>
      <att name="NODE_CUSTOMGRAPHICS_SIZE_7" value="35.0" type="string" cy:type="String"/>
      <att name="NODE_SELECTED" value="false" type="string" cy:type="String"/>
      <att name="NODE_LABEL_COLOR" value="#000000" type="string" cy:type="String"/>
      <att name="NODE_CUSTOMGRAPHICS_SIZE_6" value="35.0" type="string" cy:type="String"/>
      <att name="NODE_CUSTOMGRAPHICS_9" value="org.cytoscape.cg.model.NullCustomGraphics,0,[ Remove Graphics ]," type="string" cy:type="String"/>
      <att name="NODE_CUSTOMGRAPHICS_7" value="org.cytoscape.cg.model.NullCustomGraphics,0,[ Remove Graphics ]," type="string" cy:type="String"/>
      <att name="NODE_LABEL_WIDTH" value="200.0" type="string" cy:type="String"/>
      <att name="NODE_NESTED_NETWORK_IMAGE_VISIBLE" value="true" type="string" cy:type="String"/>
      <att name="NODE_CUSTOMGRAPHICS_1" value="org.cytoscape.cg.model.NullCustomGraphics,0,[ Remove Graphics ]," type="string" cy:type="String"/>
      <att name="NODE_CUSTOMGRAPHICS_4" value="org.cytoscape.cg.model.NullCustomGraphics,0,[ Remove Graphics ]," type="string" cy:type="String"/>
      <att name="NODE_CUSTOMGRAPHICS_8" value="org.cytoscape.cg.model.NullCustomGraphics,0,[ Remove Graphics ]," type="string" cy:type="String"/>
      <att name="NODE_CUSTOMGRAPHICS_SIZE_8" value="35.0" type="string" cy:type="String"/>
      <att name="NODE_LABEL_BACKGROUND_SHAPE" value="NONE" type="string" cy:type="String"/>
      <att name="NODE_SELECTED_PAINT" value="#FFFF00" type="string" cy:type="String"/>
      <att name="NODE_CUSTOMGRAPHICS_SIZE_2" value="35.0" type="string" cy:type="String"/>
      <att name="NODE_TOOLTIP" value="" type="string" cy:type="String"/>
      <att name="COMPOUND_NODE_SHAPE" value="ROUND_RECTANGLE" type="string" cy:type="String"/>
      <att name="NODE_BORDER_STROKE" value="SOLID" type="string" cy:type="String"/>
      <att name="NODE_DEPTH" value="0.0" type="string" cy:type="String"/>
      <att name="NODE_LABEL_BACKGROUND_TRANSPARENCY" value="255" type="string" cy:type="String"/>
      <att name="NODE_LABEL_TRANSPARENCY" value="255" type="string" cy:type="String"/>
      <att name="NODE_LABEL_POSITION" value="C,C,c,0.00,0.00" type="string" cy:type="String"/>
      <att name="NODE_CUSTOMGRAPHICS_POSITION_4" value="C,C,c,0.00,0.00" type="string" cy:type="String"/>
      <att name="NODE_CUSTOMGRAPHICS_SIZE_9" value="35.0" type="string" cy:type="String"/>
      <att name="NODE_CUSTOMGRAPHICS_SIZE_3" value="35.0" type="string" cy:type="String"/>
      <att name="NODE_CUSTOMGRAPHICS_SIZE_1" value="35.0" type="string" cy:type="String"/>
      <att name="NODE_CUSTOMGRAPHICS_POSITION_8" value="C,C,c,0.00,0.00" type="string" cy:type="String"/>
      <att name="NODE_CUSTOMGRAPHICS_POSITION_9" value="C,C,c,0.00,0.00" type="string" cy:type="String"/>
      <att name="COMPOUND_NODE_PADDING" value="10.0" type="string" cy:type="String"/>
      <att name="NODE_CUSTOMGRAPHICS_SIZE_4" value="35.0" type="string" cy:type="String"/>
      <att name="NODE_LABEL_FONT_FACE" value="SansSerif.plain,plain,12" type="string" cy:type="String"/>
      <att name="NODE_CUSTOMGRAPHICS_POSITION_5" value="C,C,c,0.00,0.00" type="string" cy:type="String"/>
      <att name="NODE_CUSTOMGRAPHICS_POSITION_1" value="C,C,c,0.00,0.00" type="string" cy:type="String"/>
      <att name="NODE_CUSTOMGRAPHICS_POSITION_2" value="C,C,c,0.00,0.00" type="string" cy:type="String"/>
      <att name="NODE_TRANSPARENCY" value="255" type="string" cy:type="String"/>
      <att name="NODE_CUSTOMGRAPHICS_2" value="org.cytoscape.cg.model.NullCustomGraphics,0,[ Remove Graphics ]," type="string" cy:type="String"/>
      <att name="NODE_LABEL_ROTATION" value="0.0" type="string" cy:type="String"/>
      <att name="NODE_CUSTOMGRAPHICS_5" value="org.cytoscape.cg.model.NullCustomGraphics,0,[ Remove Graphics ]," type="string" cy:type="String"/>
      <att name="NODE_LABEL" value="" type="string" cy:type="String"/>
      <att name="NODE_CUSTOMGRAPHICS_POSITION_3" value="C,C,c,0.00,0.00" type="string" cy:type="String"/>
      <att name="NODE_CUSTOMGRAPHICS_POSITION_7" value="C,C,c,0.00,0.00" type="string" cy:type="String"/>
      <att name="NODE_LABEL_BACKGROUND_COLOR" value="#B6B6B6" type="string" cy:type="String"/>
      <att name="NODE_BORDER_TRANSPARENCY" value="255" type="string" cy:type="String"/>
      <att name="NODE_CUSTOMGRAPHICS_3" value="org.cytoscape.cg.model.NullCustomGraphics,0,[ Remove Graphics ]," type="string" cy:type="String"/>
      <att name="NODE_CUSTOMGRAPHICS_SIZE_5" value="35.0" type="string" cy:type="String"/>
    </graphics>
  </node>
  <node id="1137" label="zzzz152">
    <att name="shared name" value="zzzz152" type="string" cy:type="String"/>
    <att name="name" value="zzzz152" type="string" cy:type="String"/>
    <att name="selected" value="0" type="boolean" cy:type="Boolean"/>
    <att name="AlbA" value="A0A7C4DQ63" type="string" cy:type="String"/>
    <att name="AlbB" value="A0A7C4HL10" type="string" cy:type="String"/>
    <att name="Fusion" type="string" cy:type="String"/>
    <att name="CDPS" type="string" cy:type="String"/>
    <att name="Genome ID" value="DTAJ01000006" type="string" cy:type="String"/>
    <att name="Organism" value="Desulfurococcaceae archaeon." type="string" cy:type="String"/>
    <att name="Phylum" value="Thermoproteota" type="string" cy:type="String"/>
    <att name="Domain" value="Archaea" type="string" cy:type="String"/>
    <att name="Concatenated Accessions" value="A0A7C4DQ63||A0A7C4HL10" type="string" cy:type="String"/>
    <att name="Concatenated Sequence" value="MASTSKFEILADIVKTRRTVREYSEESVPREVVETVLDLARWSPSGSNVQDWRFVVVTDRKLLKAIKMFSPGWLGGGNPVAIVICSDRKWAYEKAGPLARDVMYLVHAGIVAQTIALLAHAMGLGTNMIMSFSKEAVKKILDLPESWDPVMIILLGYPKHIPEPPPRLALSELVVWRMDGDKKAVRVFELLAYLASSARGLLEEPREYGPLRCLDAMRRLIDMVLETRLIEDEEVTKYLEELRSRLSRGIILLMYSAEEFRKFIINVNVELSEKTTRVLERYYNK" type="string" cy:type="String"/>
    <att name="Hydantoin associated?" value="Yes" type="string" cy:type="String"/>
    <graphics z="0.0" width="0.0" w="15.0" type="ELLIPSE" h="15.0" y="134.83576642335765" fill="#40D43E" x="21.77737226277378" outline="#CCCCCC">
      <att name="NODE_VISIBLE" value="true" type="string" cy:type="String"/>
      <att name="NODE_LABEL_FONT_SIZE" value="12" type="string" cy:type="String"/>
      <att name="NODE_CUSTOMGRAPHICS_POSITION_6" value="C,C,c,0.00,0.00" type="string" cy:type="String"/>
      <att name="NODE_CUSTOMGRAPHICS_6" value="org.cytoscape.cg.model.NullCustomGraphics,0,[ Remove Graphics ]," type="string" cy:type="String"/>
      <att name="NODE_CUSTOMGRAPHICS_SIZE_7" value="35.0" type="string" cy:type="String"/>
      <att name="NODE_SELECTED" value="false" type="string" cy:type="String"/>
      <att name="NODE_LABEL_COLOR" value="#000000" type="string" cy:type="String"/>
      <att name="NODE_CUSTOMGRAPHICS_SIZE_6" value="35.0" type="string" cy:type="String"/>
      <att name="NODE_CUSTOMGRAPHICS_9" value="org.cytoscape.cg.model.NullCustomGraphics,0,[ Remove Graphics ]," type="string" cy:type="String"/>
      <att name="NODE_CUSTOMGRAPHICS_7" value="org.cytoscape.cg.model.NullCustomGraphics,0,[ Remove Graphics ]," type="string" cy:type="String"/>
      <att name="NODE_LABEL_WIDTH" value="200.0" type="string" cy:type="String"/>
      <att name="NODE_NESTED_NETWORK_IMAGE_VISIBLE" value="true" type="string" cy:type="String"/>
      <att name="NODE_CUSTOMGRAPHICS_1" value="org.cytoscape.cg.model.NullCustomGraphics,0,[ Remove Graphics ]," type="string" cy:type="String"/>
      <att name="NODE_CUSTOMGRAPHICS_4" value="org.cytoscape.cg.model.NullCustomGraphics,0,[ Remove Graphics ]," type="string" cy:type="String"/>
      <att name="NODE_CUSTOMGRAPHICS_8" value="org.cytoscape.cg.model.NullCustomGraphics,0,[ Remove Graphics ]," type="string" cy:type="String"/>
      <att name="NODE_CUSTOMGRAPHICS_SIZE_8" value="35.0" type="string" cy:type="String"/>
      <att name="NODE_LABEL_BACKGROUND_SHAPE" value="NONE" type="string" cy:type="String"/>
      <att name="NODE_SELECTED_PAINT" value="#FFFF00" type="string" cy:type="String"/>
      <att name="NODE_CUSTOMGRAPHICS_SIZE_2" value="35.0" type="string" cy:type="String"/>
      <att name="NODE_TOOLTIP" value="" type="string" cy:type="String"/>
      <att name="COMPOUND_NODE_SHAPE" value="ROUND_RECTANGLE" type="string" cy:type="String"/>
      <att name="NODE_BORDER_STROKE" value="SOLID" type="string" cy:type="String"/>
      <att name="NODE_DEPTH" value="0.0" type="string" cy:type="String"/>
      <att name="NODE_LABEL_BACKGROUND_TRANSPARENCY" value="255" type="string" cy:type="String"/>
      <att name="NODE_LABEL_TRANSPARENCY" value="255" type="string" cy:type="String"/>
      <att name="NODE_LABEL_POSITION" value="C,C,c,0.00,0.00" type="string" cy:type="String"/>
      <att name="NODE_CUSTOMGRAPHICS_POSITION_4" value="C,C,c,0.00,0.00" type="string" cy:type="String"/>
      <att name="NODE_CUSTOMGRAPHICS_SIZE_9" value="35.0" type="string" cy:type="String"/>
      <att name="NODE_CUSTOMGRAPHICS_SIZE_3" value="35.0" type="string" cy:type="String"/>
      <att name="NODE_CUSTOMGRAPHICS_SIZE_1" value="35.0" type="string" cy:type="String"/>
      <att name="NODE_CUSTOMGRAPHICS_POSITION_8" value="C,C,c,0.00,0.00" type="string" cy:type="String"/>
      <att name="NODE_CUSTOMGRAPHICS_POSITION_9" value="C,C,c,0.00,0.00" type="string" cy:type="String"/>
      <att name="COMPOUND_NODE_PADDING" value="10.0" type="string" cy:type="String"/>
      <att name="NODE_CUSTOMGRAPHICS_SIZE_4" value="35.0" type="string" cy:type="String"/>
      <att name="NODE_LABEL_FONT_FACE" value="SansSerif.plain,plain,12" type="string" cy:type="String"/>
      <att name="NODE_CUSTOMGRAPHICS_POSITION_5" value="C,C,c,0.00,0.00" type="string" cy:type="String"/>
      <att name="NODE_CUSTOMGRAPHICS_POSITION_1" value="C,C,c,0.00,0.00" type="string" cy:type="String"/>
      <att name="NODE_CUSTOMGRAPHICS_POSITION_2" value="C,C,c,0.00,0.00" type="string" cy:type="String"/>
      <att name="NODE_TRANSPARENCY" value="255" type="string" cy:type="String"/>
      <att name="NODE_CUSTOMGRAPHICS_2" value="org.cytoscape.cg.model.NullCustomGraphics,0,[ Remove Graphics ]," type="string" cy:type="String"/>
      <att name="NODE_LABEL_ROTATION" value="0.0" type="string" cy:type="String"/>
      <att name="NODE_CUSTOMGRAPHICS_5" value="org.cytoscape.cg.model.NullCustomGraphics,0,[ Remove Graphics ]," type="string" cy:type="String"/>
      <att name="NODE_LABEL" value="" type="string" cy:type="String"/>
      <att name="NODE_CUSTOMGRAPHICS_POSITION_3" value="C,C,c,0.00,0.00" type="string" cy:type="String"/>
      <att name="NODE_CUSTOMGRAPHICS_POSITION_7" value="C,C,c,0.00,0.00" type="string" cy:type="String"/>
      <att name="NODE_LABEL_BACKGROUND_COLOR" value="#B6B6B6" type="string" cy:type="String"/>
      <att name="NODE_BORDER_TRANSPARENCY" value="255" type="string" cy:type="String"/>
      <att name="NODE_CUSTOMGRAPHICS_3" value="org.cytoscape.cg.model.NullCustomGraphics,0,[ Remove Graphics ]," type="string" cy:type="String"/>
      <att name="NODE_CUSTOMGRAPHICS_SIZE_5" value="35.0" type="string" cy:type="String"/>
    </graphics>
  </node>
  <node id="1133" label="zzzz153">
    <att name="shared name" value="zzzz153" type="string" cy:type="String"/>
    <att name="name" value="zzzz153" type="string" cy:type="String"/>
    <att name="selected" value="0" type="boolean" cy:type="Boolean"/>
    <att name="AlbA" value="A0A7C4NDE8" type="string" cy:type="String"/>
    <att name="AlbB" value="A0A7C4JCX5" type="string" cy:type="String"/>
    <att name="Fusion" type="string" cy:type="String"/>
    <att name="CDPS" type="string" cy:type="String"/>
    <att name="Genome ID" value="DTAC01000084" type="string" cy:type="String"/>
    <att name="Organism" value="Candidatus Bathyarchaeota archaeon." type="string" cy:type="String"/>
    <att name="Phylum" value="Candidatus Bathyarchaeota" type="string" cy:type="String"/>
    <att name="Domain" value="Archaea" type="string" cy:type="String"/>
    <att name="Concatenated Accessions" value="A0A7C4NDE8||A0A7C4JCX5" type="string" cy:type="String"/>
    <att name="Concatenated Sequence" value="MKDIELSSIADVLANVIKTRRTIRRFKKDVKVPKEVIERILDIARWSPSGSNAQEWRFIAIMDERLLRAMKMFSPGWLGEAPAAIVACADKDWSYRVAGVLGRDKMYLIDVGIVVQTIALLAHAMGLGTNIIMSFSQEAISELLNVPHNWEIVVIIAIGYPDEEPKPPPRMSLSELVIWRMKVDEERKMRIYDFIAYLISSARGLLVEPQVYGPFRCLDAVSRFIHLLSDLGIKDPYLDELKDEVDKGKYLLLIDESKFKDFIIHLNVKLARKIKEDLNL" type="string" cy:type="String"/>
    <att name="Hydantoin associated?" value="Yes" type="string" cy:type="String"/>
    <graphics z="0.0" width="0.0" w="15.0" type="ELLIPSE" h="15.0" y="132.83576642335765" fill="#40D43E" x="89.77737226277378" outline="#CCCCCC">
      <att name="NODE_VISIBLE" value="true" type="string" cy:type="String"/>
      <att name="NODE_LABEL_FONT_SIZE" value="12" type="string" cy:type="String"/>
      <att name="NODE_CUSTOMGRAPHICS_POSITION_6" value="C,C,c,0.00,0.00" type="string" cy:type="String"/>
      <att name="NODE_CUSTOMGRAPHICS_6" value="org.cytoscape.cg.model.NullCustomGraphics,0,[ Remove Graphics ]," type="string" cy:type="String"/>
      <att name="NODE_CUSTOMGRAPHICS_SIZE_7" value="35.0" type="string" cy:type="String"/>
      <att name="NODE_SELECTED" value="false" type="string" cy:type="String"/>
      <att name="NODE_LABEL_COLOR" value="#000000" type="string" cy:type="String"/>
      <att name="NODE_CUSTOMGRAPHICS_SIZE_6" value="35.0" type="string" cy:type="String"/>
      <att name="NODE_CUSTOMGRAPHICS_9" value="org.cytoscape.cg.model.NullCustomGraphics,0,[ Remove Graphics ]," type="string" cy:type="String"/>
      <att name="NODE_CUSTOMGRAPHICS_7" value="org.cytoscape.cg.model.NullCustomGraphics,0,[ Remove Graphics ]," type="string" cy:type="String"/>
      <att name="NODE_LABEL_WIDTH" value="200.0" type="string" cy:type="String"/>
      <att name="NODE_NESTED_NETWORK_IMAGE_VISIBLE" value="true" type="string" cy:type="String"/>
      <att name="NODE_CUSTOMGRAPHICS_1" value="org.cytoscape.cg.model.NullCustomGraphics,0,[ Remove Graphics ]," type="string" cy:type="String"/>
      <att name="NODE_CUSTOMGRAPHICS_4" value="org.cytoscape.cg.model.NullCustomGraphics,0,[ Remove Graphics ]," type="string" cy:type="String"/>
      <att name="NODE_CUSTOMGRAPHICS_8" value="org.cytoscape.cg.model.NullCustomGraphics,0,[ Remove Graphics ]," type="string" cy:type="String"/>
      <att name="NODE_CUSTOMGRAPHICS_SIZE_8" value="35.0" type="string" cy:type="String"/>
      <att name="NODE_LABEL_BACKGROUND_SHAPE" value="NONE" type="string" cy:type="String"/>
      <att name="NODE_SELECTED_PAINT" value="#FFFF00" type="string" cy:type="String"/>
      <att name="NODE_CUSTOMGRAPHICS_SIZE_2" value="35.0" type="string" cy:type="String"/>
      <att name="NODE_TOOLTIP" value="" type="string" cy:type="String"/>
      <att name="COMPOUND_NODE_SHAPE" value="ROUND_RECTANGLE" type="string" cy:type="String"/>
      <att name="NODE_BORDER_STROKE" value="SOLID" type="string" cy:type="String"/>
      <att name="NODE_DEPTH" value="0.0" type="string" cy:type="String"/>
      <att name="NODE_LABEL_BACKGROUND_TRANSPARENCY" value="255" type="string" cy:type="String"/>
      <att name="NODE_LABEL_TRANSPARENCY" value="255" type="string" cy:type="String"/>
      <att name="NODE_LABEL_POSITION" value="C,C,c,0.00,0.00" type="string" cy:type="String"/>
      <att name="NODE_CUSTOMGRAPHICS_POSITION_4" value="C,C,c,0.00,0.00" type="string" cy:type="String"/>
      <att name="NODE_CUSTOMGRAPHICS_SIZE_9" value="35.0" type="string" cy:type="String"/>
      <att name="NODE_CUSTOMGRAPHICS_SIZE_3" value="35.0" type="string" cy:type="String"/>
      <att name="NODE_CUSTOMGRAPHICS_SIZE_1" value="35.0" type="string" cy:type="String"/>
      <att name="NODE_CUSTOMGRAPHICS_POSITION_8" value="C,C,c,0.00,0.00" type="string" cy:type="String"/>
      <att name="NODE_CUSTOMGRAPHICS_POSITION_9" value="C,C,c,0.00,0.00" type="string" cy:type="String"/>
      <att name="COMPOUND_NODE_PADDING" value="10.0" type="string" cy:type="String"/>
      <att name="NODE_CUSTOMGRAPHICS_SIZE_4" value="35.0" type="string" cy:type="String"/>
      <att name="NODE_LABEL_FONT_FACE" value="SansSerif.plain,plain,12" type="string" cy:type="String"/>
      <att name="NODE_CUSTOMGRAPHICS_POSITION_5" value="C,C,c,0.00,0.00" type="string" cy:type="String"/>
      <att name="NODE_CUSTOMGRAPHICS_POSITION_1" value="C,C,c,0.00,0.00" type="string" cy:type="String"/>
      <att name="NODE_CUSTOMGRAPHICS_POSITION_2" value="C,C,c,0.00,0.00" type="string" cy:type="String"/>
      <att name="NODE_TRANSPARENCY" value="255" type="string" cy:type="String"/>
      <att name="NODE_CUSTOMGRAPHICS_2" value="org.cytoscape.cg.model.NullCustomGraphics,0,[ Remove Graphics ]," type="string" cy:type="String"/>
      <att name="NODE_LABEL_ROTATION" value="0.0" type="string" cy:type="String"/>
      <att name="NODE_CUSTOMGRAPHICS_5" value="org.cytoscape.cg.model.NullCustomGraphics,0,[ Remove Graphics ]," type="string" cy:type="String"/>
      <att name="NODE_LABEL" value="" type="string" cy:type="String"/>
      <att name="NODE_CUSTOMGRAPHICS_POSITION_3" value="C,C,c,0.00,0.00" type="string" cy:type="String"/>
      <att name="NODE_CUSTOMGRAPHICS_POSITION_7" value="C,C,c,0.00,0.00" type="string" cy:type="String"/>
      <att name="NODE_LABEL_BACKGROUND_COLOR" value="#B6B6B6" type="string" cy:type="String"/>
      <att name="NODE_BORDER_TRANSPARENCY" value="255" type="string" cy:type="String"/>
      <att name="NODE_CUSTOMGRAPHICS_3" value="org.cytoscape.cg.model.NullCustomGraphics,0,[ Remove Graphics ]," type="string" cy:type="String"/>
      <att name="NODE_CUSTOMGRAPHICS_SIZE_5" value="35.0" type="string" cy:type="String"/>
    </graphics>
  </node>
  <node id="1129" label="zzzz156">
    <att name="shared name" value="zzzz156" type="string" cy:type="String"/>
    <att name="name" value="zzzz156" type="string" cy:type="String"/>
    <att name="selected" value="0" type="boolean" cy:type="Boolean"/>
    <att name="AlbA" value="A0A7C5BU24" type="string" cy:type="String"/>
    <att name="AlbB" value="A0A7C5FT11" type="string" cy:type="String"/>
    <att name="Fusion" type="string" cy:type="String"/>
    <att name="CDPS" type="string" cy:type="String"/>
    <att name="Genome ID" value="DTJN01000174" type="string" cy:type="String"/>
    <att name="Organism" value="Armatimonadetes bacterium." type="string" cy:type="String"/>
    <att name="Phylum" value="Armatimonadota" type="string" cy:type="String"/>
    <att name="Domain" value="Bacteria" type="string" cy:type="String"/>
    <att name="Concatenated Accessions" value="A0A7C5BU24||A0A7C5FT11" type="string" cy:type="String"/>
    <att name="Concatenated Sequence" value="MRQFERRSVPVDVLLGLVEAGCWAPSGGNRQAWRFIIVTDERRLRALRMVSPGFIGDPPAAIVVCESVADLVDQSAGPDVRALTIADAFMAAYAITLAAHGHGLGSCIIGSFNDAAVRHLLGLPADIVPVLIVTVGYPARIPDPPQRRTEGVWYWETYGADEADHGMDEVIRESLLERFTELASYLLTSARGLLDEPAEYGPLRLIQAAHHLVEILTAEGLSSETLEAVGRRLADIESSAMGENPHALRTVLDDLVLSLLRAIDEFSDR" type="string" cy:type="String"/>
    <att name="Hydantoin associated?" value="Yes" type="string" cy:type="String"/>
    <graphics z="0.0" width="0.0" w="15.0" type="ELLIPSE" h="15.0" y="362.83576642335765" fill="#4EB3D3" x="381.7773722627738" outline="#CCCCCC">
      <att name="NODE_VISIBLE" value="true" type="string" cy:type="String"/>
      <att name="NODE_LABEL_FONT_SIZE" value="12" type="string" cy:type="String"/>
      <att name="NODE_CUSTOMGRAPHICS_POSITION_6" value="C,C,c,0.00,0.00" type="string" cy:type="String"/>
      <att name="NODE_CUSTOMGRAPHICS_6" value="org.cytoscape.cg.model.NullCustomGraphics,0,[ Remove Graphics ]," type="string" cy:type="String"/>
      <att name="NODE_CUSTOMGRAPHICS_SIZE_7" value="35.0" type="string" cy:type="String"/>
      <att name="NODE_SELECTED" value="false" type="string" cy:type="String"/>
      <att name="NODE_LABEL_COLOR" value="#000000" type="string" cy:type="String"/>
      <att name="NODE_CUSTOMGRAPHICS_SIZE_6" value="35.0" type="string" cy:type="String"/>
      <att name="NODE_CUSTOMGRAPHICS_9" value="org.cytoscape.cg.model.NullCustomGraphics,0,[ Remove Graphics ]," type="string" cy:type="String"/>
      <att name="NODE_CUSTOMGRAPHICS_7" value="org.cytoscape.cg.model.NullCustomGraphics,0,[ Remove Graphics ]," type="string" cy:type="String"/>
      <att name="NODE_LABEL_WIDTH" value="200.0" type="string" cy:type="String"/>
      <att name="NODE_NESTED_NETWORK_IMAGE_VISIBLE" value="true" type="string" cy:type="String"/>
      <att name="NODE_CUSTOMGRAPHICS_1" value="org.cytoscape.cg.model.NullCustomGraphics,0,[ Remove Graphics ]," type="string" cy:type="String"/>
      <att name="NODE_CUSTOMGRAPHICS_4" value="org.cytoscape.cg.model.NullCustomGraphics,0,[ Remove Graphics ]," type="string" cy:type="String"/>
      <att name="NODE_CUSTOMGRAPHICS_8" value="org.cytoscape.cg.model.NullCustomGraphics,0,[ Remove Graphics ]," type="string" cy:type="String"/>
      <att name="NODE_CUSTOMGRAPHICS_SIZE_8" value="35.0" type="string" cy:type="String"/>
      <att name="NODE_LABEL_BACKGROUND_SHAPE" value="NONE" type="string" cy:type="String"/>
      <att name="NODE_SELECTED_PAINT" value="#FFFF00" type="string" cy:type="String"/>
      <att name="NODE_CUSTOMGRAPHICS_SIZE_2" value="35.0" type="string" cy:type="String"/>
      <att name="NODE_TOOLTIP" value="" type="string" cy:type="String"/>
      <att name="COMPOUND_NODE_SHAPE" value="ROUND_RECTANGLE" type="string" cy:type="String"/>
      <att name="NODE_BORDER_STROKE" value="SOLID" type="string" cy:type="String"/>
      <att name="NODE_DEPTH" value="0.0" type="string" cy:type="String"/>
      <att name="NODE_LABEL_BACKGROUND_TRANSPARENCY" value="255" type="string" cy:type="String"/>
      <att name="NODE_LABEL_TRANSPARENCY" value="255" type="string" cy:type="String"/>
      <att name="NODE_LABEL_POSITION" value="C,C,c,0.00,0.00" type="string" cy:type="String"/>
      <att name="NODE_CUSTOMGRAPHICS_POSITION_4" value="C,C,c,0.00,0.00" type="string" cy:type="String"/>
      <att name="NODE_CUSTOMGRAPHICS_SIZE_9" value="35.0" type="string" cy:type="String"/>
      <att name="NODE_CUSTOMGRAPHICS_SIZE_3" value="35.0" type="string" cy:type="String"/>
      <att name="NODE_CUSTOMGRAPHICS_SIZE_1" value="35.0" type="string" cy:type="String"/>
      <att name="NODE_CUSTOMGRAPHICS_POSITION_8" value="C,C,c,0.00,0.00" type="string" cy:type="String"/>
      <att name="NODE_CUSTOMGRAPHICS_POSITION_9" value="C,C,c,0.00,0.00" type="string" cy:type="String"/>
      <att name="COMPOUND_NODE_PADDING" value="10.0" type="string" cy:type="String"/>
      <att name="NODE_CUSTOMGRAPHICS_SIZE_4" value="35.0" type="string" cy:type="String"/>
      <att name="NODE_LABEL_FONT_FACE" value="SansSerif.plain,plain,12" type="string" cy:type="String"/>
      <att name="NODE_CUSTOMGRAPHICS_POSITION_5" value="C,C,c,0.00,0.00" type="string" cy:type="String"/>
      <att name="NODE_CUSTOMGRAPHICS_POSITION_1" value="C,C,c,0.00,0.00" type="string" cy:type="String"/>
      <att name="NODE_CUSTOMGRAPHICS_POSITION_2" value="C,C,c,0.00,0.00" type="string" cy:type="String"/>
      <att name="NODE_TRANSPARENCY" value="255" type="string" cy:type="String"/>
      <att name="NODE_CUSTOMGRAPHICS_2" value="org.cytoscape.cg.model.NullCustomGraphics,0,[ Remove Graphics ]," type="string" cy:type="String"/>
      <att name="NODE_LABEL_ROTATION" value="0.0" type="string" cy:type="String"/>
      <att name="NODE_CUSTOMGRAPHICS_5" value="org.cytoscape.cg.model.NullCustomGraphics,0,[ Remove Graphics ]," type="string" cy:type="String"/>
      <att name="NODE_LABEL" value="" type="string" cy:type="String"/>
      <att name="NODE_CUSTOMGRAPHICS_POSITION_3" value="C,C,c,0.00,0.00" type="string" cy:type="String"/>
      <att name="NODE_CUSTOMGRAPHICS_POSITION_7" value="C,C,c,0.00,0.00" type="string" cy:type="String"/>
      <att name="NODE_LABEL_BACKGROUND_COLOR" value="#B6B6B6" type="string" cy:type="String"/>
      <att name="NODE_BORDER_TRANSPARENCY" value="255" type="string" cy:type="String"/>
      <att name="NODE_CUSTOMGRAPHICS_3" value="org.cytoscape.cg.model.NullCustomGraphics,0,[ Remove Graphics ]," type="string" cy:type="String"/>
      <att name="NODE_CUSTOMGRAPHICS_SIZE_5" value="35.0" type="string" cy:type="String"/>
    </graphics>
  </node>
  <node id="1125" label="zzzz157">
    <att name="shared name" value="zzzz157" type="string" cy:type="String"/>
    <att name="name" value="zzzz157" type="string" cy:type="String"/>
    <att name="selected" value="0" type="boolean" cy:type="Boolean"/>
    <att name="AlbA" value="A0A7C5IHA4" type="string" cy:type="String"/>
    <att name="AlbB" value="A0A7C5IIG6" type="string" cy:type="String"/>
    <att name="Fusion" type="string" cy:type="String"/>
    <att name="CDPS" type="string" cy:type="String"/>
    <att name="Genome ID" value="DRVN01000005" type="string" cy:type="String"/>
    <att name="Organism" value="Anaerolineae bacterium." type="string" cy:type="String"/>
    <att name="Phylum" value="Chloroflexota" type="string" cy:type="String"/>
    <att name="Domain" value="Bacteria" type="string" cy:type="String"/>
    <att name="Concatenated Accessions" value="A0A7C5IHA4||A0A7C5IIG6" type="string" cy:type="String"/>
    <att name="Concatenated Sequence" value="METLEAIMTRRSVRAFTGEPIAEETLRKLLEAGRASASGGNVQPWGFVLVSEPVRVQALRALAPGIIGQPAAILVIGLDRERAVRLGGSMNEQSAWIDIGIAIDNLLLAAHALGLGACPIGSFHPGAVAHFLGLPEAVQPVLLLAVGIPRFKPESPGRRPLGEVCFREEWGVPYAMPDHTLQQDLFLFLGYLLSSAHGLYGEPQGYGPFRLLDASRRLLGVMDAHGLSDPYLKELCQALEDAVTGTAGDEELRRIADGLVLRYAEELKTRLAPSGAQG" type="string" cy:type="String"/>
    <att name="Hydantoin associated?" value="Yes" type="string" cy:type="String"/>
    <graphics z="0.0" width="0.0" w="15.0" type="ELLIPSE" h="15.0" y="-212.16423357664235" fill="#4EB3D3" x="-155.22262773722622" outline="#CCCCCC">
      <att name="NODE_VISIBLE" value="true" type="string" cy:type="String"/>
      <att name="NODE_LABEL_FONT_SIZE" value="12" type="string" cy:type="String"/>
      <att name="NODE_CUSTOMGRAPHICS_POSITION_6" value="C,C,c,0.00,0.00" type="string" cy:type="String"/>
      <att name="NODE_CUSTOMGRAPHICS_6" value="org.cytoscape.cg.model.NullCustomGraphics,0,[ Remove Graphics ]," type="string" cy:type="String"/>
      <att name="NODE_CUSTOMGRAPHICS_SIZE_7" value="35.0" type="string" cy:type="String"/>
      <att name="NODE_SELECTED" value="false" type="string" cy:type="String"/>
      <att name="NODE_LABEL_COLOR" value="#000000" type="string" cy:type="String"/>
      <att name="NODE_CUSTOMGRAPHICS_SIZE_6" value="35.0" type="string" cy:type="String"/>
      <att name="NODE_CUSTOMGRAPHICS_9" value="org.cytoscape.cg.model.NullCustomGraphics,0,[ Remove Graphics ]," type="string" cy:type="String"/>
      <att name="NODE_CUSTOMGRAPHICS_7" value="org.cytoscape.cg.model.NullCustomGraphics,0,[ Remove Graphics ]," type="string" cy:type="String"/>
      <att name="NODE_LABEL_WIDTH" value="200.0" type="string" cy:type="String"/>
      <att name="NODE_NESTED_NETWORK_IMAGE_VISIBLE" value="true" type="string" cy:type="String"/>
      <att name="NODE_CUSTOMGRAPHICS_1" value="org.cytoscape.cg.model.NullCustomGraphics,0,[ Remove Graphics ]," type="string" cy:type="String"/>
      <att name="NODE_CUSTOMGRAPHICS_4" value="org.cytoscape.cg.model.NullCustomGraphics,0,[ Remove Graphics ]," type="string" cy:type="String"/>
      <att name="NODE_CUSTOMGRAPHICS_8" value="org.cytoscape.cg.model.NullCustomGraphics,0,[ Remove Graphics ]," type="string" cy:type="String"/>
      <att name="NODE_CUSTOMGRAPHICS_SIZE_8" value="35.0" type="string" cy:type="String"/>
      <att name="NODE_LABEL_BACKGROUND_SHAPE" value="NONE" type="string" cy:type="String"/>
      <att name="NODE_SELECTED_PAINT" value="#FFFF00" type="string" cy:type="String"/>
      <att name="NODE_CUSTOMGRAPHICS_SIZE_2" value="35.0" type="string" cy:type="String"/>
      <att name="NODE_TOOLTIP" value="" type="string" cy:type="String"/>
      <att name="COMPOUND_NODE_SHAPE" value="ROUND_RECTANGLE" type="string" cy:type="String"/>
      <att name="NODE_BORDER_STROKE" value="SOLID" type="string" cy:type="String"/>
      <att name="NODE_DEPTH" value="0.0" type="string" cy:type="String"/>
      <att name="NODE_LABEL_BACKGROUND_TRANSPARENCY" value="255" type="string" cy:type="String"/>
      <att name="NODE_LABEL_TRANSPARENCY" value="255" type="string" cy:type="String"/>
      <att name="NODE_LABEL_POSITION" value="C,C,c,0.00,0.00" type="string" cy:type="String"/>
      <att name="NODE_CUSTOMGRAPHICS_POSITION_4" value="C,C,c,0.00,0.00" type="string" cy:type="String"/>
      <att name="NODE_CUSTOMGRAPHICS_SIZE_9" value="35.0" type="string" cy:type="String"/>
      <att name="NODE_CUSTOMGRAPHICS_SIZE_3" value="35.0" type="string" cy:type="String"/>
      <att name="NODE_CUSTOMGRAPHICS_SIZE_1" value="35.0" type="string" cy:type="String"/>
      <att name="NODE_CUSTOMGRAPHICS_POSITION_8" value="C,C,c,0.00,0.00" type="string" cy:type="String"/>
      <att name="NODE_CUSTOMGRAPHICS_POSITION_9" value="C,C,c,0.00,0.00" type="string" cy:type="String"/>
      <att name="COMPOUND_NODE_PADDING" value="10.0" type="string" cy:type="String"/>
      <att name="NODE_CUSTOMGRAPHICS_SIZE_4" value="35.0" type="string" cy:type="String"/>
      <att name="NODE_LABEL_FONT_FACE" value="SansSerif.plain,plain,12" type="string" cy:type="String"/>
      <att name="NODE_CUSTOMGRAPHICS_POSITION_5" value="C,C,c,0.00,0.00" type="string" cy:type="String"/>
      <att name="NODE_CUSTOMGRAPHICS_POSITION_1" value="C,C,c,0.00,0.00" type="string" cy:type="String"/>
      <att name="NODE_CUSTOMGRAPHICS_POSITION_2" value="C,C,c,0.00,0.00" type="string" cy:type="String"/>
      <att name="NODE_TRANSPARENCY" value="255" type="string" cy:type="String"/>
      <att name="NODE_CUSTOMGRAPHICS_2" value="org.cytoscape.cg.model.NullCustomGraphics,0,[ Remove Graphics ]," type="string" cy:type="String"/>
      <att name="NODE_LABEL_ROTATION" value="0.0" type="string" cy:type="String"/>
      <att name="NODE_CUSTOMGRAPHICS_5" value="org.cytoscape.cg.model.NullCustomGraphics,0,[ Remove Graphics ]," type="string" cy:type="String"/>
      <att name="NODE_LABEL" value="" type="string" cy:type="String"/>
      <att name="NODE_CUSTOMGRAPHICS_POSITION_3" value="C,C,c,0.00,0.00" type="string" cy:type="String"/>
      <att name="NODE_CUSTOMGRAPHICS_POSITION_7" value="C,C,c,0.00,0.00" type="string" cy:type="String"/>
      <att name="NODE_LABEL_BACKGROUND_COLOR" value="#B6B6B6" type="string" cy:type="String"/>
      <att name="NODE_BORDER_TRANSPARENCY" value="255" type="string" cy:type="String"/>
      <att name="NODE_CUSTOMGRAPHICS_3" value="org.cytoscape.cg.model.NullCustomGraphics,0,[ Remove Graphics ]," type="string" cy:type="String"/>
      <att name="NODE_CUSTOMGRAPHICS_SIZE_5" value="35.0" type="string" cy:type="String"/>
    </graphics>
  </node>
  <node id="1121" label="zzzz158">
    <att name="shared name" value="zzzz158" type="string" cy:type="String"/>
    <att name="name" value="zzzz158" type="string" cy:type="String"/>
    <att name="selected" value="0" type="boolean" cy:type="Boolean"/>
    <att name="AlbA" value="A0A7C5JXF1" type="string" cy:type="String"/>
    <att name="AlbB" value="A0A7C5P6V0" type="string" cy:type="String"/>
    <att name="Fusion" type="string" cy:type="String"/>
    <att name="CDPS" type="string" cy:type="String"/>
    <att name="Genome ID" value="DRTQ01000277" type="string" cy:type="String"/>
    <att name="Organism" value="Chloroflexi bacterium." type="string" cy:type="String"/>
    <att name="Phylum" value="Chloroflexota" type="string" cy:type="String"/>
    <att name="Domain" value="Bacteria" type="string" cy:type="String"/>
    <att name="Concatenated Accessions" value="A0A7C5JXF1||A0A7C5P6V0" type="string" cy:type="String"/>
    <att name="Concatenated Sequence" value="MSLDIDTDMETLQAIQTRRSVRAFSEEPIPEELLRRILEAATSAASGGNLQPWGFVIVQNSRRLQALRALAPGIIGQPTALVVICLDIQRAERLGGALGPRLAWIDIGLATQNLLLAAHDLELGACPVGSFHRRAVALFLDLPSHIRPVLLIALGYPQTKPSFPGRRPLMEVCFAEQWGEPYEYMNTDKLREDLVNFIGYLLTSAHGLYDEPAGYAPFRILDATGRLLAIMEEAELTDPFLKQLKQAIDEERLGSNDDQALRAFLDQVCLQYAAELKKRTAAP" type="string" cy:type="String"/>
    <att name="Hydantoin associated?" value="Yes" type="string" cy:type="String"/>
    <graphics z="0.0" width="0.0" w="15.0" type="ELLIPSE" h="15.0" y="-227.16423357664235" fill="#4EB3D3" x="-193.22262773722622" outline="#CCCCCC">
      <att name="NODE_VISIBLE" value="true" type="string" cy:type="String"/>
      <att name="NODE_LABEL_FONT_SIZE" value="12" type="string" cy:type="String"/>
      <att name="NODE_CUSTOMGRAPHICS_POSITION_6" value="C,C,c,0.00,0.00" type="string" cy:type="String"/>
      <att name="NODE_CUSTOMGRAPHICS_6" value="org.cytoscape.cg.model.NullCustomGraphics,0,[ Remove Graphics ]," type="string" cy:type="String"/>
      <att name="NODE_CUSTOMGRAPHICS_SIZE_7" value="35.0" type="string" cy:type="String"/>
      <att name="NODE_SELECTED" value="false" type="string" cy:type="String"/>
      <att name="NODE_LABEL_COLOR" value="#000000" type="string" cy:type="String"/>
      <att name="NODE_CUSTOMGRAPHICS_SIZE_6" value="35.0" type="string" cy:type="String"/>
      <att name="NODE_CUSTOMGRAPHICS_9" value="org.cytoscape.cg.model.NullCustomGraphics,0,[ Remove Graphics ]," type="string" cy:type="String"/>
      <att name="NODE_CUSTOMGRAPHICS_7" value="org.cytoscape.cg.model.NullCustomGraphics,0,[ Remove Graphics ]," type="string" cy:type="String"/>
      <att name="NODE_LABEL_WIDTH" value="200.0" type="string" cy:type="String"/>
      <att name="NODE_NESTED_NETWORK_IMAGE_VISIBLE" value="true" type="string" cy:type="String"/>
      <att name="NODE_CUSTOMGRAPHICS_1" value="org.cytoscape.cg.model.NullCustomGraphics,0,[ Remove Graphics ]," type="string" cy:type="String"/>
      <att name="NODE_CUSTOMGRAPHICS_4" value="org.cytoscape.cg.model.NullCustomGraphics,0,[ Remove Graphics ]," type="string" cy:type="String"/>
      <att name="NODE_CUSTOMGRAPHICS_8" value="org.cytoscape.cg.model.NullCustomGraphics,0,[ Remove Graphics ]," type="string" cy:type="String"/>
      <att name="NODE_CUSTOMGRAPHICS_SIZE_8" value="35.0" type="string" cy:type="String"/>
      <att name="NODE_LABEL_BACKGROUND_SHAPE" value="NONE" type="string" cy:type="String"/>
      <att name="NODE_SELECTED_PAINT" value="#FFFF00" type="string" cy:type="String"/>
      <att name="NODE_CUSTOMGRAPHICS_SIZE_2" value="35.0" type="string" cy:type="String"/>
      <att name="NODE_TOOLTIP" value="" type="string" cy:type="String"/>
      <att name="COMPOUND_NODE_SHAPE" value="ROUND_RECTANGLE" type="string" cy:type="String"/>
      <att name="NODE_BORDER_STROKE" value="SOLID" type="string" cy:type="String"/>
      <att name="NODE_DEPTH" value="0.0" type="string" cy:type="String"/>
      <att name="NODE_LABEL_BACKGROUND_TRANSPARENCY" value="255" type="string" cy:type="String"/>
      <att name="NODE_LABEL_TRANSPARENCY" value="255" type="string" cy:type="String"/>
      <att name="NODE_LABEL_POSITION" value="C,C,c,0.00,0.00" type="string" cy:type="String"/>
      <att name="NODE_CUSTOMGRAPHICS_POSITION_4" value="C,C,c,0.00,0.00" type="string" cy:type="String"/>
      <att name="NODE_CUSTOMGRAPHICS_SIZE_9" value="35.0" type="string" cy:type="String"/>
      <att name="NODE_CUSTOMGRAPHICS_SIZE_3" value="35.0" type="string" cy:type="String"/>
      <att name="NODE_CUSTOMGRAPHICS_SIZE_1" value="35.0" type="string" cy:type="String"/>
      <att name="NODE_CUSTOMGRAPHICS_POSITION_8" value="C,C,c,0.00,0.00" type="string" cy:type="String"/>
      <att name="NODE_CUSTOMGRAPHICS_POSITION_9" value="C,C,c,0.00,0.00" type="string" cy:type="String"/>
      <att name="COMPOUND_NODE_PADDING" value="10.0" type="string" cy:type="String"/>
      <att name="NODE_CUSTOMGRAPHICS_SIZE_4" value="35.0" type="string" cy:type="String"/>
      <att name="NODE_LABEL_FONT_FACE" value="SansSerif.plain,plain,12" type="string" cy:type="String"/>
      <att name="NODE_CUSTOMGRAPHICS_POSITION_5" value="C,C,c,0.00,0.00" type="string" cy:type="String"/>
      <att name="NODE_CUSTOMGRAPHICS_POSITION_1" value="C,C,c,0.00,0.00" type="string" cy:type="String"/>
      <att name="NODE_CUSTOMGRAPHICS_POSITION_2" value="C,C,c,0.00,0.00" type="string" cy:type="String"/>
      <att name="NODE_TRANSPARENCY" value="255" type="string" cy:type="String"/>
      <att name="NODE_CUSTOMGRAPHICS_2" value="org.cytoscape.cg.model.NullCustomGraphics,0,[ Remove Graphics ]," type="string" cy:type="String"/>
      <att name="NODE_LABEL_ROTATION" value="0.0" type="string" cy:type="String"/>
      <att name="NODE_CUSTOMGRAPHICS_5" value="org.cytoscape.cg.model.NullCustomGraphics,0,[ Remove Graphics ]," type="string" cy:type="String"/>
      <att name="NODE_LABEL" value="" type="string" cy:type="String"/>
      <att name="NODE_CUSTOMGRAPHICS_POSITION_3" value="C,C,c,0.00,0.00" type="string" cy:type="String"/>
      <att name="NODE_CUSTOMGRAPHICS_POSITION_7" value="C,C,c,0.00,0.00" type="string" cy:type="String"/>
      <att name="NODE_LABEL_BACKGROUND_COLOR" value="#B6B6B6" type="string" cy:type="String"/>
      <att name="NODE_BORDER_TRANSPARENCY" value="255" type="string" cy:type="String"/>
      <att name="NODE_CUSTOMGRAPHICS_3" value="org.cytoscape.cg.model.NullCustomGraphics,0,[ Remove Graphics ]," type="string" cy:type="String"/>
      <att name="NODE_CUSTOMGRAPHICS_SIZE_5" value="35.0" type="string" cy:type="String"/>
    </graphics>
  </node>
  <node id="1117" label="zzzz161">
    <att name="shared name" value="zzzz161" type="string" cy:type="String"/>
    <att name="name" value="zzzz161" type="string" cy:type="String"/>
    <att name="selected" value="0" type="boolean" cy:type="Boolean"/>
    <att name="AlbA" value="A0A7C5Y1I6" type="string" cy:type="String"/>
    <att name="AlbB" value="A0A7C5XZP8" type="string" cy:type="String"/>
    <att name="Fusion" type="string" cy:type="String"/>
    <att name="CDPS" type="string" cy:type="String"/>
    <att name="Genome ID" value="DRZR01000179" type="string" cy:type="String"/>
    <att name="Organism" value="Acidilobales archaeon." type="string" cy:type="String"/>
    <att name="Phylum" value="Thermoproteota" type="string" cy:type="String"/>
    <att name="Domain" value="Archaea" type="string" cy:type="String"/>
    <att name="Concatenated Accessions" value="A0A7C5Y1I6||A0A7C5XZP8" type="string" cy:type="String"/>
    <att name="Concatenated Sequence" value="MEKFEFLSNIIKTRRTIRYFSDQEISKDLLIKIMDVTRWIPTGSNLQDLRFIIVYNKKILKLIKMFSPGWIGDGNPAAIVICSDLKWALERGGLYAAKEMYLIHVGIAFQTIALLAHSLGLGTNPIVSFSKEAVKTILKLPENLEPVMIVLIGYPKVVPEPTPRLPLDKIISWVEMSEKMNVRNIEIILEFLAFLSSSAQGLFGEPHEYGPLRCVDAIRRFIDLIFKLDVPLDEKFIQELKELRSWIDRDMHLLMYDREKFREFVNNLIKTLAEIALRYLT" type="string" cy:type="String"/>
    <att name="Hydantoin associated?" value="Yes" type="string" cy:type="String"/>
    <graphics z="0.0" width="0.0" w="15.0" type="ELLIPSE" h="15.0" y="201.83576642335765" fill="#40D43E" x="34.77737226277378" outline="#CCCCCC">
      <att name="NODE_VISIBLE" value="true" type="string" cy:type="String"/>
      <att name="NODE_LABEL_FONT_SIZE" value="12" type="string" cy:type="String"/>
      <att name="NODE_CUSTOMGRAPHICS_POSITION_6" value="C,C,c,0.00,0.00" type="string" cy:type="String"/>
      <att name="NODE_CUSTOMGRAPHICS_6" value="org.cytoscape.cg.model.NullCustomGraphics,0,[ Remove Graphics ]," type="string" cy:type="String"/>
      <att name="NODE_CUSTOMGRAPHICS_SIZE_7" value="35.0" type="string" cy:type="String"/>
      <att name="NODE_SELECTED" value="false" type="string" cy:type="String"/>
      <att name="NODE_LABEL_COLOR" value="#000000" type="string" cy:type="String"/>
      <att name="NODE_CUSTOMGRAPHICS_SIZE_6" value="35.0" type="string" cy:type="String"/>
      <att name="NODE_CUSTOMGRAPHICS_9" value="org.cytoscape.cg.model.NullCustomGraphics,0,[ Remove Graphics ]," type="string" cy:type="String"/>
      <att name="NODE_CUSTOMGRAPHICS_7" value="org.cytoscape.cg.model.NullCustomGraphics,0,[ Remove Graphics ]," type="string" cy:type="String"/>
      <att name="NODE_LABEL_WIDTH" value="200.0" type="string" cy:type="String"/>
      <att name="NODE_NESTED_NETWORK_IMAGE_VISIBLE" value="true" type="string" cy:type="String"/>
      <att name="NODE_CUSTOMGRAPHICS_1" value="org.cytoscape.cg.model.NullCustomGraphics,0,[ Remove Graphics ]," type="string" cy:type="String"/>
      <att name="NODE_CUSTOMGRAPHICS_4" value="org.cytoscape.cg.model.NullCustomGraphics,0,[ Remove Graphics ]," type="string" cy:type="String"/>
      <att name="NODE_CUSTOMGRAPHICS_8" value="org.cytoscape.cg.model.NullCustomGraphics,0,[ Remove Graphics ]," type="string" cy:type="String"/>
      <att name="NODE_CUSTOMGRAPHICS_SIZE_8" value="35.0" type="string" cy:type="String"/>
      <att name="NODE_LABEL_BACKGROUND_SHAPE" value="NONE" type="string" cy:type="String"/>
      <att name="NODE_SELECTED_PAINT" value="#FFFF00" type="string" cy:type="String"/>
      <att name="NODE_CUSTOMGRAPHICS_SIZE_2" value="35.0" type="string" cy:type="String"/>
      <att name="NODE_TOOLTIP" value="" type="string" cy:type="String"/>
      <att name="COMPOUND_NODE_SHAPE" value="ROUND_RECTANGLE" type="string" cy:type="String"/>
      <att name="NODE_BORDER_STROKE" value="SOLID" type="string" cy:type="String"/>
      <att name="NODE_DEPTH" value="0.0" type="string" cy:type="String"/>
      <att name="NODE_LABEL_BACKGROUND_TRANSPARENCY" value="255" type="string" cy:type="String"/>
      <att name="NODE_LABEL_TRANSPARENCY" value="255" type="string" cy:type="String"/>
      <att name="NODE_LABEL_POSITION" value="C,C,c,0.00,0.00" type="string" cy:type="String"/>
      <att name="NODE_CUSTOMGRAPHICS_POSITION_4" value="C,C,c,0.00,0.00" type="string" cy:type="String"/>
      <att name="NODE_CUSTOMGRAPHICS_SIZE_9" value="35.0" type="string" cy:type="String"/>
      <att name="NODE_CUSTOMGRAPHICS_SIZE_3" value="35.0" type="string" cy:type="String"/>
      <att name="NODE_CUSTOMGRAPHICS_SIZE_1" value="35.0" type="string" cy:type="String"/>
      <att name="NODE_CUSTOMGRAPHICS_POSITION_8" value="C,C,c,0.00,0.00" type="string" cy:type="String"/>
      <att name="NODE_CUSTOMGRAPHICS_POSITION_9" value="C,C,c,0.00,0.00" type="string" cy:type="String"/>
      <att name="COMPOUND_NODE_PADDING" value="10.0" type="string" cy:type="String"/>
      <att name="NODE_CUSTOMGRAPHICS_SIZE_4" value="35.0" type="string" cy:type="String"/>
      <att name="NODE_LABEL_FONT_FACE" value="SansSerif.plain,plain,12" type="string" cy:type="String"/>
      <att name="NODE_CUSTOMGRAPHICS_POSITION_5" value="C,C,c,0.00,0.00" type="string" cy:type="String"/>
      <att name="NODE_CUSTOMGRAPHICS_POSITION_1" value="C,C,c,0.00,0.00" type="string" cy:type="String"/>
      <att name="NODE_CUSTOMGRAPHICS_POSITION_2" value="C,C,c,0.00,0.00" type="string" cy:type="String"/>
      <att name="NODE_TRANSPARENCY" value="255" type="string" cy:type="String"/>
      <att name="NODE_CUSTOMGRAPHICS_2" value="org.cytoscape.cg.model.NullCustomGraphics,0,[ Remove Graphics ]," type="string" cy:type="String"/>
      <att name="NODE_LABEL_ROTATION" value="0.0" type="string" cy:type="String"/>
      <att name="NODE_CUSTOMGRAPHICS_5" value="org.cytoscape.cg.model.NullCustomGraphics,0,[ Remove Graphics ]," type="string" cy:type="String"/>
      <att name="NODE_LABEL" value="" type="string" cy:type="String"/>
      <att name="NODE_CUSTOMGRAPHICS_POSITION_3" value="C,C,c,0.00,0.00" type="string" cy:type="String"/>
      <att name="NODE_CUSTOMGRAPHICS_POSITION_7" value="C,C,c,0.00,0.00" type="string" cy:type="String"/>
      <att name="NODE_LABEL_BACKGROUND_COLOR" value="#B6B6B6" type="string" cy:type="String"/>
      <att name="NODE_BORDER_TRANSPARENCY" value="255" type="string" cy:type="String"/>
      <att name="NODE_CUSTOMGRAPHICS_3" value="org.cytoscape.cg.model.NullCustomGraphics,0,[ Remove Graphics ]," type="string" cy:type="String"/>
      <att name="NODE_CUSTOMGRAPHICS_SIZE_5" value="35.0" type="string" cy:type="String"/>
    </graphics>
  </node>
  <node id="1113" label="zzzz169">
    <att name="shared name" value="zzzz169" type="string" cy:type="String"/>
    <att name="name" value="zzzz169" type="string" cy:type="String"/>
    <att name="selected" value="0" type="boolean" cy:type="Boolean"/>
    <att name="AlbA" value="A0A7J3S1X5" type="string" cy:type="String"/>
    <att name="AlbB" value="A0A7J3S2N6" type="string" cy:type="String"/>
    <att name="Fusion" type="string" cy:type="String"/>
    <att name="CDPS" type="string" cy:type="String"/>
    <att name="Genome ID" value="DTJL01000043" type="string" cy:type="String"/>
    <att name="Organism" value="Nitrososphaeria archaeon." type="string" cy:type="String"/>
    <att name="Phylum" value="Nitrososphaerota" type="string" cy:type="String"/>
    <att name="Domain" value="Archaea" type="string" cy:type="String"/>
    <att name="Concatenated Accessions" value="A0A7J3S1X5||A0A7J3S2N6" type="string" cy:type="String"/>
    <att name="Concatenated Sequence" value="MDVIDALKRRHMCRHFDPTPVEREKLKRLIYAATRAPSGGNQLVREIILVDEPQSVELLRSVVPSFLANSPAAFVICTDLERAAETMGRQGRDILSLLDAGAAAENIALEAVELGLGVSFVRSSTESAVREALGIPSRYRVDIIVGIGYMAKERPPPLKGQKPIIHHNRFGETWIGMVDVPHQGIFKVMTYLVMSARDCIDEPSIYGPLRLLVGVDKLIDICKAEPSFDDEFLVKMKSRIWQEVFSVMSDRDAFAKALDQLSVEFTDELKRRMATAENTAKENK" type="string" cy:type="String"/>
    <att name="Hydantoin associated?" value="Yes" type="string" cy:type="String"/>
    <graphics z="0.0" width="0.0" w="15.0" type="ELLIPSE" h="15.0" y="210.83576642335765" fill="#40D43E" x="-89.22262773722622" outline="#CCCCCC">
      <att name="NODE_VISIBLE" value="true" type="string" cy:type="String"/>
      <att name="NODE_LABEL_FONT_SIZE" value="12" type="string" cy:type="String"/>
      <att name="NODE_CUSTOMGRAPHICS_POSITION_6" value="C,C,c,0.00,0.00" type="string" cy:type="String"/>
      <att name="NODE_CUSTOMGRAPHICS_6" value="org.cytoscape.cg.model.NullCustomGraphics,0,[ Remove Graphics ]," type="string" cy:type="String"/>
      <att name="NODE_CUSTOMGRAPHICS_SIZE_7" value="35.0" type="string" cy:type="String"/>
      <att name="NODE_SELECTED" value="false" type="string" cy:type="String"/>
      <att name="NODE_LABEL_COLOR" value="#000000" type="string" cy:type="String"/>
      <att name="NODE_CUSTOMGRAPHICS_SIZE_6" value="35.0" type="string" cy:type="String"/>
      <att name="NODE_CUSTOMGRAPHICS_9" value="org.cytoscape.cg.model.NullCustomGraphics,0,[ Remove Graphics ]," type="string" cy:type="String"/>
      <att name="NODE_CUSTOMGRAPHICS_7" value="org.cytoscape.cg.model.NullCustomGraphics,0,[ Remove Graphics ]," type="string" cy:type="String"/>
      <att name="NODE_LABEL_WIDTH" value="200.0" type="string" cy:type="String"/>
      <att name="NODE_NESTED_NETWORK_IMAGE_VISIBLE" value="true" type="string" cy:type="String"/>
      <att name="NODE_CUSTOMGRAPHICS_1" value="org.cytoscape.cg.model.NullCustomGraphics,0,[ Remove Graphics ]," type="string" cy:type="String"/>
      <att name="NODE_CUSTOMGRAPHICS_4" value="org.cytoscape.cg.model.NullCustomGraphics,0,[ Remove Graphics ]," type="string" cy:type="String"/>
      <att name="NODE_CUSTOMGRAPHICS_8" value="org.cytoscape.cg.model.NullCustomGraphics,0,[ Remove Graphics ]," type="string" cy:type="String"/>
      <att name="NODE_CUSTOMGRAPHICS_SIZE_8" value="35.0" type="string" cy:type="String"/>
      <att name="NODE_LABEL_BACKGROUND_SHAPE" value="NONE" type="string" cy:type="String"/>
      <att name="NODE_SELECTED_PAINT" value="#FFFF00" type="string" cy:type="String"/>
      <att name="NODE_CUSTOMGRAPHICS_SIZE_2" value="35.0" type="string" cy:type="String"/>
      <att name="NODE_TOOLTIP" value="" type="string" cy:type="String"/>
      <att name="COMPOUND_NODE_SHAPE" value="ROUND_RECTANGLE" type="string" cy:type="String"/>
      <att name="NODE_BORDER_STROKE" value="SOLID" type="string" cy:type="String"/>
      <att name="NODE_DEPTH" value="0.0" type="string" cy:type="String"/>
      <att name="NODE_LABEL_BACKGROUND_TRANSPARENCY" value="255" type="string" cy:type="String"/>
      <att name="NODE_LABEL_TRANSPARENCY" value="255" type="string" cy:type="String"/>
      <att name="NODE_LABEL_POSITION" value="C,C,c,0.00,0.00" type="string" cy:type="String"/>
      <att name="NODE_CUSTOMGRAPHICS_POSITION_4" value="C,C,c,0.00,0.00" type="string" cy:type="String"/>
      <att name="NODE_CUSTOMGRAPHICS_SIZE_9" value="35.0" type="string" cy:type="String"/>
      <att name="NODE_CUSTOMGRAPHICS_SIZE_3" value="35.0" type="string" cy:type="String"/>
      <att name="NODE_CUSTOMGRAPHICS_SIZE_1" value="35.0" type="string" cy:type="String"/>
      <att name="NODE_CUSTOMGRAPHICS_POSITION_8" value="C,C,c,0.00,0.00" type="string" cy:type="String"/>
      <att name="NODE_CUSTOMGRAPHICS_POSITION_9" value="C,C,c,0.00,0.00" type="string" cy:type="String"/>
      <att name="COMPOUND_NODE_PADDING" value="10.0" type="string" cy:type="String"/>
      <att name="NODE_CUSTOMGRAPHICS_SIZE_4" value="35.0" type="string" cy:type="String"/>
      <att name="NODE_LABEL_FONT_FACE" value="SansSerif.plain,plain,12" type="string" cy:type="String"/>
      <att name="NODE_CUSTOMGRAPHICS_POSITION_5" value="C,C,c,0.00,0.00" type="string" cy:type="String"/>
      <att name="NODE_CUSTOMGRAPHICS_POSITION_1" value="C,C,c,0.00,0.00" type="string" cy:type="String"/>
      <att name="NODE_CUSTOMGRAPHICS_POSITION_2" value="C,C,c,0.00,0.00" type="string" cy:type="String"/>
      <att name="NODE_TRANSPARENCY" value="255" type="string" cy:type="String"/>
      <att name="NODE_CUSTOMGRAPHICS_2" value="org.cytoscape.cg.model.NullCustomGraphics,0,[ Remove Graphics ]," type="string" cy:type="String"/>
      <att name="NODE_LABEL_ROTATION" value="0.0" type="string" cy:type="String"/>
      <att name="NODE_CUSTOMGRAPHICS_5" value="org.cytoscape.cg.model.NullCustomGraphics,0,[ Remove Graphics ]," type="string" cy:type="String"/>
      <att name="NODE_LABEL" value="" type="string" cy:type="String"/>
      <att name="NODE_CUSTOMGRAPHICS_POSITION_3" value="C,C,c,0.00,0.00" type="string" cy:type="String"/>
      <att name="NODE_CUSTOMGRAPHICS_POSITION_7" value="C,C,c,0.00,0.00" type="string" cy:type="String"/>
      <att name="NODE_LABEL_BACKGROUND_COLOR" value="#B6B6B6" type="string" cy:type="String"/>
      <att name="NODE_BORDER_TRANSPARENCY" value="255" type="string" cy:type="String"/>
      <att name="NODE_CUSTOMGRAPHICS_3" value="org.cytoscape.cg.model.NullCustomGraphics,0,[ Remove Graphics ]," type="string" cy:type="String"/>
      <att name="NODE_CUSTOMGRAPHICS_SIZE_5" value="35.0" type="string" cy:type="String"/>
    </graphics>
  </node>
  <node id="1109" label="zzzz172">
    <att name="shared name" value="zzzz172" type="string" cy:type="String"/>
    <att name="name" value="zzzz172" type="string" cy:type="String"/>
    <att name="selected" value="0" type="boolean" cy:type="Boolean"/>
    <att name="AlbA" value="A0A7J9X558" type="string" cy:type="String"/>
    <att name="AlbB" value="A0A7J9X4R8" type="string" cy:type="String"/>
    <att name="Fusion" type="string" cy:type="String"/>
    <att name="CDPS" type="string" cy:type="String"/>
    <att name="Genome ID" value="WHTA01000009" type="string" cy:type="String"/>
    <att name="Organism" value="Streptosporangiales bacterium." type="string" cy:type="String"/>
    <att name="Phylum" value="Actinomycetota" type="string" cy:type="String"/>
    <att name="Domain" value="Bacteria" type="string" cy:type="String"/>
    <att name="Concatenated Accessions" value="A0A7J9X558||A0A7J9X4R8" type="string" cy:type="String"/>
    <att name="Concatenated Sequence" value="MTAASAGHDGVETLMRRRRMHREFDDRPVPRDVLDKMAWAAARAQQARSGVRHIVVVDDPAVLATARQVLPGFINNAPAMLVHCTDVVQAAEVLGSRGVEVTTRLDAGAACAHLALMAQTLGLGVCTVTSWTEPAVQALLGLPHHIRPDVTVAVGYVAPAPPPAARGFRTEYHLNRFADGGGGDMSENLDQEVFAIITHLVSSAPTSLQETPSLAAFRMVDAAHRLMELVEGSDAFQDDEFLRSARADYAANFNLVMTDPDKFDSWLAEYVQSFTREALRRARAGAHVPDA" type="string" cy:type="String"/>
    <att name="Hydantoin associated?" value="Yes" type="string" cy:type="String"/>
    <graphics z="0.0" width="0.0" w="15.0" type="ELLIPSE" h="15.0" y="123.83576642335765" fill="#4EB3D3" x="449.7773722627738" outline="#CCCCCC">
      <att name="NODE_VISIBLE" value="true" type="string" cy:type="String"/>
      <att name="NODE_LABEL_FONT_SIZE" value="12" type="string" cy:type="String"/>
      <att name="NODE_CUSTOMGRAPHICS_POSITION_6" value="C,C,c,0.00,0.00" type="string" cy:type="String"/>
      <att name="NODE_CUSTOMGRAPHICS_6" value="org.cytoscape.cg.model.NullCustomGraphics,0,[ Remove Graphics ]," type="string" cy:type="String"/>
      <att name="NODE_CUSTOMGRAPHICS_SIZE_7" value="35.0" type="string" cy:type="String"/>
      <att name="NODE_SELECTED" value="false" type="string" cy:type="String"/>
      <att name="NODE_LABEL_COLOR" value="#000000" type="string" cy:type="String"/>
      <att name="NODE_CUSTOMGRAPHICS_SIZE_6" value="35.0" type="string" cy:type="String"/>
      <att name="NODE_CUSTOMGRAPHICS_9" value="org.cytoscape.cg.model.NullCustomGraphics,0,[ Remove Graphics ]," type="string" cy:type="String"/>
      <att name="NODE_CUSTOMGRAPHICS_7" value="org.cytoscape.cg.model.NullCustomGraphics,0,[ Remove Graphics ]," type="string" cy:type="String"/>
      <att name="NODE_LABEL_WIDTH" value="200.0" type="string" cy:type="String"/>
      <att name="NODE_NESTED_NETWORK_IMAGE_VISIBLE" value="true" type="string" cy:type="String"/>
      <att name="NODE_CUSTOMGRAPHICS_1" value="org.cytoscape.cg.model.NullCustomGraphics,0,[ Remove Graphics ]," type="string" cy:type="String"/>
      <att name="NODE_CUSTOMGRAPHICS_4" value="org.cytoscape.cg.model.NullCustomGraphics,0,[ Remove Graphics ]," type="string" cy:type="String"/>
      <att name="NODE_CUSTOMGRAPHICS_8" value="org.cytoscape.cg.model.NullCustomGraphics,0,[ Remove Graphics ]," type="string" cy:type="String"/>
      <att name="NODE_CUSTOMGRAPHICS_SIZE_8" value="35.0" type="string" cy:type="String"/>
      <att name="NODE_LABEL_BACKGROUND_SHAPE" value="NONE" type="string" cy:type="String"/>
      <att name="NODE_SELECTED_PAINT" value="#FFFF00" type="string" cy:type="String"/>
      <att name="NODE_CUSTOMGRAPHICS_SIZE_2" value="35.0" type="string" cy:type="String"/>
      <att name="NODE_TOOLTIP" value="" type="string" cy:type="String"/>
      <att name="COMPOUND_NODE_SHAPE" value="ROUND_RECTANGLE" type="string" cy:type="String"/>
      <att name="NODE_BORDER_STROKE" value="SOLID" type="string" cy:type="String"/>
      <att name="NODE_DEPTH" value="0.0" type="string" cy:type="String"/>
      <att name="NODE_LABEL_BACKGROUND_TRANSPARENCY" value="255" type="string" cy:type="String"/>
      <att name="NODE_LABEL_TRANSPARENCY" value="255" type="string" cy:type="String"/>
      <att name="NODE_LABEL_POSITION" value="C,C,c,0.00,0.00" type="string" cy:type="String"/>
      <att name="NODE_CUSTOMGRAPHICS_POSITION_4" value="C,C,c,0.00,0.00" type="string" cy:type="String"/>
      <att name="NODE_CUSTOMGRAPHICS_SIZE_9" value="35.0" type="string" cy:type="String"/>
      <att name="NODE_CUSTOMGRAPHICS_SIZE_3" value="35.0" type="string" cy:type="String"/>
      <att name="NODE_CUSTOMGRAPHICS_SIZE_1" value="35.0" type="string" cy:type="String"/>
      <att name="NODE_CUSTOMGRAPHICS_POSITION_8" value="C,C,c,0.00,0.00" type="string" cy:type="String"/>
      <att name="NODE_CUSTOMGRAPHICS_POSITION_9" value="C,C,c,0.00,0.00" type="string" cy:type="String"/>
      <att name="COMPOUND_NODE_PADDING" value="10.0" type="string" cy:type="String"/>
      <att name="NODE_CUSTOMGRAPHICS_SIZE_4" value="35.0" type="string" cy:type="String"/>
      <att name="NODE_LABEL_FONT_FACE" value="SansSerif.plain,plain,12" type="string" cy:type="String"/>
      <att name="NODE_CUSTOMGRAPHICS_POSITION_5" value="C,C,c,0.00,0.00" type="string" cy:type="String"/>
      <att name="NODE_CUSTOMGRAPHICS_POSITION_1" value="C,C,c,0.00,0.00" type="string" cy:type="String"/>
      <att name="NODE_CUSTOMGRAPHICS_POSITION_2" value="C,C,c,0.00,0.00" type="string" cy:type="String"/>
      <att name="NODE_TRANSPARENCY" value="255" type="string" cy:type="String"/>
      <att name="NODE_CUSTOMGRAPHICS_2" value="org.cytoscape.cg.model.NullCustomGraphics,0,[ Remove Graphics ]," type="string" cy:type="String"/>
      <att name="NODE_LABEL_ROTATION" value="0.0" type="string" cy:type="String"/>
      <att name="NODE_CUSTOMGRAPHICS_5" value="org.cytoscape.cg.model.NullCustomGraphics,0,[ Remove Graphics ]," type="string" cy:type="String"/>
      <att name="NODE_LABEL" value="" type="string" cy:type="String"/>
      <att name="NODE_CUSTOMGRAPHICS_POSITION_3" value="C,C,c,0.00,0.00" type="string" cy:type="String"/>
      <att name="NODE_CUSTOMGRAPHICS_POSITION_7" value="C,C,c,0.00,0.00" type="string" cy:type="String"/>
      <att name="NODE_LABEL_BACKGROUND_COLOR" value="#B6B6B6" type="string" cy:type="String"/>
      <att name="NODE_BORDER_TRANSPARENCY" value="255" type="string" cy:type="String"/>
      <att name="NODE_CUSTOMGRAPHICS_3" value="org.cytoscape.cg.model.NullCustomGraphics,0,[ Remove Graphics ]," type="string" cy:type="String"/>
      <att name="NODE_CUSTOMGRAPHICS_SIZE_5" value="35.0" type="string" cy:type="String"/>
    </graphics>
  </node>
  <node id="1105" label="zzzz173">
    <att name="shared name" value="zzzz173" type="string" cy:type="String"/>
    <att name="name" value="zzzz173" type="string" cy:type="String"/>
    <att name="selected" value="0" type="boolean" cy:type="Boolean"/>
    <att name="AlbA" value="A0A7K1FQE4" type="string" cy:type="String"/>
    <att name="AlbB" value="A0A7K1FP62" type="string" cy:type="String"/>
    <att name="Fusion" type="string" cy:type="String"/>
    <att name="CDPS" type="string" cy:type="String"/>
    <att name="Genome ID" value="WLYK01000005" type="string" cy:type="String"/>
    <att name="Organism" value="Nakamurella sp. YIM 132087." type="string" cy:type="String"/>
    <att name="Phylum" value="Actinomycetota" type="string" cy:type="String"/>
    <att name="Domain" value="Bacteria" type="string" cy:type="String"/>
    <att name="Concatenated Accessions" value="A0A7K1FQE4||A0A7K1FP62" type="string" cy:type="String"/>
    <att name="Concatenated Sequence" value="MTPPTPVDVITTMRRRRMHREFEDRPVPREVLNVMAWGAVRAQQARPGVRHVVVVDDPAKMRAARQVLPGFINNAPAMIALCTDVDRALEALGPRGVEHVSRLDAGAAAAYLALIGQTVGIGVCTVTSWADGIAAELLGLPDHIRPDVTVAVGFVPPRTPAAVKSLKYSVWSNEFGTPMEVTRPMSEQPTLEQELFEVIVYLVSSSVTSMTETPELATFRMIDAAERLMAISTSRLPDDFLTAARADWEAHKMLVVSDQPEYLRWLDGYARSFVRKTLELAAAPGA" type="string" cy:type="String"/>
    <att name="Hydantoin associated?" type="string" cy:type="String"/>
    <graphics z="0.0" width="0.0" w="15.0" type="ELLIPSE" h="15.0" y="147.83576642335765" fill="#4EB3D3" x="414.7773722627738" outline="#CCCCCC">
      <att name="NODE_VISIBLE" value="true" type="string" cy:type="String"/>
      <att name="NODE_LABEL_FONT_SIZE" value="12" type="string" cy:type="String"/>
      <att name="NODE_CUSTOMGRAPHICS_POSITION_6" value="C,C,c,0.00,0.00" type="string" cy:type="String"/>
      <att name="NODE_CUSTOMGRAPHICS_6" value="org.cytoscape.cg.model.NullCustomGraphics,0,[ Remove Graphics ]," type="string" cy:type="String"/>
      <att name="NODE_CUSTOMGRAPHICS_SIZE_7" value="35.0" type="string" cy:type="String"/>
      <att name="NODE_SELECTED" value="false" type="string" cy:type="String"/>
      <att name="NODE_LABEL_COLOR" value="#000000" type="string" cy:type="String"/>
      <att name="NODE_CUSTOMGRAPHICS_SIZE_6" value="35.0" type="string" cy:type="String"/>
      <att name="NODE_CUSTOMGRAPHICS_9" value="org.cytoscape.cg.model.NullCustomGraphics,0,[ Remove Graphics ]," type="string" cy:type="String"/>
      <att name="NODE_CUSTOMGRAPHICS_7" value="org.cytoscape.cg.model.NullCustomGraphics,0,[ Remove Graphics ]," type="string" cy:type="String"/>
      <att name="NODE_LABEL_WIDTH" value="200.0" type="string" cy:type="String"/>
      <att name="NODE_NESTED_NETWORK_IMAGE_VISIBLE" value="true" type="string" cy:type="String"/>
      <att name="NODE_CUSTOMGRAPHICS_1" value="org.cytoscape.cg.model.NullCustomGraphics,0,[ Remove Graphics ]," type="string" cy:type="String"/>
      <att name="NODE_CUSTOMGRAPHICS_4" value="org.cytoscape.cg.model.NullCustomGraphics,0,[ Remove Graphics ]," type="string" cy:type="String"/>
      <att name="NODE_CUSTOMGRAPHICS_8" value="org.cytoscape.cg.model.NullCustomGraphics,0,[ Remove Graphics ]," type="string" cy:type="String"/>
      <att name="NODE_CUSTOMGRAPHICS_SIZE_8" value="35.0" type="string" cy:type="String"/>
      <att name="NODE_LABEL_BACKGROUND_SHAPE" value="NONE" type="string" cy:type="String"/>
      <att name="NODE_SELECTED_PAINT" value="#FFFF00" type="string" cy:type="String"/>
      <att name="NODE_CUSTOMGRAPHICS_SIZE_2" value="35.0" type="string" cy:type="String"/>
      <att name="NODE_TOOLTIP" value="" type="string" cy:type="String"/>
      <att name="COMPOUND_NODE_SHAPE" value="ROUND_RECTANGLE" type="string" cy:type="String"/>
      <att name="NODE_BORDER_STROKE" value="SOLID" type="string" cy:type="String"/>
      <att name="NODE_DEPTH" value="0.0" type="string" cy:type="String"/>
      <att name="NODE_LABEL_BACKGROUND_TRANSPARENCY" value="255" type="string" cy:type="String"/>
      <att name="NODE_LABEL_TRANSPARENCY" value="255" type="string" cy:type="String"/>
      <att name="NODE_LABEL_POSITION" value="C,C,c,0.00,0.00" type="string" cy:type="String"/>
      <att name="NODE_CUSTOMGRAPHICS_POSITION_4" value="C,C,c,0.00,0.00" type="string" cy:type="String"/>
      <att name="NODE_CUSTOMGRAPHICS_SIZE_9" value="35.0" type="string" cy:type="String"/>
      <att name="NODE_CUSTOMGRAPHICS_SIZE_3" value="35.0" type="string" cy:type="String"/>
      <att name="NODE_CUSTOMGRAPHICS_SIZE_1" value="35.0" type="string" cy:type="String"/>
      <att name="NODE_CUSTOMGRAPHICS_POSITION_8" value="C,C,c,0.00,0.00" type="string" cy:type="String"/>
      <att name="NODE_CUSTOMGRAPHICS_POSITION_9" value="C,C,c,0.00,0.00" type="string" cy:type="String"/>
      <att name="COMPOUND_NODE_PADDING" value="10.0" type="string" cy:type="String"/>
      <att name="NODE_CUSTOMGRAPHICS_SIZE_4" value="35.0" type="string" cy:type="String"/>
      <att name="NODE_LABEL_FONT_FACE" value="SansSerif.plain,plain,12" type="string" cy:type="String"/>
      <att name="NODE_CUSTOMGRAPHICS_POSITION_5" value="C,C,c,0.00,0.00" type="string" cy:type="String"/>
      <att name="NODE_CUSTOMGRAPHICS_POSITION_1" value="C,C,c,0.00,0.00" type="string" cy:type="String"/>
      <att name="NODE_CUSTOMGRAPHICS_POSITION_2" value="C,C,c,0.00,0.00" type="string" cy:type="String"/>
      <att name="NODE_TRANSPARENCY" value="255" type="string" cy:type="String"/>
      <att name="NODE_CUSTOMGRAPHICS_2" value="org.cytoscape.cg.model.NullCustomGraphics,0,[ Remove Graphics ]," type="string" cy:type="String"/>
      <att name="NODE_LABEL_ROTATION" value="0.0" type="string" cy:type="String"/>
      <att name="NODE_CUSTOMGRAPHICS_5" value="org.cytoscape.cg.model.NullCustomGraphics,0,[ Remove Graphics ]," type="string" cy:type="String"/>
      <att name="NODE_LABEL" value="" type="string" cy:type="String"/>
      <att name="NODE_CUSTOMGRAPHICS_POSITION_3" value="C,C,c,0.00,0.00" type="string" cy:type="String"/>
      <att name="NODE_CUSTOMGRAPHICS_POSITION_7" value="C,C,c,0.00,0.00" type="string" cy:type="String"/>
      <att name="NODE_LABEL_BACKGROUND_COLOR" value="#B6B6B6" type="string" cy:type="String"/>
      <att name="NODE_BORDER_TRANSPARENCY" value="255" type="string" cy:type="String"/>
      <att name="NODE_CUSTOMGRAPHICS_3" value="org.cytoscape.cg.model.NullCustomGraphics,0,[ Remove Graphics ]," type="string" cy:type="String"/>
      <att name="NODE_CUSTOMGRAPHICS_SIZE_5" value="35.0" type="string" cy:type="String"/>
    </graphics>
  </node>
  <node id="1101" label="zzzz174">
    <att name="shared name" value="zzzz174" type="string" cy:type="String"/>
    <att name="name" value="zzzz174" type="string" cy:type="String"/>
    <att name="selected" value="0" type="boolean" cy:type="Boolean"/>
    <att name="AlbA" value="A0A7K2AHM1" type="string" cy:type="String"/>
    <att name="AlbB" value="A0A7K2AI86" type="string" cy:type="String"/>
    <att name="Fusion" type="string" cy:type="String"/>
    <att name="CDPS" type="string" cy:type="String"/>
    <att name="Genome ID" value="VXOM01000007" type="string" cy:type="String"/>
    <att name="Organism" value="Acidimicrobiia bacterium." type="string" cy:type="String"/>
    <att name="Phylum" value="Actinomycetota" type="string" cy:type="String"/>
    <att name="Domain" value="Bacteria" type="string" cy:type="String"/>
    <att name="Concatenated Accessions" value="A0A7K2AHM1||A0A7K2AI86" type="string" cy:type="String"/>
    <att name="Concatenated Sequence" value="MTESVPDGTSTPTEAVFEAMRRRRMHRVFTPELPSAEVLDRLVYAAGRAQVARPGIRHLIVVTDPRRVRTVRHACPGFVNNAPAVIVICSDLHRAHEVMGPRGVEVVTRLDSGAAAGYITIAAPTLGIGVCKVTSWTEEVVQSIFGLPDHIRPEVLMAIGIPVANHPKPVKGFHPDVHHDLFGQEWNRTWMVSRNTRHDPLFDFILYLITSARTSLDERAIYGSYRLIEGASRLIEAAEEIPGLDVDDLLRDIRSSIDRNKTRMMLEKDAYRTWLTDLAAGLASESVKRNMGDID" type="string" cy:type="String"/>
    <att name="Hydantoin associated?" type="string" cy:type="String"/>
    <graphics z="0.0" width="0.0" w="15.0" type="ELLIPSE" h="15.0" y="288.83576642335765" fill="#4EB3D3" x="455.7773722627738" outline="#CCCCCC">
      <att name="NODE_VISIBLE" value="true" type="string" cy:type="String"/>
      <att name="NODE_LABEL_FONT_SIZE" value="12" type="string" cy:type="String"/>
      <att name="NODE_CUSTOMGRAPHICS_POSITION_6" value="C,C,c,0.00,0.00" type="string" cy:type="String"/>
      <att name="NODE_CUSTOMGRAPHICS_6" value="org.cytoscape.cg.model.NullCustomGraphics,0,[ Remove Graphics ]," type="string" cy:type="String"/>
      <att name="NODE_CUSTOMGRAPHICS_SIZE_7" value="35.0" type="string" cy:type="String"/>
      <att name="NODE_SELECTED" value="false" type="string" cy:type="String"/>
      <att name="NODE_LABEL_COLOR" value="#000000" type="string" cy:type="String"/>
      <att name="NODE_CUSTOMGRAPHICS_SIZE_6" value="35.0" type="string" cy:type="String"/>
      <att name="NODE_CUSTOMGRAPHICS_9" value="org.cytoscape.cg.model.NullCustomGraphics,0,[ Remove Graphics ]," type="string" cy:type="String"/>
      <att name="NODE_CUSTOMGRAPHICS_7" value="org.cytoscape.cg.model.NullCustomGraphics,0,[ Remove Graphics ]," type="string" cy:type="String"/>
      <att name="NODE_LABEL_WIDTH" value="200.0" type="string" cy:type="String"/>
      <att name="NODE_NESTED_NETWORK_IMAGE_VISIBLE" value="true" type="string" cy:type="String"/>
      <att name="NODE_CUSTOMGRAPHICS_1" value="org.cytoscape.cg.model.NullCustomGraphics,0,[ Remove Graphics ]," type="string" cy:type="String"/>
      <att name="NODE_CUSTOMGRAPHICS_4" value="org.cytoscape.cg.model.NullCustomGraphics,0,[ Remove Graphics ]," type="string" cy:type="String"/>
      <att name="NODE_CUSTOMGRAPHICS_8" value="org.cytoscape.cg.model.NullCustomGraphics,0,[ Remove Graphics ]," type="string" cy:type="String"/>
      <att name="NODE_CUSTOMGRAPHICS_SIZE_8" value="35.0" type="string" cy:type="String"/>
      <att name="NODE_LABEL_BACKGROUND_SHAPE" value="NONE" type="string" cy:type="String"/>
      <att name="NODE_SELECTED_PAINT" value="#FFFF00" type="string" cy:type="String"/>
      <att name="NODE_CUSTOMGRAPHICS_SIZE_2" value="35.0" type="string" cy:type="String"/>
      <att name="NODE_TOOLTIP" value="" type="string" cy:type="String"/>
      <att name="COMPOUND_NODE_SHAPE" value="ROUND_RECTANGLE" type="string" cy:type="String"/>
      <att name="NODE_BORDER_STROKE" value="SOLID" type="string" cy:type="String"/>
      <att name="NODE_DEPTH" value="0.0" type="string" cy:type="String"/>
      <att name="NODE_LABEL_BACKGROUND_TRANSPARENCY" value="255" type="string" cy:type="String"/>
      <att name="NODE_LABEL_TRANSPARENCY" value="255" type="string" cy:type="String"/>
      <att name="NODE_LABEL_POSITION" value="C,C,c,0.00,0.00" type="string" cy:type="String"/>
      <att name="NODE_CUSTOMGRAPHICS_POSITION_4" value="C,C,c,0.00,0.00" type="string" cy:type="String"/>
      <att name="NODE_CUSTOMGRAPHICS_SIZE_9" value="35.0" type="string" cy:type="String"/>
      <att name="NODE_CUSTOMGRAPHICS_SIZE_3" value="35.0" type="string" cy:type="String"/>
      <att name="NODE_CUSTOMGRAPHICS_SIZE_1" value="35.0" type="string" cy:type="String"/>
      <att name="NODE_CUSTOMGRAPHICS_POSITION_8" value="C,C,c,0.00,0.00" type="string" cy:type="String"/>
      <att name="NODE_CUSTOMGRAPHICS_POSITION_9" value="C,C,c,0.00,0.00" type="string" cy:type="String"/>
      <att name="COMPOUND_NODE_PADDING" value="10.0" type="string" cy:type="String"/>
      <att name="NODE_CUSTOMGRAPHICS_SIZE_4" value="35.0" type="string" cy:type="String"/>
      <att name="NODE_LABEL_FONT_FACE" value="SansSerif.plain,plain,12" type="string" cy:type="String"/>
      <att name="NODE_CUSTOMGRAPHICS_POSITION_5" value="C,C,c,0.00,0.00" type="string" cy:type="String"/>
      <att name="NODE_CUSTOMGRAPHICS_POSITION_1" value="C,C,c,0.00,0.00" type="string" cy:type="String"/>
      <att name="NODE_CUSTOMGRAPHICS_POSITION_2" value="C,C,c,0.00,0.00" type="string" cy:type="String"/>
      <att name="NODE_TRANSPARENCY" value="255" type="string" cy:type="String"/>
      <att name="NODE_CUSTOMGRAPHICS_2" value="org.cytoscape.cg.model.NullCustomGraphics,0,[ Remove Graphics ]," type="string" cy:type="String"/>
      <att name="NODE_LABEL_ROTATION" value="0.0" type="string" cy:type="String"/>
      <att name="NODE_CUSTOMGRAPHICS_5" value="org.cytoscape.cg.model.NullCustomGraphics,0,[ Remove Graphics ]," type="string" cy:type="String"/>
      <att name="NODE_LABEL" value="" type="string" cy:type="String"/>
      <att name="NODE_CUSTOMGRAPHICS_POSITION_3" value="C,C,c,0.00,0.00" type="string" cy:type="String"/>
      <att name="NODE_CUSTOMGRAPHICS_POSITION_7" value="C,C,c,0.00,0.00" type="string" cy:type="String"/>
      <att name="NODE_LABEL_BACKGROUND_COLOR" value="#B6B6B6" type="string" cy:type="String"/>
      <att name="NODE_BORDER_TRANSPARENCY" value="255" type="string" cy:type="String"/>
      <att name="NODE_CUSTOMGRAPHICS_3" value="org.cytoscape.cg.model.NullCustomGraphics,0,[ Remove Graphics ]," type="string" cy:type="String"/>
      <att name="NODE_CUSTOMGRAPHICS_SIZE_5" value="35.0" type="string" cy:type="String"/>
    </graphics>
  </node>
  <node id="1097" label="zzzz175">
    <att name="shared name" value="zzzz175" type="string" cy:type="String"/>
    <att name="name" value="zzzz175" type="string" cy:type="String"/>
    <att name="selected" value="0" type="boolean" cy:type="Boolean"/>
    <att name="AlbA" value="A0A7K2B7P7" type="string" cy:type="String"/>
    <att name="AlbB" value="A0A7K2B8E8" type="string" cy:type="String"/>
    <att name="Fusion" type="string" cy:type="String"/>
    <att name="CDPS" type="string" cy:type="String"/>
    <att name="Genome ID" value="VXMM01000032" type="string" cy:type="String"/>
    <att name="Organism" value="Acidimicrobiia bacterium." type="string" cy:type="String"/>
    <att name="Phylum" value="Actinomycetota" type="string" cy:type="String"/>
    <att name="Domain" value="Bacteria" type="string" cy:type="String"/>
    <att name="Concatenated Accessions" value="A0A7K2B7P7||A0A7K2B8E8" type="string" cy:type="String"/>
    <att name="Concatenated Sequence" value="MTASMAVFEAMRRRRMHRDFLPEPPDRATLDRLVYAAGRAQVARPGIRHLIVITDPRIVHTLRQACPGFVNNAPAAIAVCSDLNRSEAESGIRGVEVVSRLDAGASAAFMAIAAPALGIGVCKVTSWSEEVVQAILGLPEHVRPEVLMAVGIPVAKPSKPLKGFQPSVHADRFDQPWTASSMDGIIMSSQEIDPREFLFDFVLYLVTCARLHLDEKPIYGAFRMIEGASRLVEAAENLPGWEVDAFLAEQRAAIEANKARMTLDKDGFRGWLGDLAREMAAEATRRNLDPPG" type="string" cy:type="String"/>
    <att name="Hydantoin associated?" type="string" cy:type="String"/>
    <graphics z="0.0" width="0.0" w="15.0" type="ELLIPSE" h="15.0" y="266.83576642335765" fill="#4EB3D3" x="414.7773722627738" outline="#CCCCCC">
      <att name="NODE_VISIBLE" value="true" type="string" cy:type="String"/>
      <att name="NODE_LABEL_FONT_SIZE" value="12" type="string" cy:type="String"/>
      <att name="NODE_CUSTOMGRAPHICS_POSITION_6" value="C,C,c,0.00,0.00" type="string" cy:type="String"/>
      <att name="NODE_CUSTOMGRAPHICS_6" value="org.cytoscape.cg.model.NullCustomGraphics,0,[ Remove Graphics ]," type="string" cy:type="String"/>
      <att name="NODE_CUSTOMGRAPHICS_SIZE_7" value="35.0" type="string" cy:type="String"/>
      <att name="NODE_SELECTED" value="false" type="string" cy:type="String"/>
      <att name="NODE_LABEL_COLOR" value="#000000" type="string" cy:type="String"/>
      <att name="NODE_CUSTOMGRAPHICS_SIZE_6" value="35.0" type="string" cy:type="String"/>
      <att name="NODE_CUSTOMGRAPHICS_9" value="org.cytoscape.cg.model.NullCustomGraphics,0,[ Remove Graphics ]," type="string" cy:type="String"/>
      <att name="NODE_CUSTOMGRAPHICS_7" value="org.cytoscape.cg.model.NullCustomGraphics,0,[ Remove Graphics ]," type="string" cy:type="String"/>
      <att name="NODE_LABEL_WIDTH" value="200.0" type="string" cy:type="String"/>
      <att name="NODE_NESTED_NETWORK_IMAGE_VISIBLE" value="true" type="string" cy:type="String"/>
      <att name="NODE_CUSTOMGRAPHICS_1" value="org.cytoscape.cg.model.NullCustomGraphics,0,[ Remove Graphics ]," type="string" cy:type="String"/>
      <att name="NODE_CUSTOMGRAPHICS_4" value="org.cytoscape.cg.model.NullCustomGraphics,0,[ Remove Graphics ]," type="string" cy:type="String"/>
      <att name="NODE_CUSTOMGRAPHICS_8" value="org.cytoscape.cg.model.NullCustomGraphics,0,[ Remove Graphics ]," type="string" cy:type="String"/>
      <att name="NODE_CUSTOMGRAPHICS_SIZE_8" value="35.0" type="string" cy:type="String"/>
      <att name="NODE_LABEL_BACKGROUND_SHAPE" value="NONE" type="string" cy:type="String"/>
      <att name="NODE_SELECTED_PAINT" value="#FFFF00" type="string" cy:type="String"/>
      <att name="NODE_CUSTOMGRAPHICS_SIZE_2" value="35.0" type="string" cy:type="String"/>
      <att name="NODE_TOOLTIP" value="" type="string" cy:type="String"/>
      <att name="COMPOUND_NODE_SHAPE" value="ROUND_RECTANGLE" type="string" cy:type="String"/>
      <att name="NODE_BORDER_STROKE" value="SOLID" type="string" cy:type="String"/>
      <att name="NODE_DEPTH" value="0.0" type="string" cy:type="String"/>
      <att name="NODE_LABEL_BACKGROUND_TRANSPARENCY" value="255" type="string" cy:type="String"/>
      <att name="NODE_LABEL_TRANSPARENCY" value="255" type="string" cy:type="String"/>
      <att name="NODE_LABEL_POSITION" value="C,C,c,0.00,0.00" type="string" cy:type="String"/>
      <att name="NODE_CUSTOMGRAPHICS_POSITION_4" value="C,C,c,0.00,0.00" type="string" cy:type="String"/>
      <att name="NODE_CUSTOMGRAPHICS_SIZE_9" value="35.0" type="string" cy:type="String"/>
      <att name="NODE_CUSTOMGRAPHICS_SIZE_3" value="35.0" type="string" cy:type="String"/>
      <att name="NODE_CUSTOMGRAPHICS_SIZE_1" value="35.0" type="string" cy:type="String"/>
      <att name="NODE_CUSTOMGRAPHICS_POSITION_8" value="C,C,c,0.00,0.00" type="string" cy:type="String"/>
      <att name="NODE_CUSTOMGRAPHICS_POSITION_9" value="C,C,c,0.00,0.00" type="string" cy:type="String"/>
      <att name="COMPOUND_NODE_PADDING" value="10.0" type="string" cy:type="String"/>
      <att name="NODE_CUSTOMGRAPHICS_SIZE_4" value="35.0" type="string" cy:type="String"/>
      <att name="NODE_LABEL_FONT_FACE" value="SansSerif.plain,plain,12" type="string" cy:type="String"/>
      <att name="NODE_CUSTOMGRAPHICS_POSITION_5" value="C,C,c,0.00,0.00" type="string" cy:type="String"/>
      <att name="NODE_CUSTOMGRAPHICS_POSITION_1" value="C,C,c,0.00,0.00" type="string" cy:type="String"/>
      <att name="NODE_CUSTOMGRAPHICS_POSITION_2" value="C,C,c,0.00,0.00" type="string" cy:type="String"/>
      <att name="NODE_TRANSPARENCY" value="255" type="string" cy:type="String"/>
      <att name="NODE_CUSTOMGRAPHICS_2" value="org.cytoscape.cg.model.NullCustomGraphics,0,[ Remove Graphics ]," type="string" cy:type="String"/>
      <att name="NODE_LABEL_ROTATION" value="0.0" type="string" cy:type="String"/>
      <att name="NODE_CUSTOMGRAPHICS_5" value="org.cytoscape.cg.model.NullCustomGraphics,0,[ Remove Graphics ]," type="string" cy:type="String"/>
      <att name="NODE_LABEL" value="" type="string" cy:type="String"/>
      <att name="NODE_CUSTOMGRAPHICS_POSITION_3" value="C,C,c,0.00,0.00" type="string" cy:type="String"/>
      <att name="NODE_CUSTOMGRAPHICS_POSITION_7" value="C,C,c,0.00,0.00" type="string" cy:type="String"/>
      <att name="NODE_LABEL_BACKGROUND_COLOR" value="#B6B6B6" type="string" cy:type="String"/>
      <att name="NODE_BORDER_TRANSPARENCY" value="255" type="string" cy:type="String"/>
      <att name="NODE_CUSTOMGRAPHICS_3" value="org.cytoscape.cg.model.NullCustomGraphics,0,[ Remove Graphics ]," type="string" cy:type="String"/>
      <att name="NODE_CUSTOMGRAPHICS_SIZE_5" value="35.0" type="string" cy:type="String"/>
    </graphics>
  </node>
  <node id="1093" label="zzzz176">
    <att name="shared name" value="zzzz176" type="string" cy:type="String"/>
    <att name="name" value="zzzz176" type="string" cy:type="String"/>
    <att name="selected" value="0" type="boolean" cy:type="Boolean"/>
    <att name="AlbA" value="A0A7K2IZ08" type="string" cy:type="String"/>
    <att name="AlbB" value="A0A7K2IZ53" type="string" cy:type="String"/>
    <att name="Fusion" type="string" cy:type="String"/>
    <att name="CDPS" value="A0A7K2IYM7" type="string" cy:type="String"/>
    <att name="Genome ID" value="WWHY01000001" type="string" cy:type="String"/>
    <att name="Organism" value="Nocardiopsis alba." type="string" cy:type="String"/>
    <att name="Phylum" value="Actinomycetota" type="string" cy:type="String"/>
    <att name="Domain" value="Bacteria" type="string" cy:type="String"/>
    <att name="Concatenated Accessions" value="A0A7K2IZ08||A0A7K2IZ53" type="string" cy:type="String"/>
    <att name="Concatenated Sequence" value="MLRVLTSRRVVRSFSDRPVDDETLEHLADAMVAAPSASNKQAWGFVMVRRTRTLRMVHAFSPGIIERPPLVVAACFDRSRAVGGGGAWDEGMLCVAMAVENLLLAAHALGLGGCPSASFRKAPVRRFLGLPEHLEPLLLVSIGHPARPLEAAPRRDRNEVISHECWGNMREELLLLAAYLLSSGRGLLQEPPSYGPLRCLDAARRVLALRDGLGGEESPALADLRASMDDVMCGAMTDRELDVLLDDLCDRLAAVVEEPGAISA" type="string" cy:type="String"/>
    <att name="Hydantoin associated?" type="string" cy:type="String"/>
    <graphics z="0.0" width="0.0" w="15.0" type="ELLIPSE" h="15.0" y="207.83576642335765" fill="#4EB3D3" x="-275.2226277372262" outline="#CCCCCC">
      <att name="NODE_VISIBLE" value="true" type="string" cy:type="String"/>
      <att name="NODE_LABEL_FONT_SIZE" value="12" type="string" cy:type="String"/>
      <att name="NODE_CUSTOMGRAPHICS_POSITION_6" value="C,C,c,0.00,0.00" type="string" cy:type="String"/>
      <att name="NODE_CUSTOMGRAPHICS_6" value="org.cytoscape.cg.model.NullCustomGraphics,0,[ Remove Graphics ]," type="string" cy:type="String"/>
      <att name="NODE_CUSTOMGRAPHICS_SIZE_7" value="35.0" type="string" cy:type="String"/>
      <att name="NODE_SELECTED" value="false" type="string" cy:type="String"/>
      <att name="NODE_LABEL_COLOR" value="#000000" type="string" cy:type="String"/>
      <att name="NODE_CUSTOMGRAPHICS_SIZE_6" value="35.0" type="string" cy:type="String"/>
      <att name="NODE_CUSTOMGRAPHICS_9" value="org.cytoscape.cg.model.NullCustomGraphics,0,[ Remove Graphics ]," type="string" cy:type="String"/>
      <att name="NODE_CUSTOMGRAPHICS_7" value="org.cytoscape.cg.model.NullCustomGraphics,0,[ Remove Graphics ]," type="string" cy:type="String"/>
      <att name="NODE_LABEL_WIDTH" value="200.0" type="string" cy:type="String"/>
      <att name="NODE_NESTED_NETWORK_IMAGE_VISIBLE" value="true" type="string" cy:type="String"/>
      <att name="NODE_CUSTOMGRAPHICS_1" value="org.cytoscape.cg.model.NullCustomGraphics,0,[ Remove Graphics ]," type="string" cy:type="String"/>
      <att name="NODE_CUSTOMGRAPHICS_4" value="org.cytoscape.cg.model.NullCustomGraphics,0,[ Remove Graphics ]," type="string" cy:type="String"/>
      <att name="NODE_CUSTOMGRAPHICS_8" value="org.cytoscape.cg.model.NullCustomGraphics,0,[ Remove Graphics ]," type="string" cy:type="String"/>
      <att name="NODE_CUSTOMGRAPHICS_SIZE_8" value="35.0" type="string" cy:type="String"/>
      <att name="NODE_LABEL_BACKGROUND_SHAPE" value="NONE" type="string" cy:type="String"/>
      <att name="NODE_SELECTED_PAINT" value="#FFFF00" type="string" cy:type="String"/>
      <att name="NODE_CUSTOMGRAPHICS_SIZE_2" value="35.0" type="string" cy:type="String"/>
      <att name="NODE_TOOLTIP" value="" type="string" cy:type="String"/>
      <att name="COMPOUND_NODE_SHAPE" value="ROUND_RECTANGLE" type="string" cy:type="String"/>
      <att name="NODE_BORDER_STROKE" value="SOLID" type="string" cy:type="String"/>
      <att name="NODE_DEPTH" value="0.0" type="string" cy:type="String"/>
      <att name="NODE_LABEL_BACKGROUND_TRANSPARENCY" value="255" type="string" cy:type="String"/>
      <att name="NODE_LABEL_TRANSPARENCY" value="255" type="string" cy:type="String"/>
      <att name="NODE_LABEL_POSITION" value="C,C,c,0.00,0.00" type="string" cy:type="String"/>
      <att name="NODE_CUSTOMGRAPHICS_POSITION_4" value="C,C,c,0.00,0.00" type="string" cy:type="String"/>
      <att name="NODE_CUSTOMGRAPHICS_SIZE_9" value="35.0" type="string" cy:type="String"/>
      <att name="NODE_CUSTOMGRAPHICS_SIZE_3" value="35.0" type="string" cy:type="String"/>
      <att name="NODE_CUSTOMGRAPHICS_SIZE_1" value="35.0" type="string" cy:type="String"/>
      <att name="NODE_CUSTOMGRAPHICS_POSITION_8" value="C,C,c,0.00,0.00" type="string" cy:type="String"/>
      <att name="NODE_CUSTOMGRAPHICS_POSITION_9" value="C,C,c,0.00,0.00" type="string" cy:type="String"/>
      <att name="COMPOUND_NODE_PADDING" value="10.0" type="string" cy:type="String"/>
      <att name="NODE_CUSTOMGRAPHICS_SIZE_4" value="35.0" type="string" cy:type="String"/>
      <att name="NODE_LABEL_FONT_FACE" value="SansSerif.plain,plain,12" type="string" cy:type="String"/>
      <att name="NODE_CUSTOMGRAPHICS_POSITION_5" value="C,C,c,0.00,0.00" type="string" cy:type="String"/>
      <att name="NODE_CUSTOMGRAPHICS_POSITION_1" value="C,C,c,0.00,0.00" type="string" cy:type="String"/>
      <att name="NODE_CUSTOMGRAPHICS_POSITION_2" value="C,C,c,0.00,0.00" type="string" cy:type="String"/>
      <att name="NODE_TRANSPARENCY" value="255" type="string" cy:type="String"/>
      <att name="NODE_CUSTOMGRAPHICS_2" value="org.cytoscape.cg.model.NullCustomGraphics,0,[ Remove Graphics ]," type="string" cy:type="String"/>
      <att name="NODE_LABEL_ROTATION" value="0.0" type="string" cy:type="String"/>
      <att name="NODE_CUSTOMGRAPHICS_5" value="org.cytoscape.cg.model.NullCustomGraphics,0,[ Remove Graphics ]," type="string" cy:type="String"/>
      <att name="NODE_LABEL" value="" type="string" cy:type="String"/>
      <att name="NODE_CUSTOMGRAPHICS_POSITION_3" value="C,C,c,0.00,0.00" type="string" cy:type="String"/>
      <att name="NODE_CUSTOMGRAPHICS_POSITION_7" value="C,C,c,0.00,0.00" type="string" cy:type="String"/>
      <att name="NODE_LABEL_BACKGROUND_COLOR" value="#B6B6B6" type="string" cy:type="String"/>
      <att name="NODE_BORDER_TRANSPARENCY" value="255" type="string" cy:type="String"/>
      <att name="NODE_CUSTOMGRAPHICS_3" value="org.cytoscape.cg.model.NullCustomGraphics,0,[ Remove Graphics ]," type="string" cy:type="String"/>
      <att name="NODE_CUSTOMGRAPHICS_SIZE_5" value="35.0" type="string" cy:type="String"/>
    </graphics>
  </node>
  <node id="1089" label="zzzz177">
    <att name="shared name" value="zzzz177" type="string" cy:type="String"/>
    <att name="name" value="zzzz177" type="string" cy:type="String"/>
    <att name="selected" value="0" type="boolean" cy:type="Boolean"/>
    <att name="AlbA" value="A0A7K3BPC2" type="string" cy:type="String"/>
    <att name="AlbB" value="A0A7K3BPC0" type="string" cy:type="String"/>
    <att name="Fusion" type="string" cy:type="String"/>
    <att name="CDPS" type="string" cy:type="String"/>
    <att name="Genome ID" value="WWJN01000005" type="string" cy:type="String"/>
    <att name="Organism" value="Streptomyces sp. SID4919." type="string" cy:type="String"/>
    <att name="Phylum" value="Actinomycetota" type="string" cy:type="String"/>
    <att name="Domain" value="Bacteria" type="string" cy:type="String"/>
    <att name="Concatenated Accessions" value="A0A7K3BPC2||A0A7K3BPC0" type="string" cy:type="String"/>
    <att name="Concatenated Sequence" value="MRVLRTRSAVRQFTDQPVSDGQLEQLIDAILAAPTGGNKQAWAFVAVRDPRTLRLVRAFSPGMIEPPPLVVVACFDRSRAVKDDGEFWDEGLLCVAMAVQNLLLAAHCLGLGGCPAASFRRGSVAAILGLPGHLEPLLLVPLGHPARDLVSPPRRDRSEVVSHEFWGNGTPADRMSSGETALRPIDEELLLLTAYLLSSGRGLLEEPQQYGPFRCIDAARRVLVLLRGRGVTNSELQELHGRLEDFMCGPMAPRDLTAFLDEVCGKLTLLLRDSDLIRRGPASPATT" type="string" cy:type="String"/>
    <att name="Hydantoin associated?" type="string" cy:type="String"/>
    <graphics z="0.0" width="0.0" w="15.0" type="ELLIPSE" h="15.0" y="194.83576642335765" fill="#4EB3D3" x="-225.22262773722622" outline="#CCCCCC">
      <att name="NODE_VISIBLE" value="true" type="string" cy:type="String"/>
      <att name="NODE_LABEL_FONT_SIZE" value="12" type="string" cy:type="String"/>
      <att name="NODE_CUSTOMGRAPHICS_POSITION_6" value="C,C,c,0.00,0.00" type="string" cy:type="String"/>
      <att name="NODE_CUSTOMGRAPHICS_6" value="org.cytoscape.cg.model.NullCustomGraphics,0,[ Remove Graphics ]," type="string" cy:type="String"/>
      <att name="NODE_CUSTOMGRAPHICS_SIZE_7" value="35.0" type="string" cy:type="String"/>
      <att name="NODE_SELECTED" value="false" type="string" cy:type="String"/>
      <att name="NODE_LABEL_COLOR" value="#000000" type="string" cy:type="String"/>
      <att name="NODE_CUSTOMGRAPHICS_SIZE_6" value="35.0" type="string" cy:type="String"/>
      <att name="NODE_CUSTOMGRAPHICS_9" value="org.cytoscape.cg.model.NullCustomGraphics,0,[ Remove Graphics ]," type="string" cy:type="String"/>
      <att name="NODE_CUSTOMGRAPHICS_7" value="org.cytoscape.cg.model.NullCustomGraphics,0,[ Remove Graphics ]," type="string" cy:type="String"/>
      <att name="NODE_LABEL_WIDTH" value="200.0" type="string" cy:type="String"/>
      <att name="NODE_NESTED_NETWORK_IMAGE_VISIBLE" value="true" type="string" cy:type="String"/>
      <att name="NODE_CUSTOMGRAPHICS_1" value="org.cytoscape.cg.model.NullCustomGraphics,0,[ Remove Graphics ]," type="string" cy:type="String"/>
      <att name="NODE_CUSTOMGRAPHICS_4" value="org.cytoscape.cg.model.NullCustomGraphics,0,[ Remove Graphics ]," type="string" cy:type="String"/>
      <att name="NODE_CUSTOMGRAPHICS_8" value="org.cytoscape.cg.model.NullCustomGraphics,0,[ Remove Graphics ]," type="string" cy:type="String"/>
      <att name="NODE_CUSTOMGRAPHICS_SIZE_8" value="35.0" type="string" cy:type="String"/>
      <att name="NODE_LABEL_BACKGROUND_SHAPE" value="NONE" type="string" cy:type="String"/>
      <att name="NODE_SELECTED_PAINT" value="#FFFF00" type="string" cy:type="String"/>
      <att name="NODE_CUSTOMGRAPHICS_SIZE_2" value="35.0" type="string" cy:type="String"/>
      <att name="NODE_TOOLTIP" value="" type="string" cy:type="String"/>
      <att name="COMPOUND_NODE_SHAPE" value="ROUND_RECTANGLE" type="string" cy:type="String"/>
      <att name="NODE_BORDER_STROKE" value="SOLID" type="string" cy:type="String"/>
      <att name="NODE_DEPTH" value="0.0" type="string" cy:type="String"/>
      <att name="NODE_LABEL_BACKGROUND_TRANSPARENCY" value="255" type="string" cy:type="String"/>
      <att name="NODE_LABEL_TRANSPARENCY" value="255" type="string" cy:type="String"/>
      <att name="NODE_LABEL_POSITION" value="C,C,c,0.00,0.00" type="string" cy:type="String"/>
      <att name="NODE_CUSTOMGRAPHICS_POSITION_4" value="C,C,c,0.00,0.00" type="string" cy:type="String"/>
      <att name="NODE_CUSTOMGRAPHICS_SIZE_9" value="35.0" type="string" cy:type="String"/>
      <att name="NODE_CUSTOMGRAPHICS_SIZE_3" value="35.0" type="string" cy:type="String"/>
      <att name="NODE_CUSTOMGRAPHICS_SIZE_1" value="35.0" type="string" cy:type="String"/>
      <att name="NODE_CUSTOMGRAPHICS_POSITION_8" value="C,C,c,0.00,0.00" type="string" cy:type="String"/>
      <att name="NODE_CUSTOMGRAPHICS_POSITION_9" value="C,C,c,0.00,0.00" type="string" cy:type="String"/>
      <att name="COMPOUND_NODE_PADDING" value="10.0" type="string" cy:type="String"/>
      <att name="NODE_CUSTOMGRAPHICS_SIZE_4" value="35.0" type="string" cy:type="String"/>
      <att name="NODE_LABEL_FONT_FACE" value="SansSerif.plain,plain,12" type="string" cy:type="String"/>
      <att name="NODE_CUSTOMGRAPHICS_POSITION_5" value="C,C,c,0.00,0.00" type="string" cy:type="String"/>
      <att name="NODE_CUSTOMGRAPHICS_POSITION_1" value="C,C,c,0.00,0.00" type="string" cy:type="String"/>
      <att name="NODE_CUSTOMGRAPHICS_POSITION_2" value="C,C,c,0.00,0.00" type="string" cy:type="String"/>
      <att name="NODE_TRANSPARENCY" value="255" type="string" cy:type="String"/>
      <att name="NODE_CUSTOMGRAPHICS_2" value="org.cytoscape.cg.model.NullCustomGraphics,0,[ Remove Graphics ]," type="string" cy:type="String"/>
      <att name="NODE_LABEL_ROTATION" value="0.0" type="string" cy:type="String"/>
      <att name="NODE_CUSTOMGRAPHICS_5" value="org.cytoscape.cg.model.NullCustomGraphics,0,[ Remove Graphics ]," type="string" cy:type="String"/>
      <att name="NODE_LABEL" value="" type="string" cy:type="String"/>
      <att name="NODE_CUSTOMGRAPHICS_POSITION_3" value="C,C,c,0.00,0.00" type="string" cy:type="String"/>
      <att name="NODE_CUSTOMGRAPHICS_POSITION_7" value="C,C,c,0.00,0.00" type="string" cy:type="String"/>
      <att name="NODE_LABEL_BACKGROUND_COLOR" value="#B6B6B6" type="string" cy:type="String"/>
      <att name="NODE_BORDER_TRANSPARENCY" value="255" type="string" cy:type="String"/>
      <att name="NODE_CUSTOMGRAPHICS_3" value="org.cytoscape.cg.model.NullCustomGraphics,0,[ Remove Graphics ]," type="string" cy:type="String"/>
      <att name="NODE_CUSTOMGRAPHICS_SIZE_5" value="35.0" type="string" cy:type="String"/>
    </graphics>
  </node>
  <node id="1085" label="zzzz178">
    <att name="shared name" value="zzzz178" type="string" cy:type="String"/>
    <att name="name" value="zzzz178" type="string" cy:type="String"/>
    <att name="selected" value="0" type="boolean" cy:type="Boolean"/>
    <att name="AlbA" value="A0A7U9Q0F3" type="string" cy:type="String"/>
    <att name="AlbB" value="A0A7U9L1D4" type="string" cy:type="String"/>
    <att name="Fusion" type="string" cy:type="String"/>
    <att name="CDPS" value="A0A7U9L067" type="string" cy:type="String"/>
    <att name="Genome ID" value="BHZC01000001" type="string" cy:type="String"/>
    <att name="Organism" value="Streptomyces chrestomyceticus JCM 4735." type="string" cy:type="String"/>
    <att name="Phylum" value="Actinomycetota" type="string" cy:type="String"/>
    <att name="Domain" value="Bacteria" type="string" cy:type="String"/>
    <att name="Concatenated Accessions" value="A0A7U9Q0F3||A0A7U9L1D4" type="string" cy:type="String"/>
    <att name="Concatenated Sequence" value="MTCPAGTAPEAAGSAAARTAFLQLLRTRAVVRRYTREPVDDTLLDALLDVMPAAPTAANKQAWGFVAVQDPYTVRCLRAFAPGMIGLPPLVVTACFDRERAAREDSGPTDIGLLCVAMAVQNLLLAAHATGLGGCPVSSFSRTAVRRLLALPPRLEPVLLVPVGHPADPVRPSARRHRDEVIRHGTWTPPADDSTGPDRMAPGHPRPTTAPDLTDDIVLLAAFLLSSAHGLLDEPPAYGPARCADGARRALELLDAYGEPDPALLNVRTRLEDAMCGSMADVDLPTLLRTACEQMLDVVTARRAGAPHGPADG" type="string" cy:type="String"/>
    <att name="Hydantoin associated?" type="string" cy:type="String"/>
    <graphics z="0.0" width="0.0" w="15.0" type="ELLIPSE" h="15.0" y="207.83576642335765" fill="#4EB3D3" x="-338.2226277372262" outline="#CCCCCC">
      <att name="NODE_VISIBLE" value="true" type="string" cy:type="String"/>
      <att name="NODE_LABEL_FONT_SIZE" value="12" type="string" cy:type="String"/>
      <att name="NODE_CUSTOMGRAPHICS_POSITION_6" value="C,C,c,0.00,0.00" type="string" cy:type="String"/>
      <att name="NODE_CUSTOMGRAPHICS_6" value="org.cytoscape.cg.model.NullCustomGraphics,0,[ Remove Graphics ]," type="string" cy:type="String"/>
      <att name="NODE_CUSTOMGRAPHICS_SIZE_7" value="35.0" type="string" cy:type="String"/>
      <att name="NODE_SELECTED" value="false" type="string" cy:type="String"/>
      <att name="NODE_LABEL_COLOR" value="#000000" type="string" cy:type="String"/>
      <att name="NODE_CUSTOMGRAPHICS_SIZE_6" value="35.0" type="string" cy:type="String"/>
      <att name="NODE_CUSTOMGRAPHICS_9" value="org.cytoscape.cg.model.NullCustomGraphics,0,[ Remove Graphics ]," type="string" cy:type="String"/>
      <att name="NODE_CUSTOMGRAPHICS_7" value="org.cytoscape.cg.model.NullCustomGraphics,0,[ Remove Graphics ]," type="string" cy:type="String"/>
      <att name="NODE_LABEL_WIDTH" value="200.0" type="string" cy:type="String"/>
      <att name="NODE_NESTED_NETWORK_IMAGE_VISIBLE" value="true" type="string" cy:type="String"/>
      <att name="NODE_CUSTOMGRAPHICS_1" value="org.cytoscape.cg.model.NullCustomGraphics,0,[ Remove Graphics ]," type="string" cy:type="String"/>
      <att name="NODE_CUSTOMGRAPHICS_4" value="org.cytoscape.cg.model.NullCustomGraphics,0,[ Remove Graphics ]," type="string" cy:type="String"/>
      <att name="NODE_CUSTOMGRAPHICS_8" value="org.cytoscape.cg.model.NullCustomGraphics,0,[ Remove Graphics ]," type="string" cy:type="String"/>
      <att name="NODE_CUSTOMGRAPHICS_SIZE_8" value="35.0" type="string" cy:type="String"/>
      <att name="NODE_LABEL_BACKGROUND_SHAPE" value="NONE" type="string" cy:type="String"/>
      <att name="NODE_SELECTED_PAINT" value="#FFFF00" type="string" cy:type="String"/>
      <att name="NODE_CUSTOMGRAPHICS_SIZE_2" value="35.0" type="string" cy:type="String"/>
      <att name="NODE_TOOLTIP" value="" type="string" cy:type="String"/>
      <att name="COMPOUND_NODE_SHAPE" value="ROUND_RECTANGLE" type="string" cy:type="String"/>
      <att name="NODE_BORDER_STROKE" value="SOLID" type="string" cy:type="String"/>
      <att name="NODE_DEPTH" value="0.0" type="string" cy:type="String"/>
      <att name="NODE_LABEL_BACKGROUND_TRANSPARENCY" value="255" type="string" cy:type="String"/>
      <att name="NODE_LABEL_TRANSPARENCY" value="255" type="string" cy:type="String"/>
      <att name="NODE_LABEL_POSITION" value="C,C,c,0.00,0.00" type="string" cy:type="String"/>
      <att name="NODE_CUSTOMGRAPHICS_POSITION_4" value="C,C,c,0.00,0.00" type="string" cy:type="String"/>
      <att name="NODE_CUSTOMGRAPHICS_SIZE_9" value="35.0" type="string" cy:type="String"/>
      <att name="NODE_CUSTOMGRAPHICS_SIZE_3" value="35.0" type="string" cy:type="String"/>
      <att name="NODE_CUSTOMGRAPHICS_SIZE_1" value="35.0" type="string" cy:type="String"/>
      <att name="NODE_CUSTOMGRAPHICS_POSITION_8" value="C,C,c,0.00,0.00" type="string" cy:type="String"/>
      <att name="NODE_CUSTOMGRAPHICS_POSITION_9" value="C,C,c,0.00,0.00" type="string" cy:type="String"/>
      <att name="COMPOUND_NODE_PADDING" value="10.0" type="string" cy:type="String"/>
      <att name="NODE_CUSTOMGRAPHICS_SIZE_4" value="35.0" type="string" cy:type="String"/>
      <att name="NODE_LABEL_FONT_FACE" value="SansSerif.plain,plain,12" type="string" cy:type="String"/>
      <att name="NODE_CUSTOMGRAPHICS_POSITION_5" value="C,C,c,0.00,0.00" type="string" cy:type="String"/>
      <att name="NODE_CUSTOMGRAPHICS_POSITION_1" value="C,C,c,0.00,0.00" type="string" cy:type="String"/>
      <att name="NODE_CUSTOMGRAPHICS_POSITION_2" value="C,C,c,0.00,0.00" type="string" cy:type="String"/>
      <att name="NODE_TRANSPARENCY" value="255" type="string" cy:type="String"/>
      <att name="NODE_CUSTOMGRAPHICS_2" value="org.cytoscape.cg.model.NullCustomGraphics,0,[ Remove Graphics ]," type="string" cy:type="String"/>
      <att name="NODE_LABEL_ROTATION" value="0.0" type="string" cy:type="String"/>
      <att name="NODE_CUSTOMGRAPHICS_5" value="org.cytoscape.cg.model.NullCustomGraphics,0,[ Remove Graphics ]," type="string" cy:type="String"/>
      <att name="NODE_LABEL" value="" type="string" cy:type="String"/>
      <att name="NODE_CUSTOMGRAPHICS_POSITION_3" value="C,C,c,0.00,0.00" type="string" cy:type="String"/>
      <att name="NODE_CUSTOMGRAPHICS_POSITION_7" value="C,C,c,0.00,0.00" type="string" cy:type="String"/>
      <att name="NODE_LABEL_BACKGROUND_COLOR" value="#B6B6B6" type="string" cy:type="String"/>
      <att name="NODE_BORDER_TRANSPARENCY" value="255" type="string" cy:type="String"/>
      <att name="NODE_CUSTOMGRAPHICS_3" value="org.cytoscape.cg.model.NullCustomGraphics,0,[ Remove Graphics ]," type="string" cy:type="String"/>
      <att name="NODE_CUSTOMGRAPHICS_SIZE_5" value="35.0" type="string" cy:type="String"/>
    </graphics>
  </node>
  <node id="1081" label="zzzz180">
    <att name="shared name" value="zzzz180" type="string" cy:type="String"/>
    <att name="name" value="zzzz180" type="string" cy:type="String"/>
    <att name="selected" value="0" type="boolean" cy:type="Boolean"/>
    <att name="AlbA" value="A0A7V0V0K7" type="string" cy:type="String"/>
    <att name="AlbB" value="A0A7V0V0M7" type="string" cy:type="String"/>
    <att name="Fusion" type="string" cy:type="String"/>
    <att name="CDPS" type="string" cy:type="String"/>
    <att name="Genome ID" value="DSMW01000089" type="string" cy:type="String"/>
    <att name="Organism" value="Anaerolineae bacterium." type="string" cy:type="String"/>
    <att name="Phylum" value="Chloroflexota" type="string" cy:type="String"/>
    <att name="Domain" value="Bacteria" type="string" cy:type="String"/>
    <att name="Concatenated Accessions" value="A0A7V0V0K7||A0A7V0V0M7" type="string" cy:type="String"/>
    <att name="Concatenated Sequence" value="MDVLEAILTRRSVRAFTPDPVPEELLLRVLEAGRASASGGNVQPWGFVAVRAPERLAGLRSLAPGIIGRPTAAVAICLDAARARALGGAGGERSAWLDIGIAVENILLAAHGLGLGACPIGSFHRQGVARFLGLPEGVEPVLLVALGYPRERPAAAGRRPSGEVCFAEKWGVPYGMADPALQRDLFLLAGYLLASARGLYDEPAGYGPFRLLDAARRLVALMAEHGLGDPYLAQLLAELERACTGTASDAELRDLADRLVLEYAEELDRRLSPGDPHAAGSEAG" type="string" cy:type="String"/>
    <att name="Hydantoin associated?" value="Yes" type="string" cy:type="String"/>
    <graphics z="0.0" width="0.0" w="15.0" type="ELLIPSE" h="15.0" y="-147.16423357664235" fill="#4EB3D3" x="-145.22262773722622" outline="#CCCCCC">
      <att name="NODE_VISIBLE" value="true" type="string" cy:type="String"/>
      <att name="NODE_LABEL_FONT_SIZE" value="12" type="string" cy:type="String"/>
      <att name="NODE_CUSTOMGRAPHICS_POSITION_6" value="C,C,c,0.00,0.00" type="string" cy:type="String"/>
      <att name="NODE_CUSTOMGRAPHICS_6" value="org.cytoscape.cg.model.NullCustomGraphics,0,[ Remove Graphics ]," type="string" cy:type="String"/>
      <att name="NODE_CUSTOMGRAPHICS_SIZE_7" value="35.0" type="string" cy:type="String"/>
      <att name="NODE_SELECTED" value="false" type="string" cy:type="String"/>
      <att name="NODE_LABEL_COLOR" value="#000000" type="string" cy:type="String"/>
      <att name="NODE_CUSTOMGRAPHICS_SIZE_6" value="35.0" type="string" cy:type="String"/>
      <att name="NODE_CUSTOMGRAPHICS_9" value="org.cytoscape.cg.model.NullCustomGraphics,0,[ Remove Graphics ]," type="string" cy:type="String"/>
      <att name="NODE_CUSTOMGRAPHICS_7" value="org.cytoscape.cg.model.NullCustomGraphics,0,[ Remove Graphics ]," type="string" cy:type="String"/>
      <att name="NODE_LABEL_WIDTH" value="200.0" type="string" cy:type="String"/>
      <att name="NODE_NESTED_NETWORK_IMAGE_VISIBLE" value="true" type="string" cy:type="String"/>
      <att name="NODE_CUSTOMGRAPHICS_1" value="org.cytoscape.cg.model.NullCustomGraphics,0,[ Remove Graphics ]," type="string" cy:type="String"/>
      <att name="NODE_CUSTOMGRAPHICS_4" value="org.cytoscape.cg.model.NullCustomGraphics,0,[ Remove Graphics ]," type="string" cy:type="String"/>
      <att name="NODE_CUSTOMGRAPHICS_8" value="org.cytoscape.cg.model.NullCustomGraphics,0,[ Remove Graphics ]," type="string" cy:type="String"/>
      <att name="NODE_CUSTOMGRAPHICS_SIZE_8" value="35.0" type="string" cy:type="String"/>
      <att name="NODE_LABEL_BACKGROUND_SHAPE" value="NONE" type="string" cy:type="String"/>
      <att name="NODE_SELECTED_PAINT" value="#FFFF00" type="string" cy:type="String"/>
      <att name="NODE_CUSTOMGRAPHICS_SIZE_2" value="35.0" type="string" cy:type="String"/>
      <att name="NODE_TOOLTIP" value="" type="string" cy:type="String"/>
      <att name="COMPOUND_NODE_SHAPE" value="ROUND_RECTANGLE" type="string" cy:type="String"/>
      <att name="NODE_BORDER_STROKE" value="SOLID" type="string" cy:type="String"/>
      <att name="NODE_DEPTH" value="0.0" type="string" cy:type="String"/>
      <att name="NODE_LABEL_BACKGROUND_TRANSPARENCY" value="255" type="string" cy:type="String"/>
      <att name="NODE_LABEL_TRANSPARENCY" value="255" type="string" cy:type="String"/>
      <att name="NODE_LABEL_POSITION" value="C,C,c,0.00,0.00" type="string" cy:type="String"/>
      <att name="NODE_CUSTOMGRAPHICS_POSITION_4" value="C,C,c,0.00,0.00" type="string" cy:type="String"/>
      <att name="NODE_CUSTOMGRAPHICS_SIZE_9" value="35.0" type="string" cy:type="String"/>
      <att name="NODE_CUSTOMGRAPHICS_SIZE_3" value="35.0" type="string" cy:type="String"/>
      <att name="NODE_CUSTOMGRAPHICS_SIZE_1" value="35.0" type="string" cy:type="String"/>
      <att name="NODE_CUSTOMGRAPHICS_POSITION_8" value="C,C,c,0.00,0.00" type="string" cy:type="String"/>
      <att name="NODE_CUSTOMGRAPHICS_POSITION_9" value="C,C,c,0.00,0.00" type="string" cy:type="String"/>
      <att name="COMPOUND_NODE_PADDING" value="10.0" type="string" cy:type="String"/>
      <att name="NODE_CUSTOMGRAPHICS_SIZE_4" value="35.0" type="string" cy:type="String"/>
      <att name="NODE_LABEL_FONT_FACE" value="SansSerif.plain,plain,12" type="string" cy:type="String"/>
      <att name="NODE_CUSTOMGRAPHICS_POSITION_5" value="C,C,c,0.00,0.00" type="string" cy:type="String"/>
      <att name="NODE_CUSTOMGRAPHICS_POSITION_1" value="C,C,c,0.00,0.00" type="string" cy:type="String"/>
      <att name="NODE_CUSTOMGRAPHICS_POSITION_2" value="C,C,c,0.00,0.00" type="string" cy:type="String"/>
      <att name="NODE_TRANSPARENCY" value="255" type="string" cy:type="String"/>
      <att name="NODE_CUSTOMGRAPHICS_2" value="org.cytoscape.cg.model.NullCustomGraphics,0,[ Remove Graphics ]," type="string" cy:type="String"/>
      <att name="NODE_LABEL_ROTATION" value="0.0" type="string" cy:type="String"/>
      <att name="NODE_CUSTOMGRAPHICS_5" value="org.cytoscape.cg.model.NullCustomGraphics,0,[ Remove Graphics ]," type="string" cy:type="String"/>
      <att name="NODE_LABEL" value="" type="string" cy:type="String"/>
      <att name="NODE_CUSTOMGRAPHICS_POSITION_3" value="C,C,c,0.00,0.00" type="string" cy:type="String"/>
      <att name="NODE_CUSTOMGRAPHICS_POSITION_7" value="C,C,c,0.00,0.00" type="string" cy:type="String"/>
      <att name="NODE_LABEL_BACKGROUND_COLOR" value="#B6B6B6" type="string" cy:type="String"/>
      <att name="NODE_BORDER_TRANSPARENCY" value="255" type="string" cy:type="String"/>
      <att name="NODE_CUSTOMGRAPHICS_3" value="org.cytoscape.cg.model.NullCustomGraphics,0,[ Remove Graphics ]," type="string" cy:type="String"/>
      <att name="NODE_CUSTOMGRAPHICS_SIZE_5" value="35.0" type="string" cy:type="String"/>
    </graphics>
  </node>
  <node id="1077" label="zzzz185">
    <att name="shared name" value="zzzz185" type="string" cy:type="String"/>
    <att name="name" value="zzzz185" type="string" cy:type="String"/>
    <att name="selected" value="0" type="boolean" cy:type="Boolean"/>
    <att name="AlbA" value="A0A7V8SQA7" type="string" cy:type="String"/>
    <att name="AlbB" value="A0A7V8NBP7" type="string" cy:type="String"/>
    <att name="Fusion" type="string" cy:type="String"/>
    <att name="CDPS" value="A0A7V8NBS8" type="string" cy:type="String"/>
    <att name="Genome ID" value="SKBR01000001" type="string" cy:type="String"/>
    <att name="Organism" value="Streptomyces sp. AJS327." type="string" cy:type="String"/>
    <att name="Phylum" value="Actinomycetota" type="string" cy:type="String"/>
    <att name="Domain" value="Bacteria" type="string" cy:type="String"/>
    <att name="Concatenated Accessions" value="A0A7V8SQA7||A0A7V8NBP7" type="string" cy:type="String"/>
    <att name="Concatenated Sequence" value="MSPYVGYTRDVVVDIASQASASALSPEQFVDVQRSRSAVRSYTAEPISDETVRTLVTAMLAAPSGGNKQAWSFVVVRDPGNLRRVRAFAPGVIGAPTLLLVACADNLRGKDDPIVRRVGKMCVAMAVQNFLLAAHAHGLGGCPISSFRTAPLALLLDLPPHVEPALLVPVGRPAREPERSIRLPQEEVVSYEAFGQGTPPTTPMKPSDKALPPRLHEDLVLLAGHLLSCASGLVEEPAYYGIFRCMDSARRTLEVLAEHAELDPRLAELRDELERTVSGAQNGQSVEEFLDDVCLRMARIVKEGAEERTPSVSV" type="string" cy:type="String"/>
    <att name="Hydantoin associated?" type="string" cy:type="String"/>
    <graphics z="0.0" width="0.0" w="15.0" type="ELLIPSE" h="15.0" y="115.83576642335765" fill="#4EB3D3" x="-226.22262773722622" outline="#CCCCCC">
      <att name="NODE_VISIBLE" value="true" type="string" cy:type="String"/>
      <att name="NODE_LABEL_FONT_SIZE" value="12" type="string" cy:type="String"/>
      <att name="NODE_CUSTOMGRAPHICS_POSITION_6" value="C,C,c,0.00,0.00" type="string" cy:type="String"/>
      <att name="NODE_CUSTOMGRAPHICS_6" value="org.cytoscape.cg.model.NullCustomGraphics,0,[ Remove Graphics ]," type="string" cy:type="String"/>
      <att name="NODE_CUSTOMGRAPHICS_SIZE_7" value="35.0" type="string" cy:type="String"/>
      <att name="NODE_SELECTED" value="false" type="string" cy:type="String"/>
      <att name="NODE_LABEL_COLOR" value="#000000" type="string" cy:type="String"/>
      <att name="NODE_CUSTOMGRAPHICS_SIZE_6" value="35.0" type="string" cy:type="String"/>
      <att name="NODE_CUSTOMGRAPHICS_9" value="org.cytoscape.cg.model.NullCustomGraphics,0,[ Remove Graphics ]," type="string" cy:type="String"/>
      <att name="NODE_CUSTOMGRAPHICS_7" value="org.cytoscape.cg.model.NullCustomGraphics,0,[ Remove Graphics ]," type="string" cy:type="String"/>
      <att name="NODE_LABEL_WIDTH" value="200.0" type="string" cy:type="String"/>
      <att name="NODE_NESTED_NETWORK_IMAGE_VISIBLE" value="true" type="string" cy:type="String"/>
      <att name="NODE_CUSTOMGRAPHICS_1" value="org.cytoscape.cg.model.NullCustomGraphics,0,[ Remove Graphics ]," type="string" cy:type="String"/>
      <att name="NODE_CUSTOMGRAPHICS_4" value="org.cytoscape.cg.model.NullCustomGraphics,0,[ Remove Graphics ]," type="string" cy:type="String"/>
      <att name="NODE_CUSTOMGRAPHICS_8" value="org.cytoscape.cg.model.NullCustomGraphics,0,[ Remove Graphics ]," type="string" cy:type="String"/>
      <att name="NODE_CUSTOMGRAPHICS_SIZE_8" value="35.0" type="string" cy:type="String"/>
      <att name="NODE_LABEL_BACKGROUND_SHAPE" value="NONE" type="string" cy:type="String"/>
      <att name="NODE_SELECTED_PAINT" value="#FFFF00" type="string" cy:type="String"/>
      <att name="NODE_CUSTOMGRAPHICS_SIZE_2" value="35.0" type="string" cy:type="String"/>
      <att name="NODE_TOOLTIP" value="" type="string" cy:type="String"/>
      <att name="COMPOUND_NODE_SHAPE" value="ROUND_RECTANGLE" type="string" cy:type="String"/>
      <att name="NODE_BORDER_STROKE" value="SOLID" type="string" cy:type="String"/>
      <att name="NODE_DEPTH" value="0.0" type="string" cy:type="String"/>
      <att name="NODE_LABEL_BACKGROUND_TRANSPARENCY" value="255" type="string" cy:type="String"/>
      <att name="NODE_LABEL_TRANSPARENCY" value="255" type="string" cy:type="String"/>
      <att name="NODE_LABEL_POSITION" value="C,C,c,0.00,0.00" type="string" cy:type="String"/>
      <att name="NODE_CUSTOMGRAPHICS_POSITION_4" value="C,C,c,0.00,0.00" type="string" cy:type="String"/>
      <att name="NODE_CUSTOMGRAPHICS_SIZE_9" value="35.0" type="string" cy:type="String"/>
      <att name="NODE_CUSTOMGRAPHICS_SIZE_3" value="35.0" type="string" cy:type="String"/>
      <att name="NODE_CUSTOMGRAPHICS_SIZE_1" value="35.0" type="string" cy:type="String"/>
      <att name="NODE_CUSTOMGRAPHICS_POSITION_8" value="C,C,c,0.00,0.00" type="string" cy:type="String"/>
      <att name="NODE_CUSTOMGRAPHICS_POSITION_9" value="C,C,c,0.00,0.00" type="string" cy:type="String"/>
      <att name="COMPOUND_NODE_PADDING" value="10.0" type="string" cy:type="String"/>
      <att name="NODE_CUSTOMGRAPHICS_SIZE_4" value="35.0" type="string" cy:type="String"/>
      <att name="NODE_LABEL_FONT_FACE" value="SansSerif.plain,plain,12" type="string" cy:type="String"/>
      <att name="NODE_CUSTOMGRAPHICS_POSITION_5" value="C,C,c,0.00,0.00" type="string" cy:type="String"/>
      <att name="NODE_CUSTOMGRAPHICS_POSITION_1" value="C,C,c,0.00,0.00" type="string" cy:type="String"/>
      <att name="NODE_CUSTOMGRAPHICS_POSITION_2" value="C,C,c,0.00,0.00" type="string" cy:type="String"/>
      <att name="NODE_TRANSPARENCY" value="255" type="string" cy:type="String"/>
      <att name="NODE_CUSTOMGRAPHICS_2" value="org.cytoscape.cg.model.NullCustomGraphics,0,[ Remove Graphics ]," type="string" cy:type="String"/>
      <att name="NODE_LABEL_ROTATION" value="0.0" type="string" cy:type="String"/>
      <att name="NODE_CUSTOMGRAPHICS_5" value="org.cytoscape.cg.model.NullCustomGraphics,0,[ Remove Graphics ]," type="string" cy:type="String"/>
      <att name="NODE_LABEL" value="" type="string" cy:type="String"/>
      <att name="NODE_CUSTOMGRAPHICS_POSITION_3" value="C,C,c,0.00,0.00" type="string" cy:type="String"/>
      <att name="NODE_CUSTOMGRAPHICS_POSITION_7" value="C,C,c,0.00,0.00" type="string" cy:type="String"/>
      <att name="NODE_LABEL_BACKGROUND_COLOR" value="#B6B6B6" type="string" cy:type="String"/>
      <att name="NODE_BORDER_TRANSPARENCY" value="255" type="string" cy:type="String"/>
      <att name="NODE_CUSTOMGRAPHICS_3" value="org.cytoscape.cg.model.NullCustomGraphics,0,[ Remove Graphics ]," type="string" cy:type="String"/>
      <att name="NODE_CUSTOMGRAPHICS_SIZE_5" value="35.0" type="string" cy:type="String"/>
    </graphics>
  </node>
  <node id="1073" label="zzzz186">
    <att name="shared name" value="zzzz186" type="string" cy:type="String"/>
    <att name="name" value="zzzz186" type="string" cy:type="String"/>
    <att name="selected" value="0" type="boolean" cy:type="Boolean"/>
    <att name="AlbA" value="A0A7W8AEL8" type="string" cy:type="String"/>
    <att name="AlbB" value="A0A7W8AEG0" type="string" cy:type="String"/>
    <att name="Fusion" type="string" cy:type="String"/>
    <att name="CDPS" type="string" cy:type="String"/>
    <att name="Genome ID" value="JACHIN010000025" type="string" cy:type="String"/>
    <att name="Organism" value="Nonomuraea endophytica." type="string" cy:type="String"/>
    <att name="Phylum" value="Actinomycetota" type="string" cy:type="String"/>
    <att name="Domain" value="Bacteria" type="string" cy:type="String"/>
    <att name="Concatenated Accessions" value="A0A7W8AEL8||A0A7W8AEG0" type="string" cy:type="String"/>
    <att name="Concatenated Sequence" value="MIDAKPLDVADGMRRRRMHRIFEDRPVPAEVLGRMAWAAARAQQARSGVRHVVVVDDPVLLATARQVLPGFLNNAPAMLALCTDLDQAGATGGPRMVEHVSRLDSGAACAHLALMAQTLDLGVCTVTSWADEAVRALFGLPAHIRPDVTVAVGYVTKETASPAVRGFTSGLHHNAFGAAFEDGARMTAADEGLSRALYETVTVLVCSAPLALDETRLLSAFRMLDAADRLMGIMADHDDDFLRRARADFADHRMLAMTDQAAFTDWMSRYVAGFAAQALRRTRAEGV" type="string" cy:type="String"/>
    <att name="Hydantoin associated?" value="Yes" type="string" cy:type="String"/>
    <graphics z="0.0" width="0.0" w="15.0" type="ELLIPSE" h="15.0" y="164.83576642335765" fill="#4EB3D3" x="467.7773722627738" outline="#CCCCCC">
      <att name="NODE_VISIBLE" value="true" type="string" cy:type="String"/>
      <att name="NODE_LABEL_FONT_SIZE" value="12" type="string" cy:type="String"/>
      <att name="NODE_CUSTOMGRAPHICS_POSITION_6" value="C,C,c,0.00,0.00" type="string" cy:type="String"/>
      <att name="NODE_CUSTOMGRAPHICS_6" value="org.cytoscape.cg.model.NullCustomGraphics,0,[ Remove Graphics ]," type="string" cy:type="String"/>
      <att name="NODE_CUSTOMGRAPHICS_SIZE_7" value="35.0" type="string" cy:type="String"/>
      <att name="NODE_SELECTED" value="false" type="string" cy:type="String"/>
      <att name="NODE_LABEL_COLOR" value="#000000" type="string" cy:type="String"/>
      <att name="NODE_CUSTOMGRAPHICS_SIZE_6" value="35.0" type="string" cy:type="String"/>
      <att name="NODE_CUSTOMGRAPHICS_9" value="org.cytoscape.cg.model.NullCustomGraphics,0,[ Remove Graphics ]," type="string" cy:type="String"/>
      <att name="NODE_CUSTOMGRAPHICS_7" value="org.cytoscape.cg.model.NullCustomGraphics,0,[ Remove Graphics ]," type="string" cy:type="String"/>
      <att name="NODE_LABEL_WIDTH" value="200.0" type="string" cy:type="String"/>
      <att name="NODE_NESTED_NETWORK_IMAGE_VISIBLE" value="true" type="string" cy:type="String"/>
      <att name="NODE_CUSTOMGRAPHICS_1" value="org.cytoscape.cg.model.NullCustomGraphics,0,[ Remove Graphics ]," type="string" cy:type="String"/>
      <att name="NODE_CUSTOMGRAPHICS_4" value="org.cytoscape.cg.model.NullCustomGraphics,0,[ Remove Graphics ]," type="string" cy:type="String"/>
      <att name="NODE_CUSTOMGRAPHICS_8" value="org.cytoscape.cg.model.NullCustomGraphics,0,[ Remove Graphics ]," type="string" cy:type="String"/>
      <att name="NODE_CUSTOMGRAPHICS_SIZE_8" value="35.0" type="string" cy:type="String"/>
      <att name="NODE_LABEL_BACKGROUND_SHAPE" value="NONE" type="string" cy:type="String"/>
      <att name="NODE_SELECTED_PAINT" value="#FFFF00" type="string" cy:type="String"/>
      <att name="NODE_CUSTOMGRAPHICS_SIZE_2" value="35.0" type="string" cy:type="String"/>
      <att name="NODE_TOOLTIP" value="" type="string" cy:type="String"/>
      <att name="COMPOUND_NODE_SHAPE" value="ROUND_RECTANGLE" type="string" cy:type="String"/>
      <att name="NODE_BORDER_STROKE" value="SOLID" type="string" cy:type="String"/>
      <att name="NODE_DEPTH" value="0.0" type="string" cy:type="String"/>
      <att name="NODE_LABEL_BACKGROUND_TRANSPARENCY" value="255" type="string" cy:type="String"/>
      <att name="NODE_LABEL_TRANSPARENCY" value="255" type="string" cy:type="String"/>
      <att name="NODE_LABEL_POSITION" value="C,C,c,0.00,0.00" type="string" cy:type="String"/>
      <att name="NODE_CUSTOMGRAPHICS_POSITION_4" value="C,C,c,0.00,0.00" type="string" cy:type="String"/>
      <att name="NODE_CUSTOMGRAPHICS_SIZE_9" value="35.0" type="string" cy:type="String"/>
      <att name="NODE_CUSTOMGRAPHICS_SIZE_3" value="35.0" type="string" cy:type="String"/>
      <att name="NODE_CUSTOMGRAPHICS_SIZE_1" value="35.0" type="string" cy:type="String"/>
      <att name="NODE_CUSTOMGRAPHICS_POSITION_8" value="C,C,c,0.00,0.00" type="string" cy:type="String"/>
      <att name="NODE_CUSTOMGRAPHICS_POSITION_9" value="C,C,c,0.00,0.00" type="string" cy:type="String"/>
      <att name="COMPOUND_NODE_PADDING" value="10.0" type="string" cy:type="String"/>
      <att name="NODE_CUSTOMGRAPHICS_SIZE_4" value="35.0" type="string" cy:type="String"/>
      <att name="NODE_LABEL_FONT_FACE" value="SansSerif.plain,plain,12" type="string" cy:type="String"/>
      <att name="NODE_CUSTOMGRAPHICS_POSITION_5" value="C,C,c,0.00,0.00" type="string" cy:type="String"/>
      <att name="NODE_CUSTOMGRAPHICS_POSITION_1" value="C,C,c,0.00,0.00" type="string" cy:type="String"/>
      <att name="NODE_CUSTOMGRAPHICS_POSITION_2" value="C,C,c,0.00,0.00" type="string" cy:type="String"/>
      <att name="NODE_TRANSPARENCY" value="255" type="string" cy:type="String"/>
      <att name="NODE_CUSTOMGRAPHICS_2" value="org.cytoscape.cg.model.NullCustomGraphics,0,[ Remove Graphics ]," type="string" cy:type="String"/>
      <att name="NODE_LABEL_ROTATION" value="0.0" type="string" cy:type="String"/>
      <att name="NODE_CUSTOMGRAPHICS_5" value="org.cytoscape.cg.model.NullCustomGraphics,0,[ Remove Graphics ]," type="string" cy:type="String"/>
      <att name="NODE_LABEL" value="" type="string" cy:type="String"/>
      <att name="NODE_CUSTOMGRAPHICS_POSITION_3" value="C,C,c,0.00,0.00" type="string" cy:type="String"/>
      <att name="NODE_CUSTOMGRAPHICS_POSITION_7" value="C,C,c,0.00,0.00" type="string" cy:type="String"/>
      <att name="NODE_LABEL_BACKGROUND_COLOR" value="#B6B6B6" type="string" cy:type="String"/>
      <att name="NODE_BORDER_TRANSPARENCY" value="255" type="string" cy:type="String"/>
      <att name="NODE_CUSTOMGRAPHICS_3" value="org.cytoscape.cg.model.NullCustomGraphics,0,[ Remove Graphics ]," type="string" cy:type="String"/>
      <att name="NODE_CUSTOMGRAPHICS_SIZE_5" value="35.0" type="string" cy:type="String"/>
    </graphics>
  </node>
  <node id="1069" label="zzzz187">
    <att name="shared name" value="zzzz187" type="string" cy:type="String"/>
    <att name="name" value="zzzz187" type="string" cy:type="String"/>
    <att name="selected" value="0" type="boolean" cy:type="Boolean"/>
    <att name="AlbA" value="A0A7X1IKE1" type="string" cy:type="String"/>
    <att name="AlbB" value="A0A7X1IKN3" type="string" cy:type="String"/>
    <att name="Fusion" type="string" cy:type="String"/>
    <att name="CDPS" value="A0A7X1M0Q0" type="string" cy:type="String"/>
    <att name="Genome ID" value="JACLQY010000019" type="string" cy:type="String"/>
    <att name="Organism" value="Streptomyces sp. TYQ1024." type="string" cy:type="String"/>
    <att name="Phylum" value="Actinomycetota" type="string" cy:type="String"/>
    <att name="Domain" value="Bacteria" type="string" cy:type="String"/>
    <att name="Concatenated Accessions" value="A0A7X1IKE1||A0A7X1IKN3" type="string" cy:type="String"/>
    <att name="Concatenated Sequence" value="MPQSTLPETLPETHRVIRSRTVLRNYAPEPIDDKLIDAMLECMLAAPTASNKQAWSFVVVREPRNVRLLRAFSPGIIGTPAFVVVACVDRRLTAGFTGEVSRKIYEISKLCVAMAVENLLLSAHALGFGGCPVSSFREEILRDLLHLPEALEPVLLVPVGRPAHEPTPSDRRDKNEVISYEVWGNRGTAEPVAMKSGGTVAPQNRLHEDIALLAAYLLSSGRGLLNEPADYGAFRCADAARRTLEILENAGGGTPGLTEVRQRLDDYMFAPMGGDTDIGRVLDELCSKMAETLKDAPAS" type="string" cy:type="String"/>
    <att name="Hydantoin associated?" type="string" cy:type="String"/>
    <graphics z="0.0" width="0.0" w="15.0" type="ELLIPSE" h="15.0" y="152.83576642335765" fill="#4EB3D3" x="-321.2226277372262" outline="#CCCCCC">
      <att name="NODE_VISIBLE" value="true" type="string" cy:type="String"/>
      <att name="NODE_LABEL_FONT_SIZE" value="12" type="string" cy:type="String"/>
      <att name="NODE_CUSTOMGRAPHICS_POSITION_6" value="C,C,c,0.00,0.00" type="string" cy:type="String"/>
      <att name="NODE_CUSTOMGRAPHICS_6" value="org.cytoscape.cg.model.NullCustomGraphics,0,[ Remove Graphics ]," type="string" cy:type="String"/>
      <att name="NODE_CUSTOMGRAPHICS_SIZE_7" value="35.0" type="string" cy:type="String"/>
      <att name="NODE_SELECTED" value="false" type="string" cy:type="String"/>
      <att name="NODE_LABEL_COLOR" value="#000000" type="string" cy:type="String"/>
      <att name="NODE_CUSTOMGRAPHICS_SIZE_6" value="35.0" type="string" cy:type="String"/>
      <att name="NODE_CUSTOMGRAPHICS_9" value="org.cytoscape.cg.model.NullCustomGraphics,0,[ Remove Graphics ]," type="string" cy:type="String"/>
      <att name="NODE_CUSTOMGRAPHICS_7" value="org.cytoscape.cg.model.NullCustomGraphics,0,[ Remove Graphics ]," type="string" cy:type="String"/>
      <att name="NODE_LABEL_WIDTH" value="200.0" type="string" cy:type="String"/>
      <att name="NODE_NESTED_NETWORK_IMAGE_VISIBLE" value="true" type="string" cy:type="String"/>
      <att name="NODE_CUSTOMGRAPHICS_1" value="org.cytoscape.cg.model.NullCustomGraphics,0,[ Remove Graphics ]," type="string" cy:type="String"/>
      <att name="NODE_CUSTOMGRAPHICS_4" value="org.cytoscape.cg.model.NullCustomGraphics,0,[ Remove Graphics ]," type="string" cy:type="String"/>
      <att name="NODE_CUSTOMGRAPHICS_8" value="org.cytoscape.cg.model.NullCustomGraphics,0,[ Remove Graphics ]," type="string" cy:type="String"/>
      <att name="NODE_CUSTOMGRAPHICS_SIZE_8" value="35.0" type="string" cy:type="String"/>
      <att name="NODE_LABEL_BACKGROUND_SHAPE" value="NONE" type="string" cy:type="String"/>
      <att name="NODE_SELECTED_PAINT" value="#FFFF00" type="string" cy:type="String"/>
      <att name="NODE_CUSTOMGRAPHICS_SIZE_2" value="35.0" type="string" cy:type="String"/>
      <att name="NODE_TOOLTIP" value="" type="string" cy:type="String"/>
      <att name="COMPOUND_NODE_SHAPE" value="ROUND_RECTANGLE" type="string" cy:type="String"/>
      <att name="NODE_BORDER_STROKE" value="SOLID" type="string" cy:type="String"/>
      <att name="NODE_DEPTH" value="0.0" type="string" cy:type="String"/>
      <att name="NODE_LABEL_BACKGROUND_TRANSPARENCY" value="255" type="string" cy:type="String"/>
      <att name="NODE_LABEL_TRANSPARENCY" value="255" type="string" cy:type="String"/>
      <att name="NODE_LABEL_POSITION" value="C,C,c,0.00,0.00" type="string" cy:type="String"/>
      <att name="NODE_CUSTOMGRAPHICS_POSITION_4" value="C,C,c,0.00,0.00" type="string" cy:type="String"/>
      <att name="NODE_CUSTOMGRAPHICS_SIZE_9" value="35.0" type="string" cy:type="String"/>
      <att name="NODE_CUSTOMGRAPHICS_SIZE_3" value="35.0" type="string" cy:type="String"/>
      <att name="NODE_CUSTOMGRAPHICS_SIZE_1" value="35.0" type="string" cy:type="String"/>
      <att name="NODE_CUSTOMGRAPHICS_POSITION_8" value="C,C,c,0.00,0.00" type="string" cy:type="String"/>
      <att name="NODE_CUSTOMGRAPHICS_POSITION_9" value="C,C,c,0.00,0.00" type="string" cy:type="String"/>
      <att name="COMPOUND_NODE_PADDING" value="10.0" type="string" cy:type="String"/>
      <att name="NODE_CUSTOMGRAPHICS_SIZE_4" value="35.0" type="string" cy:type="String"/>
      <att name="NODE_LABEL_FONT_FACE" value="SansSerif.plain,plain,12" type="string" cy:type="String"/>
      <att name="NODE_CUSTOMGRAPHICS_POSITION_5" value="C,C,c,0.00,0.00" type="string" cy:type="String"/>
      <att name="NODE_CUSTOMGRAPHICS_POSITION_1" value="C,C,c,0.00,0.00" type="string" cy:type="String"/>
      <att name="NODE_CUSTOMGRAPHICS_POSITION_2" value="C,C,c,0.00,0.00" type="string" cy:type="String"/>
      <att name="NODE_TRANSPARENCY" value="255" type="string" cy:type="String"/>
      <att name="NODE_CUSTOMGRAPHICS_2" value="org.cytoscape.cg.model.NullCustomGraphics,0,[ Remove Graphics ]," type="string" cy:type="String"/>
      <att name="NODE_LABEL_ROTATION" value="0.0" type="string" cy:type="String"/>
      <att name="NODE_CUSTOMGRAPHICS_5" value="org.cytoscape.cg.model.NullCustomGraphics,0,[ Remove Graphics ]," type="string" cy:type="String"/>
      <att name="NODE_LABEL" value="" type="string" cy:type="String"/>
      <att name="NODE_CUSTOMGRAPHICS_POSITION_3" value="C,C,c,0.00,0.00" type="string" cy:type="String"/>
      <att name="NODE_CUSTOMGRAPHICS_POSITION_7" value="C,C,c,0.00,0.00" type="string" cy:type="String"/>
      <att name="NODE_LABEL_BACKGROUND_COLOR" value="#B6B6B6" type="string" cy:type="String"/>
      <att name="NODE_BORDER_TRANSPARENCY" value="255" type="string" cy:type="String"/>
      <att name="NODE_CUSTOMGRAPHICS_3" value="org.cytoscape.cg.model.NullCustomGraphics,0,[ Remove Graphics ]," type="string" cy:type="String"/>
      <att name="NODE_CUSTOMGRAPHICS_SIZE_5" value="35.0" type="string" cy:type="String"/>
    </graphics>
  </node>
  <node id="1065" label="zzzz189">
    <att name="shared name" value="zzzz189" type="string" cy:type="String"/>
    <att name="name" value="zzzz189" type="string" cy:type="String"/>
    <att name="selected" value="0" type="boolean" cy:type="Boolean"/>
    <att name="AlbA" value="A0A7X2JIC9" type="string" cy:type="String"/>
    <att name="AlbB" value="A0A7X2JHD4" type="string" cy:type="String"/>
    <att name="Fusion" type="string" cy:type="String"/>
    <att name="CDPS" type="string" cy:type="String"/>
    <att name="Genome ID" value="WKZK01000098" type="string" cy:type="String"/>
    <att name="Organism" value="Eubacterium sp. BIOML-A2." type="string" cy:type="String"/>
    <att name="Phylum" value="Bacillota" type="string" cy:type="String"/>
    <att name="Domain" value="Bacteria" type="string" cy:type="String"/>
    <att name="Concatenated Accessions" value="A0A7X2JIC9||A0A7X2JHD4" type="string" cy:type="String"/>
    <att name="Concatenated Sequence" value="MNITEAIESRRSIRNFKDTPVPEDILRRLADAGRLAPSASNLQAWKFFFVTEPDLVAKVDMFSPGLSGHPPVILVICSDMEYALSHSRNAEIYGCMMDASMAAENIMLAALEEGLGTCAIKSYTDAAVRKLLCLPDTYRIEMLMSIGYPEGDPRDPRRKPLEEILYFNQWEENKMKNKEASLELLIYMITSAAGLENEPHIYGPLRLIEASQRLCQLRLEDDPDNQDLKDLISIIEEGKHKCTSDEPAFYQMLQDAAAKLVDII" type="string" cy:type="String"/>
    <att name="Hydantoin associated?" type="string" cy:type="String"/>
    <graphics z="0.0" width="0.0" w="15.0" type="ELLIPSE" h="15.0" y="-378.16423357664235" fill="#4EB3D3" x="-16.22262773722622" outline="#CCCCCC">
      <att name="NODE_VISIBLE" value="true" type="string" cy:type="String"/>
      <att name="NODE_LABEL_FONT_SIZE" value="12" type="string" cy:type="String"/>
      <att name="NODE_CUSTOMGRAPHICS_POSITION_6" value="C,C,c,0.00,0.00" type="string" cy:type="String"/>
      <att name="NODE_CUSTOMGRAPHICS_6" value="org.cytoscape.cg.model.NullCustomGraphics,0,[ Remove Graphics ]," type="string" cy:type="String"/>
      <att name="NODE_CUSTOMGRAPHICS_SIZE_7" value="35.0" type="string" cy:type="String"/>
      <att name="NODE_SELECTED" value="false" type="string" cy:type="String"/>
      <att name="NODE_LABEL_COLOR" value="#000000" type="string" cy:type="String"/>
      <att name="NODE_CUSTOMGRAPHICS_SIZE_6" value="35.0" type="string" cy:type="String"/>
      <att name="NODE_CUSTOMGRAPHICS_9" value="org.cytoscape.cg.model.NullCustomGraphics,0,[ Remove Graphics ]," type="string" cy:type="String"/>
      <att name="NODE_CUSTOMGRAPHICS_7" value="org.cytoscape.cg.model.NullCustomGraphics,0,[ Remove Graphics ]," type="string" cy:type="String"/>
      <att name="NODE_LABEL_WIDTH" value="200.0" type="string" cy:type="String"/>
      <att name="NODE_NESTED_NETWORK_IMAGE_VISIBLE" value="true" type="string" cy:type="String"/>
      <att name="NODE_CUSTOMGRAPHICS_1" value="org.cytoscape.cg.model.NullCustomGraphics,0,[ Remove Graphics ]," type="string" cy:type="String"/>
      <att name="NODE_CUSTOMGRAPHICS_4" value="org.cytoscape.cg.model.NullCustomGraphics,0,[ Remove Graphics ]," type="string" cy:type="String"/>
      <att name="NODE_CUSTOMGRAPHICS_8" value="org.cytoscape.cg.model.NullCustomGraphics,0,[ Remove Graphics ]," type="string" cy:type="String"/>
      <att name="NODE_CUSTOMGRAPHICS_SIZE_8" value="35.0" type="string" cy:type="String"/>
      <att name="NODE_LABEL_BACKGROUND_SHAPE" value="NONE" type="string" cy:type="String"/>
      <att name="NODE_SELECTED_PAINT" value="#FFFF00" type="string" cy:type="String"/>
      <att name="NODE_CUSTOMGRAPHICS_SIZE_2" value="35.0" type="string" cy:type="String"/>
      <att name="NODE_TOOLTIP" value="" type="string" cy:type="String"/>
      <att name="COMPOUND_NODE_SHAPE" value="ROUND_RECTANGLE" type="string" cy:type="String"/>
      <att name="NODE_BORDER_STROKE" value="SOLID" type="string" cy:type="String"/>
      <att name="NODE_DEPTH" value="0.0" type="string" cy:type="String"/>
      <att name="NODE_LABEL_BACKGROUND_TRANSPARENCY" value="255" type="string" cy:type="String"/>
      <att name="NODE_LABEL_TRANSPARENCY" value="255" type="string" cy:type="String"/>
      <att name="NODE_LABEL_POSITION" value="C,C,c,0.00,0.00" type="string" cy:type="String"/>
      <att name="NODE_CUSTOMGRAPHICS_POSITION_4" value="C,C,c,0.00,0.00" type="string" cy:type="String"/>
      <att name="NODE_CUSTOMGRAPHICS_SIZE_9" value="35.0" type="string" cy:type="String"/>
      <att name="NODE_CUSTOMGRAPHICS_SIZE_3" value="35.0" type="string" cy:type="String"/>
      <att name="NODE_CUSTOMGRAPHICS_SIZE_1" value="35.0" type="string" cy:type="String"/>
      <att name="NODE_CUSTOMGRAPHICS_POSITION_8" value="C,C,c,0.00,0.00" type="string" cy:type="String"/>
      <att name="NODE_CUSTOMGRAPHICS_POSITION_9" value="C,C,c,0.00,0.00" type="string" cy:type="String"/>
      <att name="COMPOUND_NODE_PADDING" value="10.0" type="string" cy:type="String"/>
      <att name="NODE_CUSTOMGRAPHICS_SIZE_4" value="35.0" type="string" cy:type="String"/>
      <att name="NODE_LABEL_FONT_FACE" value="SansSerif.plain,plain,12" type="string" cy:type="String"/>
      <att name="NODE_CUSTOMGRAPHICS_POSITION_5" value="C,C,c,0.00,0.00" type="string" cy:type="String"/>
      <att name="NODE_CUSTOMGRAPHICS_POSITION_1" value="C,C,c,0.00,0.00" type="string" cy:type="String"/>
      <att name="NODE_CUSTOMGRAPHICS_POSITION_2" value="C,C,c,0.00,0.00" type="string" cy:type="String"/>
      <att name="NODE_TRANSPARENCY" value="255" type="string" cy:type="String"/>
      <att name="NODE_CUSTOMGRAPHICS_2" value="org.cytoscape.cg.model.NullCustomGraphics,0,[ Remove Graphics ]," type="string" cy:type="String"/>
      <att name="NODE_LABEL_ROTATION" value="0.0" type="string" cy:type="String"/>
      <att name="NODE_CUSTOMGRAPHICS_5" value="org.cytoscape.cg.model.NullCustomGraphics,0,[ Remove Graphics ]," type="string" cy:type="String"/>
      <att name="NODE_LABEL" value="" type="string" cy:type="String"/>
      <att name="NODE_CUSTOMGRAPHICS_POSITION_3" value="C,C,c,0.00,0.00" type="string" cy:type="String"/>
      <att name="NODE_CUSTOMGRAPHICS_POSITION_7" value="C,C,c,0.00,0.00" type="string" cy:type="String"/>
      <att name="NODE_LABEL_BACKGROUND_COLOR" value="#B6B6B6" type="string" cy:type="String"/>
      <att name="NODE_BORDER_TRANSPARENCY" value="255" type="string" cy:type="String"/>
      <att name="NODE_CUSTOMGRAPHICS_3" value="org.cytoscape.cg.model.NullCustomGraphics,0,[ Remove Graphics ]," type="string" cy:type="String"/>
      <att name="NODE_CUSTOMGRAPHICS_SIZE_5" value="35.0" type="string" cy:type="String"/>
    </graphics>
  </node>
  <node id="1061" label="zzzz190">
    <att name="shared name" value="zzzz190" type="string" cy:type="String"/>
    <att name="name" value="zzzz190" type="string" cy:type="String"/>
    <att name="selected" value="0" type="boolean" cy:type="Boolean"/>
    <att name="AlbA" value="A0A7X6MH76" type="string" cy:type="String"/>
    <att name="AlbB" value="A0A7X6MGJ9" type="string" cy:type="String"/>
    <att name="Fusion" type="string" cy:type="String"/>
    <att name="CDPS" value="A0A7X6RT21" type="string" cy:type="String"/>
    <att name="Genome ID" value="JAAXPG010000029" type="string" cy:type="String"/>
    <att name="Organism" value="Nocardiopsis alborubida." type="string" cy:type="String"/>
    <att name="Phylum" value="Actinomycetota" type="string" cy:type="String"/>
    <att name="Domain" value="Bacteria" type="string" cy:type="String"/>
    <att name="Concatenated Accessions" value="A0A7X6MH76||A0A7X6MGJ9" type="string" cy:type="String"/>
    <att name="Concatenated Sequence" value="MRAFTDRPVDDSLLEPMLDAMLAAPSASNKQAWAFVVVRERRTLRLLRAFSPGIIELPPLVVAACFDRSRAVGGSGSSRESWDEGMLCVAMAVENLLLAAHCLGLGGCPSGSFRAGPVRRLLGLPDHLEPLLLVPVGHPARPLAPAPRRDRTEVVSHERWGDMSAGETDARRVGEELLLLAAYLLSSGRGLLDEPRQYGTFRCLDAARRVLALAAGTGPHHPDLDALRGRMDDVMCGAMDDHELDTLLDQLCERLAAVLEDPDVISD" type="string" cy:type="String"/>
    <att name="Hydantoin associated?" type="string" cy:type="String"/>
    <graphics z="0.0" width="0.0" w="15.0" type="ELLIPSE" h="15.0" y="213.83576642335765" fill="#4EB3D3" x="-239.22262773722622" outline="#CCCCCC">
      <att name="NODE_VISIBLE" value="true" type="string" cy:type="String"/>
      <att name="NODE_LABEL_FONT_SIZE" value="12" type="string" cy:type="String"/>
      <att name="NODE_CUSTOMGRAPHICS_POSITION_6" value="C,C,c,0.00,0.00" type="string" cy:type="String"/>
      <att name="NODE_CUSTOMGRAPHICS_6" value="org.cytoscape.cg.model.NullCustomGraphics,0,[ Remove Graphics ]," type="string" cy:type="String"/>
      <att name="NODE_CUSTOMGRAPHICS_SIZE_7" value="35.0" type="string" cy:type="String"/>
      <att name="NODE_SELECTED" value="false" type="string" cy:type="String"/>
      <att name="NODE_LABEL_COLOR" value="#000000" type="string" cy:type="String"/>
      <att name="NODE_CUSTOMGRAPHICS_SIZE_6" value="35.0" type="string" cy:type="String"/>
      <att name="NODE_CUSTOMGRAPHICS_9" value="org.cytoscape.cg.model.NullCustomGraphics,0,[ Remove Graphics ]," type="string" cy:type="String"/>
      <att name="NODE_CUSTOMGRAPHICS_7" value="org.cytoscape.cg.model.NullCustomGraphics,0,[ Remove Graphics ]," type="string" cy:type="String"/>
      <att name="NODE_LABEL_WIDTH" value="200.0" type="string" cy:type="String"/>
      <att name="NODE_NESTED_NETWORK_IMAGE_VISIBLE" value="true" type="string" cy:type="String"/>
      <att name="NODE_CUSTOMGRAPHICS_1" value="org.cytoscape.cg.model.NullCustomGraphics,0,[ Remove Graphics ]," type="string" cy:type="String"/>
      <att name="NODE_CUSTOMGRAPHICS_4" value="org.cytoscape.cg.model.NullCustomGraphics,0,[ Remove Graphics ]," type="string" cy:type="String"/>
      <att name="NODE_CUSTOMGRAPHICS_8" value="org.cytoscape.cg.model.NullCustomGraphics,0,[ Remove Graphics ]," type="string" cy:type="String"/>
      <att name="NODE_CUSTOMGRAPHICS_SIZE_8" value="35.0" type="string" cy:type="String"/>
      <att name="NODE_LABEL_BACKGROUND_SHAPE" value="NONE" type="string" cy:type="String"/>
      <att name="NODE_SELECTED_PAINT" value="#FFFF00" type="string" cy:type="String"/>
      <att name="NODE_CUSTOMGRAPHICS_SIZE_2" value="35.0" type="string" cy:type="String"/>
      <att name="NODE_TOOLTIP" value="" type="string" cy:type="String"/>
      <att name="COMPOUND_NODE_SHAPE" value="ROUND_RECTANGLE" type="string" cy:type="String"/>
      <att name="NODE_BORDER_STROKE" value="SOLID" type="string" cy:type="String"/>
      <att name="NODE_DEPTH" value="0.0" type="string" cy:type="String"/>
      <att name="NODE_LABEL_BACKGROUND_TRANSPARENCY" value="255" type="string" cy:type="String"/>
      <att name="NODE_LABEL_TRANSPARENCY" value="255" type="string" cy:type="String"/>
      <att name="NODE_LABEL_POSITION" value="C,C,c,0.00,0.00" type="string" cy:type="String"/>
      <att name="NODE_CUSTOMGRAPHICS_POSITION_4" value="C,C,c,0.00,0.00" type="string" cy:type="String"/>
      <att name="NODE_CUSTOMGRAPHICS_SIZE_9" value="35.0" type="string" cy:type="String"/>
      <att name="NODE_CUSTOMGRAPHICS_SIZE_3" value="35.0" type="string" cy:type="String"/>
      <att name="NODE_CUSTOMGRAPHICS_SIZE_1" value="35.0" type="string" cy:type="String"/>
      <att name="NODE_CUSTOMGRAPHICS_POSITION_8" value="C,C,c,0.00,0.00" type="string" cy:type="String"/>
      <att name="NODE_CUSTOMGRAPHICS_POSITION_9" value="C,C,c,0.00,0.00" type="string" cy:type="String"/>
      <att name="COMPOUND_NODE_PADDING" value="10.0" type="string" cy:type="String"/>
[truncated: 9,589,728 more chars]
