# Supplementary material for: Cyclodipeptide oxidase is an enzyme filament
Source: Nat Commun. 2024 Apr 27;15:3574. doi: 10.1038/s41467-024-48030-9 (PMC11055893; doi:10.1038/s41467-024-48030-9)
Supplement: Supplementary file 6 — Supplementary Data 3 [file 41467_2024_48030_MOESM6_ESM.txt]

>A0A401QQ86||A0A059WGD3
-------------------------MLTQSSSESP--------PESLAD-----------
--------------ALTVLKTRTAVRNYSKE--PVDDALIERLL-EAMLAAPTASNRQAW
SFVVVRRPAGVRQLRAFSPGVLG--TPAFFVVACVDRSLTDNLSP--KL-----SQTIY-
DTSKLCVAMAVENLLLAAHAFGLGGCPVGSFRSEIVKSMLGIPEHIEPMLVVPIG--RPA
T--AL-VPSP----RR-ATNE-VVN------Y-----------------E-------S--
-------------W----G-------NR-----AAAPTA------MNPGETV--------
------------------------------------------------------------
---------------------------------------LPPQLRED-----IAL-----
--------------------------------------LAAFLLSSGRGLLDE---PADY
GIYRCTDGARRVLQLLD-EHG------GSTARLTAVRERLD--EVMF-APMGE-DRDM--
-----GEILDDLCRQMAGA----LPEIETP------------------------------
-------
>A0A0A8EK75||A0A0A8EP93
----------------------------------------------MPD-----------
--------------VWTVLKTRTAVRNYAKE--PVDDALIEQLL-EAMLAAPTASNRQAW
SFTVVRRPAAVRRLRAFSPGVLG--TPAFFVVACVDRSLTDNLSP--KL-----SQKIY-
DTSKLCVAMAVENLLLAAHAAGLGGCPVGSFRSEIVKSMLGIPEHIEPMLVVPIG--RPA
T--AL-VPSQ----RR-AKNE-VVN------Y-----------------E-------S--
-------------W----G-------NR-----AAAPTA------M--------------
------------------------------------------------------------
---------------------------------------LPPQLREE-----IAL-----
--------------------------------------LAVYLLSSGRGLLEE---PADY
GIYRCTDGARRALQLLD-EHG------GSTARLTAVRERLD--EVMF-APMGE-DRDM--
-----GAILDDLCRQMADA----LPEIETP------------------------------
-------
>A0A2N8PCT6||A0A2N8PCT2
-------------------------MLAHSSSESP--------PESLPD-----------
--------------AWTVLKTRTAVRDYAKE--PVDDALIEQLL-EAMLAAPTASNRQAW
SFMVVRRPAAVRRLRAYSPGVLG--TPAFFVVACVDRSLTDNLSP--KL-----SQKIY-
DTSKLCVAMAVENLLLAAHAAGLGGCPVGSFRSEIVKSMLGIPEHIEPMLVVPIG--RPA
T--AL-VPSQ----RR-AKNE-VVN------Y-----------------E-------S--
-------------W----G-------NR-----AAAPTA------MNPGETV--------
------------------------------------------------------------
---------------------------------------LPPQLREE-----IAL-----
--------------------------------------LAVYLLSSGRGLLEE---PADY
GIYRCTDGARRALQLLD-EHG------GSTARLTAVRERLD--EVMF-APMGE-DRDM--
-----GAILDDLCRQMADA----LPEIETP------------------------------
-------
>Q8GED9||Q8GED8
--MRRHPSHSPYRGGCEVRPKRRGLMLAHSSSESP--------PESLPD-----------
--------------AWTVLKTRTAVRNYAKE--PVDDALIEQLL-EAMLAAPTASNRQAW
SFMVVRRPAAVRRLRAFSPGVLG--TPAFFVVACVDRSLTDNLSP--KL-----SQKIY-
DTSKLCVAMAVENLLLAAHAAGLGGCPVGSFRSDIVTSMLGIPEHIEPMLVVPIG--RPA
T--AL-VPSQ----RR-AKNE-VVN------Y-----------------E-------S--
-------------W----G-------NR-----AAAPTA------MNPGETV--------
------------------------------------------------------------
---------------------------------------LPPQLREE-----IAL-----
--------------------------------------LAVYLLSSGRGLLEE---PADY
GIYRCTDGARRALQLLD-EHG------GSTARLTAVRERLD--EVMF-APMGE-DRDM--
-----GAILDDLCRQMADA----LPEIETP------------------------------
-------
>A0A0K9XLG1||A0A0K9XL38
-------------------------MPKS---PLP---------ETQAD-----------
--------------VLNVIRTRTVLRNYAPE--TIDDALVDRML-ECMLAAPTASNKQAW
SFVVVRDPANVRLLRAFSPGIIG--TPSFVVVACVDRRLTAGLTG--EI-----SRKIY-
ETSKLCVAMAVENLLLSAHALGFGGCPVSSFREEVLRHLLGLPEALEPVLLVPVG--RAA
Q--PP-TPSD----RR-DKNE-VIS------Y-----------------E-------V--
-------------W----G-------NR-----TAEPAA------MKSGETV--------
------------------------------------------------------------
---------------------------------------PQNRLHED-----IAL-----
--------------------------------------LAAYLLSSGRGLLNE---PSDY
GAFRCADAARRTLEILE-RAG------GSSPGLTEVRERLD--GVMF-APMGG-DTDI--
-----AAVLDELCLKMADS----LKNAASAPSS---------------------------
-------
>A0A7X1IKE1||A0A7X1IKN3
-------------------------MPQS---TLP---------ETLPE-----------
--------------THRVIRSRTVLRNYAPE--PIDDKLIDAML-ECMLAAPTASNKQAW
SFVVVREPRNVRLLRAFSPGIIG--TPAFVVVACVDRRLTAGFTG--EV-----SRKIY-
EISKLCVAMAVENLLLSAHALGFGGCPVSSFREEILRDLLHLPEALEPVLLVPVG--RPA
H--EP-TPSD----RR-DKNE-VIS------Y-----------------E-------V--
-------------W----G-------NR----GTAEPVA------MKSGGTV--------
------------------------------------------------------------
--------------------------------------APQNRLHED-----IAL-----
--------------------------------------LAAYLLSSGRGLLNE---PADY
GAFRCADAARRTLEILE-NAG------GGTPGLTEVRQRLD--DYMF-APMGG-DTDI--
-----GRVLDELCSKMAET----LKDAPAS------------------------------
-------
>A0A7Y7B1A4||A0A7Y7B1U2
-------------------------MP-----STP-----------LPE-----------
--------------TLHVLRTRSVLRNYAAE--PVDDATVEQLL-ECMLAAPTASNKQAW
SFVVVREPENVRRLRAFSPGMIG--TPAFIVVACVDRRMAAGFSG--GI-----SRKIY-
ETSKLCVAMAVENLLLSAHAMGLGGCPVSSFREEVLRLLLNLPEHLEPLLLVPVG--RPA
Q--GP-TPSE----RR-DKNE-VIS------Y-----------------E-------S--
-------------W----G-------NG----AVAEPTA------MNPGETV--------
------------------------------------------------------------
--------------------------------------LSQNRLHEE-----IAL-----
--------------------------------------LAAYLLSSGRGLLEE---PADY
GAFRCADAARRTLEILE-KAG------ASTPALTAVRERLD--GVMF-SPMGG-DIDL--
-----AGILDELCLQTATA----LQELTS-------------------------------
-------
>A0A4Q9HSC0||A0A4Q9HRR4
-------------------------MPKISSPEVPAETPTRTLPVTLPE-----------
--------------TLNVLRSRSVVRNYAPD--RVDDSLIEQLL-ECMLAAPTASNKQAW
SFVVVREPAGVRLLRAFSPGIIG--TPAFVVVACLDRRLTDGLSG--NI-----SQKIY-
QTSKLCVAMAVENLLLSAHALGLGGCPVSSFREEAVRLLLDLPTPIEPILMVPIG--RPA
Q--KL-TPSE----RR-DKNE-VIS------Y-----------------E-------T--
-------------W----G-------KD----AATGSAA------MKPGEKT--------
------------------------------------------------------------
--------------------------------------LPQDRLHEE-----IAL-----
--------------------------------------LAAYLLSSGRGLLDE---PADY
GAYRCADAARRTLGILE-QAG------ASTPQLSGIRHRLD--EIMF-SPMGG-DLHL--
-----PEILDDLCLQLAGA----LKELKTA------------------------------
-------
>A0A6G2U8F1||A0A6G2U9Z1
-------------------------MPKISSPEVPAETPTRTLPVTLPE-----------
--------------TLNVLRSRSVVRNYAPD--RVDDSLIEQLL-ECMLAAPTASNKQAW
SFVVVREPAGVRLLRAFSPGIIG--TPAFVVVACLDRRLTDGLSG--NI-----SQKIY-
QTSKLCVAMAVENLLLSAHALGLGGCPVSSFREGAVRLLLDLPTPIEPILMVPIG--RPA
Q--KL-TPSE----RR-DKNE-VIS------Y-----------------E-------I--
-------------W----G-------KD----AATGSAA------MKSGEKT--------
------------------------------------------------------------
--------------------------------------LPQDRLHEE-----IAL-----
--------------------------------------LAAYLLSSGRGLLDE---PADY
GAYRCADAARRTLGILE-QAG------ASTPQLSGIRHRLD--EVMF-SPMGG-DLHL--
-----PEILDDLCLQLAGA----LKELKTA------------------------------
-------
>A0A2M9M7J9||A0A2M9M7J8
-------------------------MSAD---DSP---------GTLPE-----------
--------------ILRVMCSRTVLRNYAPK--PVDDALIEQML-TGMLAAPTASNKQAW
SFVVVRDPARVRRLRAFAPGIIG--SPALIVVACVDKRRMTGVSA--EV-----SQKIY-
ETAKLCVAMAVENLLLSAHALNLGGCPVGSFREDAVRLLLDLPPFIEPMLTVPIG--HPA
H--RT-TPSQ----RR-DKSE-VIS------Y-----------------D-------V--
-------------W----G-------HR----DAAGKAA------MTSGDTG--------
------------------------------------------------------------
--------------------------------------TPQERLREE-----LAL-----
--------------------------------------LAVYLLSSGRGLLDE---PPDY
GAFRCTDAARRVLHILE-ADG------PLGPEMAAVRGRLD--DFMF-APMGGDDVDL--
-----AGLLDEACLQMAVA----LQGTEKPA-----------------------------
-------
>A0A160NZT9||A0A160NXE2
-------------------------MDLS---TSL---------ASSSA-----------
--------------TLQVIRTRSVVRQFTGE--PVDDDRLDALL-DAMLAAPTGGNKQAW
AFVAVRDPRTLRVLRAFSPGLIE--PSPLVVVACFDRSRAVKDDG--EF---------W-
DEGLLCVAMAVQNLLLAAHSMGLGGCPAASFRRTSVQALLRLPEHLEPLLLVPVG--YPK
R--DL-VSPP----RR-DRSE-VVG------H-----------------D-------F--
-------------W----G-------NP------SPTGR------MISGET---------
------------------------------------------------------------
---------------------------------------PPRPVDEE-----LIL-----
--------------------------------------LAAYLLSCGRGLLDE---PQVY
GTFRCIDAARRVLVLLK-DRG------LDNSELLALHSQLE--DFMC-GPMI--QRDV--
-----TGFLDEVCLRLTLQ----LRDSDLIPQEPPS----------VVPV----------
-------
>A0A1C6LHG6||A0A1C6LHA5
------------------------------------------------------------
---------------MRVLRTRSAVRQFTDQ--PVSDGQLEQLI-DAILAAPTGGNKQAW
AFVAVRDPRTLRLVRAFSPGMIE--PPPLVVVACFDRSRAVKDDG--EF---------W-
DEGLLCVAMAVQNLLLAAHCLGLGGCPAASFRRGSVAAILGLPGHLEPLLLVPLG--HPA
R--DL-VSPP----RR-DRSE-VVS------H-----------------E-------F--
-------------W----G-------NG------TPADR------MSSGET---------
------------------------------------------------------------
---------------------------------------ALRPIDEE-----LLL-----
--------------------------------------LTAYLLSSGRGLLEE---PQQY
GPFRCIDAARRVLVLLR-GRG------VTNSELQELHGRLE--DFMC-GPMA--PRDL--
-----TAFLDEVCGKLTLL----LRDSDLIRRGPAS----------PATT----------
-------
>A0A7K3BPC2||A0A7K3BPC0
------------------------------------------------------------
---------------MRVLRTRSAVRQFTDQ--PVSDGQLEQLI-DAILAAPTGGNKQAW
AFVAVRDPRTLRLVRAFSPGMIE--PPPLVVVACFDRSRAVKDDG--EF---------W-
DEGLLCVAMAVQNLLLAAHCLGLGGCPAASFRRGSVAAILGLPGHLEPLLLVPLG--HPA
R--DL-VSPP----RR-DRSE-VVS------H-----------------E-------F--
-------------W----G-------NG------TPADR------MSSGET---------
------------------------------------------------------------
---------------------------------------ALRPIDEE-----LLL-----
--------------------------------------LTAYLLSSGRGLLEE---PQQY
GPFRCIDAARRVLVLLR-GRG------VTNSELQELHGRLE--DFMC-GPMA--PRDL--
-----TAFLDEVCGKLTLL----LRDSDLIRRGPAS----------PATT----------
-------
>A0A1Q4UXF2||A0A1Q4UXD0
------------------------------------------------------------
---------------MRVLRTRSAVRQFTDQ--PVSDGQLEQLI-DAILAAPTGGNKQAW
AFVAVRDPRTLRLVRAFSPGMIE--PPPLVVVACFDRSRAVKDDG--EF---------W-
DEGLLCVAMAVQNLLLAAHSLGLGGCPAASFRRGSVATILGLPSHLEPLLLVPLG--HPA
R--DL-VSPP----RR-DRSE-VVS------H-----------------E-------F--
-------------W----G-------NG------TPADR------MSSGET---------
------------------------------------------------------------
---------------------------------------ALRPIDEE-----LLL-----
--------------------------------------LTAYLLSSGRGLLEE---PQQY
GPFRCIDAARRVLVLLR-DRG------VTNSELQELHGRLE--DFMC-GPMA--PRDL--
-----TAFLDEVCGKLTLL----LRDSDLIRRGPAS----------PATT----------
-------
>A0A6C1CEQ9||A0A6C1C8Y1
------------------------------------------------------------
------------------MRTRSVVRDYAER--PVAHESVEELL-DAMLAAPTGGNLQAW
AFVAIQNPRNLKLLRAFAPGIIQ--PPPLIVAACFDRSRAVKNDG--TF---------W-
DEGLLCVAMAVENLLLAAHSMGLGGCPVASFRRESVQALLELPKHVEPLLLVPIG--YPA
R--PL-ASPP----RR-DRSE-VIS------Y-----------------E-------F--
-------------W----G-------NH------DATRG------MSSGET---------
------------------------------------------------------------
---------------------------------------TTRPVAEE-----LVL-----
--------------------------------------LAAYLLSCGRGLLEE---PQAY
GPLRCLDAGRRVLTLVE-QAG------LHDERLSAVRARLD--DCMC-GPME--YRDL--
-----PGFLDEVCGSLITA----LKDSELISASTGH----------QE------------
-------
>S3AQT6||S3BSA3
------------------------------------------------------------
-----------------------------------------------MLAAPTGGNLQAW
AFVAIQNPRNLKLLRAFAPGIIQ--PPPLIVAACFDRSRAVKNDG--TF---------W-
DEGLLCVAMAVENLLLAAHSMGLGGCPVASFRRESVQALLELPKHVEPLLLVPIG--YPA
R--PL-ASPP----RR-DRSE-VIS------Y-----------------E-------F--
-------------W----G-------NH------DATRG------MSSGET---------
------------------------------------------------------------
---------------------------------------TTRPVAEE-----LVL-----
--------------------------------------LAAYLLSCGRGLLEE---PQAY
GPLRCLDAGRRVLTLVE-QAG------LHDERLSAVRARLD--DCMC-GPME--YRDL--
-----PGFLDEVCGSLITA----LKDSELISASTGH----------QE------------
-------
>A0A1V0A0V2||A0A1V0AK25
-------------------------MDEG-----------------TPD-----------
--------------ALRMLLTRTVVRQFTDR--PVGDELVELML-EAMVAAPSASNRQAW
AFVAVRDPRTLRLVTAFSPGVID--RPPLLVAACFDRSRTARRRP--GP---------W-
DEGLLCVAMAVQNLLLAAHALGLGACPVASFRAGPVRRLLGLPAHIDPVLLVPVG--HPA
R--LP-TRAP----RR-DQKE-VIS------H-----------------D-------F--
-------------W----G-------R--------HDRA------M--------------
------------------------------------------------------------
--------------------------------------------GEE-----LLL-----
--------------------------------------LAAYLLSSGRGLLDE---PAAY
GPLRCLDAARRVLALAI-RAG------AGNEDVAALRAELD--DVMC-GAMT--ERDL--
-----DHFLDHLCERLGAL----LHESDLIQTTRG-------------------------
-------
>A0A2P9I4A1||A0A2P9I497
-------------------------MDEG-----------------TPD-----------
--------------ALRMLLTRTVVRQFTDR--PVGDELVELML-EAMVAAPSASNRQAW
AFVAVRDPRTLRLVTAFSPGVID--RPPLLVAACFDRSRTARRRP--GP---------W-
DEGLLCVAMAVQNLLLAAHALGLGACPVASFRAGPVRRLLGLPAHIDPVLLVPVG--HPA
R--LP-TRAP----RR-DQKE-VIS------H-----------------D-------F--
-------------W----G-------R--------HDRA------MTSGAAM--------
------------------------------------------------------------
---------------------------------------TAREIGEE-----LLL-----
--------------------------------------LAAYLLSSGRGLLDE---PAAY
GPLRCLDAARRVLALAI-RAG------AGNEDVAALRAELD--DVMC-GAMT--ERDL--
-----DHFLDHLCERLGAL----LHESDLIQTTRG-------------------------
-------
>A0A3M2M669||A0A3M2M3L0
-------------------------MAEQIQGDPP---------REAPE-----------
--------------GVKLLLTRTAVRQFTDQ--PVADDLVTLMT-EAMVAAPSASNRQAW
AFVVVRDPRTLRLVRAFAPGIIA--PPTMIVAACFDRPRATLDGG--EG---------A-
DEGLLCLAMAVQNLLLSAHALGLGGCPVASFREEPIRLILGLPAHIEPVLLVPVG--HPA
R--RN-PHAA----RR-DANE-VIH------H-----------------E-------C--
-------------W----------------------NGS------MSAG-----------
------------------------------------------------------------
---------------------------------------TDREIGEE-----LLL-----
--------------------------------------LTAYLLSSGRGLFDE---PRAY
GPLRCADAARRALALAE-QSG------IDNEEVHAIRTRLD--DVVQ-GAMG--ETQL--
-----DDLLDHLCERMATV----LHDSDLITPTQT-------------------------
-------
>A0A223QKU8||A0A223QB56
------------------------------------------------------------
------------------MTTRRAVRAFADR--PVDDSLLDPML-DAMLAAPSASNKQAW
AFVAVRERRALRLLRAFSPGIIE--LPPLIVAACFDRSRAVGGSG--NSTDSRGSRDSW-
DEGMLCVAMAVENLLLAAHCLGLGGCPSGSFRRGPVRRLLGLPDHLEPLLLVPIG--HPA
R--PL-APAP----RR-DRNE-VVS------H-----------------E-------R--
-------------W-----------------------GT------MSAGEP---------
------------------------------------------------------------
---------------------------------------DVRQVGEE-----LLL-----
--------------------------------------LAAYLLSSGRGLLDE---PRQY
GTFRCLDAARRVLALAA-GTG------PHHPELEALRGRMD--DVMC-GPMG--DHEL--
-----DTLLDQLCERLATV----LEDPDVISD----------------------------
-------
>D7B1W6||D7B1W7
------------------------------------------------------------
----------------------------------MDDSLLDPML-DAMLAAPSASNKQAW
AFVAVRERRALRLLRAFSPGIIE--LPPLVVAACFDRSRAVGGSG--NSTD---SGDSW-
DEGMLCVAMAVENLLLAAHCLGLGGCPSGSFRRGPVRRLLGLPDHLEPLLLVPIG--HPA
R--PL-APAP----RR-DRNE-VVS------H-----------------E-------R--
-------------W-----------------------GT------MSAGEP---------
------------------------------------------------------------
---------------------------------------EVRQVGEE-----LLL-----
--------------------------------------LAAYLLSSGRGLLDE---PRQY
GTFRCLDAARRVLALAA-GTG------PHHPELDALRGRMD--DVMC-GPMG--DHEL--
-----DTLLDQMCERLATV----LEDPDVISD----------------------------
-------
>A0A7X6MH76||A0A7X6MGJ9
------------------------------------------------------------
------------------------MRAFTDR--PVDDSLLEPML-DAMLAAPSASNKQAW
AFVVVRERRTLRLLRAFSPGIIE--LPPLVVAACFDRSRAVGGSG--S------SRESW-
DEGMLCVAMAVENLLLAAHCLGLGGCPSGSFRAGPVRRLLGLPDHLEPLLLVPVG--HPA
R--PL-APAP----RR-DRTE-VVS------H-----------------E-------R--
-------------W-----------------------GD------MSAGET---------
------------------------------------------------------------
---------------------------------------DARRVGEE-----LLL-----
--------------------------------------LAAYLLSSGRGLLDE---PRQY
GTFRCLDAARRVLALAA-GTG------PHHPDLDALRGRMD--DVMC-GAMD--DHEL--
-----DTLLDQLCERLAAV----LEDPDVISD----------------------------
-------
>A0A317LXS7||A0A317LX08
--MA----------VAAE---EPGSSAES----------------RASQ-----------
--------------ALHVLNTRTVVRSFSDR--PVEDDLLTPLL-DAMLAAPSASNKQAW
AFVTVRRPRTLKLVHAFSPGIIE--RPPLVVAACFDRSRAV-GGG--A----------W-
DEGMLCVAMAVQNLLLAAHALGLGACPSASFRKGPVSRFLGLPDHLLPLLLVSIG--HPD
R--TP-EAAP----RR-GRNE-VIS------H-----------------E-------C--
-------------W-----------------------GE------MSAGVN---------
------------------------------------------------------------
---------------------------------------DDR-VGEE-----LVL-----
--------------------------------------LAAYLLSSGRGLLEE---PAAY
GPLRCLDAARRVLSLRS-RIG-----VPDSPELTDLRARMD--DVMC-GAMA--DREL--
-----DVLLDDLCDRLAAA----LEEPGAVSA----------------------------
-------
>A0A7K2IZ08||A0A7K2IZ53
------------------------------------------------------------
--------------MLRVLTSRRVVRSFSDR--PVDDETLEHLA-DAMVAAPSASNKQAW
GFVMVRRTRTLRMVHAFSPGIIE--RPPLVVAACFDRSRAVGGGG--A----------W-
DEGMLCVAMAVENLLLAAHALGLGGCPSASFRKAPVRRFLGLPEHLEPLLLVSIG--HPA
R--PL-EAAP----RR-DRNE-VIS------H-----------------E-------C--
-------------W-----------------------GN------MR-------------
------------------------------------------------------------
---------------------------------------------EE-----LLL-----
--------------------------------------LAAYLLSSGRGLLQE---PPSY
GPLRCLDAARRVLALRD-GLG-----GEESPALADLRASMD--DVMC-GAMT--DREL--
-----DVLLDDLCDRLAAV----VEEPGAISA----------------------------
-------
>J7LFZ4||J7L6T9
--------------MEGA---EPGHRDDG----------------PNPH-----------
--------------MLRVLTSRRVVRSFSDR--PVDDETLEHLA-DAMVAAPSASNKQAW
GFVMVRRTRTLRMVHAFSPGIIE--RPPLVVAACFDRSRAVGGGG--A----------W-
DEGMLCVAMAVENLLLAAHALGLGGCPSASFRKAPVRRFLGLPEHLEPLLLVSIG--HPA
R--PL-EAAP----RR-DRNE-VIS------H-----------------E-------C--
-------------W-----------------------GN------MR-------------
------------------------------------------------------------
---------------------------------------------EE-----LLL-----
--------------------------------------LAAYLLSSGRGLLQE---PPSY
GPLRCLDAARRVLALRD-GLG-----GQESPALADLRASMD--DVMC-GAMT--DREL--
-----DVLLDDLCDRLAAV----VEEPGAISA----------------------------
-------
>A0A1I1SDA2||A0A1I1S8J6
-----------------------------------------------MEPTGEG------
------------EEVLRVLRGRAVVRRYTAE--PVDDALLDRLL-EVTVTAPTAANKQAW
GFLAVRAPRMVRCLRAFAPGMIG--LPPLVVVACFDRDRAVGEPA--AP---------W-
DAGMLCVAMAVENLLLAAHAVGLGGCPVSSFDRAAVRRLVRLPPALEPLLLVPLG--RPA
R--IP-EPAA----RR-ERSE-VIR------Y-----------------E-------S--
-------------W---------D---------------------MSHGTEPP-------
------------------------------------------------------------
-VPP-------------------------------VPPGPPASAAAE----GLTL-----
--------------------------------------LAAFLLSSARGLLNE---PPGY
GVARCADGARRTLELLDLCGG------GPDPRLVRVRERLE--ETMC-GPMS--AADF--
-----PALLDRALDEVVSV----IEEGGDREPGGLTGAG---------------------
-------
>A0A401W9G6||A0A401W9I1
--MT-----------------RPAGTTPEAT-DSA---------AARTA-----------
--------------FLNLLRSRAVVRRYTGE--PVDDTLLDALL-DVMPAAPTAANKQAW
GFVAVRDPYTVRCLRAFAPGMIG--LPPLVVTACFDRDRAAREDS--GS---------A-
DVGLLCVAMAVQNLLLAAHATGLGGCPVSSFSRTAVGRLLALPPHLEPLLLVPVG--HPA
G--PV-RPSA----RR-HRDE-VIR------H-----------------G-------T--
-------------W----T--------------------------MAPGPDRP-------
------------------------------------------------------------
--------------------------------------TTAPDLTDD-----IVL-----
--------------------------------------LAAFLLSSAHGLLDE---PPAY
GPVRCADGARRALELLD-AYG------EPDPALLSVRTQLE--DAMC-GSMA--DVDL--
-----PSLLRTACEQMLDV----VTARRTGAPHVPA------------TG----------
-------
>A0A5C0CAA2||A0A5C0C984
--MT-----------------CPAGTTPEAA-GSA---------AARTA-----------
--------------FLELLRTRAVVRRYTRE--PVDDTLLDALL-DVMPAAPTAANKQAW
GFVAVQDPYTVRCLRAFAPGMIG--LPPLVVTACFDRDRAAREDS--GP---------T-
DIGLLCVAMAVQNLLLAAHATGLGGCPVSSFSRTAVRRLLALPPRLEPVLLVPVG--HPA
D--PV-RPSA----RR-HRDE-VIR------H-----------------G-------T--
-------------W----T-------P----PADDSTGP----DRMAPGHPRP-------
------------------------------------------------------------
--------------------------------------TTAPDLTDD-----IVL-----
--------------------------------------LAAFLLSSAHGLLDE---PPAY
GPARCADGARRALELLD-AYG------EPDPALLNVRTRLE--DAMC-GSMA--DVDL--
-----PTLLRTACEQMLDV----VTARRAGAPHGPA------------EG----------
-------
>A0A7U9Q0F3||A0A7U9L1D4
--MT-----------------CPAGTAPEAA-GSA---------AARTA-----------
--------------FLQLLRTRAVVRRYTRE--PVDDTLLDALL-DVMPAAPTAANKQAW
GFVAVQDPYTVRCLRAFAPGMIG--LPPLVVTACFDRERAAREDS--GP---------T-
DIGLLCVAMAVQNLLLAAHATGLGGCPVSSFSRTAVRRLLALPPRLEPVLLVPVG--HPA
D--PV-RPSA----RR-HRDE-VIR------H-----------------G-------T--
-------------W----T-------P----PADDSTGP----DRMAPGHPRP-------
------------------------------------------------------------
--------------------------------------TTAPDLTDD-----IVL-----
--------------------------------------LAAFLLSSAHGLLDE---PPAY
GPARCADGARRALELLD-AYG------EPDPALLNVRTRLE--DAMC-GSMA--DVDL--
-----PTLLRTACEQMLDV----VTARRAGAPHGPA------------DG----------
-------
>A0A1V4A1D3||A0A1V3ZZV8
------------------------------M-DSP---------LPFSA-----------
--------------FLDVLTSRTAVRQYTEE--PVDDAMLDRLL-DAMLSAPTAANKRAW
AFVAVRDPAQVRRLRAFSPGMLG--LPPLAVVACFDRRKVIHDAE--SF---------Y-
DTGMLCLAMAVQNLLLAAHAAGLGGCPVSSYRSAPISRLLRLPPHLEPLLLVAIG--RPA
H--PR-QRAD----QLCERHE-VIR------H-----------------E-------F--
-------------W----N-------QQP--STADGTG-------MNSGTSSR-------
------------------------------------------------------------
--------------------------------------PLPTELAEQ-----IAL-----
--------------------------------------LAAFLLSSGRGLLEE---PTAY
GPARCADGARRTLELLE-RYG------PCDARLVALRTRLE--EAMS-GPMG--EVDL--
-----VALLDDACDRMAEV----LSENR--------------------------------
-------
>A0A964UVG2||A0A964XP32
--MPQH----------PSVSCTATPITESYDLGVL-----SDSLPSTADTTS--------
------------DAVLEVLRTRSAVRHYTGD--PVDDVLLDRML-DAAVAAPTAANRQAW
AFVAVREKTNLRRVRAFAPGIIG--DPAAIVVACVDRQRCTEDPG--GG-----------
-HSLLCLAMAVENLLLAAHAQGLGACPVSSFCGSAISRLLELPSHIEAHFVVPIG--YPA
Q--EP-ASPP----RR-KRNE-VIS------Y-----------------E-------R--
-------------L----G-------KGP-----------AARIGMNAWERA--------
------------------------------------------------------------
---------------------------------------LPPESAED-----IAV-----
--------------------------------------LAAFLLSSAIGLPHQ---PPKY
GPFRFMDAARRTLRILE-DGG------VQNPALASVRQQIE--SALF-APIE--NMDF--
-----AELLEGLALETAHG----LKSMSPDPATETA------------------------
------V
>A0A4Y3QT13||A0A4Y3QT91
-MAARRRGNA--LG-------VTSLVPAQGG-SAT---------AS--------------
--------------FFDVVVTRRVVRSYASQ--PIPDEVVDSLV-TSMLAAPSGANRQAW
AFVTVRSERGIRALRAFAPGIFG--TPAMVLAACVDHSRVPEHPV--SRG----------
-AHRLCVAMAVENFLLAAHAQGLGACPVHSFQPAPVHRLLRLPTHLEPVLVVPVG--YPA
AD-QP-EASR----RR-PREE-VVA------D-----------------E-------T--
-------------F----G-------HH-----RPGVA-------MEHTDRQ--------
------------------------------------------------------------
---------------------------------------LPARLRED-----LVL-----
--------------------------------------LTAYLLSTGHGLLHE---PAAY
APARAVDAARRTLGLLA-EHD------GPDRRLDEVRARID--EFFT-DPHD--GEPL--
-----AELLDELCVRMAEV----VDAFQEDASPAET----------QPR-----------
-------
>A0A6I6WUT5||A0A6I6WP72
------------------------------------------------------------
------------------------MRSYASQ--PIPDEVVDSPV-TSMLAAPSGANRQAW
AFVTVRSERGIRALRAFAPGIFG--TPAMVLAACVDHSRVPEHPV--SRG----------
-AHRLCVAMAVENFLLAAHAQGLGACPVHSFQPAPVHRLLRLPTHLEPVLVVPVG--YPA
AD-QP-EASR----RR-PREE-VVA------D-----------------E-------T--
-------------F----G-------HH-----RPGVA-------MEHTDRQ--------
------------------------------------------------------------
---------------------------------------LPVRLRED-----LVL-----
--------------------------------------LTAYLLSTGHGLLHE---PAAY
APARAVDAARRTLGLLA-EHD------GPDRRLDEVRARID--EFFT-DPHD--GEPL--
-----AELLDELCVRMAEV----VDAFQEDASPAET----------QPR-----------
-------
>A0A7V8SQA7||A0A7V8NBP7
--MSPYVGYT--RD-------VVVDIASQAS-ASA---------LSPEQ-----------
--------------FVDVQRSRSAVRSYTAE--PISDETVRTLV-TAMLAAPSGGNKQAW
SFVVVRDPGNLRRVRAFAPGVIG--APTLLLVACADNLRGKDDPI--VRR----------
-VGKMCVAMAVQNFLLAAHAHGLGGCPISSFRTAPLALLLDLPPHVEPALLVPVG--RPA
R--EP-ERSI----RL-PQEE-VVS------Y-----------------E-------A--
-------------F----G-------QG-----TPPTTP------MKPSDKA--------
------------------------------------------------------------
---------------------------------------LPPRLHED-----LVL-----
--------------------------------------LAGHLLSCASGLVEE---PAYY
GIFRCMDSARRTLEVLA-EHA------ELDPRLAELRDELE--RTVS-GAQN--GQSV--
-----EEFLDDVCLRMARI----VKEGAEERTPSVS----------V-------------
-------
>A0A919DSQ4||A0A919DR12
----------------------MTDDGRRGD-A-----------LSPEE-----------
--------------FARIVRTRSAVRSYAPA--LIEERVLDDLL-DAMLSAPTGSNAQAW
SFVVVRDAAALRRLRAFSPGLVG--KPPVVVVACVDGSRL-DLAS--HDG----------
-APELCVTMAVNTLLLTAHAYGLGACPVTSFRTGVLRVLLDMPDHIEPVFMVPMG--YPA
G--ER-HRSK----RR-PRRE-VIS------Y-----------------D-------L--
-------------F----G-------QH-----TPLAGA------MTSSDST--------
------------------------------------------------------------
---------------------------------------LPSPVREE-----LVL-----
--------------------------------------LVANLLASARGLLDE---PKDY
GPMRCLGAACRVLELLE-QAD------ASEQRLVTVRKRIE--DVLT-GPQN--HDHT--
-----AAFLDELCEQVAVA----VTRPTEPRTGD--------------------------
-------
>A0A3A4A1W2||A0A3A4A687
--------MA--RR-----SEPPT-------PQTAL-------HLDPTG-----------
--------------VLRAILTRSAVRSYTAE--PVPDAMVESMV-RAMVSAPSASNQQAW
AFVVVRDPVRLHSVRSFAPGVIG--EPSLLLVACLDHSRYSDSDG--AHVR-------R-
Q-GKLCVAMAVENFLLAAHALGLGACPVSSFLPGPIRLLLNMPDHLELILLVAAG--HPA
T--KP-NPST----RR-DLDE-VVR------Y-----------------D-------G--
-------------Y----R--------------------------M--------------
------------------------------------------------------------
----------------------------------------------R-----IAH-----
--------------------------------------VAAYLLASGRTMLSE---PMEY
GPFRLLDGARRALALLE-GDD------ETYARFASIHDRIQ--EVFQ-TVRL--DIDL--
-----PTLLDELCLEMAAG----MREWERADERPPQ------------------------
-------
>A0A6I4PV03||A0A6I4PTP6
--MT---ARA--RN-----ATPPSGSPPHAPPGSS---------PDPGG-----------
--------------ALRVLRTRSVIREFTGE--PITDADVDALV-TAMVAAPTGSNRQAW
AFIVIREPQRLLSVRAFAPGVIG--TPPLLLVACHDHSRYTDEDD--ARVV-------R-
ELGRLCVAMAVENFMLAAHALGLGACPASSFLPEPIRLLLDMPAHLEPVLLVSAG--HPA
H--PP-QPSE----RR-DIDE-VVR------Y-----------------D-------S--
-------------Y----A--------------------------MTAT-----------
------------------------------------------------------------
--------------------------------------PDPASRDTE-----LAR-----
--------------------------------------LAAYLLASSRSLLTE---PASY
GPIRLIDAARRTLALLE-PDG------AANPHYNTVKTRIE--DSHR-S-KT--PIDL--
-----PTLLDELCLQMAHG----LKGIHTAQ---PQ----------TDEHSEPA------
-------
>A0A0B7ME83||A0A0B7ML06
-----------------------------------------------ME-----------
--------------VFDCIVKRRSVRRYEKQ--EVSDELLCKLV-DAGRWAPSGSNIQPL
HYTIVRTPEQIKKVKAFTPGMSA--EVPAVIAVCADLDLAARKGG--KL-----GCET--
-LAVLDAAMAAQNILLAATELGLGSCVIRSFNPEAVQTILKLPETIVPQLLVSIG--YAA
R--TP-KPPR----RK-EIEA-ITS------W-----------------E-------A--
-------------Y----G--------------------------EMIA-----------
------------------------------------------------------------
-----------------------------------------VIDKTK-----FYE-----
--------------------------------------LFCFILTSARGCVDE---PPIY
GPLRLLDTYSRLIDALD-EGS-------VDPFWQELKEQID--SYKN-DAMYD-AEGF--
-----VKAIDQTLAAVAQH----IQEKGIEG-----------------EA----------
-------
>A0A7C6V0A5||A0A7C6V0G4
-----------------------------------------------ME-----------
--------------VWEAIFKRRSIRSFRDE--PVDNNLLIKLV-EAAIWAPSGSNIQPW
HFIAVSCEEQKAKIKPFAPGLTG--MPPALLVICTDLDLCERKGG--RL-----GRDV--
-ISLMDAAFAAQNINLMACELGLGTCVIRSFNQGAIQEILKLPPQLVPQLIVSVG--YPE
R--AP-QAPK----RR-SVQE-VMS------W-----------------E-------R--
-------------Y----G--------------------------MN-------------
------------------------------------------------------------
--------------------------------------------KQR-----LID-----
--------------------------------------VFCFIITSARGCLEE---PPVY
GPLRLLEAYVMLVDALG-EED-------IPSIFLEEKKHIE--EYMM-LCMYD-EKAF--
-----QEEVDKTINRIARE----IAG----------------------------------
-------
>K4LV58||K4LGD0
-----------------------------------------------MD-----------
--------------VRRAIFERRSIRSFHDR--PVDKELLIKLV-EAAIWAPSGSNIQPW
HFIAVSCEEQKARVKAFAPGLTV--LPPAMLVICTDMDLCERKGG--RL-----GRDV--
-LSLMDAAFAAENINLMAVELGLGTCVIRSFNQAAVQEVLRLPRHLVPQLIISVG--YPK
K--IP-VRPR----RR-DVAE-VLS------W-----------------E-------G--
-------------Y----G--------------------------MDKA-----------
------------------------------------------------------------
-----------------------------------------IVSKNK-----LLD-----
--------------------------------------LLCFMVTSARGCLDE---PPGY
GPLRLLEAYAMLIDALN-EGN-------IPAVFLEERKNIE--GYLM-LCMYD-EKSF--
-----QEELDRTVARIARA----LTEK---------------------------------
-------
>A0A1G8XXY4||A0A1G8XXT2
-----------------------------------------------MD-----------
--------------LIKAIRERRSIRKFQDT--KVSREKIIDII-DKAIWAPSGSNTQAW
RFIIIDEEAQQKKLKLFAPGLSG--NPPVTLAICMDLKEAEKKGG--RL-----GSNE--
-LVLYDAGIVCQNIGLLALEHKLGTCIVASFNKKGVQEILGLPNEVKPFLLMSLG--YPE
I--VP-SPPV----RK-KMGE-IIY------W-----------------Q-------R--
-------------Y----G-------KE----EEQIE--------MNNL-----------
------------------------------------------------------------
-----------------------------------------QSVKEE-----LEE-----
--------------------------------------IMFFLITSARGCIDE---PASY
GPLRLLEAASRLTDVVG-KHN---------DSYIKLKDEIN--NSMD-IALID-EEKF--
-----QEQLDDIILHLAKE----VR-----------------------------------
-------
>A0A972PND0||A0A972PSG6
-----------------------------------------------MD-----------
--------------LIQAIMERRSIRKFKKK--PISREVIENII-KTAIWAPSGSNMQAW
KFIIVDEHDQLQKLKLFSPGLLG--DPPTVIVISIDLKLAEKKAG--KL-----GVKE--
-LAFYDAALVGQNISLAALEYKLGTCLVASFSKIAIQELLHLPENIKPYLILTIG--YPE
T--IP-VPPP----RK-PISE-MIF------W-----------------Q-------K--
-------------Y----N-------KE----MNGFE--------MNSL-----------
------------------------------------------------------------
-----------------------------------------NIQQEE-----LEG-----
--------------------------------------IIHFLISSARGCVDE---TPLY
GPLRLLEAASRLLSIVA-AFS---------DRHLELKKLID--ENKY-LVLTD-EGQF--
-----LRELDKIILLLAQN----SNK----------------------------------
-------
>A0A0F9HUN6||A0A0F9HVD7
-----------------------------------------------MR-----------
--------------VFEAIKGRRSIRRFENR--CVDKKVLQKLV-EAGIWAPSGGNAQTW
VFIIVTDPRRIQKIKAVSPGMLG--IPSALIVVCQDKKLAYEKGG--EI-----GRDT--
-LSIMDAAMASQNIMLRAHEERLGSCAVLSFHKKGVQTLLNLPERIVPELVICLG--YPA
E--SP-KPPQ----RK--FEE-ICF------F-----------------E-------E--
-------------Y-------------------------------MENG-----------
------------------------------------------------------------
-------------------------------------------LERG-----IFE-----
--------------------------------------LLCYMIVSARNLEQE---TKMY
GPFRLVDAASRLIEILE-ESG------IGDEFLSQVRSMIE--ANKY-KVMTD-KEGF--
-----VAFLDDLALKMVGR----LKEAE--------------------------------
-------
>A0A523QG33||A0A523QG17
-----------------------------------------------MR-----------
--------------VFEAIKGRRSIRRFENR--SIEKEVLLKLV-EAGIWAPTGGNAQTW
AFVIVTDQRRIQKIKAVSPGMLG--TPSALIVVCQDRELAYEKGG--EI-----GRDT--
-LSIMDAAMASQNIMLQAYEEKLGSCAILSFHEKGVQTLLKLPGHIVPELVISLG--YPA
E--SP-KPPQ----RK--FEE-VYF------F-----------------E-------E--
-------------Y-------------------------------MENG-----------
------------------------------------------------------------
-------------------------------------------LEKG-----IFE-----
--------------------------------------LLCYMIVSARNLDRE---TRMY
GPFRLVDAASRLIETLE-KSG------ICDEFLSQVRSMIE--ANKY-KVMTD-RDGF--
-----VAFLDDLALKMVGR----LKEAE--------------------------------
-------
>A0A7X2D6W0||A0A7X2D5Q6
-----------------------------------------------MR-----------
--------------VFEVIKGRRSIRKFENR--SIEKKILQKLV-EAGVWAPTGGNAQTW
VFIIITDCNRIQKIKAVSPGILG--IPSALIVVCQDKELAYKKGG--EL-----GRDI--
-LSIMDVAMASQNIMLQAYDEKIGSCPVLSFHKKGVQVLLSLPERIVPELIISLG--CPA
E--SP-KPPK----RK--FEE-VCF------F-----------------E-------E--
-------------YKSANGR-------------------------MEDK-----------
------------------------------------------------------------
-------------------------------------------LEKE-----IFE-----
--------------------------------------LICYIIVSARNLDQE---TKMY
GPFRLVDAASKLIEILE-KNG------IYDEFLSQVRTMIE--ANKY-KVMTD-KEEF--
-----VAFLDDLVLKMVGK----LKEAE--------------------------------
-------
>A0A523UFA9||A0A523UFF2
-----------------------------------------------ME-----------
--------------TFDAIKGRRSVRGYKDV--KIRIEQLKKIL-TAAIWSPSGSNEQPW
KFIVVENDDGIKKIKVFSPGMFG--SPAAIVVVCRDLKGASEISG---------------
---LMDISMASQNMMLAAYDLGIGSCAIRSFGKSAVKRLYDLPDHINPELLIALG--YPE
R--IP-KAPK----RR-EIDE-VVE------W-----------------H-------R--
-------------V------------KG-----------------MKSS-----------
------------------------------------------------------------
-----------------------------------SG----IELKGD-----FFN-----
--------------------------------------LLAFLVTSARGCVDE---PKLY
GPFRLIDGAGRLIGILE-EAH------MADEFLMKVRREID--EGKY--LMDD-KGKF--
-----IQFLDDLTLDFVDK----LKANGKS------------------------------
-------
>A0A9E5YB86||A0A9E6CGS7
-----------------------------------------------ME-----------
--------------VFDAIKGRRSVRNYKYK--KIPEQLLKKIM-EAAIWSPSGSNAQAW
KFIVVDNNEEIKKIKTLSPGIFD--VPAAIVIMCRDLKRAYDIAG--EL-----GRDI--
-LSLMDISMASQNIMLMAYELGIGSCAVRSFGIGAIKKLFDLPDHINPELLITLG--YPE
K--IP-DPPK----RR-KVDE-VIH------W----------------------------
-------------W------------KE-----------------MKSS-----------
------------------------------------------------------------
-----------------------------------TGGKSKVQSKSD-----FFT-----
--------------------------------------FLAFLVVSARNCVEE---PKLY
GPFRLIDGASRLIEILE-REG------IADEFFLEIRKKIE--DKKY-SVMSN-KDEF--
-----VKFLDDLTLDFAEE----FKKGKNKIK--------------LFDEEKLKGQR---
-EVES--
>A0A8T5W312||A0A8T5W1K9
-----------------------------------------------ME-----------
--------------TFEAIKGRRSVRKYKKE--KLLRQDLEKIL-GTGIWAPSGSNAQPW
QFFVIDNNELIKKIMVIAPGIFN--LPAAMIIVCRDMERAFSLVG--EL-----GRDV--
-ISLMDISMASQNMMLEAYDLGIGSCPVRSFGISALKTLLNLPEHISPELIIALG--YPE
E--FP-PAPE----RR-KLHE-VVF------W------YG---------N------MR--
-------------WCF--G--------------------------MEIE-----------
------------------------------------------------------------
------------------------------------------ELKKE-----FFA-----
--------------------------------------FLAFLSISARNCVEE---PKLY
GPLRLIDGASRLIEILE-KAG------IEDPFFQEIKEKID--QNKY-TVMSD-KNQF--
-----IQFLDDLTKDFSKK----MKGGN--------------------------------
-------
>A0A7J4P922||A0A7J4P7D8
-----------------------------------------------ME-----------
--------------VFEAIKKRRSIRKYKKE--EVPKEALLKLV-EAGIWAPTSGNIQAW
EFIITKKKESIGKIKIFSPGLIG--EPAALIILCTNRREAYEKGG--EL-----GRDI--
-LCLMDISMAAQNILLEATEIGLGSCPVRSFNQAAIKKLLDLPNEVIPELIISIG--YQA
E--SP-KPPA----RE--MDK-VIH------L-----------------E-------R--
-------------W------------K------------------MNSN-----------
------------------------------------------------------------
-----------------------------------------QKIEDE-----FFK-----
--------------------------------------LIGYMITSARGSIEE---PKLY
GPFRLVESASKTIEIME-EMG------IENDFLIKAKEKID--KEKY-SVMSE-KKKF--
-----IKFLDELILDFVFY----ANEE---------------------------------
-------
>A0A497HYN0||A0A497HYS2
-----------------------------------------------M------------
--------------LLETIMKRRSIRRFKDQ--DVEEDKIKKIL-EAAIWAPSAGNMQPW
VFVVVKEKKSKEKVKVVSPGMFD--LPGIIIVVCRDMKIAKKSGN--EL-----------
-LSLMDISMAAQNMLLEAYDLGLGSCVIKSFSQKAVQKLLDLPENILPELLVSIG--YPD
E--NP-NPPK----RR---EK-VVH------F-----------------E-------K--
-------------Y----GG------KH--------------------------------
------------------------------------------------------------
------------------------------------------GMDKE-----FFE-----
--------------------------------------LLCYILTSARGLMDE---PKMY
GPFRLVDTASRLISILE-KHG------MADNFLKREREKID--EGKC-SVMES-EEKF--
-----REFLDELILDFTEE----LKGD---------------------------------
-------
>N0BEH4||N0BGA7
-----------------------------------------------MT-----------
--------S-----FFEVILKRRSIRKFRDQ--EVEEDKIRKIV-EAGIWAPSAGNMQPW
VFVVVRNKKNIEKIKAMSPGMFD--LPAVIIAVCRDMGLA---GNFEEN-----------
-ISIFDVAMAAQNMLLMACDLGLGACPVRSFNQKAVQVLLDLPEHIVPELLVTLG--YPD
E--SP-SPPE----RR----KGVVF------L-----------------E-------K--
-------------Y----GGDGWF---------------------MNDG-----------
------------------------------------------------------------
------------------------------------------ELNKE-----FFE-----
--------------------------------------LLCYVLTSARGLMDE---PKMY
GPFRLVDTASRIISILE-KHG------IADDFLAEERKKID--EGKY-SVMES-EEKF--
-----KEFLDRIIQDFAEE----LKKS---------------------------------
-------
>A0A1I2RJU9||A0A1I2RBS9
-------------------------MRRDSGIKRN-----DWGALAIMD-----------
--------------LLDVIKARRSVRSFTDE--PVSEDMLRRLV-EAGCWAPSGSNAQAW
EFIVIKDSKQMKKVLRFSPGLFE--VPAAMIFVCLDKNRAYAKGG--EL-----GRDL--
-MGLFDVAMASQNILLQAHAMGLGTCVLKGFDQEAIHVLLEFPENISPELLIITG--YPK
K--IP-NAPR----RR-PLEE-VIH------W-----------------E-------R--
-------------WG--GGQ-------------------------MNNP-----------
------------------------------------------------------------
------------------------------------------GNKEA-----YYD-----
--------------------------------------LLGYVVSSAKELVVD---PKLY
GPLRLVDTASRLIGILM-EEG------RSDDFLVSLKDYID--ENKH-LVMTD-EAEF--
-----IAFLNELVVKVAEF----TLNNND-------------------------------
-------
>A0A3G1KS92||A0A3G1L1I1
-----------------------------------------------MD-----------
--------------VWEAIKSRRSIRLFTDQ--SVTTEALTKLV-EAGCWAPSGSNAQAW
EYLIVTDPALMKKVLRFSPGLFQ--VPPAMIFVCTDRERALKKAG--EM-----GRDL--
-MCLLDGAMAAQNIMLQAHAMGLGTCVLKGFDQKAAQIILGMPENIIPELLIIVG--VAK
E--AP-QPPG----RR-PVKE-VLH------W-----------------E-------R--
-------------W----E--DR-------------------------------------
------------------------------------------------------------
--------------------------------------------MEG-----YYD-----
--------------------------------------LIGYLVSSAKELVVD---PKLY
GPLRLVDAVSRLVTLLE-KEE------KADSFLLSLKEEID--AGKF-LVMTD-EAAF--
-----ISFLEELVMKMARQ----P------------------------------------
-------
>A0A7V6KWT8||A0A7V6KWS5
-----------------------------------------------MD-----------
--------------ITEAIKGRRSVRLFTDE--KINKDTLEKLV-QAGCWAPSGSNAQAW
AFVVLTDEKVIKKVLRFSPGLFQ--VPPAMIFICTDRERAFQKGG--EL-----GRDV--
-MCLLDTAMAAENIMLQAYAMGLGTCVLKGFDQKAVQILLNLPDHIVPELLIILG--VPK
S--VP-KAPK----RR-PLEE-VLY------W-----------------E-------G--
-------------W----DSSDREEM------------------TGRNN-----------
------------------------------------------------------------
------------------------------------------TNVEG-----YYD-----
--------------------------------------LVGYLVSSAKELVID---PKMY
GPLRLVDTVSRLITLME-QEN------RADEFLLSLREYVD--ENKF-LVMTD-EEAF--
-----IRFLEELVIKVARH----TQ---------------------ISE-----------
-------
>A0A0S7Y0W5||A0A0S7Y0V3
-----------------------------------------------MD-----------
--------------LLKAIVERRSVRSFRAD--FVPEDMLRRLV-EAGIWAPSGGNAQTW
RFIIITDGGSIRRLKMLSPGLLG--NPPAVIVICQDVAKAERKGA--KL-----GKEV--
-LSLMDSAMAAQNIMLAAYAEGLGTCIVRSFHPGGVQKLLRLPEYIEPQILISVG--VPV
S--MP-KPPK----RN-F--D-IVS------F-----------------Q-------E--
-------------Y------------RS----ND-----------MISS-----------
------------------------------------------------------------
-------------------------------------------IETK-----AFE-----
--------------------------------------LVCYMVTSACNLLNE---NRLY
GPFRLLDTASRLITILE-EEG------VKSKRLGEIRERIV--AGQF-SVMED-EKVF--
-----TDFLQDLVLALIP----------------------------LMEDGTV-------
-------
>X0S850||X0T7Q2
-----------------------------------------------MD-----------
--------------LLKAIMERRSVRSFQAD--HVPEDTLRRLI-EAGIWAPSGGNAQTW
CFIIVTDGVSIRRLKMLSPGLLG--NPPAVIVICQDIAEAERKGA--KL-----GKEI--
-LSLMDSAMAAQNIMLAAYAEGLGTCIVRSFHPGGVQKLLRLPDYIEPQALISVG--VPA
S--VH-KPPK----RN-F--D-IVS------F-----------------Q-------E--
-------------Y------------NG----ND-----------MISS-----------
------------------------------------------------------------
-------------------------------------------IEPK-----AFE-----
--------------------------------------LVCYMVTSACNLLNE---NRLY
GPFRLIDAASRLIALLE-KEG------VKSKRLKEIQERIV--AGQY-RVMED-EKVF--
-----TDFLQDLVLDLIP----------------------------LMEDKTV-------
-------
>A0A1F8LPV5||A0A1F8LQ66
-----------------------------------------------MD-----------
--------------LLKAIMERRSVRSFQTD--PVPVDMLRRLV-EAGIWAPSGGNAQTW
CFIIVTDGASIRRLKMLSPGLLG--NPPAVMVICQNVAEAERKGA--KL-----GKEV--
-LMLMDSAMAAQNIMLAAYAEGLGTCIVRSFHPEGVQKLLKLPQYIEPQILISVG--FPA
S--VP-KPPK----RN-F--N-IVS------F-----------------Q-------E--
-------------Y------------IG----ND-----------MISS-----------
------------------------------------------------------------
-------------------------------------------IEPK-----AFE-----
--------------------------------------LVCYMVTSACNLLNE---NKLY
GPFRLLDTASRLITLLE-EEG------VRSKRLEEIRERII--AGQY-SVMED-EKVF--
-----ADFLQGLVLALIP----------------------------LMEDGTV-------
-------
>A0A398DRS3||A0A398DZW6
-----------------------------------------------MD-----------
--------------IWTAIKNRRSIRKFTDD--PVEDKVLKNLVLEAGIWSPSGGNAQSW
RFLVITDPKILNKLKLVSPGLLG--TPNSVIVICQDLAYALKKGG--EL-----GVKI--
-LSLMDTAMAAQNIMLAAYAVGLGTCPIASFHPEAVQKITGLPVHIYPQLLISVG--FPG
E--NP-PAPR----RN---PN-VIW------F-----------------N-------S--
-------------Y-----------ADE-----------------MQMN-----------
------------------------------------------------------------
-----------------------------------------ETFKEQ-----IFG-----
--------------------------------------LVGYMLTSACNLVNE---TKSY
GPFRLIDAASRLITILS-ENN------ISSPSLEKIREKIE--QGKY-KVMED-DSQF--
-----SAFLNDLVLYTVSL----IENQN--------------------------------
-------
>A0A6N7M0X0||A0A6N7M0S1
-----------------------------------------------MD-----------
--------------IWTAIKNRRSIRNFTAD--PLEEKELRNLILKAGIWAPSGGNAQNW
RFIVITDQKVLNKLKLVSPGLLG--SPQTIIIICQDLVNALEKGG--EL-----GVKT--
-LSLMDTAMAAQNIMLAAYAVGLGTCPIASFHPEAVQRIMGLPVHIYPQLLISVG--FSK
E--NP-PTPR----RD---PN-IIW------F-----------------N-------S--
-------------Y------------EE-----------------MKNN-----------
------------------------------------------------------------
-----------------------------------------ETFKKQ-----IFG-----
--------------------------------------LVCYMVTSACNLVNE---TKSY
GPFRLIDAASRLITILS-ENQ------ISSSNLEKIQAKIE--QGKY-KVMED-KSQF--
-----SSFLNELVLYITSL----IEDQN--------------------------------
-------
>A0A7V3KMI7||A0A7V3KMN6
-----------------------------------------------MD-----------
--------------VWTAVKTRRSIRSFTPG--GVSEADLKNLVLEAGIWAPSGGNAQTW
RFVILTDLNVLNKIKLVSPGLLG--NPSALIVICQDLSLAFEKGG--EV-----GVST--
-LSLMDTAMAAQKIMLVAHASGLGSCPVASFHPEAVQRILNLPAHIRPQLLITIG--IPK
IHPLP---------RD--------------------------------------------
------------------G-------KLT----------------MEIN-----------
------------------------------------------------------------
-----------------------------------------KTLQTQ-----LFE-----
--------------------------------------LICYMITSACNLMHE---TKNY
GPFRLIDAASRLVDILR-ENK------ISSPQMEIIREKIE--QGKY-KVLEE-ESQF--
-----CSFLNELVLFTIAS----LNDLN--------------------------------
-------
>A0A3B9QPQ8||A0A3B9QP33
-----------------------------------------------ME-----------
--------------VLQAIQGRRSVRRFQAR--PVEREILERLI-EAACWAPSGGNAQTW
HFVVITEPERIRHIKAVSPGLLG--DPPAVIALCQDMEAARRKGG--EL-----GGT---
-LAVMDSAMAAQNILLAAYDAGLGSCVIASFHKGAVGRLLRLPAGMEPVLLVSVG--WPE
Q--MP-SPPP----RR---RD-VVS------F-----------------E-------V--
-------------Y----GG------EG-----------------MEKA-----------
------------------------------------------------------------
------------------------------------------ELERR-----VYE-----
--------------------------------------LVGYMVTSGRNLLDE---TPAY
GPFRLVDATSRLISILE-EAG------LSSPRLARIKEAID--QGKY-SVMSP-SSEF--
-----REFLEGLVLAYVEG----LGEGGDG------------------------------
-------
>A0A7V0JX05||A0A7V0JVU9
-----------------------------------------------ME-----------
--------------LWEAIKGRRSVRSFQDR--PVEREPLKRLV-EAAIWAPSGGNAQTW
HFVVITDPEQLRRIRTVSPGMLG--NPPAAIAVCQDLVAARKKGG--EL-----GAS---
-LAVVDVAMATQNILLAAYDAGLGTCVIASFHKGAVSRILGLPEGMEPVLLVSVG--WPA
R--VP-PPPP----RR---MD-AIS------W-----------------E-------R--
-------------Y----GN------RT-----------------MGTG-----------
------------------------------------------------------------
-------------------------------------------LERK-----IYE-----
--------------------------------------LLGYVVTSARNLLDE---TPLY
GPFRLVDAASRLISVLE-EEG------LAGPRLLELRDRIE--EGKY-KVVDD-PEAF--
-----RNFLDGLVQTVVESM---LQEGGDKPG----------------------------
-------
>A0A7V6CWX9||A0A7V5YHT1
-----------------------------------------------ME-----------
--------------LWEAIKGRRSVRDFLDR--PVTRETIERLL-EAAIWAPSGGNAQTW
RFVAIIDPAEIKKIKIVSPGLLG--DPAAVIAVCQDLVQARAKGG--NL-----GETF--
-LAPIDAAMATQNLLLVACAEGLGACTIASFHRRGVSRLLGLAEGIEPILLVSLG--YPA
Q--LP-TAPA----RR---REGVFA-----------------------------------
-------------F----GAS-----RE-----------------MNEA-----------
------------------------------------------------------------
------------------------------------------RLEQA-----VFE-----
--------------------------------------LVGYMVTSGRNLIDE---TPLY
GPFRLVDAASRLISVLE-EEG------IVSDRLRIMRERID--GDKY-SVMRT-QEEF--
-----KVFLDSLVDVLVDYA--SLKQGGDQPKQT--------------------------
-------
>A0A662EQ23||A0A662ENG0
----------------------------------------------MVE-----------
--------------LWEAIVGRRSVRAFTDK--PIERHTLERLI-AAAIWAPSGGNAQTW
RFVAVTDPNRIRQIKMISPGLLG--DPPALIVACQDMKEAARKGG--KV-----GRDF--
-LSIVDTGMAVQNLLLAAHAEGLGTCVVASFHRGAVKRLLTIPNGMEPLLIVTVG--EPA
E--EP-PAPP----RD-R--N-VLF------F-----------------E-------V--
-------------Y------------DA----GM-----------PDDT-----------
------------------------------------------------------------
----------------------------------------------R-----IYD-----
--------------------------------------LVSYMVVSARNLLDE---TPLY
GPFRLVDAASRLIILLD-EEG------AITPELRELRDKIE--TGKY-SVMQD-QEEF--
-----RAYLDSLITVIVDK----MI---------------------LHQGKGVVGENRHL
NQEESKQ
>A0A0S1X8L1||A0A0S1X8L6
-----------------------------------------------MD-----------
--------------FMEIIKGRRAVRRFEEK--QIPSEDLKKIL-EAGIWAPSGSNIQPW
EFILITEKEMIEKIKLISPGLFG--NPSALVILCINKGRS-KKGG--RL-----GEV---
-TALMDISMAAQNMMLAAYSMGIGSCPIVSFSKSALKELLDIPEYVEPVLILSLG--YPK
S--WP-KPPK----RR-PLEE-VVH------V-----------------E-------R--
-------------F----G-------RH----FEGM-----------ED-----------
------------------------------------------------------------
------------------------------------------ILKDD-----HFK-----
--------------------------------------LLAFLITSARGCVDE---PPLY
GPLRLIDAASRLIDIMK-KEG------KVNEQILRLQESIE--EKMN-LVMYD-EEAF--
-----VEFLDELSQELAKI----IIRK---------------------------------
-------
>A0A8T4FZL5||A0A8T4FYR1
-----------------------------------------------MN-----------
--------------LREIIKGRRAVRDFKDK--EIPKEKLMAIL-EAGIWAPSGSNIQPW
EFILVTEKAMIEKIKLISPGLFG--NPAVIIVLCINRERA-KRGG--KL-----GGI---
-TALMDISMAAQNMMLIAYSMGIGSCPIVSFSKSALKELVDIPEHVEPVLILSLG--YPK
F--WP-KPPK----RR-PLEE-VVH------V-----------------E-------R--
-------------Y----G-------RH----FKGMK--------DTED-----------
------------------------------------------------------------
------------------------------------------ILKDD-----HFK-----
--------------------------------------LLAFLITSARGCVVE---PPLY
GPLRLVDAASRLIEIMR-KEG------RVNEQIIKLQKMIK--ERMD-LVMYD-EEMF--
-----IEFLDELSKELAKM----LKSE---------------------------------
-------
>W0I8D3||W0I4H6
------------------------------------------------------------
---------------MEIIKGRRAVRDFRDK--EIPKEKLMAIL-EAGIWAPSGSNIQPW
EFILVTEKAMIEKIKLISPGLFG--NPTAIVVLCINRERA-KRGG--RL-----GGI---
-TALMDISMAAQNMMLIAYSMGIGSCPIVSFSKSAWKELIGIPEHVEPVLILSLG--YPK
F--WP-KPPK----RR-PLEE-VVH------V-----------------E-------R--
-------------Y----G-------RH----FKGM-----------ED-----------
------------------------------------------------------------
------------------------------------------ILKDD-----HFK-----
--------------------------------------LLAFLITSARGCVDE---PPLY
GPLRLVDAASRLIEIMR-KEG------KVNEQIIKLQKMIK--EKMD-LVMYD-EEMF--
-----IEFLDELSKELAKI----LKSE---------------------------------
-------
>F4HKF9||F4HKF8
-----------------------------------------------ME-----------
--------------IMDVIKGRRAVRKFKDK--QIPLEDLKKIL-EAGIWAPSGSNIQPW
EFILVTEKDMIEKIKLVSPGLFG--NPSALVILCINKERA-KRGG--RL-----GEL---
-MALMDISMAAQNMMLMAYSLGIGSCPVVSFNKTALKELLDIPEHVEPVLMLIFG--YPE
F--WP-KPPK----RR-PLEE-VVH------V-----------------G-------K--
-------------F----G-------RH----FEGMV--------SLED-----------
------------------------------------------------------------
------------------------------------------ILKDD-----HFK-----
--------------------------------------LLAFLITSARGCVDE---PHLY
GPFRLIDAASRLIDIMK-KEG------KVTEEILKLQELIE--ENKN-LVMYD-EEAF--
-----IKFLEDLSKELARI----IKSQ---------------------------------
-------
>A0A101EZR7||A0A101EZV6
-----------------------------------------------ME-----------
--------------FMEIIKGRRSVRRFKDE--KIPREHLLKIL-EAGIWAPSGSNIQPW
EFILVTQEPTIEKIKLISPGLFG--NPAALIICCINKKRA-EKGG--RL-----GEN---
-TALMDVSMAAQNMMLMAYSLGIGSCPIVSFNKTALKELLNIPEDVEPVLIISLG--YPE
F--WP-KPPK----RR-PLEE-VVH------V-----------------E-------E--
-------------Y----G-------KP----LEGMK--------NTES-----------
------------------------------------------------------------
------------------------------------------LLKDE-----HFK-----
--------------------------------------LLSFLITSARGCVNE---PVLY
GPLRLVDAAARLIDIMK-KEG------KVTPEIEELQKLIE--EKKD-LVMYD-EEGF--
-----INFLDELSKRLGEI----IKKVD--------------------------------
-------
>A0A124FF70||A0A117L1F4
-----------------------------------------------ME-----------
--------------FMEIIKGRRSVRRFKDE--KIPREHLLKIL-EAGIWAPSGSNIQPW
EFILVTQEPTIEKIKLISPGLFG--NPAALIICCINKKRA-EKGG--RL-----GEN---
-TALMDVSMAAQNMMLMAYSLGIGSCPIVSFNKTALKELLNIPEDVEPVLIISLG--YPE
F--WP-KPPK----RR-PLEE-VVH------V-----------------E-------E--
-------------Y----G-------KP----LEGMK--------NTES-----------
------------------------------------------------------------
------------------------------------------LLKDE-----HFK-----
--------------------------------------LLSFLITSARGCVNE---PVLY
GPLRLVDAAARLIDIMK-KEG------KVTPEIEELQKLIE--EKKD-LVMYD-EEGF--
-----INFLDELSKRLGEI----IKKVD--------------------------------
-------
>A0A842L2X4||A0A842L2U8
-----------------------------------------------ME-----------
--------------FIEVVKGRRAVRKFKDK--KIPKEHLLKIL-EAGIWAPSGSNIQPW
EFILITQESTIEKIKLISPGLFG--KPAALITCCINKKRV-EKGG--RA-----GEN---
-TALMDVSMAAQNMMLMAYSLGIGSCPIVSFNKTALKELLNIPEDVEPVLVISLG--YPE
F--WP-KPPK----RK-PLEE-VVH------V-----------------E-------E--
-------------Y----G-------KH----LEGMK--------NTES-----------
------------------------------------------------------------
------------------------------------------ILKDD-----HFK-----
--------------------------------------LLAFLITSARGCVDE---PPLY
GPLRLVDAATRLIKVMK-KEG------KATPEILELQKLIE--EKKD-LVMYD-EEEF--
-----INFLDELSKKLAEI----IKKSG--------------------------------
-------
>H3ZQF0||H3ZQF1
-----------------------------------------------ME-----------
--------------VMKAVKGRRAVRKFKDK--KIPKEHLLKIL-EAGIWAPSGSNIQPW
EFILITQEPTIEKIKLISPGLFG--NPTALIICCINKKRA-EKGG--RA-----GEN---
-TALMDVSMAAQNMMLMAYSLGIGSCPIVSFNKIALKELLNIPKDVEPILMISFG--YPE
F--WP-KPPK----RR-PLKE-VVY------V-----------------E-------E--
-------------Y----G-------KH----LE-MK--------STES-----------
------------------------------------------------------------
------------------------------------------ILNDD-----HFK-----
--------------------------------------LLAFLITSARGCVGE---PPLY
GPLRLVDAAARLVEIMK-KEG------KAIPEIIELQKLIE--EKKD-LVMYD-EEEF--
-----IKFLDDLSKKLAEI----IKKQ---------------------------------
-------
>A0A1Z2TNS6||A0A1Z2TNT4
-----------------------------------------------ME-----------
--------------VMEAIKGRRAVRRFQDR--DIPLEDMRKIL-EAGIWAPSGSNVQPW
EFIVVMERDNVEKVKLISPGLFG--NPAALVVLCVNRKLA-ERGG--KL-----GEE---
-SALMDVSMAAQNMMLMAYSLGIGSCPVLSFNKAALRELLNIPEHVEPVLILIFG--YPK
V--WP-KPPR----RK-PLRE-VAH------V-----------------E-------E--
-------------Y----G-------RP----FE-MR--------STDG-----------
------------------------------------------------------------
------------------------------------------LLSDK-----HFQ-----
--------------------------------------LLAFLITSARGCIDE---PKLY
GPLRLLDAASRLIEIME-DEG------KAGEEVLRLRELVE--EAID-VLMYD-QEEF--
-----VRLTDELSRELARI----IRNQKT-------------------------------
-------
>A0A2Z2MZQ6||A0A2Z2N3R8
-----------------------------------------------ME-----------
--------------VMEAIKGRRAVRRFQER--DIPLEDMRKIL-EAGIWAPSGSNVQPW
EFVVVMERDNVEKVKLLSPGLFG--NPAALVVLCVNRKLA-ERGG--KL-----GAE---
-SALMDVSMAAQNMMLMAYSLGIGSCPVLSFNKAALRELLNIPEHVEPVLILIFG--YPK
V--WP-KPPR----RK-PLRE-VVH------V-----------------E-------E--
-------------Y----G-------RP----FE-MR--------STDG-----------
------------------------------------------------------------
------------------------------------------LLSDK-----HFQ-----
--------------------------------------LLAFLITSARGCVDE---PKLY
GPLRLLDAASRLIEIME-DEG------KASGEVLRLRGLVE--EAID-VLMYD-QEEF--
-----VRLTDELSRELARI----IRDQKT-------------------------------
-------
>A0A8J8EAP8||A0A8J8EBP7
-----------------------------------------------ME-----------
--------------VMEAIKGRRAVRRFQDR--DIPLGDMRKIL-EAGIWAPSGSNVQPW
EFVVVMERDNVRKVKLLSPGLFG--NPAALVVLCVNRKLA-EKGG--KL-----GEE---
-SALMDVSMAAQNMMLMAYSLGIGSCPVLSFNKAALRELLNIPGHVEPVLILIFG--YPK
V--WP-KPPR----RK-PLRE-VAH------V-----------------E-------E--
-------------Y----G-------RP----FE-MR--------STDG-----------
------------------------------------------------------------
------------------------------------------LLSDR-----HFQ-----
--------------------------------------LLAFLITSARGCVDE---PKLY
GPLRLLDAASRLIEIMG-EEG------RAGEEVLGLRELVE--EAID-VLMYD-QEEF--
-----VRLTDELSRELARI----IRSQKT-------------------------------
-------
>A0A8J8D1H4||A0A8J8D668
-----------------------------------------------ME-----------
--------------VMEAIEGRRAVRRFQER--EVPLEDLKKIL-EAGIWAPSGSNVQPW
EFIVVRERDNIERVKLVSPGLFG--NPSTVVVLCINTKLA-KRGG--KL-----GEE---
-SALMDISMAAQNMMLAAYSMGIGSCPVLSFNKTALKELLNIPEHVEPVLILIFG--YPR
V--WP-KPPR----RR-PLKE-VVH------V-----------------E-------E--
-------------Y----G-------RP----FE-MK--------STEG-----------
------------------------------------------------------------
------------------------------------------LLSDR-----HFQ-----
--------------------------------------LLAFLITSARGCIDE---PKLY
GPLRLLDAASRLIEIME-EEG------KVSEEILKLKELVE--EAID-VLMYD-SEEF--
-----VKLTDELSRELARI----IKNQKT-------------------------------
-------
>A0A160VV59||A0A160VTT5
-----------------------------------------------ME-----------
--------------IMTIIKGRRAVRKFDDK--QIPLHDLKEIL-EAGIWAPSASNIQPW
EFILVTEKQKIEKIKLVSPGLFG--NPAALVILCINKERA-KKGG--RL-----GEK---
-YALMDIAMAAQNMMLVAYSKGIGSCPVVSFNRVAVKEILSIPEHVDPVLILTLG--YPK
F--WP-KPPK----RR---KE-VMH------L-----------------E-------E--
-------------Y----G-------NV----IE--------------------------
------------------------------------------------------------
------------------------------------------------------------
------------------------------------------------------------
----MLDAAIKTIEIME-KYG------KVPPEILEIKREIE--NKKN-LVMYD-EEEF--
-----MAFLDELSRKIAKL----IK-----------------------------------
-------
>A0A160VV59||A0A2Z2N804
-----------------------------------------------ME-----------
--------------IMTIIKGRRAVRKFDDK--QIPLHDLKEIL-EAGIWAPSASNIQPW
EFILVTEKQKIEKIKLVSPGLFG--NPAALVILCINKERA-KKGG--RL-----GEK---
-YALMDIAMAAQNMMLVAYSKGIGSCPVVSFNRVAVKEILSIPEHVDPVLILTLG--YPK
F--WP-KPPK----RR---KE-VMH------L-----------------E-------E--
-------------Y----G-------NV----IE-MK--------NTET-----------
------------------------------------------------------------
------------------------------------------LLNDD-----HFK-----
--------------------------------------LIVFLITSARGLLGE---PCLY
GPLRLLDAAIKTIEIME-KYG------KVPPEILEIKREIE--NKKN-LVMYD-EEEF--
-----MAFLDELSRKIAKL----IK-----------------------------------
-------
>A0A2R7Y8Z5||A0A2R7Y909
--------------------------------------------MGFED-----------
--------------ILHVIKGRRSIREFIDK--EIPREHLTKIV-EAGVWAPSGSNIQPW
EFIVVDDVKMIEKVKLVSPGLFG--NPKALIVICVNRAKY-ERGG--SQ-----GRL---
-IALMDASMAAQNIMLEAYSLGVGSCPIASFNKLAVKELLKIPEHVEPVLIISLG--YPS
K--WP-DPPK----RR-PLKE-VVH------L-----------------N-------E--
-------------Y----G-------RP----YEGM---------SMED-----------
------------------------------------------------------------
------------------------------------------LMKDE-----HFK-----
--------------------------------------LLTFLIVSARGCVDE---PHLY
GPLRLIDAASKLIDIMS-REG------KAVKELIEVKELID--KNKH-LVMYD-ESEF--
-----VRFLDDLVVRIAKL----IKST---------------------------------
-------
>A0A7C2ZA38||A0A7C2VBZ5
-----------------------------------------------ME-----------
--------E-----LMNIIKGRRATRIYENR--EIPREDVKKIL-EAGIWAPSGSNLQSW
EFVVILKNELIEKIKMISPGLFG--NPAMLIIGCINTERA-KKGG--KI-----GYP---
-MAMMDVSMAFQNMMLMAYSLGIGSCPILSFNKDALRELLDIPEHIDPILMVTFG--YPS
F--WP-NPPK----RR-SMEE-VMH------L-----------------D-------K--
-------------F----G-------RP----FEEMT--------SLED-----------
------------------------------------------------------------
------------------------------------------LLKSD-----QFK-----
--------------------------------------LLSFLITSARGCVDE---PALY
GPLRLVDAAARLIRIWE-KED------EVPAEIVRLRVLIE--EKEY-SVMYN-EEEF--
-----ISFLNELSKEIAKL----IKE----------------------------------
-------
>A0A7C5UX03||A0A7C5XH95
---------------------------------------------MYED-----------
--------------IFKVVMGRRCIRSFKDA--DISNEYIDKIL-EAGIWAPSAGNIQPW
EFIVVRNKDMIEKIKMVSPGLFG--DPNTVIVICINLERA-RKGG--KA-----GER---
-MALMDVSMAAQNMMLMAYSLGIGSCPIVSFSKIGIKELLEIPDTIEPVLLITLG--YPD
Q--WP-KPPE----RR-PLSE-VVH------Y-----------------E-------K--
-------------Y----G-------KH----C--MK--------NMES-----------
------------------------------------------------------------
------------------------------------------IVKDP-----HFK-----
--------------------------------------LLSFLITSARGCVEE---PLLY
GTLRLIDAASRLIDIMK-KEN------KATEELLKLQKMIE--ENKS-LVMYD-EKAY--
-----IEFLDRLVKELTKI----IKTAGNV------------------------------
-------
>A0A7J3QF93||A0A7J3QG40
---------------------------------------------MSED-----------
--------------IFKVIMGRRCIRSFKDM--DISNEYIVKIL-EAGIWAPSAGNIQPW
EFIVVRNKDMIEKIKLVSPGLFG--DPNTVIVICINLERA-RKGG--KA-----GER---
-MALMDISMAAQNMMLMAYSLGIGSCPIVSFSKIGIKELLEIPDTIEPVLLITLG--YPN
Q--WP-KAPE----RR-PLNE-VVH------Y-----------------E-------K--
-------------Y----G-------KH----C--MK--------SMES-----------
------------------------------------------------------------
------------------------------------------IVKDP-----HFK-----
--------------------------------------LLSFLITSARGCVDE---PPLY
GTLRLIDAASRLIDIMK-EEN------KAVEELIKLQKMIE--ENKS-LVMYD-EKAY--
-----IEFLDRLVKELAKI----IKTAGNI------------------------------
-------
>A0A7J3JPH9||A0A7J3JQ43
--------------------------------------------MSSDD-----------
--------------ILEIIKGRRCVRRFRDGREDIPDEYIRKIL-EAGIWAPSAGNIQPW
EFVVVRDRDKIDKIKLVSPGLFG--DPSAIIVVCINLERA-RKGG--KG-----GEV---
-MAIMDVSMATQNMMLMAYSLGIGSCPIASFSKTAVKELLDIPDHIEPVLLITLG--YVD
A--WP-NPPK----RR-SLEE-VVH------Y-----------------E-------G--
-------------Y---------------------MK--------GTEG-----------
------------------------------------------------------------
------------------------------------------ITRDP-----HFK-----
--------------------------------------LLSFLITSARGCVDE---PSLY
GTLRLIDAAARLIDIMK-EEG------KATEELLNLKKTIE--ENIA-LVMYD-EKAY--
-----IEFLDRLVRDLAKI----IKKAS--------------------------------
-------
>A0A7C3LTG8||A0A7C3LQF0
------------------------------------------------M-----------
--------------VLDVIKGRRSVRSFKPD--LIPEEYLRLIL-EAGLWAPSGGNAQPW
EFVLVRERSLIDKIKLFSPGLFG--DSYALIVLCVNKNRI-KRRD--ES-----GEQ---
-IALMDVAMAAQNIMLEAYYLGIGSCPIASFNKTAIKELLDIPDHVDPVLMVSLG--YPE
R--WP-EPPK----RR-PLEE-VVH------Y-----------------G-------K--
-------------Y---------------------MTG-------STKE-----------
------------------------------------------------------------
------------------------------------------LIKDE-----HFK-----
--------------------------------------LLAFLITSARGCVEE---PHLY
GSLRLVDAASKLIDIMR-SEG------KTSEELEKLQALIE--EGKH-LLMHS-EEDF--
-----IKFLDELVKELVRI----VKKS---------------------------------
-------
>A0A7J3YPJ1||A0A7C4QQM0
------------------------------------------------M-----------
--------------VLDVIKGRRSVRSFKPD--PIPEEYLRLIL-EAGLWAPSGGNAQPW
EFVLVRERSLIDKIKLFSPGLFG--NPYALIVLCVNRNRI-KRRD--ES-----GKQ---
-IALMDVAMAAQNIMLEAYYLGIGSCPIASFNKTAVKELLDIPDHVDPVLMVSLG--YPE
G--WP-EPPK----RR-PLEE-VVH------Y-----------------E-------K--
-------------Y---------------------MTR-------STEE-----------
------------------------------------------------------------
------------------------------------------LIKDE-----HFK-----
--------------------------------------LLAFLITSARGCVEE---PHLY
GSLRLVDAASKLIDIMR-SEG------KTSEELEKLQALIE--EGKH-LLMHS-EEDF--
-----IKFLDELVKELVRI----VKKS---------------------------------
-------
>A0A7C4WQ23||A0A7C4WH23
--------------------------------------------MEPKE-----------
--------------LLSIIKGRRSVRRFLEK--KIPDEHLRLIM-EAGIWAPSGGNIQPW
QFVLVREPTLIKKIKLVSPGLFG--NPDALVVACVDKNRY-ERAG--KI-----GYT---
-LSLMDVSMAAQNMMLMAYGLGIGSCPIASFNKLAVREILELPDNFEPILMISLG--YPE
E--WP-QPPE----RR-PLSE-VVY------V-----------------D-------G--
-------------Y----G-------KY----YRGM---------VTES-----------
------------------------------------------------------------
------------------------------------------IIEDE-----HFK-----
--------------------------------------LLTFLIVSARGCVDE---PPLY
GPLRLIDAAEKLIELMD-KMG------KADERLKEIMKTIH--ERKF-SVVRD-EKEF--
-----INLLDELVLKVSKI----IKEAQSTK-----------------------------
-------
>A0A7J2YKW8||A0A7J3DQH7
--------------------------------------------MEPRE-----------
--------------ILNIIKGRRSVRSFLDK--KIPDEHLKLIM-EAGIWAPSGSNIQPW
QFVVVRDPELIKKIKLVSPGLFG--NPDALVVACVDRKRY-ERAG--KL-----GYT---
-LSLMDVSMAAQNMMLMAYSLGIGSCPIASFNKLAVREILELPDNFEPVLMISLG--YPE
K--WP-NPPE----RR-PLSE-VVY------V-----------------D-------G--
-------------Y----G-------KH----YRGM---------VTES-----------
------------------------------------------------------------
------------------------------------------IIEDE-----HFK-----
--------------------------------------LLTFLIVSARGCVEE---PPIY
GPLRLIDAAERLIALMD-NMG------KADERLREIMKTIH--EGKF-SVMKD-EAEF--
-----IKLLDDLVLKISRI----IKEAQPTK-----------------------------
-------
>A0A2R7Y613||A0A2R7Y655
-----------------------------------------------MD-----------
--------------VLEIIKGRRSVRSFSDK--AIPKESLYAIL-EAGIWAPSGSNIQPW
EFILVDDPGLIKKVKLVSPGLYG--LPKALIVLCFNKKRS-EKAG--RI-----GPS---
-LAVMDISMAAQNMMLMAYSLGIGSCPIASFNKIALKELLSIPEEVEPVLMVSLG--YPS
R--WP-EPPH----RR-PIEE-VVH------L-----------------N-------V--
-------------Y----G-------QN----LRRM---------SMAK-----------
------------------------------------------------------------
------------------------------------------ISEDE-----HFQ-----
--------------------------------------LLAFLLTSARGCVDE---PAIY
GPLRLIDAAERLINIIE-GKH----Q-RKVVELEEIRELIQ--KARD-YVVTN-EEEF--
-----IKALDQLTLKISRI----IKRDVITFGPT--------NSQYTKNGK---------
-------
>A0A7C4CJZ9||A0A7C4CIS5
-----------------------------------------------MD-----------
--------------LMNIIKGRRSVRSFLDK--EVSREHLITIL-EAGIWAPSGSNIQPW
EFILIDDATLIKKIKLLSPGLYG--FPKALVILCVNKKKS-EKAG--RQ-----GES---
-LAVMDISMAAQNMMLMAYSLGLGSCPIASFNKLGLKHLLNISEEVDPVLMISLG--YPS
E--WP-SPPA----RR-PLEE-VVH------L-----------------N-------G--
-------------Y----G-------KH----PGRM---------ATEN-----------
------------------------------------------------------------
------------------------------------------ILEDE-----NFQ-----
--------------------------------------LLAFLLASARGCLDE---PPIY
GSLRLIDAAEKTINIII-RKF------GEIQELSEIRKKIE--KARS-LVLAD-EEEF--
-----SKTLDEIMIDISKM----IQKA---------------------------------
-------
>A0A7C4M8I2||A0A7J3A417
-----------------------------------------------MD-----------
--------------LLSIIKGRRSIRSFQDK--EIPEDHLLAIL-EAGIWAPSGSNIQPW
EFILVNDSTLIKKIKLLSPGLYG--VPKALIILCMNKKRT-EKAG--RL-----GPS---
-LAVMDISMAAQNMMLMAYSLGIGSCPIVSFNKSGLRELLEIPEEVDPVLMISLG--YPD
E--WP-RAPE----KR-PLEE-VVH------V-----------------N-------A--
-------------Y----G-------KN----LRRM---------HMEK-----------
------------------------------------------------------------
------------------------------------------ILEDK-----HFQ-----
--------------------------------------LLAFLLTSARGCIDE---PPIY
GPLRLIDAAEKLISILM-EKY----R-GESTELKEIRNKIE--KARN-LVLTN-EEEF--
-----IKTLDDLVVSLSKI----IKKT---------------------------------
-------
>A0A7J3X0J2||A0A7J3X0P2
-----------------------------------------------MD-----------
--------------LASIIKGRRSIRSFQDK--EIPEEHLLAIL-EAGIWAPSGSNIQPW
EFILINDPTLIKKIKLLSPGLYG--MPKILIILCMNKKRS-KIAG--RQ-----GPS---
-LAIMDISMAAQNMMLMAYSLGIGSCPIASFNKSGLKELLDISEEVEPVLMISLG--YPT
E--WP-HPPE----RR-PLEE-VVH------V-----------------N-------V--
-------------Y----G-------KH----LRRM---------STEN-----------
------------------------------------------------------------
------------------------------------------ILEDE-----HFQ-----
--------------------------------------LLAFLLTSARGCIDE---PPIY
GPLRLIDAADKLISIIV-KKY----S-RELIELQEIRKKIE--KARN-LVLTN-EEEF--
-----TKTLDELVRSLSKI----IKKA---------------------------------
-------
>A0A7C4GG08||A0A7C4CIZ9
-----------------------------------------------ME-----------
-LP-DRA-----ATVFEVIKGRRSIRDFDAE--EIPDDHLRIIL-EAGIWAPSGSNMQPW
EFILIKDKELLEKIKLFSPGLLG--RPVAMVIICINRKIS-ERAG--KL-----GDL---
-MPIMDISMAAENMMLMAYALGIGSCPVVSFNKAALRELLNIPSHVDPMLIVTLG--YPK
E--IP-KPPR----RR-PLEE-VVH------V-----------------D-------G--
-------------F-------------------------------MTDS-----------
------------------------------------------------------------
---------------------------------------SRKLIEDP-----HFK-----
--------------------------------------LLSFLISSARGCVDE---PELY
GSLRLIDAASRLIDIMK-EEG------LADEDLLRLRDLIR--EKMD-LIMYD-EAGF--
-----IEFLERASLELAKI----VKRAEK-------------------------------
-------
>A0A7J2WP38||A0A7J2WP53
-----------------------------------------------MD-----------
-LP-DRA-----ATVFEVIKGRRSIRDFDAK--EIPDEHLRIIL-EAGIWAPSGSNMQPW
EFILIKDRELLERIKLFSPGLFG--KPVAMVIICINRKIS-ERAG--KL-----GDL---
-MPVMDISMAAENMMLMAYALGIGSCPVVSFNKAALRELLNIPSHIDPMLIVTLG--YPK
E--MP-KPPR----RR-PLEE-VVH------V-----------------D-------G--
-------------F-------------------------------MTDS-----------
------------------------------------------------------------
---------------------------------------SRKLIEDP-----HFK-----
--------------------------------------LLSFLISSARGCVDE---PELY
GSLRLIDAASRLIDVME-EEG------LVNEDLLKLRDLIR--EKMD-LIMYD-ETGF--
-----IEFLERASLELAKI----VKRVEK-------------------------------
-------
>A0A7C5X0G9||A0A7C5WZQ5
-------------------------MATN------------------KS-----------
--------------VFEIIKSRRSIRKYVEK--RIPDEALKRIL-EAAIWAPSGSNEQAW
YFVVVRDKKKIEKIKAITPGMMADENPDVIIVACSDKKRAYEVAA--EL-----GRDI--
-MSPLDVAMAVQNMMLTAWELDIGSCPKCSIDKKALQILLKLPEYIEPEFVVTLG--YPA
K--IP-PPPP----RR-SLEE-VVK------Y-----------------D-------M--
---------------------------------------------ISDE-----------
------------------------------------------------------------
------------------------------------------EFKYE-----IVK-----
--------------------------------------LIAYMITSAKGLVIE---PKLY
GPLRLIDSVSRLIKILD-DRK------LVTQDLLELKKKID--SRKI-ILMSS-KEKF--
-----IELLDELVADVTKI----LEKY---------------------------------
-------
>A0A7J3C6L5||A0A7J3C6N1
-----------------------------------------------MKPEANQ------
----------QFTDLKTLVKSRRAVREFSDL--PISDSDIKDII-EMAIWAPSASNMNAR
VFVVVRDKDRIRKIRAFSPGMFS--EPKCIIVLCTDRQKAFEVGG--EL-----GRDR--
-ASLMDIAVSAQNILLSAWSKGIGTCPLASFNAPAIARILGLPDHIYPDLIITMG--YPA
S--KP-ETPE----RP-NIED-VMY------Y-----------------E-------Q--
-------------Y----GR------KEV----------------MNNM-----------
------------------------------------------------------------
---------------------------------------DEKKFKDE-----LVL-----
--------------------------------------LLSYLITSARGCMDE---PKSY
GPFRLIDSASRLIALMR-KYG------ISDEALDSIAKEID--QDKF-STMTD-SKRF--
-----LRMLDDVVLKSLDV----VNTVIS-------------------------------
-------
>A0A7V5YI42||A0A662ER06
-----------------------------------------------MQ-----------
----------STTTVEEAIRNRRSVRRYQAD--SIPLDRLTRLV-ELGVWAPSGGNAQTW
RFVIVTRPEIIRALHAVAPGMLS--IPPAVIAICQDKKLAFQRGG--KL-----GQEC--
-TSVMDAAMAAQNIMLAAFAHGLGTCPILSFHSEAVARILGLPEGIEAELLIAIG--KPA
E--QP-VPPT----RT--VGD-VLF------I-----------------N-------Q--
-------------Y----GDTN---GKQR----------------MGNN-----------
------------------------------------------------------------
--------------------------------------------DESR----ILE-----
--------------------------------------LISYMLVSARNLVNE---TPEY
GPLRLLEACDRLIEVFG-ETG------IGSEPLVVLKKSLD--EAKT-LLMVD-KEAF--
-----VRALDDLVRSVTSN----LFTSSGNGFPEPNP-----------------------
-------
>A0A662VE79||A0A662VGJ7
-----------------------------------------------MD-----------
--------------LFEAIYGRRSIRLFKGD--EVNDEKIIKIL-DAGRWAPSGGNIQPW
RYIVVKDKNIIKLIKMFSPGMFS--EPPVLIVICSDKKEAFERGG--VL-----GRDY--
-LSIVDCAMAAQNMMLAAYALGLGTCVIKSFNSKAIREILEIPNHVEPELIIALG--YPA
E--KP-TPPP----RK-PLSD-ITF------L-----------------N-------R--
-------------Y----Q-------KR----WEKVAKMQS-SELRTR------------
------------------------------------------------------------
----------------------------------------------------ILE-----
--------------------------------------YIAYLAASARNSIEE---PHIY
GSFRLIDAISRLINLLK-YIP----SVKEDSFLEELKKFID--AKKY-VMMFN-TQEY--
-----LAFLDEVVLKVVRE----LKKQTK-------------------------------
-------
>A0A7C4HGV9||A0A7C4HGJ3
-----------------------------------------------ME-----------
--------------VFEAIKGRRSIRRYKRE--KISREIIARLL-DAARWAPSGGNIQPW
LFIVIDDPKLLGAVRKVSPGLFG--EPPLAILVCSNRERAYRMGG--TL-----GRDY--
-LTICDCAMAVQNMLLAAHALGLGSCVIKSFSHTAIRELLDIPEGVEPELLVAIG--YPD
E--AP-KPLP----KI-PLKE-IVY------L-----------------N-------G--
-------------Y----G-------KE----FPGLEEWKM-SEAKPSG-----------
------------------------------------------------------------
--------------------------------------------DDY-----LFE-----
--------------------------------------IAVFLATSALNCMDE---PHLY
GPFRLLDALSKIVDLPK-YAP----CLKEDPFLQRIKAIVD--EKKF-LIMYN-VEEF--
-----RRAIDEVVKMLAKE----LKRRYLETSDKEK------------------------
-------
>A0A8T4Y716||A0A8T4Y6U6
-----------------------------------------------MD-----------
--------------VFEAIKGRRSVRKYKTE--PVDREIVKKLL-DAARWAPSGGNIQPW
LFIVIDDPKVLDVIRKISPGYFG--EAPLAILVCSNKERAYKVGG--AL-----GRDY--
-LTVADCAMAVQNMLLAAYALGLGTCVVKSFSHTAIKEVLAIPEGIEPELLVIVG--HPN
Q--TS-RPPP----RI-PMNE-IVH------L-----------------N-------K--
-------------Y----G-------EK----FPGLEGM---SN-KSDG-----------
------------------------------------------------------------
--------------------------------------------NDY-----LFE-----
--------------------------------------IAVFLATSARNCIDE---PPLY
GPFRLLDALSKIADLPK-YAP----CLKDDPFLQEIKAFAD--EKKF-LVMYG-AEEF--
-----KKALDEIVEMFAKE----LKKRYLEKQKETG------------------------
-------
>A0A8T5APJ0||A0A8T5AMM6
-----------------------------------------------MD-----------
--------------VFEAIKGRRSVRKYKSK--KVDRELIKKLL-EAARWAPSGGNIQPW
VFIVIEDPKLLDLVRKVSPGYFG--EAPLAILVCSNRERSYKVGG--PL-----ARDY--
-LTICDCAMAVQNMLLAAYALGLGTCVVKSFSHPAIKELLAIPEGIEPELLVIVG--YPD
Q--TP-KPPP----KL-PLKE-IVH------L-----------------N-------G--
-------------Y----G-------KK----FSDLEEM---DNPQISG-----------
------------------------------------------------------------
--------------------------------------------NDY-----LFE-----
--------------------------------------IAVFLATSALNCMDE---PHLY
GPFRLLDALSKIADLPK-YAP----CLKEDPFLQKIKAIVD--EKKF-LVMYN-VEEF--
-----RKALNEIVKMFAEE----LKKRYLK------------------------------
-------
>A0A523BEX0
-----------------------------------------------MD-----------
--------------VLEAIKARRSVRSYKED--PVPEDLVEKLL-DAARWAPTGGNIQPW
RFIVVRERTLLDLLKKVSPGYLG--DAPLAIVICSDKEHSYRVGG--QL-----AKDY--
-LTIADCSMAAANITLAAHALGLGTCVVKSFSHSAVKELLNIPRGVEPELIVVVG--YPA
S--IP-EPPP----RE-PLER-IVY------L-----------------N-------R--
-------------Y----G-------EN----FKKGDQENT-GKVEETG-----------
------------------------------------------------------------
--------------------------------------------NDY-----LFE-----
--------------------------------------LALFLATSAQGCLNE---PPLY
GPFRLLDALSRLIDLPK-YGG----ELTKDPFLRDLKNFVD--SKKF-LVMHD-VEGF--
-----KRAIDEVVMMLTTE----AKKRYLISKXLTREDXGQEMKNPSQENKYGVQNE-HP
SKRFS--
>A0A832CCZ7
M--------------------NCAHNILGG---------------SGMD-----------
--------------VLEAIKARRSVRSYKEK--PVPDDLVEKML-DAARWAPTGGNIQPW
RFIVVKDRTLLDLLKKVSPGYLG--NAPLAIVICSDKEHSYKVGG--QL-----AKDY--
-LTIADCSMAAASITLAAHALGLGTCVVKSFSHIAVKELLNIPKGVEPELIVVVG--YPA
N--IP-KPPP----RE-PLDR-IVY------L-----------------N-------R--
-------------Y----G-------EN----FEKRDGENM-GRVEKTG-----------
------------------------------------------------------------
--------------------------------------------DDY-----LFE-----
--------------------------------------LALFLATSAQGCLNE---PPLY
GPFRLLDALSRLIDLQE-YGG----GLTQDPFLRDLKNFVD--SKKF-LVMYD-VEGF--
-----KRAIDEVVMRLTTE----AKKRYLISKGATRECCGQGMKNPSQENKYGVQNE-HA
SNIFS--
>A0A842LX56
-----------------------------------------------MD-----------
--------------VLEAIKARRSVRSYKED--PVPDDLIEKIL-DAGRWAPTGGNIQPW
RFIVVKDRTLLDLLKKVSPGYLG--DAPLAIVICSDKGYSYKVGG--QL-----ARDY--
-LTIADCSMAATNITLAAHALGLGTCVVKSFSHNAVKELLNIPEGVEPELIVVVG--YPA
N--IP-KPPR----RE-PLER-IVY------L-----------------N-------R--
-------------Y----G-------ES----FKKGDGENM-GKVEETV-----------
------------------------------------------------------------
--------------------------------------------NDY-----LFE-----
--------------------------------------LALFLATSAQGCLNE---PPLY
GPFRLLDALSRLIDLPD-YGG----GLTKDPFLKELKNFVD--SKKF-LVMYD-VEGF--
-----KSAIDEVVMRLTTE----AKRRYLISRGTTREDCGQGMKNPSQENKCGVQNE-HT
PNRSS--
>A0A832K9G0||A0A832KBD7
--------------------------MEGL---------------ASLD-----------
--------------FFEVLRSRRSIRKFKPD--AIPGELVERLL-EAGRSAPTAGNIQPW
RFIVVDDPSTLGMIRKVSPGYFG--GAPLAIIVCSDRDRSHELGG--VI-----ARDY--
-LSIVDCAMAAGYILLAAQALGLGGCCIRSFSAPALKEILEIPGGVEPELMLAIG--WPD
E--QP-VKPP----KL-ELDE-ITY------H-----------------N-------V--
-------------Y----G-------EK----WR--NSFEM-SN-SAEG-----------
------------------------------------------------------------
--------------------------------------------EER-----LFE-----
--------------------------------------LASFLAVSARGCVDE---PHLY
GPLRLIDALSRLVELSK-HIP----CVGSDPFLEEVRDRIE--NNKA-LIMHD-KEKF--
-----ISFLDSLVLEFSRE----IKRRAKS--------------RP--------------
-------
>A0A8T5AKK6||A0A8T5AKE9
-----------------------------------------------MD-----------
--------------LFQVLASRRSVRRFKPD--PVPEGLVEKLL-NAGVCAPTAGNIQPW
RFIVVDDPSTLEMIRKVSPGYFG--GAPLAIIVCSDRGRSYELGG--IV-----ARDY--
-LSIVDCAIAAGYILLAAQALGLGGCCIKSFSTPAVKEILEIPGGVEPELMLAIG--WPD
E--QP-MRPP----KL-GLEE-ITY------R-----------------N-------V--
-------------Y----G-------ER----WRGMEGLGL-GG-STEG-----------
------------------------------------------------------------
--------------------------------------------EEY-----LFE-----
--------------------------------------LASFLAVSARGCVDE---PHLY
GPLRLIDGLSRLVELSR-RLP----CISADPFLEKIRDQIE--ENKA-LIMYD-KEKF--
-----IGFLDHLILEFAKE----IKRRAK---------------RPDSNPK---------
-------
>A0A8T6SG37||A0A8T6SHG0
-----------------------------------------------MD-----------
--------------LYELIKRRRSIRTFKSK--PVSAEVIKKML-KAALWAPSGSNIHPL
RFIIVRDQNVLEMLKSFSPGWLG--DSPVGIVICIDQDEALTKGG--KL-----GKEI--
-MSLLDVGFAAQNILLIAHSMGLGACPIRGFSIEGITEILELPDRLKPELIISLG--YPL
E--IP-DPPP----RP-ALQE-ITF------L-----------------N-------T--
-------------Y----G-------NKV--SFVKGREDEM-NEKETDG-----------
------------------------------------------------------------
------------------------------------------SVQEF-----LFK-----
--------------------------------------IISFLASSAQGCITE---PKLY
GPFRLIDAISKLCDFPK-YSK----EMEDDSFLQHIKEEID--EHKY-LVLKE-EEAF--
-----KDFIKKLVNTLARE----YKKRKTQNA----------------------------
-------
>A0A8T6WB79||A0A8T6WBX5
-----------------------------------------------MD-----------
--------------LYELIKRRRSIRTFKSK--PVSAEVIKKML-KAALWAPSGSNIHPL
RFIIVRDQNVLEMLKSFSPGWLG--DSPVGIVICIDQDEALTKGG--KL-----GKEI--
-MSLLDVGFAAQNILLIAHSMGLGACPIRGFSIEGITEILELPDRLKPELIISLG--YPL
E--IP-DPPP----RP-ALQE-ITF------L-----------------N-------T--
-------------Y----G-------NKV--SFVKGREDEM-NEKETDG-----------
------------------------------------------------------------
------------------------------------------SVQEF-----LFK-----
--------------------------------------IISFLASSAQGCITE---PKLY
GPFRLIDAISKLCDFPK-YSK----EMEDDSFLQHIKEEID--EHKY-LVLKE-EEAF--
-----KDFIKKLVNTLARE----YKKRKTQNA----------------------------
-------
>A0A497N369
-------------------------MREG------------------LK-----------
--------------VSEAILKRRSVRKFKAD--PVPAELLEKIL-EAGRWAPSAGNLQPW
IFVAVVNRKSLSLLRRFSPGYLG--ESPAAIVICSNRKLARERGG--KL-----AEEY--
-LVVADCAMAAENMMLMAVELGLASCIIKSFAPEPVKKLLKLPEGVEPELILALG--YPA
E--SP-QPPP----KR-ELSE-IAF------L-----------------E-------A--
-------------Y----G-------RP----WS-VEEAEA-EAGKSPG-----------
------------------------------------------------------------
------------------------------------------E-ADP-----WLS-----
--------------------------------------LMAYLVSSALGCLDE---PQAY
GSFRLLDALSRLLEILE-TVK----P-EDKGFLEALRREIE--EKKY-MVLSD-PAGY--
-----RRFLVELAGRLVER----FEGGG--------------------------------
-------
>A0A842XJG6||A0A842XBN2
----------------------------M------------------ES-----------
--------------LLELIRGRRSIRKFTPQ--EVPIQEIEELL-EAARWAPSGGNAQPW
QFVIVTERETVEALKMVSPGLFG--EPPAIIVMCFNKDRIQ-------------STSE--
-LHYVDLGAALQNLLLMAYAKGLGCCPIASFDAEAVAELLSLPSQIQPVLLVILG--YPD
E--DP-SPPP----RL-PLNK-LIV-----------------------------------
--------------------------ERI----------ML-REGEKSG-----------
------------------------------------------------------------
--------------------------------------------DEY-----LFE-----
--------------------------------------IGAFLISSAKGCLWE---PKLY
GPLRLLTAFSKIALLPD-YVP----CLKRDEFLLNLREEIE--EKIIPLVVSD-PEKF--
-----EQLIKDLGMKLAKE----IKKRKIK------------------------------
-------
>A0A846Q0K8||A0A846Q5T6
-------------------------MIEH------------------EL-----------
--------------LVKAIKERRSVRRYKTD--AVAMEKLQMLV-EAARWAPSAGNSQPW
RFLLITDKGMLNKIKMVCPGWLK--EAPALVIMCIDCKR----------------DTD--
-WSYFDVGAAMQNVLLYAHSLGLGCCPIGSFVVPALIDLLELPDHLEPVLLITVG--YPD
E--EL-LPPP----RL-SLDE-LIF-----------------------------------
--------------------------KRI---------GKM-R--EKTA-----------
------------------------------------------------------------
--------------------------------------------NEY-----LFE-----
--------------------------------------IVSFLITSAERCVGP---ERAY
GACRLIQTLYMLSFLPD-YVQ----ELEENELLMKVRAHID----------GD-LQNFWR
EP-QLKQFTKELCMELSKE----LKKRET-------------------------------
-------
>A0A101WHH0||A0A101WGL8
-----------------------------------------------MT-----------
--------------FDELIVTRRSVRQYNGE--KVEKEKLEALV-NAAIWAPTASNLQLW
HFVVIQEEKKLEKIKLFSPGMPK--TAHCVIAICVDLSDAEARGG--AF-----ARR---
-NAPVDIAFAAQNILLKAHELGLGACVVKSYNEKSVGQILGLSSEVAALMLITVG--YYE
N--PP-KAPT----RK-SLSE-VIH------Y-----------------E-------G--
-------------W----E-------SE----AKANE--------MN-------------
------------------------------------------------------------
--------------------------------------------RDD-----QDR-----
--------------------------------------IFSYLITSAKGCIDE---PPLY
GPLRLLDAYSILLGMQK-RED-------TDEFYFELGKQIE--SFKN-KCMGD-EKQF--
-----IEGLDQALESLTNY----IIYK---------------------------------
-------
>A0A970Q2J3||A0A970Q5E2
-----------------------------------------------MA-----------
--------------FDELVVSRRSVRQYNEK--NVERDKIEVLV-NAAMWAPTAGNLQPL
HFVVVRDKGVLEKVKLFSPGMPK--TAPCVIAICADLEEAKLKGG--EF-----AKK---
-IAPVDSAFAAQNILLKAHHLRLGTCVVKSYNEKSIARILGLPGEMAVLMLIAVG--YYD
K--RP-KAPV----RK-SLSE-VLH------Y-----------------E-------N--
-------------W----E-------GG----LKQDE--------MN-------------
------------------------------------------------------------
--------------------------------------------KKD-----QAR-----
--------------------------------------IFTFLLTSARGCVDE---PPLY
GPLRLLEVYSLLLEMLK-PEE-------TDGFYYKLNEKIE--ELKD-KCMED-EVQF--
-----VDGLDRVLEELTDH----VMDM---------------------------------
-------
>A0A971W0T7||A0A971W0P7
-----------------------------------------------MT-----------
--------------FDEMVVSRRSVRQYNDR--EVEKDKIEAMI-HAAIWAPNAGNFQVL
RFVAARDKGTLEKMKMFSPGMPR--TAPCVIAICADLGEAEKRGG--EF-----AKK---
-IVPFDAAFAAQNMLLKAHHLGLGTCVVKSYNEKSINRILKLPGEVTVLLLVTVG--YYD
T--VP-EAPE----RK-NLSE-VLH------Y-----------------E-------S--
-------------W----E-------SE----MRRDEQ------GMN-------------
------------------------------------------------------------
--------------------------------------------RDD-----QAR-----
--------------------------------------MFTFLVTSARGCVDE---PPIY
GPLRLLEAYSMLLDMQE-PGE-------TDEFYYRLNEKIE--VLKD-MCMID-EGRF--
-----IDGLDRVIKELTDH----ILGGE--------------------------------
-------
>A0A0J1G697||A0A0J1J249
-----------------------------------------------MT-----------
------------DDLLTLMKSRRSCRHFLDK--AVPCKLLETLI-EAGRFAPSASNVQAW
KFCLITDPDLVRKVDLFSPGLSG--KPPVILAICSDREYAGKRGG--VA-----ASEI--
-LATIDASMAAENIMLEAVSLGLGTCAIKSFNNAAVRKLLKLPPQIEIELLLSIG--YPD
A--DP-HIPL----RK-PLEE-ILF------Y-----------------N-------E--
-------------W------------KET-----------C-INEMNEQ-----------
------------------------------------------------------------
------------------------------------------INKDR-----CFE-----
--------------------------------------LLVYLVSSAAGLKKE---PHIY
GSLRLIEASRQLGQILA-DADD-----TKSAAFTELIDTIE--NSKN-KCMTD-QDAF--
-----YQMLEEASLKLVDC----C------------------------------------
-------
>A0A4U8Q0L7||A0A4U8Q2V2
-----------------------------------------------MT-----------
------------DDLLTLMKSRRSCRHFLDK--AVPCKLLETLI-EAGRFAPSASNVQAW
KFCLITDPDLVRKVDLFSPGLSG--KPPVILAICSDREYAGKRGG--VA-----ASEI--
-LATIDASMAAENIMLEAVSLGLGTCAIKSFNNAAVRKLLKLPPQIEIELLLSIG--YPD
A--DP-HISL----RK-PLEE-ILF------Y-----------------N-------K--
-------------W------------KET-----------C-INEMNEQ-----------
------------------------------------------------------------
------------------------------------------INKDR-----CFE-----
--------------------------------------LLVYLVSSAAGLKKE---PHIY
GSLRLIEASRQLGQILA-DADD-----TKSAAFTELIDTIE--NSKN-KCMTD-QDAF--
-----YQMLEEASLKLVDC----C------------------------------------
-------
>A0A369LHY7||A0A369LG44
-----------------------------------------------ME-----------
--------------TLQAIQQRRSVRAFTDE--PVETSVLEELV-EAGAWAPSGSNVQAW
KFGIVTDPQLVRKIDLFSPGMSG--NPPALIVACSDRAYAQKRGG--AK-----SANE--
-FATLDCAYASQNIMLAAADRGLGTCAIKSYNDTALRRILNLPDSIVIELVITVG--HPA
H--EP-KAPA----RK-PLAE-IAF------Y-----------------N-------T--
-------------W----N-------MN-----------------T--------------
------------------------------------------------------------
---------------------------------------------ND-----AME-----
--------------------------------------LLVYMVTSAAGLQGE---PEAY
GPLRLIEASKRLALMLA-EE-----DADRAAALQELAELID--ARKN-DCMTD-EDSF--
-----YAMLNDAAAKLVEC----V------------------------------------
-------
>A0A3N0B8I1||A0A3N0B7Z4
-----------------------------------------------ME-----------
--------------TLQAIQQRRSVRAFTDE--PVEISVLEELV-EAGTWAPSGSNVQAW
KFGIVTDPQLVRKIDLFSPGMSG--NPPALIIVCSDRAYAQKKGG--AK-----GADE--
-FATLDCAYASQNIMLAAADRGLGTCAIKSYNDAALRRILNLPDNLVIELVIAIG--HPA
N--EP-KAPA----RK-SLAE-IAF------Y-----------------N-------T--
-------------W----N-----------------------------------------
------------------------------------------------------------
-----------------------------------------------------ME-----
--------------------------------------LLVYMVTSAAGLQGE---PEAY
GPLRLIEASKRLALMLA-EE-----DADRAAALQELAQLID--ERKN-DCMTD-EDSF--
-----YAMLNDAAAKLVEC----V------------------------------------
-------
>A0A7C9NB04
-----------------------------------------------ME-----------
--------------TSAAILARRSVRAFSDQ--PVSRDLLRSLV-ETATWAPSASNVQAW
RFCVVDDPALVRKLDMVSPGLSG--KPPVIAVVLSDREYARAKGG--QK-----AADE--
-FSSLDAAYACENLMLAAADAGLGTCAIKSYNDDAVRSLLNVPDGLQVELLISLGWPDPA
K--SP-RAPK----RK-PLDE-VLR------F-----------------NGC----EA--
-------------W----G-------AE-----------------ETSSHTDAAA-SQAD
DEG---CTASCAEQSRDAIG---AEGKARPVQTSLSEAM----------------S--AS
PAPQQKT-TQPSAVACETAFHGSLSAAMAASAAAAGAPPHSAEEGTD-----GLE-----
--------------------------------------LLAYMVTSAAGLRGE---PAIY
GPLRLIESSKRVAAQLA-DSLKTA-DPARAEALRNLATLIA--ERQN-DCMTD-EDSF--
-----YTMLSEAAALLAKA----L------------------------------------
-------
>A0A7X5D6X2
-----------------------------------------------ME-----------
--------------TSAAILARRSVRAFSDQ--PVSRDLLRSLV-ETATWAPSASNVQAW
RFCVVDDPALVRKLDMVSPGLSG--KPPVIAVVLSDREYARAKGG--QK-----AADE--
-FSSLDAAYACENLMLAAADAGLGTCAIKSYNDDAVRSLLNVPDGLQVELLISLGWPDPA
K--SP-RAPK----RK-PLDE-VLR------F-----------------NGC----EA--
-------------W----G-------AE-----------------ETSSHTDAAA-SQAD
DEG---CTASCAEQSRDAIG---AEGKARPVQTSLSEAM----------------S--AS
PAPQQKT-TQPSAVACETAFHGSLSAAMAASAAAAGAPPHSAEEGTD-----GLE-----
--------------------------------------LLAYMVTSAAGLRGE---PAIY
GPLRLIESSKRVAAQLA-DSLKTA-DPARAEALRNLATLIA--ERQN-DCMTD-EDSF--
-----YTMLSEAAALLAKA----L------------------------------------
-------
>A0A174KD84||A0A174KET5
-----------------------------------------------ML-----------
--------------LNEAIMGRHSIRSFRPD--PVEKSLLLTLA-DAAQQAPSASNLQAW
RFLFITDQQLKEKVDLFSPGLSG--KPPVILVICSDMHKAARKGG--KN-----SEVY--
-GCLMDASMAAENLMLKAVELGLGTCAIKSYNDSAIRKILNIPERYRIEMLMSIG--YPQ
G--EP-RCPK----RP-PLEE-ICF------F-----------------D-------H--
-------------I----T-------ES-----------------EKEN-----------
------------------------------------------------------------
-----------------------------------------HEMNNP-----EFE-----
--------------------------------------LLVYLITSAKALPEE---PACY
GSIRLTEAASRLCKIIC-EKY------PENDAYRALLGCID--ADKG-KALTE-PEGF--
-----AKMLEKASEMLVDC----L------------------------------------
-------
>R7DC04||R7DAP1
-----------------------------------------------ML-----------
--------------LNEAIMGRHSIRSFRPD--PVEKSLLLTLA-DAAQQAPSASNLQAW
RFLFITDQQLKEKVDLFSPGLSG--KPPVILVICSDMHKAARKGG--KN-----SEVY--
-GCLMDASMAAENLMLKAVELGLGTCAIKSYNDSAIRKILNIPERYRIEMLMSIG--YPQ
G--EP-RCPK----RP-PLEE-ICF------F-----------------D-------H--
-------------I----T-------ES-----------------EKEN-----------
------------------------------------------------------------
-----------------------------------------HEMNNP-----EFE-----
--------------------------------------LLVYLITSAKALPEE---PACY
GSIRLTEAASRLCKIIC-EKY------PENDAYRALLGCID--ADKG-KALTE-PEGF--
-----AKMLEKASEMLVDC----L------------------------------------
-------
>A0A174KD84||A0A412ETU5
-----------------------------------------------ML-----------
--------------LNEAIMGRHSIRSFRPD--PVEKSLLLTLA-DAAQQAPSASNLQAW
RFLFITDQQLKEKVDLFSPGLSG--KPPVILVICSDMHKAARKGG--KN-----SEVY--
-GCLMDASMAAENLMLKAVELGLGTCAIKSYNDSAIRKILNIPERYRIEMLMSIG--YPQ
G--EP-RCPK----RP-PLEE-ICF------F-----------------D-------H--
-------------I----T-------ES-----------------EKEN-----------
------------------------------------------------------------
-----------------------------------------HEMNNP-----EFE-----
--------------------------------------LLVYLITSAKALPEE---PACY
GSIRLTEAASRLCKIIC-EKY------PENDAYRALLACID--ADKG-KALTE-PEGF--
-----AKMLEKASEMLVDC----L------------------------------------
-------
>A0A1C5NFF1||A0A1C5NFK0
-----------------------------------------------ML-----------
--------------LNEAIMGRHSIRSFRPD--PVEKSLLLTLA-DAAQQAPSASNLQAW
RFLFITDQQLKEKVDLFSPGLSG--KPPVILVICSDMHKAARKGG--KN-----SEVY--
-GCLMDASMAAENLMLKAVELGLGTCAIKSYNDSAIRKILNIPERYRIEMLMSIG--YPQ
G--EP-RCPK----RP-PLEE-ICF------F-----------------D-------H--
-------------I----T-------ES-----------------EKEN-----------
------------------------------------------------------------
-----------------------------------------HEMNNP-----EFE-----
--------------------------------------LLVYLITSAKALPEE---PASY
GSIRLTEAASRLCKIIC-EKY------PENDAYRALLGCID--ADKG-KALTE-PEGF--
-----AKMLEKASEMLVDC----L------------------------------------
-------
>A0A396GAG5||A0A396G5S4
-----------------------------------------------ML-----------
--------------LNEAIMGRHSIRSFRPD--PVEKSLLLTLA-DVAQQAPSASNLQAW
RFLFITDQQLKEKVDLFSPGLSG--KPPVILVICSDMHKAARKGG--KN-----SEVY--
-GCLMDASMAAENLMLKAVELGLGTCAIKSYNDSAIRKILNIPERYRIEMLMSIG--YPQ
G--EP-RCPK----RP-PLEE-ICF------F-----------------D-------H--
-------------I----T-------ES-----------------EKEN-----------
------------------------------------------------------------
-----------------------------------------HEMNNP-----EFE-----
--------------------------------------LLVYLITSAKALPEE---PACY
GSIRLTEAASRLCKIIC-EKY------PENDAYRTLLACID--ADKG-KALTE-PEGF--
-----AKMLEKASEMLVDC----L------------------------------------
-------
>A0A411ZS55||A0A411ZSB5
-----------------------------------------------ML-----------
--------------LNEAIMGRHSTRSFRPD--SVEKSLLLTLA-DAAQQAPSASNLQAW
RFLFITDTELREKVDLFSPGLSG--KPPVILVICSDMHKAARKGG--KN-----SEVY--
-GCLMDASMAAENLMLKAVELGLGTCAIKSYNDSAIRKILNIPERYRIEMLMSIG--YPQ
G--EP-RCPK----RP-PLEE-ICF------F-----------------D-------H--
-------------I----T-------ES-----------------EKEN-----------
------------------------------------------------------------
-----------------------------------------HEMNNP-----EFE-----
--------------------------------------LLVYLITSAKALPEE---PASY
GSIRLTEAASRLCKIIC-EKY------PENDAYRALLVCID--ADKG-KALTE-PEGF--
-----AKMLEKASEMLVDC----L------------------------------------
-------
>A0A414ENE1||A0A414ENA4
-----------------------------------------------ML-----------
--------------LNEAILSRHSTRSFRPD--PVDRALLFTLA-DAAQQAPSASNLQAW
RFLFITDPQLKEKVDLFSPGLSG--KPPVILVVCSDMEKASRKGG--KN-----SEVY--
-GCLMDASMAAENLMLKAAELGLGTCAVKSYNDTAVRKILELPDRYRIEMLISIG--YPD
G--TP-RCPK----RP-PVEQ-ICY------F-----------------D-------H--
-------------I----E-------EE-----------------ERID-----------
------------------------------------------------------------
------------------------------------------EMNNP-----EFE-----
--------------------------------------LLVYLITSARALPEE---PASY
GSIRLTEAASRLCRIIC-NND------PDNKTYCELLNCIE--ADKG-KALTE-PERF--
-----SAMLEKASEILVDC----L------------------------------------
-------
>D4LU59||D4LU58
-----------------------------------------------ML-----------
--------------LNEAILSRHSTRSFRPD--PVDRALLFTLA-DAAQQAPSASNLQAW
RFLFITDPQLKEKVDLFSPGLSG--KPPVILVVCSDMEKASRKGG--KN-----SEVY--
-GCLMDASMAAENLMLKAAELGLGTCAVKSYNDTAVRKILELPDRYRIEMLISIG--YPD
G--TP-RCPK----RP-PVEQ-ICY------F-----------------D-------H--
-------------I----E-------EE-----------------ERID-----------
------------------------------------------------------------
------------------------------------------EMNNP-----EFE-----
--------------------------------------LLVYLITSARALPEE---PASY
GSIRLTEAASRLCRIIC-NND------PDNKTYCELLNCIE--ADKG-KALTE-PERF--
-----SAMLEKASEILVDC----L------------------------------------
-------
>A0A414JC43||A0A414JCA2
-----------------------------------------------ML-----------
--------------LNEAILSRHSTRSFRPD--PVDRALLFTLA-DAAQQAPSASNLQAW
RFLFITDPQLKEKVDLFSPGLSG--KPPVILVVCSDMEKASRKGG--KN-----SEVY--
-GCLMDASMAAENLMLKAAELGLGTCAVKSYNDTAVRKILELPDRYRIEMLISIG--YPD
G--TP-RCPK----RP-PVEQ-ICY------F-----------------D-------H--
-------------I----E-------KE-----------------ERID-----------
------------------------------------------------------------
------------------------------------------EMNNP-----EFE-----
--------------------------------------LLIYLITSARALPEE---PASY
GSIRLTEAASRLCRIIC-NND------PDNKTYCELLNCIE--ADKG-KALTE-PERF--
-----SAMLEKASEILVDC----L------------------------------------
-------
>A0A6N9LJ27||A0A6N9LIZ1
-----------------------------------------------ML-----------
--------------LNEAILSRHSTRSFHPD--PVDRALLFTLA-DAAQQAPSASNLQAW
RFLFITDPQLKEKVDLFSPGLSG--KPPVILVVCSDMEKASRKGG--KN-----SEVY--
-GCLMDASMAAENLMLKATELGLGTCAIKSYNDTAVRKILELPDRYRIEMLISIG--YPD
G--TP-RCPK----RP-PVEQ-ICY------F-----------------D-------H--
-------------I----E-------EE-----------------ERID-----------
------------------------------------------------------------
------------------------------------------EMNNP-----EFE-----
--------------------------------------LLVYLITSARALPEE---PASY
GSIRLAEAASRLCQIIC-NND------PDNKTYCELLNCIE--TDKG-KALTE-PERF--
-----SAMLEKASEILVDC----L------------------------------------
-------
>A0A9D1YI87||A0A9D1YJ97
-----------------------------------------------ME-----------
--------------LLTAINERHSIRSFEEK--KVPEELLLKLA-DAAQKAPSASNLQAW
RFLFVTDEEKREKVDFFSPGLSG--RPPVILVICSDMAKALKRGG--EN-----AKKY--
-GCMMDAAMAAENLMLAAREYGLGTCAIKSYNETAVRKILEIPEDYRIELIVSIG--YPK
G--EP-RCPA----RP-AVEE-IAF------F-----------------N-------S--
-------------F----G-------EA-----------------GRK------------
------------------------------------------------------------
------------------------------------------EMERG-----ELE-----
--------------------------------------LLIYLITSAQGLPGE---PRIY
GSIRLTEAAYKLCRILL-ERE------PENAKLKALAERLE--QDKG-KALSQ-EEDF--
-----WNMLQDVSGMLVEC----M------------------------------------
-------
>A0A1Y4REC9||A0A1Y4REE6
-----------------------------------------------MT-----------
--------------ISEALEKRRSIRNFSSK--PVSEELLLELA-RAGRLAPSASNLQAW
QFFFLTDPELVKKVDLFSPGLSG--HPPVILAICSDMGYAAVHGS--PN-----SERY--
-GCIMDAAMAAENIMLKAADLGLGTCAIKSYNDAAVRKLLKLPEDYRIELLISLG--YPE
G--EP-RPRR----LR-PMEE-ILH------F-----------------N-------A--
-------------W------------QE-----------------EV-------------
------------------------------------------------------------
------------------------------------------MRQED-----YFE-----
--------------------------------------LLVYMITSAAGLKGE---PKIY
GPLRMIEASERLCSLML-KED------PDNPDLKELREIIE--TGKQ-KTTSD-EEGF--
-----YQMLQDAAAKLVDM----V------------------------------------
-------
>A0A1Y4SCI0||A0A1Y4SCF8
-----------------------------------------------MT-----------
--------------ISEALEKRRSIRNFSSK--PVSEELLLELA-RAGRLAPSASNLQAW
QFFFLTDPELVKKVDLFSPGLSG--HPPVILAICSDMGYAAVHGS--PN-----SERY--
-GCIMDAAMAAENIMLKAADLGLGTCAIKSYNDAVVRKLLKLPENYRIELLISLG--YPE
G--EP-RPRR----LR-PMEE-ILH------F-----------------N-------A--
-------------W------------QE-----------------EV-------------
------------------------------------------------------------
------------------------------------------MRQED-----YFE-----
--------------------------------------LLVYMITSAAGLKGE---PKIY
GPLRMIEASERLCSLML-KED------PDNPDLKELREIIE--TGKQ-KTTSD-EEGF--
-----YQMLQDAAAKLVDM----V------------------------------------
-------
>A0A3A6HLJ3||A0A3A6HW70
-----------------------------------------------MD-----------
--------------VLEAIMQRRSTRCFSSR--TVPDELLKELV-KAGALAPSASNLQAW
QFYLLTDPALVRRVDLFSPGLSG--NPPVIMAICSDMEYAAKHGS--PN-----SEVY--
-GCIMDASMAAENIMLRAVELGLGTCAIKSYNEAAVRKLLKLPPHYRMELLISIG--YPE
G--AP-RQRR----LR-PMEE-LLH------Y-----------------N-------T--
-------------D------------QT-----------------EAS------------
------------------------------------------------------------
-----------------------------------------KMKQDK-----YFE-----
--------------------------------------LLVYMITSAAGLGGE---PRIY
GPLRMIEASERLCMLML-EED------PDNQDLKELAEIIE--AGKH-KTTSD-EDGF--
-----YQMLQDAAAKLVDL----L------------------------------------
-------
>C5ER22||C5ER21
------------------------------------------------------------
---------------------------------MVPDELLKELV-KAGALAPSASNLQAW
QFYLLTDPALVRRVDLFSPGLSG--NPPVIMAICSDMEYAAKHGS--PN-----SEVY--
-GCIMDASMAAENIMLRAVELGLGTCAIKSYNEAAVRKLLKLPPHYRMELLISIG--YPE
G--AP-RQRR----LR-PMEE-LLH------Y-----------------N-------A--
-------------D------------QT-----------------EAS------------
------------------------------------------------------------
-----------------------------------------KMKQDK-----YFE-----
--------------------------------------LLVYMITSAAGLGGE---PRIY
GPLRMIEASERLCMLML-EED------PDNQDLKELAEIIE--AGKH-KTTSD-EDGF--
-----YQMLQDAAAKLVDL----L------------------------------------
-------
>A0A3E2WKP5||A0A3E2WKN9
-----------------------------------------------MD-----------
--------------VIEAIRQRRSTRSFSSR--MVPDEMLRELV-RAGALAPSASNLQAW
QFYLLTDPVLVRKIDLFSPGLSG--NPPVIMAICSDMEYASIHGS--PN-----SEVY--
-GCIMDASMAAENIMLRAAELGLGTCAVKSYNEAAVRKLLKLPPHYRMELLISIG--YPQ
G--AP-RQRR----LR-PMEE-MLH------Y-----------------N-------T--
-------------D----------------------------------------------
------------------------------------------------------------
------------------------------------------MKQDK-----YFE-----
--------------------------------------LLVYMITSAAGLKGE---PRIY
GPLRMIEASGRLCMLML-EEN------PDNQDLKELAEIIE--AGKH-KTASD-EDGF--
-----YQMLQDAAAKLVDL----L------------------------------------
-------
>A0A413WCY9||A0A413WD27
-----------------------------------------------MD-----------
--------------VIEAIKQRRSTRSFSSR--MVPDEMLRELV-RAGALAPSASNLQAW
QFYLLTDPVLVRKIDLFSPGLSG--NPPVIMAICSDMEYASIHGS--PN-----SEVY--
-GCIMDASMAAENIMLRAAELGLGTCAVKSYNEAAVRKLLKLPPHYRMELLISIG--YPQ
G--AP-RQRR----LR-PMEE-MLH------Y-----------------N-------T--
-------------D----------------------------------------------
------------------------------------------------------------
------------------------------------------MKQDK-----YFE-----
--------------------------------------LLVYMITSAAGLKGE---PRIY
GPLRMIEASGRLCMLML-EED------PDNQDLKELAEIIE--AGKH-KTTSD-EDGF--
-----YQMLQDAAAKLVDL----L------------------------------------
-------
>A0A2K2TQU7||A0A2K2TQM8
-----------------------------------------------MD-----------
--------------VSVAIKLRRSIRSFDSR--PVSDELLLKLA-EAGRLAPSASNLQAW
KFFFITDPDLVRKVDLFSPGLSG--KPPVIMAICSDMDYALKHGS--PN-----SEVY--
-GCMMDASMAAENIMLEAVELGLGTCAIKSYNAAAVKKILKLPEHFRMELLISIG--YPT
G--EP-RTAR----RK-SLEE-IVH------F-----------------N-------T--
-------------W------------EE-----------------NNES-----------
------------------------------------------------------------
-----------------------------------------EMNQND-----YFE-----
--------------------------------------LLVYMITSAAGLEGE---PRIY
GPLRMIEASQRLCRLIL-SED------PENQNLKELIELIE--NGKG-KTMSD-EKAF--
-----YQMLQDAAAKLVDC----I------------------------------------
-------
>A0A410Q619||A0A410Q647
-----------------------------------------------ME-----------
--------------LSEAIQKRRSIRGFSPK--PVPEELLLQLV-KAGALAPSASNLQAW
QFFLLTDPELVRKVELFSPGLSG--KPPVLIAVCSDMNYALEHGS--PN-----SEAY--
-GCIMDASMAAENIMLKAVELGLGTCAIKSYNPDAVKKLLKLPGYYRMELLISVG--FPE
D--SP-RPRR----LR-PLDE-ILH------R-----------------N-------A--
-------------W------------EE-----------------KQ-------------
------------------------------------------------------------
------------------------------------------MIRNE-----SFE-----
--------------------------------------LLAYLVAGAAGLEGE---PRIY
GPLRMIEAAERLCKLML-ADD------PENSSLKELVEIIE--NGKR-KTMSD-EAGF--
-----YQMLRDAAAKLVDC----VQ-----------------------------------
-------
>A0A2Y9BF22||A0A2Y9BGM8
-----------------------------------------------MN-----------
--------------VTEAIQSRRSIRKFQDK--PVPTELLLKLA-DAGRSAPSASNLQAW
KFIFVTLPELVSKVDLFSPGLSG--KPPVILVICSDMDYALKHGS--RN-----SEIY--
-GCMMDASMAAENIMLAALEEGLGTCAVKSYNDAAVRKLLNLPDTYRIEMLMSIG--WPD
G--EP-RESR----RK-SLED-VLI------F-----------------N-------R--
-------------W------------EE-----------------KHE------------
------------------------------------------------------------
------------------------------------------MNNKEA----YME-----
--------------------------------------LLIYMITSAAGLENE---PHIY
GPLRMIEASQRLCGLMQ-EED------PDNEDLKELIRIIE--NGKQ-KSTSD-EEAF--
-----YQMLQDAAAKLVDL----L------------------------------------
-------
>A0A3R6ND50||A0A3R6QJF6
-----------------------------------------------MN-----------
--------------VTEAIQSRRSIRKFQDK--PVPTELLLKLA-DAGRSAPSASNLQAW
KFIFVTLPELVSKVDLFSPGLSG--KPPVILVICSDMDYALKHGS--RN-----SEIY--
-GCMMDASMAAENIMLAALEEGLGTCAVKSYNDAAVRKLLNLPDTYRIEMLMSIG--WPD
G--EP-RESR----RK-SLED-VLI------F-----------------N-------R--
-------------W------------EE-----------------KHE------------
------------------------------------------------------------
------------------------------------------MNNKEA----YME-----
--------------------------------------LLIYMITSAAGLENE---PHIY
GPLRMIEASQRLCGLMQ-EEE------PDNEDLKELIRIIE--NGKQ-KSTSD-EEAF--
-----YQMLQDAAAKLVDL----L------------------------------------
-------
>A0A3E2WR37||A0A3E2WR54
-----------------------------------------------MN-----------
--------------ITEAIQSRRSIRNFKNT--PVPEDLLRRLA-DAGRLAPSASNLQAW
KFFFVTEPDLVAKVDMFSPGLSG--HPPVILVICSDMEYALNH-S--RN-----AEIY--
-GCMMDASMAAENIMLAALEEGLGTCAIKSYTDAAVRKLLCLPDTYRIEMLMSIG--YPE
G--DP-RDPR----RK-PLEE-ILY------F-----------------N-------Q--
-------------W------------EE------------------NK------------
------------------------------------------------------------
------------------------------------------MKNKEA----SLE-----
--------------------------------------LLIYMITSAAGLENE---PHIY
GPLRLIEASQRLCQLHL-EDD------PDNQDLKDLISIIE--EGKH-KCTSD-EPAF--
-----YQMLQDAAAKLVDI----I------------------------------------
-------
>A0A7X2JIC9||A0A7X2JHD4
-----------------------------------------------MN-----------
--------------ITEAIESRRSIRNFKDT--PVPEDILRRLA-DAGRLAPSASNLQAW
KFFFVTEPDLVAKVDMFSPGLSG--HPPVILVICSDMEYALSH-S--RN-----AEIY--
-GCMMDASMAAENIMLAALEEGLGTCAIKSYTDAAVRKLLCLPDTYRIEMLMSIG--YPE
G--DP-RDPR----RK-PLEE-ILY------F-----------------N-------Q--
-------------W------------EE------------------NK------------
------------------------------------------------------------
------------------------------------------MKNKEA----SLE-----
--------------------------------------LLIYMITSAAGLENE---PHIY
GPLRLIEASQRLCQLRL-EDD------PDNQDLKDLISIIE--EGKH-KCTSD-EPAF--
-----YQMLQDAAAKLVDI----I------------------------------------
-------
>A0A1C5Q5V5
-----------------------------------------------MQ-----------
--------------LTEVIEKRRSIRKFSDK--PVSRGILEELI-KAAALAPTASNLQAW
RFFVADDPKLVRDIDSFSPGLSG--KPPVIIAIASDLAEVERRGS--KN-----SLVY--
-GLMMDASMAAENLMLKAADLGLGTCAIKSYNDKAVHKLLNLPDTMRLEILISLG--WPE
G--EP-RTPK----RK-PMEE-VLF------W-----------------N-------A--
-------------W----E-------GQ-----------------AEEA-----------
------------------------------------------------------------
------------------------------------------ADKKP-----EKE---AD
SPSTAEKAL-KTATPAESRNSKAEH-----FNKKELQDLLIYMITSAAGLPGE---PQMY
GPLRLIESSRRLAG-ML-G------DAYGGAVFEELTALID--AGKG-KNMTD-PEGF--
-----CEMLGEAAAQATDL----LSD----------------------------------
-------
>A0A1C5UF10
-----------------------------------------------MQ-----------
--------------LTEVIEKRRSIRKFSDK--PVSRGILEELI-KAAALAPTASNLQAW
RFFVADDPKLVRDIDSFSPGLSG--KPPVIIAIASDLAEVERRGS--KN-----SLVY--
-GLMMDASMAAENLMLKAADLGLGTCAIKSYNDKAVHKLLNLPDTMRLEILISLG--WPE
G--EP-RTPK----RK-PMEE-VLF------W-----------------N-------A--
-------------W----E-------GQ-----------------AEEA-----------
------------------------------------------------------------
------------------------------------------ADKKP-----EKE---TD
SPSTAEKAL-KTATLAESRNSKAEH-----FNKKELQDLLIYMITSAAGLPGE---PQMY
GPLRLIESSRRLAG-ML-G------DAYGGAVFGELTALID--AGKG-KNMTD-PEGF--
-----CEMLGEAAAQATDL----LSD----------------------------------
-------
>A0A923LAS5
-----------------------------------------------ME-----------
--------------LTEVIKKRRSIRKFSDK--PVSRELLTELI-EAAALAPTASNLQAW
RFFVADDPTLVREIDSFSPGLSG--HPPVIIAIASDLAEVERRGS--KN-----SLVY--
-GLMMDASMAAENLMLKAADLGLGTCAIKSYNDKAVHKLLNLPDTMRLEILISLG--WPE
G--EP-RTPR----RK-PMED-VLF------W-----------------N-------A--
-------------W----E-------EP-----------------EKST-----------
------------------------------------------------------------
------------------------------------------ADRTP-----EEEPAKAR
KPENDKKAVGNQAAAARTGGAQAQQTETLRFDKKELQDLLIYMITSAAGLPGE---PHMY
GPLRLIESSRRLAG-ML-S------AAYGGEVFGELTALID--AGKG-RNMTD-PEGF--
-----CEMLQEAAAKATEL----L------------------------------------
-------
>A0A168PNB3||A0A168PND3
-----------------------------------------------MS-----------
------D-----SVLLDVMKKRRSIRRFSEE--PVTKSEVMELL-KGAVTAPSGSNIQPW
LFGIIDDQKQLNKIFPFSPGLGG--KPSCIIVVCSNRKLAYDKGG--KL-----GRDE--
-LAIMDISMASENIMLLAAERGLGTCPVKSFNAQAVRKILKLPEYVSPDLIITLG--YPK
N--ET-KSPP----KR-KLED-VLF------Y-----------------N-------D--
-------------W----E-------EKTY------------------------------
------------------------------------------------------------
------------------------------------------EMNEK-----LIE-----
--------------------------------------LLAYIVSSAVGCLNE---PKIY
GSLRLIDTTQKIIELFN-ELN-----LVEDENLNKIANIIN--EEKS-LCMSD-DAAF--
-----EKMLNSVSDKLVQLI---VNEGK--------------------------------
-------
>A0A3M0SM92||A0A3M0SY63
-----------------------------------------------MS-----------
------D-----SVLLDVMKKRRSIRRFSEE--PVTKSEVMELL-KGAVTAPSGSNIQPW
LFGIIDDQKQLNKIFPFSPGLGG--KPSCIIVVCSNRKLAYDKGG--KL-----GRDE--
-LAIMDISMASENIMLLAAERGLGTCPVKSFNAQAVRKILKLPEYVSPDLIITLG--YPK
N--ET-KSPP----KR-KLED-VLF------Y-----------------N-------D--
-------------W----E-------EKTY------------------------------
------------------------------------------------------------
------------------------------------------EMNEK-----LIE-----
--------------------------------------LLAYIVSSAVGCLNE---PKIY
GSLRLIDTTQKIIELFN-ELN-----LVEDENLNEIANIIN--EEKS-LCMSD-DAAF--
-----EKMLNSVSDKLVQLI---VNEGK--------------------------------
-------
>D8GNI4||D8GNI3
-----------------------------------------------MS-----------
------D-----SVLLDVMKKRRSIRRFSEE--PVTKSEVMELL-KGAVTAPSGSNIQPW
LFGIIDDQKQLNKIFPFSPGLGG--KPSCIIVVCSNRKLAYDKGG--KL-----GRDE--
-LAIMDISMASENIMLLAAERGLGTCPVKSFNAQAVRKILKLPEYVSPDLIITLG--YPK
N--ET-KSPP----KR-KLED-VLF------Y-----------------N-------D--
-------------W----E-------EKTY------------------------------
------------------------------------------------------------
------------------------------------------EMNEK-----LIE-----
--------------------------------------LLAYIVSSAVGCLNE---PKIY
GSLRLIDTTQKIIELFN-ELN-----LVEDENLNEIANIIN--EEKS-LCMSD-DAAF--
-----EKMLNSVSDKLVQLI---VNEGK--------------------------------
-------
>A0A5M9N6Z4||A0A5M9N9D9
--------------------------------------------MADST-----------
--------------LLNIMKKRRSIRAFSKK--AIARSEVMKLL-EGAVTAPSGSNIQSW
LFGIMDDIKQLNKIFPFSPGLIG--KPPCIIVVCSNRKLAYDRGG--KL-----GSDE--
-MAIMDVSMASENIILLATERGWGTCPVKSFNGEAVRKILKLPDYISPDLIISIG--YPQ
N--EP-KSPP----KK-KLED-VVF------Y-----------------N-------K--
-------------W----E-------EK--------------------------------
------------------------------------------------------------
------------------------------------------IMSEK-----LIQ-----
--------------------------------------LLAYIVSSAVGCIDE---PKIY
GSLRLIDTAQKIIELFD-ELD-----LVKDKKLVEIANIIN--REKL-LCMSD-NTAF--
-----EQMLNDVSNKLVQL----IDERE--------------------------------
-------
>A0A8S0XWN7||A0A8S0XMS0
--------------------------------------------MADST-----------
--------------LLNIMKKRRSIRAFSKK--AIARSEVMKLL-EGAVTAPSGSNIQSW
LFGIIDDIKQLNKIFPFSPGLIG--KPPCIIVVCSNRKLAYDRGG--KL-----GSDE--
-MAIMDVSMASENIILLATERGWGTCPVKSFNGEAVRKILKLPDYISPDLIISIG--YPQ
N--EP-KSPP----KK-KLED-VVF------Y-----------------N-------K--
-------------W----E-------EK--------------------------------
------------------------------------------------------------
------------------------------------------IMSEK-----LIQ-----
--------------------------------------LLAYIVSSAVGCIDE---PKIY
GSLRLIDTAQKIIELFD-ELD-----LVKDKKLVEIANIIN--REKL-LCMSD-NTAF--
-----EQMLNDVSNKLVQL----IDERE--------------------------------
-------
>E4RP89||E4RP88
----------------------------------------------MGE-----------
--------------LLNLIKKRRSIRNFRND--KIPRDDLSELI-EAAIWAPSGGNIQSW
RFIVVDDDILLEKIDAFSPGLSG--NPPALIILCYDKNLAYQKGG--KF-----GRDI--
-LSRMDISMAAQNIMLLAAEKDLASCPVKSFNRGALIELLKLPDKIEPELLISVG--HSF
V--EP-PPPK----RD-KLEK-ISY------F-----------------N-------H--
-------------W----G-------EE-----------------DNEM-----------
------------------------------------------------------------
----------------------------------------SELSQKE-----VLK-----
--------------------------------------LISHMTTSARGLIDE---PKSY
GPFRLIDSTIKLYQTLE-KAD-VI-KEKNETDLDEIISELD--EIKR-ECLAE-DCQE--
---DCAENLDSIINKLVVE----LNKEM--------------------------------
-------
>A0A0S7ZJ12||A0A0S7ZJ47
-----------------------------------------------MG-----------
T-------------VLTVIKNRRSIRSHTDK--PISESDIVKLI-DAANWAPSAGNVYPW
NIVIVQDKKLIRKIQAVSPGMLG--TPTALIILCIDREKAFKRVG--TK-----GKEI--
-LCIMDITHAAQNICLEATELDIGTCCIMSFNPDAVAELLTLPKQFSADYIISLG--YTA
G--KP-VSSK----KR-AVEETILS------WV---------------KE-------K--
---------------------------------------------MSNI-----------
------------------------------------------------------------
-----------------------------------------EEIREK-----WLE-----
--------------------------------------LFCFMASSARGCVEE---PTIY
GPFRLVDSLEKILRTLE-DQG------IADDFMKKEKEKIA--EKKL-VVITD-QEAF--
-----VRFLDEIVIDFTKR----LKDT---------------------------------
-------
>A0A8T4WEC7||A0A8T4W3R4
--------------------------------------------MVDGD-----------
--------------LLKVIKERRSIRDYKDE--EISKESIKTLL-ESARWAPSGSNIQAW
RIYVVKGDK-LESIKKFSPGLLS--DPPIIFVMCADIEEAENKGG--KL-----SKDV--
-LTKMDIAIAAQNICLQASSIGLGTCYIGSFNKKAIREILELPDHHVPELILTVG--RPK
K--IP-DPPK----RK-NLDE-LT---------------------------------R--
-------------W----V-------EM-----------------SDEN-----------
------------------------------------------------------------
-----------------------------------------DGEKPI-----FFD-----
--------------------------------------LFCYMSSSARALVDE---PKLY
GPLRLLETMERIIDVME-TNE------MSDEFYRELKKKIE--ENKY-TVMHD-EERF--
-----IEFLDEIVKMLAKK----EKEFLDQ------------------------------
-------
>A0A523XJQ6||A0A523XJU4
-------------------------------------------MEADMD-----------
--------------LFKAIQERRSIRKYKDE--PIDDSALEKIL-DAARWAPNAGNYNSW
RFIVVTSPTQNKLLLHFCPGIDD--VPAAIIVVCT--KPKQKRLK--EA-----TR-L--
-MCMADCAIATQNIVLSAYSLNIGSCVVVSFADKALREILDIPEDVQPYLLVTLG--YAA
E--TP-EPPA----RL-PISE-IAF------R-----------------N-------D--
-------------Y----G-------KEW--------------NTMTEK-----------
------------------------------------------------------------
---------------------------------------GLLLNEEH-----FYD-----
--------------------------------------MLSFLVSSAYLMAQGEEFEELY
PSLRLIDGANRLTKYAL-ESG----GLEDESWARLFSNECE--KGLK-LMETD-KEAF--
-----TEFLSDSTLMLAKE----MIGREED------------------------------
-------
>A0A532U482||A0A532U483
-----------------------------------------------MD-----------
--------------VFDAIKGRRSIRQFTDE--PIGKEELERLL-EAARWAPSGGNQQNW
RFVVVTSPPQRELIRKFAPGIFA--MPAAFIVICADKEPDANPWK--EA-----------
-LYVADCSIAAQNIMLAAYEIGIGTCVALSYAKVAVSEILDLPENVEPMLVVTLG--YPA
E--DP-EPPP----RL-ELNE-IAF------M-----------------D-------E--
-------------Y----G-------KEW--------------VSMTER-----------
------------------------------------------------------------
----------------------------------------MVVSEED-----LYE-----
--------------------------------------ILAFLFSSAHLLVNE---PHLY
GTFRLIDAATRLIGCAL-EGG----ELEDDKFLRQLKEDVD--SRKL-LLMTD-EETY--
-----FQLLEDATREMAKE----MKTRAVAN---------------KSSS----------
-------
>A0A9E5NJW9||A0A9E5THL9
-----------------------------------------------MD-----------
--------------VFEAIKCRRSIRQFTDE--PVAKEELEKLL-DAARWAPSGGNQQRW
RFLVVTSPSQKELIRKFAPGIFA--MPAAFIVICADKEPDANPWK--EA-----------
-LYLADCSIAAQNIMLAACEMGLGTCVALSYAKVAISEILNLPENLEPMLVITLG--HPA
E--DP-EPPP----RL-ELSE-IAF------V-----------------E-------E--
-------------Y----G-------KEW--------------KSMSQR-----------
------------------------------------------------------------
----------------------------------------MVVSEDH-----LYE-----
--------------------------------------VLAFLFSSAHLLVNE---PHLY
GTFRLIDGASRLIGFAL-EGG----QLSDEQFLRQLKEDVD--EKKF-LLMTD-EETY--
-----FQLLADATRDMARE----MKSRAAAT---------------EGES----------
-------
>A0A1G3LS29||A0A1G3LSU0
-----------------------------------------------ME-----------
--------------VERAILERRSVRQFSKR--PLERQDLQEML-RAAIWAPTGANAQPW
AFVCVTDPAAVHRIRVVSPGMFW--DPQAVVSVCSDQRKAGRFRG---------GPE---
-LARFDCAMAAQNLMLRAFSLGLGSCVIRSTNLEAVRLILEAPEYIQPELLVILG--YPE
G--QP-PAPS----RD-P--G-VVY------W-----------------Q-------K--
-------------Y----G-------QQ-----------------EA-------------
------------------------------------------------------------
-------------------------------------------MDRG-----LYE-----
--------------------------------------LLGYLLTSARGLLEE---PGEY
GPLRLAEAASRLCAVLA-GGGS-----AYSAAALQLQAGID--AGKF-SVLSD-PPAF--
-----QKALDQAVRDYTRR----LA-----------------------------------
-------
>A0A7V1H410||A0A7V1H414
-----------------------------------------------ME-----------
--------------LKEAIFNRRSIRSFLEK--PVGRELIKEIM-YAGIHAPTGGNIQPW
AFVGISDPLVIKKIRVISPGMLD--EPAAVICVYSDQKKAFEKAG--KT-----GEV---
-LALMDCAMAAQNIMLRAFDLGLGTCVIRSFNQSAVRVITGAPEHMRPELLIATG--YTD
E--KP-ALPA----RD-T--G-VIY------M-----------------E-------A--
-------------Y----G-------RR-----------------GAKK-----------
------------------------------------------------------------
----------------------------------------MMCYSKK-----LFE-----
--------------------------------------IIGYMLSSARGLVDE---PQMY
GPFRLVEGVSRLCSILA-EEDT-----GYSDFFLKLKTRID--GKKY-SLISD-ENTF--
-----IELMDDLVHDFTRK----MIEM---------------------------------
-------
>A0A496ZK03||A0A496ZKK5
-----------------------------------------------ME-----------
--------------VMAAIKKRRSVRKFSGD--PVSRDQLMQLL-EAAVWAPSGGNRQTW
RFVVASEPASVQKVKMVSPGMSG--KPAAVIAIAHDMNLVERKEG--NM-----RPDS--
-IAKMDSAMAAQNIMLAAKAMGLGSCVIASFHAQGVAKVLNLPKGWQPHLLVSLG--LPG
K--DP-KPPA----RK--FEE-IIW------W-----------------E-------K--
-------------Y---DG--------------------------MDKA-----------
------------------------------------------------------------
------------------------------------------ALEQS-----IFQ-----
--------------------------------------LTVASLTAASNLVEE---PSSY
GALRVMGMVRELVEILD-KHD------LSSPRLQDIKARII--ESAEGSMLSD-EER---
-----KAFLDGLVMHCLDL----LD-----------------------------------
-------
>A0A1H3BPY2||A0A1H3BPT8
-----------------------------------------------MD-----------
--------------LKDVILKRRSIRRYTNE--EVFTDILLEIS-KIAINAPSASNMKAW
KLVIVNEKEKIEKIKRFSPGMGF--TPPALIVVGIDKEKAIKKAG--PI-----AIKE--
-FIYYDAAIVSYNICLLALEYGLGSCILASFNRTAIGKFVNFPEEIYPILMVAVG--YPL
K--VP-QEVQ----LG-NMTD-TIF------V-----------------Q-------S--
-------------Y----E-------SR-----------------MEVL-----------
------------------------------------------------------------
---------------------------------------LPKSVIDE-----LDK-----
--------------------------------------AVCYILTSAKSYVDE---PRSY
VPMRLLESASIILDILS----------IYDNKYLWLNEEIN--RIKL-LPLES-EAEY--
-----LREIDIILTRLIES----Y------------------------------------
-------
>A0A5D8QDP8||A0A5D8QGB3
--------------------------------------------MTTMD-----------
--------------LYEAIKGRRSIRRYRDE--SVYEDAIFKIV-EAGTWAPSASNLQPW
HFTIILNKNMINRIKSFSPGMFNE-NPPCIIVISLNSSIVKDHGE--DM-----GE----
-GHISDLAMAAQNMMLMAYNLGLGSCIKLSFSREAVKKLLNLEDDIEPRFLITIG--YPD
E--SP-EPPS----RR-DTRE-VSD------V-----------------VRMLSDRVD--
-------------Y----R-----------------------------------------
------------------------------------------------------------
------------------------------------------------------------
-------------------------------------DVLAFMVTSAVGLFHE---PKLY
GPLRLLESASMLIEYAK-GND------IQDETLDEINSRIK--KCTK-LVMTN-EEKF--
-----EEGVNEILKLIIEA----L------------------------------------
-------
>A0A0S7BSJ3||A0A0S7BUG8
-----------------------------------------------ME-----------
--------------TLEAIRTRRSVRSYTSE--PIDDADLQKII-EAAASAPSGGNSQSW
LFISVCEPKQIARMRAICPGIIG--IPSGIIVLCLD------FRG--QK-----KEVLP-
IIKYLDIGAAMQNILLAAHDLGLGGCAIGSFHVEGVKEFLKIPEQVEPVLLIVLG--KPR
S--IP-SAPR----KK-LLQE-IYF------Q-----------------E-------S--
-------------F----EKI----MKK----YK-----------MEPT-----------
------------------------------------------------------------
------------------------------------------ELKNE-----LFM-----
--------------------------------------LVSYVITSARGLYDE---PDNY
GIFRLIDSAGRLLAIME-SAG------MSDDFIASLREQID--EERE-SSMDD-DA----
----QKRHLDAMVLKIARE----LQKR---------------------------------
-------
>A0A523XN77||A0A523XNA9
-------------------------MSLA--------------TDTDME-----------
--------------TLKAIHSRRSVRAFSEE--PVQEELLRQIL-EAAANAASGGNVQPW
GFILVRDPHRLQALRALAPGIIG--QPTALVVICLDIQRAERLGG--AL-----GPKL--
--AWIDIGLATQNLLLAAHALELGACPVGSFHKQAVALFLDLPSHIRPVLLIALG--HPQ
A--KP-PSPG----RR-PPAE-VCF------A-----------------E-------Q--
-------------W----G-------KP----YEY----------MNTE-----------
------------------------------------------------------------
------------------------------------------KLRED-----LVN-----
--------------------------------------LVGYLLTSAHGLYDE---PAGY
GPFRMLDTAGRLLAIME-AAK------LADPFLMQIRQDID--ENRF-GSSDD-QA----
----LRAFLDQACLQYAAG----LKGRMDA-------------------SPTQKP-----
-------
>A0A7C5JXF1||A0A7C5P6V0
-------------------------MSLD--------------IDTDME-----------
--------------TLQAIQTRRSVRAFSEE--PIPEELLRRIL-EAATSAASGGNLQPW
GFVIVQNSRRLQALRALAPGIIG--QPTALVVICLDIQRAERLGG--AL-----GPRL--
--AWIDIGLATQNLLLAAHDLELGACPVGSFHRRAVALFLDLPSHIRPVLLIALG--YPQ
T--KP-SFPG----RR-PLME-VCF------A-----------------E-------Q--
-------------W----G-------EP----YEY----------MNTD-----------
------------------------------------------------------------
------------------------------------------KLRED-----LVN-----
--------------------------------------FIGYLLTSAHGLYDE---PAGY
APFRILDATGRLLAIME-EAE------LTDPFLKQLKQAID--EERL-GSNDD-QA----
----LRAFLDQVCLQYAAE----LKKRTAA------------------------P-----
-------
>A0A7C2TFN0||A0A7C2TDZ5
-----------------------------------------------ME-----------
--------------VLEAIFTRRSVRQFSGQ--VIPAGLLRQVI-QAGAAAPSGGNLQAW
GFVVVQLAEKLAGLRALAPGIIG--EPNAVVAICLDEQRARLLGG--AG-----SEHL--
--AMLDLGLAIENMLLAAHGLGLGACPVASFHQPAVASFLELPIGVKPVLLLALG--YPK
A--RP-SPPG----RR-PAAE-VIF------T-----------------E-------K--
-------------W----G-------VP----YGE----------MANN-----------
------------------------------------------------------------
------------------------------------------SIQDD-----LFL-----
--------------------------------------LLGYLLTSAHGLYGE---PQSY
GPFRLMDAAGRLTGILR-AHG------MNDLFLEELEQAID--EQRF-GTGSD-DQ----
----LRERLAELCLRYTDQ----LKLRLGE-------------------SST--------
-------
>A0A7C5IHA4||A0A7C5IIG6
-----------------------------------------------ME-----------
--------------TLEAIMTRRSVRAFTGE--PIAEETLRKLL-EAGRASASGGNVQPW
GFVLVSEPVRVQALRALAPGIIG--QPAAILVIGLDRERAVRLGG--SM-----NEQS--
--AWIDIGIAIDNLLLAAHALGLGACPIGSFHPGAVAHFLGLPEAVQPVLLLAVG--IPR
F--KP-ESPG----RR-PLGE-VCF------R-----------------E-------E--
-------------W----G-------VP----YA-----------MPDH-----------
------------------------------------------------------------
------------------------------------------TLQQD-----LFL-----
--------------------------------------FLGYLLSSAHGLYGE---PQGY
GPFRLLDASRRLLGVMD-AHG------LSDPYLKELCQALE--DAVT-GTAGD-EE----
----LRRIADGLVLRYAEE----LKTRLAP-------------------SGAQG------
-------
>A0A7V0V0K7||A0A7V0V0M7
-----------------------------------------------MD-----------
--------------VLEAILTRRSVRAFTPD--PVPEELLLRVL-EAGRASASGGNVQPW
GFVAVRAPERLAGLRSLAPGIIG--RPTAAVAICLDAARARALGG--AG-----GERS--
--AWLDIGIAVENILLAAHGLGLGACPIGSFHRQGVARFLGLPEGVEPVLLVALG--YPR
E--RP-AAAG----RR-PSGE-VCF------A-----------------E-------K--
-------------W----G-------VP----YG-----------MADP-----------
------------------------------------------------------------
------------------------------------------ALQRD-----LFL-----
--------------------------------------LAGYLLASARGLYDE---PAGY
GPFRLLDAARRLVALMA-EHG------LGDPYLAQLLAELE--RACT-GTASD-AE----
----LRDLADRLVLEYAEE----LDRRLSPGDPHA--------------AGSEAG-----
-------
>A0A972SBA2||A0A972N843
-----------------------------------------------MD-----------
--------------TLQAIFTRRCVRSFTQD--PVPDEVLRQVL-EAGVAAASAGNSQPW
GFVVVRDPARLAVLRALSPGIID--DPPVVIVVGLDQARVRRYGG--KE-----GEQF--
--AWMSVGIAVQNMLLAAHSLGLGACPVGSFHRKGVRAYLDFPPDVEPVLYVILG--HPR
V--KP-TPPG----RR-NWET-VCF------A-----------------E-------T--
-------------W----G-------VA----YE-----------MSDQ-----------
------------------------------------------------------------
------------------------------------------GLKRD-----LTL-----
--------------------------------------LVGYLLTSAHGLYGE---PPDY
GPFRLLDAAGRLLHLMR-AHG------LWNPEMDAWVEVID--RERF-GNSTD-EE----
----LRAVLDDLILAWVDA----VKSSTSG------------------QGETR-------
-------
>A0A523B2X4||A0A523B2N8
-----------------------------------------------MK------DIELS
SI---------ADVLANVIKTRRTIRRFKKDV-KVPKEVIERIL-DIARWSPSGSNAQEW
RFIAIMDERLLRAMKMFSPGWLG--EAPAAIVACADKDWSYRVAG--VL-----GRDK--
-MYLIDVGIVVQTIALLAHAMGLGTNIIMSFSQEAISELLNVPHNWEIVVIIAIG--YPD
E--EP-KPPP----RM-SLSE-LVI------W-------------------------R--
-------------M----------------------------------------------
------------------------------------------------------------
------------------------------------------KVDEERK-MRIYD-----
--------------------------------------FIAYLISSARGLLVE---PQVY
GPFRCLDAVSRFIHLLS-DLG------IKDPYLDELKDEVD--KGKY-LLLID-ESKF--
-----KDFIIHLNVKLARK----IKEDLNL------------------------------
-------
>A0A523B9V9||A0A523B8N0
-----------------------------------------------MK------DIELS
SI---------ADVLANVIKTRRTIRRFKKDV-KVPKEVIERIL-DIARWSPSGSNAQEW
RFIAIMDERLLRAMKMFSPGWLG--EAPAAIVACADKDWSYRVAG--VL-----GRDK--
-MYLIDVGIVVQTIALLAHAMGLGTNIIMSFSQEAISELLNVPHNWEIVVIIAIG--YPD
E--EP-KPPP----RM-SLSE-LVI------W-------------------------R--
-------------M----------------------------------------------
------------------------------------------------------------
------------------------------------------KVDEERK-MRIYD-----
--------------------------------------FIAYLISSARGLLVE---PQVY
GPFRCLDAVSRFIHLLS-DLG------IKDPYLDELKDEVD--KGKY-LLLID-ESKF--
-----KDFIIHLNVKLARK----IKEDLNL------------------------------
-------
>A0A7C4NDE8||A0A7C4JCX5
-----------------------------------------------MK------DIELS
SI---------ADVLANVIKTRRTIRRFKKDV-KVPKEVIERIL-DIARWSPSGSNAQEW
RFIAIMDERLLRAMKMFSPGWLG--EAPAAIVACADKDWSYRVAG--VL-----GRDK--
-MYLIDVGIVVQTIALLAHAMGLGTNIIMSFSQEAISELLNVPHNWEIVVIIAIG--YPD
E--EP-KPPP----RM-SLSE-LVI------W-------------------------R--
-------------M----------------------------------------------
------------------------------------------------------------
------------------------------------------KVDEERK-MRIYD-----
--------------------------------------FIAYLISSARGLLVE---PQVY
GPFRCLDAVSRFIHLLS-DLG------IKDPYLDELKDEVD--KGKY-LLLID-ESKF--
-----KDFIIHLNVKLARK----IKEDLNL------------------------------
-------
>A0A662VE20||A0A662VCW9
-----------------------------------------------MS--------SRS
DF----------DVLANIVKTRRTIRSFRDE--DVPKELIEKIL-DIARWSPSGSNAQEW
RFIVVTNRDLLKAMKMFSPGWLG--DSPAAIVICADREWAYKVAG--IL-----GRDV--
-MYLIDAGIVMQTIALLAHTLGLGTNIILSFSKEALRELLQIPKNWDIVAIIALG--YPK
E--IP-KPPP----RL-PLTK-LMI------W-------------------------R--
---------------------------------------------MRSL-----------
------------------------------------------------------------
------------------------------------------SKTEE---LAIYS-----
--------------------------------------FIAYLASSARGLLIE---PQIY
GPFRCLDAISRFIDLLG-KLG------ISSMYLNELKEDID--KGKY-LLLYD-EDKF--
-----KEFIINLNVRLAKK----IKEYLSL------------------------------
-------
>A0A7C4DQ63||A0A7C4HL10
-----------------------------------------------MA--------STS
KF----------EILADIVKTRRTVREYSEE--SVPREVVETVL-DLARWSPSGSNVQDW
RFVVVTDRKLLKAIKMFSPGWLGG-GNPVAIVICSDRKWAYEKAG--PL-----ARDV--
-MYLVHAGIVAQTIALLAHAMGLGTNMIMSFSKEAVKKILDLPESWDPVMIILLG--YPK
H--IP-EPPP----RL-ALSE-LVV------W-------------------------R--
-------------M---DGD------KK--------------------------------
-------------------------------------AVR--------------------
----------------------------------------------------VFE-----
--------------------------------------LLAYLASSARGLLEE---PREY
GPLRCLDAMRRLIDMVL-ETRLIE-DEEVTKYLEELRSRLS--RGII-LLMYS-AEEF--
-----RKFIINVNVELSEKTTRVLERYYNK------------------------------
-------
>A0A830E7V2||A0A830EKE8
-----------------------------------------------MS-----------
---------------------RRTIRDFEDK--DVPRDVIVKIL-DVARWSPSGSNLQDW
RFVIIRDKKLIKALKMFSPGWIGR-GSPTVIVICSDRKWAYEKGG--IL-----GGDT--
-MYLIHAGIVLQSIALLAYSLGLGTNPILSFSKDAIKELLKLPEDWEPIILLLIG--YPR
S--IP-EPTP----RL-PLDK-LTL------W----------------------------
-------------M---GG--------------------------MSSE-----------
-------------------------------------SV---------------------
------------------------------------------ELRER-----ILE-----
--------------------------------------YLAFLSSSASGLFVE---PKEY
GPLRCIDAMKRFIDLVL-SLGIIK-DEELLKDLQEMEKELD--KGVV-LLMYS-AEEF--
-----AKFVSDINKELARK----VKQSLNI------------------------------
-------
>A0A6B2C6R2||A0A6B2C6Q9
-----------------------------------------------ME-----------
KF----------EFLSNIIKTRRTIRYFSDQ--EISKDLLIKIM-DVTRWIPTGSNLQDL
RFIIVYNKKILRLIKMFSPGWIGD-GNSVTIVICSDLKWALERGG--LY-----AAKE--
-MYLIHVGIAFQTIALLAHSLGLGTNPIVSFSKEAVKTILKLPENLEPVMIVLIG--YPK
V--VP-EPTP----RL-PLDK-IIS------WV----------------E----------
---------------------------------------------MSEK-----------
--------------------------------------M---------------------
------------------------------------------NVRNIE---IILE-----
--------------------------------------FLAFLSSSAQGLFGE---PLEY
GPLRCVDAIRRFIDLIF-KLDVPL-DEKFIQELKELRSWID--KDMH-LLMYD-REKF--
-----REFVNNLTKTLAEI----ALRYLT-------------------------------
-------
>A0A7C5Y1I6||A0A7C5XZP8
-----------------------------------------------ME-----------
KF----------EFLSNIIKTRRTIRYFSDQ--EISKDLLIKIM-DVTRWIPTGSNLQDL
RFIIVYNKKILKLIKMFSPGWIGD-GNPAAIVICSDLKWALERGG--LY-----AAKE--
-MYLIHVGIAFQTIALLAHSLGLGTNPIVSFSKEAVKTILKLPENLEPVMIVLIG--YPK
V--VP-EPTP----RL-PLDK-IIS------WV----------------E----------
---------------------------------------------MSEK-----------
--------------------------------------M---------------------
------------------------------------------NVRNIE---IILE-----
--------------------------------------FLAFLSSSAQGLFGE---PHEY
GPLRCVDAIRRFIDLIF-KLDVPL-DEKFIQELKELRSWID--RDMH-LLMYD-REKF--
-----REFVNNLIKTLAEI----ALRYLT-------------------------------
-------
>A0A2X0Y3H1||A0A0J1INH7
-----------------------------------------------MD-----------
--------------VLEAIKTRRSLRSFAERG-GLPIEVVDSIE-QSILHSPSGSNAQES
HFLIVQNKEQIKRIKRFSPGLSG--DPAAVIVLCSNPAEALHKGG--KD-----SEEV--
-LRFVNLGIVAAYILLSTHSLGIGNCPVRSFHKKAIKELLALPHEMEPELLISLG--YSK
E--SP-RKKK----NR-AKEE-VIS------F-----------------D-------R--
-------------Y----GNI-----QK-----------------MTDME----------
------------------------------------------------------------
-------------------------------------TYKNEKLVEL-----VRD-----
--------------------------------------YSGYILTSAKGLYRE---PAHY
GPLRMVGALERTLVLLT-ELG------IEDKEMEEVLSFIR--KEGW-RALSD-PLGY--
-----EKALDKSIDQLVEL----TVQSKE-------------------------------
-------
>A0A268FFF3||A0A268FFK1
-----------------------------------------------MD-----------
--------------VLEAIKTRRSSRAFAERG-GLPLEIVDSIA-QSILHSPSGSNAQES
HFLIVQNEEQIKRIKRFSPGLSG--DPEAIIVLCSNPAEALHKGG--KD-----SEEV--
-LRFVNLGIAAAYILLSTHSLGIGNCPVRSFHKEAIKKLLELPHEMEPELLISLG--YSK
E--SP-RKKK----NR-EKEE-VIS------F-----------------D-------R--
-------------Y----GNT-----QK--------------------ME----------
------------------------------------------------------------
-------------------------------------TRKNEKLVEL-----VRD-----
--------------------------------------YSGYILTSAKGLYRE---PAHY
GPLRMVGALERTLVLLT-ELG------IEDKEMEEALSFIR--KEGW-RALSD-PLGY--
-----EEALDQSIDQLVEL----TVQNKA-------------------------------
-------
>R9C3Y9||R9C9Y5
-----------------------------------------------MD-----------
--------------VLEAIKTRRSSRSFTERG-GLPVEVIDSIE-QSILHSPSGSNAQES
HFLIVQNEEQIKRIKRFSPGLSG--DPEAVIVLCSNPTDAFHKGG--KD-----SEEV--
-LRFVNLGITAAYILLSTHTLGIGNCPVRSFHKEAIKKLLELPNEMEPELLISLG--YSK
E--AP-RKKK----NR-LKEE-VIS------F-----------------D-------R--
-------------Y----GEA-----IRT---------------CMTDM-----------
------------------------------------------------------------
-----------------------------------------EKLLEL-----VRD-----
--------------------------------------YGGYVLTSAKGLYRE---PAHY
GPLRMIGALERTLILLK-ELG------IEDKEMEEALVVTR--KEGW-RALSD-PSGY--
-----EKALDQSIYQLLEI----TVKTKE-------------------------------
-------
>A0A0Q3T4A8||A0A0Q3QKS7
-----------------------------------------------ME-----------
--------------VIEAVKTRRSTRSFDPR--VLPTEIMKDIE-NAILNSPSGSNAQES
HFVIVQDERQIKNMKRFAPGLSG--NPAAIVVLCSNANESFIRGG--KD-----SEEV--
-LRFVNLGIAAAYILLTAHSDGVGNCPVRSFHKESIKRILDLPPEIEPELLISLG--YAD
R--PP-RPKT----SK-HVQE-VIS------F-----------------E-------H--
-------------Y----GKYM---YRR--------------LFLLNTTEN---------
------------------------------------------------------------
-------------------------------------TKTAQLLQED-----LLD-----
--------------------------------------YVAYTLTSAKGLYRE---PHSY
GPMRMIDSMEKALHLLK-EAG------IQDEALEEGLAAVR--NARW-KAMTE-SEEF--
-----GKAMDESILNLVDI----TVNK---------------------------------
-------
>A0A4R1AXQ1||A0A4R1AYD6
-----------------------------------------------ME-----------
--------------VTEAVKTRRSTRSFDPR--VLPTEIMKDIE-SAILNSPSGSNAQES
HFVIVQDEGQIKNMKRFASGLSG--NPAAIVVLCSNAKESFIRGG--KD-----SEEV--
-LRFVNLGIAAAYILLTAHSEGIGNCPVRSFHKESIKRILDLPPEIEPELLISLG--YAD
M--PP-RPKT----SK-HVEE-VIS------Y-----------------E-------H--
-------------Y----GKY------------------------MNTTEN---------
------------------------------------------------------------
-------------------------------------TKTAQLLQEQ-----LLD-----
--------------------------------------YVAYTLTSAKGLYRE---PHSY
GPMRMIDSMEKALHLLK-EAG------IQDEALEEGLAAVR--NARW-KAMTE-PDEF--
-----GKAMDESILNLVDI----TVNK---------------------------------
-------
>A0A2N5HY59||A0A2N5HY54
-----------------------------------------------ME-----------
--------------VIAAVKTRRSARSFEQR--ALPEEIIQEIE-NAILNSPSGSNAQES
HFVIVQDKLQLKRLKRFAPGLSG--EPAAVVVLCSNGTESLIRGG--KD-----TAEV--
-LRFVNLGIAAAYILLATHSLGIGNCPIRSFHREAVKKLLDLPEDIEPELLISLG--YAD
Q--PP-RPKT----GK-PAQE-VIS------Y-----------------D-------R--
-------------F----GSF-----R-----------------NMTVLGP---------
------------------------------------------------------------
-------------------------------------LETEQQIKEH-----LRD-----
--------------------------------------YVAYALTSAKGLYRE---PQSY
GAMRMFDAMERALCLLQ-ELG------ERDEALEEALTAVR--KERW-QAMTN-PDAF--
-----GKAIDDSILKLVDL----SMYDDNKT-----------------------------
-------
>A0A372LR39||A0A372LSY3
-----------------------------------------------ME-----------
--------------VMEAVKTRRSARSFEQR--PLPKEVIEEIE-NAILNSPSGSNAQES
HFVIVQDEQQLKRLKRFAPGLSG--EPAAVVVLCSNGTESLIRGG--KD-----TAEV--
-LRFVNLGIAAAYILLATHSFGIGNCPVRSFHRDAVRKLLDLPEDIEPELLISLG--YAD
Q--PP-RPKT----GK-PTEE-VIS------Y-----------------D-------H--
-------------Y----GSF-----R-----------------NMTITGP---------
------------------------------------------------------------
-------------------------------------LETEQQIKEH-----LRD-----
--------------------------------------YVAYALTSAKGLYRE---PQSY
GAMRMFDAMERALRLLQ-EVG------VKDEALEEALTTVR--KQRW-QAMTN-PDAF--
-----GKAIDDSILNLVDI----TINQNID------------------------------
-------
>W4RP36||W4RPE1
--------------------------------------------MRKME-----------
--------------VLDAVKSRRSARSFDQR--ALPSEIIEGIE-HAILSSPSGSNAQES
HFVIVQEQDQIKRLKRFAPGLSG--EPAAIVVLCSNGTEALIRGG--AD-----TAEV--
-LRFVNLGIAAAYILLATHSLGVANCPVRSFHPKAVKQVLGLPEEVEPELLISLG--YTD
Q--PP-RPKT----SK-PAQE-VIS------Y-----------------D-------Q--
-------------Y----GSY-----K-----------------DMTNMEA---------
------------------------------------------------------------
-------------------------------------TKTKEEVIEH-----LLD-----
--------------------------------------YVAYTLTSAKGLYRE---PQSY
GAMRMVDAMERALRLLK-EVG------IEDEVLEDALSAVR--KDRW-RAMTD-KEGF--
-----GKAIDDSILNLVNI----K------------------------------------
-------
>A0A561DPD1||A0A561DPD7
-----------------------------------------------ME-----------
--------------VIDAIKSRRSTRSFEQR--PLPNEVIQDIE-SAILSSPSGSNAQES
HFVVVQDQSQIHLIKRFAPGLSG--NPAAIVVLCSNGTAALEQGG--ID-----TSEV--
-LRFVNLGIAASYIILAAHSNGVGNCPVRSFHGPSIKRILELPNNVDPELLISLG--YSD
T--PP-RPKT----SK-EKQE-VIS------Y-----------------D-------K--
-------------Y----GS------------------------NMTSMEA---------
------------------------------------------------------------
-------------------------------------TKTKEEILEH-----LRD-----
--------------------------------------YVAYTLTSAKGLYRE---PYSY
GPMRLMDSLEKALSLLQ-EAG------IKDENLDQVLSSIR--KERW-RAMTD-KKGF--
-----AQAIDTSILELVNL----SIDSKKKEECI--------------------------
-------
>A0A7Y8WQQ1||A0A7Y8WRJ1
-----------------------------------------------ME-----------
--------------VMEAVKSRRSTRSFEPS--KLPPEFIQDIE-SAILNSPSGSNAQES
HFVIVQDERQLRLIKRFAPGLSG--DPAAVVVFCSNATESINRGG--VD-----TAEV--
-LRFVNLGIAAAYVLLSAHSNGVGNCPVRSFHRQSIKRILRLPEDVEPELLISLG--YTS
T--PP-RSKT----SK-QAVE-VIS------H-----------------D-------Q--
-------------Y----G-------------------------NMTNMET---------
------------------------------------------------------------
-------------------------------------SKSEEQIIEK-----LRD-----
--------------------------------------YVAYTLTSAKGLYRE---PHSY
GAMRMIDSMERAISLLH-EAG------IMDKALEEGLSNVR--KERW-RAMTD-PKEF--
-----GRAIDESVLEIVNL----SMNIDK-------------------------------
-------
>A0A292YTE4||A0A292YS60
-----------------------------------------------MN-----------
--------------VLDAIKIRRSIRSFERR--SLPPEVIQSIE-DAILHSPSGSNAQES
HFVIVQDPDQIRRIKRFAQGLSG--DPAAVVVLCTNKEEALARGG--LD-----TAEV--
-LRFVNLGIAAAYILLTASSLEVGSCPARSFHQKAIKEILGLPEGIEPELLISLG--YSN
Q--PP-RPKS----SK-PVRE-VIS------Y-----------------D-------Q--
-------------Y----GKE-----K-----------------PMTNTEK---------
------------------------------------------------------------
-------------------------------------KSLEEGLQNR-----LLD-----
--------------------------------------YVSYVLTSARGLYKE---PHSY
GPMRMVDSLEKALFLLR-DMG------IKDDAIEESVAVIR--ENRW-RVTSD-PEAF--
-----AQALDDAILRLVKV----TLKESSTSHE---------------------------
-------
>A0A5C5SRH0||A0A5C5SPA5
-----------------------------------------------MD-----------
--------------TLEAMKTRRSSRSFEDR--PVPKEVIAVIE-DAIMHSPSGSNAQES
HFVIVQNQEQIRRIKRFAQGVSG--KPPVLVVLCSNKNEALVRGG--VD-----TLEV--
-LRFVNLGIVASQILLAAQSQGVGSCPARSFHKKSIKEILGLPEEIEPELLISLG--YSN
E--KP-RQKT----IK-SAKE-VIS------H-----------------D-------K--
-------------Y---QG--------------------------MTNTK----------
------------------------------------------------------------
---------------------------------------DENLAKEH-----LLD-----
--------------------------------------FVGYVLTSTRGLYRE---PQSY
GPMRMIDTLEKALMLLK-EQG------LEEESLDQIMGILR--ENRW-KVTAD-PEAY--
-----ALAIDEAIQHLVTV----TLQEKD-------------------------------
-------
>A0A1S2M4U9||A0A1S2M3Y1
-----------------------------------------------MN-----------
--------------VLEAIKSRRSSRSFENR--QLPTEVITAIE-EAIMHSPSGSNAQES
HFVIVQDREQIKRMKRFAQGVSG--QPAAFIVLCSNKEEALVRGG--ID-----TLEE--
-LRFVNIGIVASFIILTAQSYGVGTCPVRSFHQSSIQQILHLPKAVAPELLITLG--YSD
Q--KP-RPKS----IK-STSE-VIS------H-----------------D-------K--
-------------F----GE----------------------------------------
------------------------------------------------------------
----------------------------------------------------LMN-----
--------------------------------------------------------HNVM
GQLRMIDSLEKSLVLLK-NAG------VDIQTVDNAMATIR--KDRW-RATSD-PEAF--
-----ANAIDRAIDELVNV----TIGEEGLR-----------------------------
-------
>A0A1R1EU06||A0A1R1ETS9
-----------------------------------------------MD-----------
--------------VLETIKARRSARSFTDQ--RLEPHIVEAIK-EAILHSPSASNAQES
HFVIIQDEVRIRHIKRFAQGLSG--VPAAVVVLCSNHQEALARGG--AD-----SADT--
-LRFINLGVAASVIMLTAQSLGASSCPVRSFHAPSISAITGLPEEVKPELLISLG--YAD
K--PP-RPKT----SK-PPKE-MIS------F-----------------E-------R--
-------------Y----GN----------------------------MET---------
------------------------------------------------------------
-------------------------------------NLQAGDMRER-----MLD-----
--------------------------------------FAAYVLTSARALYRE---PHSY
GPMRLADTLEKGLELLQ-AAG------IRDETVEQAMAAVR--ESRP-VAMTD-PEGF--
-----AEALDRAIAVLVQA----TLEVKPEA-----------------------------
-------
>A0A3D9GQR7||A0A3D9GQF1
-----------------------------------------------MD-----------
--------------VLETIKARRSARSFTGQ--RLETHIVEAIE-EAILHSPSASNAQES
HFVIVQDEMQIRHIKRFAQGLSG--QPAAVVVLCSNHQEALARGG--AD-----SADT--
-LRFINLGVAASAIMLTAQSLGASSCPVRSFHAPSIAAITGLPEEVKPELLISLG--YAD
K--PP-RPKM----SK-PPKE-MIS------F-----------------E-------R--
-------------Y----GN-------------------------MNATET---------
------------------------------------------------------------
-------------------------------------NPGAGDMRER-----MLD-----
--------------------------------------FAAYVLTSARALYRE---PQSY
GPMRLADTLEKGLELLQ-SAG------IRDETVEQAMAAVR--ESRL-VAMTD-PEGF--
-----AKALDRAIAVLVQA----TLEGKPEA-----------------------------
-------
>A0A839TK10||A0A839TK23
-----------------------------------------------MN-----------
--------------VLETIKTRRSARSFADK--RLEPHIVEAIE-EAILHSPSASNAQES
HFVIVQDEVRIRHIKRFAQGLSG--QPAAVVVLCSNHQEALARGG--AD-----SADT--
-LRFINLGVAASAMMLTAQSLGASSCPVRSFHAPSIASILGLPVEVKPELLISLG--YAD
K--PP-RSKT----SK-PPKE-MIS------F-----------------E-------R--
-------------Y----GN-------------------------MNAMET---------
------------------------------------------------------------
-------------------------------------NLGAGDMRER-----LLD-----
--------------------------------------FAAYVLTSARALYRE---PQSY
GPMRLADTLEKGLELLQ-AAG------IRDETVEQAMAAVR--ETRP-VAMTD-PEGF--
-----AVALDRGIAVLVKA----TLGGKPEA-----------------------------
-------
>A0A259SZD7||A0A259SYL5
-----------------------------------------------MN-----------
--------------VLETIKARRSARSFADE--RLAPHIVEAIE-EAILHSPSASNAQES
HFVIVQDEVQIRRIKRFAQGLSG--RPAAVVVLCSNHAEALARGG--AD-----SADT--
-LRFINLGVAASAIMLTAQSLGASSCPVRSFHAPSIAAIAGLPEGVRPELLISLG--YAD
K--PP-RPKT----SK-PPKE-MIS------F-----------------E-------R--
-------------Y----G-----------------------------------------
------------------------------------------------------------
------------------------------------------SMREQ-----LLD-----
--------------------------------------FAAYVLTSAHALYRE---PQSY
GPMRLADTLEKGLELLQ-AAG------IRDETVDKAMEAVR--ESRP-LSMTD-PEGF--
-----AGALDRAIAVLVKA----TLEGKPEA-----------------------------
-------
>A0A1I7LHX3||A0A1I7LHV0
-----------------------------------------------MD-----------
--------------VMEVIRTRRSTRSFQPR--SLDAQAMEAIE-TAILNSPSGSNAQES
HFVIVKDPDQIRRIKRFAPGLSG--QPAAVVVLCSNRREALIRGG--TD-----TVQT--
-LRFVNLGIAAAYILLVTSSLQLGNCPVRSFHKKAVQTLLQLPEDVEPELLITVG--HPA
E--PP-RPKV----SK-PVTE-VIS------Y-----------------D-------R--
-------------F----GT------------------------RMTGLERGD-------
------------------------------------------------------------
-----------------------------------GTQRDRDALRET-----LRD-----
--------------------------------------YIGYVLTSARGLYGE---PLSY
GPMRMFDALEKSL-------------------------VPK--FDSW-------------
------------------------------------------------------------
-------
>A0A7C5BU24||A0A7C5FT11
------------------------------------------------------------
------------------------MRQFERR--SVPVDVLLGLV-EAGCWAPSGGNRQAW
RFIIVTDERRLRALRMVSPGFIG--DPPAAIVVCESVADLVDQSA---------GPDVR-
ALTIADAFMAAYAITLAAHGHGLGSCIIGSFNDAAVRHLLGLPADIVPVLIVTVG--YPA
R--IP-DPPQ----RR--TEG-VWY------W-----------------E-------T--
-------------Y----G--------------------------ADEADHG--------
------------------------------------------------------------
---------------------------------------MDEVIRES-----LLE-----
-----------------------------RFT----E-LASYLLTSARGLLDE---PAEY
GPLRLIQAAHHLVEILT-AEG------LSSETLEAVGRRLA--DIES-SAMGENPHAL--
-----RTVLDDLVLSLLRA----IDEFSDR------------------------------
-------
>A0A101ETG7
-----------------------------------------------MN-----------
--------------VKEAIFGRRSVREFTEE--PVDASTLKEIM-LAGIYAPSAGNLQPW
QFYCYTSPKAIKTIKSASPGILG--SPQAIIVACVDEDKLKKLGL--KEWR-I-------
-NAVLDIGMACQNMMLRAFELGVGTCPVTSFDPDLLRALLELPETHNPVLLVAVG--HYK
A--IP-PTPH----KD---ES-VIH------L-----------------E-------E--
-------------Q----GFD-----R-------------------DLS-----------
------------------------------------------------------------
-------------------------------------RSLEGSLRHH-----LTE-----
--------------------------------------LLGFLITSVRISMNE---PSNY
AYLRLLEAAVKVCESLE-RTSC-----EGTELIASCRRELQ--EAVT-LYFRA-DPSY--
-----LEHVEKVIGQYAFI----QKRLDWEGI----------------------------
-------
>A0A660QBA8
-----------------------------------------------ME-----------
--------------VGKAIFERRSVRFFNER--QIDTSILREIL-IAGIYAPSAGNLQPW
EFYCYCQPDSVDRIRSVSQGIMG--KPKAIIVACVNEKKIKEQKL--EKWA-S-------
-NAIIDVSMACQNMMLKAFELGVGSCPVTSFENDTLAKALALPSYVKPLILIALG--YYD
K--LP-QTPP----RD---ES-VIH------I-----------------E-------T--
-------------R----SCD-----KPS----------------QEQA-----------
------------------------------------------------------------
-------------------------------------KIPGDAI-NF-----ATE-----
--------------------------------------ILGFLVTSAKINTRE---PPSY
AIMRLLEAASKICEYLA-SSHP-----ERRDISESIKNELD--TASS-LYFIG-DDNY--
-----ISHLEKALEQYLHL----LSS----------------------------------
-------
>A0A660QWP5
----------------------------------------------MMK-----------
--------------VGKAIFERRSVRFFNER--QIDTSILREIL-IAGIYAPSAGNLQPW
EFYCYCQPDSVDRIRSVSPGIIG--KPKAIVVACVNEKKIKEQKL--EKWA-S-------
-NAIIDVSMACQNMMLKAFELGVGSCPVTSFENDTLAKALALPSYVKPLILIALG--YYD
K--LP-QTPP----RD---ES-VIH------I-----------------E-------T--
-------------R----SCD-----KPS----------------QEQA-----------
------------------------------------------------------------
-------------------------------------KIPEDAI-NF-----ATE-----
--------------------------------------ILGFLVTSAKINTRE---PPSY
AIMRLLEAASKICEYLA-SSYP-----ERRDISESIKNELD--TASS-LYFIG-DDNY--
-----ISHLEKALEQYLHL----LSS----------------------------------
-------
>A0A660QF07
-----------------------------------------------ME-----------
--------------VGKAIFERRSVRFFNER--QIDTSILREIL-IAGIYAPSAGNLQPW
EFYCYCQPDSVDRIRSVSPGIMG--KPKAIIVACMNEKKIKEQKL--ERWA-S-------
-NAIIDVSMACQNMMLRAFELGVGSCPVTSFENDTLAKALALPSYVKTLILIALG--YYD
K--LP-QTPP----RD---ES-VIH------I-----------------E-------T--
-------------Q----SCD-----KPS----------------QEQA-----------
------------------------------------------------------------
-------------------------------------KITENAI-NF-----ATA-----
--------------------------------------ILGFLVTSAKINTRE---PPSY
AIMRLLEAASKICEYLA-SSYP-----ERHDISESIKNELD--TASS-LYFIG-DDSY--
-----ISHLEKALEQYLHL----LSS----------------------------------
-------
>A0A0K3BLW8||A0A0K3BHH1
--------------------------------------------MASLD-----------
--------------VADAIRRRRMHREFTDD--PVPRPVLRRMA-WAAARAQQ-ARSGIR
NIVIVDDPHIMATARQVLPGFLT--NAPAMLVLGTDVVRAEQVLG--RR-----GVEV--
-ATRIDVGAACAHLALFAQTVGLGICTITSWAEPAVQTLVELPPHIRADVTVAVG--FVT
P--TP-PPAP-----R-GFTT-PLH------H-----------------N-------R--
-------------F----G-------TE----WE--------------------------
------------------------------------------------------------
---------------------------------------ASDDMTDDSRQ--LFA-----
--------------------------------------IITHLVTSAPTSLDE---TPIL
AAFRMVDAAGRLMALSA----------PDDEFLRAAHADLT--DHAT-LVLTD-QAAF--
-----REWLDEYVRRFTRE----ALSRTASAS----------------------------
-------
>A0A329R139||A0A329R0E6
-----------------------------------------------MTATSTDQQ----
---------DVHD-IATLMRRRRMHREFDER--PVPRDALETMA-WAATRAQQ-ARSGVR
HIVVVDDPAVMTAARQVLPGFIN--NAPAMIVHCTDVIRAAQVLG--PR-----GVEV--
-TSRLDAGAACAHLALMGQTLGLGVCTVTSWTESAVQALLELPEHIRPDVTVAVG--YVS
T--SP-APPA-----R-GFQT-HYH------H-----------------N-------R--
-------------FAD--GA----------------------------------------
------------------------------------------------------------
---------------------------------------MGKELDQA-----IFG-----
--------------------------------------IITHLVTSAPTSLQE---TPSL
AAFRMVDAAHRLMELVNENDT-----FQQDEFLQSARAEYM--ANFN-LVMTD-PDAF--
-----DAWLASYVQSFTRE----ALRRAHADSRAPDA-----------------------
-------
>A0A3G5T2G1||A0A3G5SZK9
-----------------------------------------------MTATSTDQQ----
---------DVHD-IATLMRRRRMHREFDER--PVPRDALETMA-WAATRAQQ-ARSGVR
HIVVVDDPAVMTAARQVLPGFIN--NAPAMIVHCTDVIRAAQVLG--PR-----GVEV--
-TSRLDAGAACAHLALMGQTLGLGVCTVTSWTESAVQALLELPEHIRPDVTVAVG--YVS
T--SP-APPA-----R-GFQT-HYH------H-----------------N-------R--
-------------FAD--GA----------------------------------------
------------------------------------------------------------
---------------------------------------MGKELDQA-----IFG-----
--------------------------------------IITHLVTSAPTSLQE---TPSL
AAFRMVDAAHRLMELVNENDT-----FQQDEFLQSARAEYM--ANFN-LVMTD-PDAF--
-----DAWLASYVQSFTRE----ALRRAHADSRAPDA-----------------------
-------
>A0A7J9X558||A0A7J9X4R8
-----------------------------------------------MTAASAG------
-----------HDGVETLMRRRRMHREFDDR--PVPRDVLDKMA-WAAARAQQ-ARSGVR
HIVVVDDPAVLATARQVLPGFIN--NAPAMLVHCTDVVQAAEVLG--SR-----GVEV--
-TTRLDAGAACAHLALMAQTLGLGVCTVTSWTEPAVQALLGLPHHIRPDVTVAVG--YVA
P--AP-PPAA-----R-GFRT-EYH------L-----------------N-------R--
-------------FAD-GG-----------------------------------------
------------------------------------------------------------
------------------------------------GGDMSENLDQE-----VFA-----
--------------------------------------IITHLVSSAPTSLQE---TPSL
AAFRMVDAAHRLMELVEGSDA-----FQDDEFLRSARADYA--ANFN-LVMTD-PDKF--
-----DSWLAEYVQSFTRE----ALRRARAGAHVPDA-----------------------
-------
>A0A7W8AEL8||A0A7W8AEG0
-----------------------------------------MIDAKPLD-----------
--------------VADGMRRRRMHRIFEDR--PVPAEVLGRMA-WAAARAQQ-ARSGVR
HVVVVDDPVLLATARQVLPGFLN--NAPAMLALCTDLDQAGATGG--PR-----MVEH--
-VSRLDSGAACAHLALMAQTLDLGVCTVTSWADEAVRALFGLPAHIRPDVTVAVG--YVT
KE-TA-SPAV-----R-GFTS-GLH------H-----------------N-------A--
-------------F----GAAF----ED--------------GARMTAA-----------
------------------------------------------------------------
----------------------------------------DEGLSRA-----LYE-----
--------------------------------------TVTVLVCSAPLALDE---TRLL
SAFRMLDAADRLMGIMA---------DHDDDFLRRARADFA--DHRM-LAMTD-QAAF--
-----TDWMSRYVAGFAAQ----ALRRTRAEGV---------------------------
-------
>A0A7K1FQE4||A0A7K1FP62
-----------------------------------------MTPPTPVD-----------
--------------VITTMRRRRMHREFEDR--PVPREVLNVMA-WGAVRAQQ-ARPGVR
HVVVVDDPAKMRAARQVLPGFIN--NAPAMIALCTDVDRALEALG--PR-----GVEH--
-VSRLDAGAAAAYLALIGQTVGIGVCTVTSWADGIAAELLGLPDHIRPDVTVAVG--FVP
P--RT-PAAV-----K-SLKY-SVW------S-----------------N-------E--
-------------F----G-------TP----MEVTR-------PMS-------------
------------------------------------------------------------
---------------------------------------EQPTLEQE-----LFE-----
--------------------------------------VIVYLVSSSVTSMTE---TPEL
ATFRMIDAAERLMAIST---SRLP-----DDFLTAARADWE--AHKM-LVVSD-QPEY--
-----LRWLDGYARSFVRK----TLELAAAPGA---------------------------
-------
>A0A7K2AHM1||A0A7K2AI86
-----------------------------------------------MTESVPDGT-STP
T-----------EAVFEAMRRRRMHRVFTPE--LPSAEVLDRLV-YAAGRAQV-ARPGIR
HLIVVTDPRRVRTVRHACPGFVN--NAPAVIVICSDLHRAHEVMG--PR-----GVEV--
-VTRLDSGAAAGYITIAAPTLGIGVCKVTSWTEEVVQSIFGLPDHIRPEVLMAIG--IPV
AN-HP-KPVK-------GFHP-DVH------H-----------------D-------L--
-------------F----G-------QE----WN--------RTWM--------------
------------------------------------------------------------
-------------------------------------VSRNTRHDP------LFD-----
--------------------------------------FILYLITSARTSLDE---RAIY
GSYRLIEGASRLIEAAEEIPG-----LDVDDLLRDIRSSID--RNKT-RMMLE-KDAY--
-----RTWLTDLAAGLASE----SVKRNMGDID---------------------------
-------
>A0A9E4M1R9||A0A9E4M5C0
-----------------------------------------------MTESVADTN-GSP
A-----------EAVFEAMRLRRMHRVFTSE--LPAADVLDRLV-YAASRAQV-ARPGIR
HLIVVTDPRLVRTVRNACPGFVN--NAPVVIVICSDLRRAQEVMG--PR-----GVEV--
-VTRLDSGAAAGYITIAAPTLGIGVCKVTSWTEEVVQAIFAIPDHIRPEVLMAIG--IPV
QN-HP-KPVK-------GFHP-SVH------H-----------------D-------L--
-------------Y----G-------QD----RS--------HTRM--------------
------------------------------------------------------------
--------------------------------------SDARPHDP------LFD-----
--------------------------------------FVLYLITSARVSLDE---RAIY
GSFRLIEGASRLIEAAEEIPG-----LKVDDFLREKRDSID--QNKA-RMMLE-KDAY--
-----RRWLTDLAAGLASE----SVKRSMGES----------------------------
-------
>A0A7K2B7P7||A0A7K2B8E8
-----------------------------------------------MTASM--------
-------------AVFEAMRRRRMHRDFLPE--PPDRATLDRLV-YAAGRAQV-ARPGIR
HLIVITDPRIVHTLRQACPGFVN--NAPAAIAVCSDLNRSEAESG--IR-----GVEV--
-VSRLDAGASAAFMAIAAPALGIGVCKVTSWSEEVVQAILGLPEHVRPEVLMAVG--IPV
AK-PS-KPLK-------GFQP-SVH------A-----------------D-------R--
-------------F----D-------QP----WT--------ASSMDGI-----------
------------------------------------------------------------
-------------------------------------IMSSQEIDPREF---LFD-----
--------------------------------------FVLYLVTCARLHLDE---KPIY
GAFRMIEGASRLVEAAENLPG-----WEVDAFLAEQRAAIE--ANKA-RMTLD-KDGF--
-----RGWLGDLAREMAAE----ATRRNLDPPG---------------------------
-------
>A0A9E4M8B4||A0A9E4MA61
-----------------------------------------------MSAPM--------
-------------AVFEAMRRRRMHRQYLPE--PPDRATLDRLV-YAAGRAQV-ARPGIR
HLVVVTDPRIVHTLRQACPGFVN--NAPVAIAVCSDLERSEQESG--IR-----GVEV--
-VSRLDAGASAAFMALAAPALGIGVCKVTSWSEEVVQAILGLPEHVRPEVLMAVG--IPV
AN-PS-KPLK-------GFQP-SVH------S-----------------D-------R--
-------------F----D-------QP----WT--------TSPMDDI-----------
------------------------------------------------------------
-------------------------------------TMSSQEIDPREF---LFD-----
--------------------------------------FVLYLVTCARLHLDE---KPIY
GAFRMIEGASRLIKAAENLPG-----WEVDAFLSEQRAAIE--GNKA-RMTVD-KDGF--
-----REWLGDLAREMAAE----ATRRNLD------------------------------
-------
>A0A2H5UY33||A0A2H5UY32
-----------------------------------------------MS-----------
--------------ALDAIFKRVTVRHYEDK--PVEFSKLVTLA-RAAQKAPTGGNTPYR
RVMIIDDPDTIAMIKKIAPGYLS--NAPAAILIYTDLEVAEKGLG--RL-----GRDV--
-CSLIDSGAAAANISIAAIELGLATCFTKSYSEVGMKKVLDIPDNCRTDLLVQVG--YPH
PG-RP-RSIK----KK-PEGN-IIY------H-----------------N-------R--
-------------H----GVSI--------------------------------------
------------------------------------------------------------
------------------------------------NDMTDKELNRE-----IFD-----
--------------------------------------YILFLLTAARGCVDE---PHMY
GPLRLVDAASRIIGTYQRVKG------VDDEFLNRLKQLID--EKKY-IVMES-EDEF--
-----TRFIDELIAQSVDE----MKRRSGVKA----------------------------
-------
>A0A7C4GHP1||A0A7C4GI29
-----------------------------------------------MD-----------
--------------VLDAIRKRVAVRYFEEK--PVPEDVLKTLA-WAAHKAPTGGNTPYR
RVMVINDEETVSMIKQVSPGFLS--NAKSLILIYTDLETAYKGLG--RL-----GRDI--
-CSIIDAGAAAENVALAALKFGLGTCFTKSYSEAGVKEILEIPENYRTEVMLQIG--YPR
KD-MP-PPLK----AK-PNAR-ITY------L-----------------N-------R--
-------------H----GN----------------------LWTMSQN-----------
------------------------------------------------------------
---------------------------------------SSGDFGKE-----IFD-----
--------------------------------------IIVFALSAARISADE---PPLY
GSLRLIDLSSKIIKLQELVEG-----ERADKFLQRIRQIIE--EKKY-IVMAS-EEEF--
-----VKVLDQLVSECARE----MKNRRKLGQKRE-------------------------
-------
>A0A533VNL0||A0A533VPI9
-----------------------------------------------ME-----------
--------------LFEALRKRRAVRDFTEQ--AIPDDILMKLA-YAARRAPTGGNTPYR
RILVVNDRKRIRLIKQVSPGILG--QPTALIVIFTDLEVT-RELG--KL-----G-NV--
-CATIDAGAAAENVALAATDLHLGACFTKSYSETGVKEILNIPDGYRTEVMLQLG--YPR
KD-QP-RSMR----PR-EGAD-ATY------H-----------------N-------R--
-------------F----S------------------------RSMAEEP----------
------------------------------------------------------------
--------------------------------------LTSGEY--------VYE-----
--------------------------------------LATYLLTSARGCIEE---PLLY
GPLRLIEALSRLVTISQYAPC-----VKKDEFLLAAKKRID--QNKY-VVMQS-EEEF--
-----TKFLDSLIKEFTAE----LKKRNKLD-----------------------------
-------
>A0A538P5Q5||A0A538P5R0
-----------------------------------------------ME-----------
--------------LFEALRKRRAVRDFTEQ--AIPDDILMKLA-YAARRAPTGGNTPYR
RILVVNDRKRIRLIKQVSPGILG--QPTALIVIFTDLEVT-RELG--KL-----G-NV--
-CATIDAGAAAENVALAATDLHLGACFTKSYSETGVKEILNIPDGYRTEVMLQLG--YPR
KD-QP-RSMR----PR-EGAD-ATY------H-----------------N-------R--
-------------F----G-----------------------------------------
------------------------------------------------------------
------------------------------------GSMTSGEY--------VYE-----
--------------------------------------LATYLLTSARGCIEE---PLLY
GPLRLIEALSRLVTISQYAPC-----VKKDEFLLAAKKRID--QNKY-VVMQS-EEEF--
-----TKFLDSLIKEFTAE----LKKRNKLD-----------------------------
-------
>A0A533VUR0||A0A533VUQ3
-----------------------------------------------ME-----------
--------------LSDALKRRHMNRRFAKN--PVEREKLDRLV-YAANRAPQGGNMPVR
EYIVVADPRYMKLLRGVTPSFLAN-SP-AAIVICTDLKKAEDVMG--VQ-----GRDI--
-LSLLDAGAAAENIALEAVELGLGVSFVRSATTGAARQMLGIPDRYRVDIIIGVG--YVA
K--DA-STPI-----R-GKEP-VVH------L-----------------D-------H--
-------------F----G-------GM----WNG-----------RG------------
------------------------------------------------------------
------------------------------------------------------------
--------------------------------------------------MEE---PLVY
GPLRMLVGVDMIITAMK-QEA-----SLRDEFLIGKQEGIW--NEVL-AVMND-REAF--
-----AKALDDMLADFADE----LKSRTLTKKK---------------------------
-------
>A0A7J3S1X5||A0A7J3S2N6
-----------------------------------------------MD-----------
--------------VIDALKRRHMCRHFDPT--PVEREKLKRLI-YAATRAPSGGNQLVR
EIILVDEPQSVELLRSVVPSFLAN-SP-AAFVICTDLERAAETMG--RQ-----GRDI--
-LSLLDAGAAAENIALEAVELGLGVSFVRSSTESAVREALGIPSRYRVDIIVGIG--YMA
K--ER-PPPL-----K-GQKP-IIH------H-----------------N-------R--
-------------F----G-------ET----WIGMV-----DVPHQG------------
------------------------------------------------------------
----------------------------------------------------IFK-----
--------------------------------------VMTYLVMSARDCIDE---PSIY
GPLRLLVGVDKLIDICK-AEP-----SFDDEFLVKMKSRIW--QEVF-SVMSD-RDAF--
-----AKALDQLSVEFTDE----LKRRMATAENTAKENK---------------------
-------
>A0A535Q7Z2
-----------------------------------------------MD-----------
--------------VLESIRKRRFHRSFTGE--PVDEESLARLV-WAAGRAPMGGAELVR
RILVVTDPDLMRTVRQVTPSFLAN-SP-VVIVICTDLGRAEASMG--VQ-----GRDT--
-LSLVDAGAAAENMALAAVALGLATCFVRCANDVALQEVLGIPQNVRPDILVAVG--HPA
P--TP-SAPV-----K-NPPA-IIY------R-----------------N-------G--
-------------F----G-------KV----WNPPSLP--L--PGARA-----------
------------------------------------------------------------
-------------------------------------PEAAKAGASE-----LFV-----
--------------------------------------SILYLVASARDCLDE---PLIY
GPFRMIEGVSRML------EG-----ARDDRFLSRMKAEID--GQKY-NVMAD-RGSF--
-----ARWLDDLLREFAAE----AKRRNAPAPAPAV---------AAVDGRGR-------
-------
>A0A535U961
-----------------------------------------------MD-----------
--------------VLESIRKRRFHRSFTSE--PVDEELLARLV-WAAGRAPMGGAELVR
RILVVTDPDLMRTVRQVTPSFLAN-SP-AVIVICTDLDRAEASMG--VQ-----GRDT--
-LSLVDAGAAAENMALAAVALGLATCFVRCANDVALQVVLDMPKNVRPDILVAVG--HPT
P--TP-TPPM-----K-NPPA-VIY------R-----------------N-------G--
-------------F----G-------KI----WNPPTLP--L--PGARP-----------
------------------------------------------------------------
-------------------------------------AATAKTDVAE-----LFV-----
--------------------------------------NILYLVASARDCIDE---PLIY
GPFRMIEGVSRML------EG-----ARGDVFLSQMKAEID--AQKY-SVMGD-RVSF--
-----ARWLDALLRDFAAE----AKRRNVGPAVPA----------AAVDGRGR-------
-------
>A0A535ZND3
-----------------------------------------------MD-----------
--------------VLESIRKRRFHRSFTSE--PVDEELLARLV-WAAGRAPMGGAELVR
RILVVTDPDLMRTVRQVTPSFLAN-SP-AVIVICTDLDRAEASMG--VQ-----GRDT--
-LSLVDAGAAAENMALAAVALGLATCFVRCANDVALQEVLDIPENVRPDILVAVG--HPA
P--TT-TAPV-----K-NPPA-VIF------R-----------------N-------G--
-------------F----G-------KI----WNPPTLP--L--PGTRP-----------
------------------------------------------------------------
-------------------------------------PATAKTDVSE-----LFV-----
--------------------------------------NVLYLVASARDCIDE---PLIY
GPFRMIEGVSRML------EG-----ARGDVFLSQMKAEID--GQKY-SVMGD-RVSF--
-----ARWLDSLLRDFAAE----AKRRNSPAAVPA----------AAVDGRGR-------
-------
>A0A535WNT5
-----------------------------------------------MD-----------
--------------VTESIRRRRFHRSFTDE--PVDEEALAQLV-WAAGRAPMGGNELVR
RIVVVADPAVMRTVRQVTPSFLA--NAPAVLVICTDLERAEASMG--IQ-----GRDV--
-LSLVDAGAAAENVALAAVALGLATCFVRSSNDVALQEVLGLPSGVRPDILIAVG--HPA
A--TP-SPAM-----K-NPPA-VVY------R-----------------D-------R--
-------------F----G-------SA----WSPPTAS---SEPRKTV-----------
------------------------------------------------------------
-------------------------------------PVRGGTDGPT-----PFE-----
--------------------------------------TALYLVASARDCLDE---PLIY
GPFRMIEGVSRML------EG-----QASDGFLTEMKAAID--REKY-SVMAD-RASF--
-----ARWLDDLLRDFAAE----AGRRNAPAFKPAA---------PAIDGEKR-------
-------
>A0A537TKH2||A0A537TKQ0
-------------------------MDGMID---------GAVTETQMT-----------
--------------VLEAMRRRRMHRYFDPS--PLDDEKLRALA-WAATRAPIGGNEPSR
FLLVVKDPRLVKTIVEVTPSYIGT-MPAAIIAVLTDTEHAEAQMG--TQ-----GLEQ--
-LSRIDAGAAAEHIALAAVELGIGCYLFRSSNEAALRAVLDLPPVVRVEWLAAVG--HPA
A--KP-SLVP-----K-ARRQ-VVY------L-----------------D-------V--
-------------W---GG-------EQ----WEVRQ-------PM--------------
------------------------------------------------------------
------------------------------------------------------------
--------------------------------------------TAARDAIDE---PAIY
GPFRMVDAVDRLI------AC-----SFDDDFLNAIQPELE--REKQ-KVMSD-REAF--
-----VAWLDDLSARFAAE----AKRRNFSEGV----------------GR---------
-------
>A0A538LHW8||A0A538LHX7
-----------------------------------------------MTGAAGPAI----
---G----------VLEALRRRRMHRYFDPS--PLSEETLRTLA-WAATRAPAGGNQPSR
FLLVVNDPPLVKTVVEVTPSYIGT-MPAAIIVILTDLERAEAQMG--TQ-----GREQ--
-LARIDAGAAAENIALAAVELGIGCYLFRSSNEAALRAVLDLPPAVRVEWLAAIG--TPA
A--TP-SPAP-----R-APRQ-VVY------V-----------------D-------R--
-------------W---GG-------EQ----WETQS-------PMSGT-----------
------------------------------------------------------------
-------------------------------------------TDQA-----AFR-----
--------------------------------------LATFLVTAARDLVDE---PAIY
GPFRMVDAVDRLM------AG-----VFDDDFLRDLKPTLE--REKQ-KVMSD-RDAF--
-----VTWLDELAAKFASE----AKRRNLAEEG-------R-------------------
-------
>A0A938ED28||A0A938EB35
-------------------------MPGQER---------PAS-----------------
--------------ALATMRRRRMHREFEPA--PIDEETLRTLA-WAATRAPAGGNQVSR
FLLVVKDPRLVRTIVDVTPSYIGT-LPAAIIVIATDVDQAETQMG--AQ-----GRDQ--
-LSRLDAGAAAENVALAAVELGIGCYLFRCANEAALRVVLDLPASVRVEFLAAVG--HPV
A--SP-MPAP-----K-APPQ-IVY------V-----------------D-------R--
-------------W---EG-------ER----WEVTP-------PMGGD-----------
------------------------------------------------------------
-------------------------------------ATVSGAEDQA-----AFR-----
--------------------------------------LATFLVTAARDVVDE---PAIY
APFRMIDAVDRFL------AD-----AFDDDFLRGIQPELA--RGKL-QVLND-REAF--
-----VVWLDEITAAFAAE----AKRRNLAGDA---------------------------
-------
>A0A533X190||A0A533X3C5
--MQ-----I--RT--------------------------VYKKGTELE-----------
--------------LFEALKRRRMTRSFSLE--PLPTSIVSKLV-YAGTRAPTGANLDYR
LFLVVDDIKIISMMKTLSPGFPG--PPPLVIVILTDVNRAATEGG--EL-----GRTH--
-SSIFDAGAAAENIALAASDLGLAVCFIKSYPEAAIRKILEIPTGFRSEIMVAVG--HPG
TN-VK-KPVP----KR---RE-TIF------H-----------------N-------R--
-------------F----GALT--------------------TTDLQSANFLR-------
------------------------------------------------------------
------------------------------------EMEKRKGSKEDSS---IAN-----
--------------------------------------LAFFVLGSSRTVYDE---TTKY
AAFRMLQIFQRIVNLESVRSAEHGD----YRSLREISDAIT--KNDE-VLMRGSPKEF--
-----VEFLDSLVSRAAEE----LKKRR--------------------------------
-------
>A0A100I221||A0A100I2B9
-----------------------------------------------MGTSADHDH----
-----RD-----LKLWDAFRKRRTHRDFEQT--ELSTEAIGALV-EAAASAQT-FRPGVR
HIVVVTEPASVATLGDVVPGWVS--NATAAIVLCTDVDKAAALAG--SR-----AVDI--
-YTKLDAGAALAHITLAAVGLGVGICTVGSFTEGAVQAVLDIPDHIRPDVVIGIG--IPI
R--NPLPAPP----RA-AFQP-GVH------Y-----------------N-------R--
-------------F----GKPT----ES--------------TAPM--------------
------------------------------------------------------------
----------------------------------------KKPTQDE-----LVS-----
--------------------------------------IVAYLLGSAALTDQE---APAI
TALHFVGAGMRILEIVAQETD--------DDFAQAKMKTIE--QRIQ-QVLGD-PAAL--
-----SEYLHCIAKEFAKE----VANRRQVAAGSGLPSD------RATESPTEPPTS---
-------
>L7UYI3||L7V1Q0
-----------------------------------------------MGTSADHDH----
-----RD-----LKLWDAFRKRRTHRDFEQT--ELSTEAIGALV-EAAASAQT-FRPGVR
HIVVVTEPASVATLGDVVPGWVS--NATAAIVLCTDVDKAAALAG--SR-----AVDI--
-YAKLDAGAALAHITLAAVGLGVGICTVGSFTEGAVQAVLDIPDHIRPDVVIGIG--IPI
R--NPLPAPP----RA-AFQP-GVH------Y-----------------N-------R--
-------------F----GKPT----ES--------------TAPM--------------
------------------------------------------------------------
----------------------------------------KKPTQDE-----LVS-----
--------------------------------------IVAYLLGSAALTDQE---APAI
TALHFVGAGMRILEIVAQETD--------DDFAQAKMKTIE--QRIQ-QVLGD-PAAL--
-----SEYLHCIAKEFAKE----VANRRQVAAGSGLPSD------RATESPTEPPTS---
-------
>A0A1B4Y949||A0A1B4Y942
-----------------------------------------------MGTSADHDH----
-----RD-----LKLWDAFRKRRTHRDFEQT--ELSTEAIGALV-EAAASAQT-FRPGVR
HIVVVTEPASVATLGDVVPGWVS--NATAAIVLGTDVDKAAALAG--SR-----AVDI--
-YAKLDAGAALAHITLAAVGLGVGICTVGSFTEGAVQAVLDIPDHIRPDVVIGIG--IPI
R--NPLPAPP----RA-AFQP-GVH------Y-----------------N-------R--
-------------F----GKPT----ES--------------TAPM--------------
------------------------------------------------------------
----------------------------------------KKPTQDE-----LVS-----
--------------------------------------IVAYLLGSAALTDQE---APAI
TALHFVGAGMRILEIVAQETD--------DDFAQAKMKTIE--QRIQ-QVLGD-PAAL--
-----SEYLHCIAKEFAKE----VANRRQVAAGSGLPSD------RATESPTEPPTS---
-------
>B2HLT1||B2HLT0
-----------------------------------------------MGTSADHDH----
-----RD-----LKLWDAFRKRRTHRDFEQT--ELSTEAIGALV-EAAASAQT-FRPGVR
HIVVVTEPASVATLGDVVPGWVS--NATAAIVLCTDVDKAAALAG--SR-----AVDI--
-YAKLDAGAALAHITLAAVGLGVGICTVGSFTEGAVQAVLDIPDHIRPDVVIGIG--IPI
R--NPLPAPP----RA-AFQP-GVH------Y-----------------N-------R--
-------------F----GKPT----ES--------------TAPM---CRRA-------
------------------------------------------------------------
------------------------------------GISVKKPTQDE-----LVS-----
--------------------------------------IVAYLLGSAALTDQE---APAI
TALHFVGAGMRILEIVAQETD--------DDFAQAKMKTIE--QRIQ-QVLGD-PAAL--
-----SEYLHCIAKEFAKE----VANRRQVAAGSGLPSD------RATESPTEPPTS---
-------
>A0PWF7||A0PWF8
------------------------------------------------------------
--------------MWDAFRKRRTHRDFEQT--GLSTEAIGALV-EAAASAQT-FRPGVR
HIVVVTEPASVATLGDVVPGWVS--NATAAIVLCTDVDKAAALAG--SR-----AVDI--
-YAKLDAGAALAHITLAAVGLGVGICTAGSFTEGAVQAVLDIPDHIRPDVVIGIG--IPI
R--NPLPAPL----RA-AFQP-GVH------Y-----------------N-------R--
-------------F----GKPT----ES--------------TAPM--------------
------------------------------------------------------------
----------------------------------------KKPTQDE-----LVS-----
--------------------------------------IVAYLLGSAALTDQE---APAI
TALHFVGAGMRILEIVAQETD--------DDFAQANLKTIE--QRIQ-QVLGD-PAAL--
-----SEYLHCIAKEFAKE----VANRRQVAAGSGLPSD------RATESPTEPPTS---
-------
>X8F0F9
-----------------------------------------------MGTSADHDH----
-----RD-----LKLWDAFRKRRTHRDFEQT--ELSTEAIGALV-EAAASAQT-FRPGVR
HIVVVTEPASVATLGDVVPGWVS--NATAAIVLCTDVDKAAALAG--SR-----AVDI--
-YAKLDAGAALAHITLAAVGLGVGICTVGSFTEGAVQAVLDIPDHIRPDVVIGIG--IPI
R--NPLPAP-----------P-APR------S-----------------N-------RG-
----------CITT----GSGS----RP--------------RAPHHELCRRA-------
------------------------------------------------------------
------------------------------------GISVKKPTQDE-----LVS-----
--------------------------------------IVAYLLGSAALTDQE---APAI
TALHFVGAGMRILEIVAQETD--------DDFAQANLKTIE--QRIQ-QVLGD-PAAL--
-----SEYLHCIAKEFAKE----VANRRQVAAGSGLPSD------RATESPTEPPTS---
-------
>A0A0S8BN81||A0A0S8BLA5
-----------------------------------------------MDG----------
------------QVVLKNIKTRRVIRSMTDQ--PVERVQLEEIL-EAARWAPAGGNKRML
RFVAIQESETLRLLRMVSPGMSQ--RPMAAVVICRDLDKLPPC-R--LL-----VDDP--
-ASYIDVGAAMQNMMLAAHALGLGSGPVTSFSKEAVRVLLNLPANLVPELILCVG--YPS
AG-DQ-LPMRPK--QKVTWQS-LTD------W-----------------E-------R--
-------------YMT-EG-----------------------------------------
------------------------------------------------------------
-----------------------------------------MVISEDQ----GVE-----
--------------------------------------LLAFLITSARCHLDD---PPDY
GSMRLLDAAERLSDFMKERAS-----PETQQLLALILKESP---RVQ-STIAD-RDQY--
-----TSLLDELCRDVARH----LVEHSMVVADR--------------------------
-------
>A0A1I7CY06||A0A1I7CY02
-----------------------------------------------MTG----------
---VGADAERG-AAVLAAIRSRRVVRAMTAE--PVERHALETIL-DAARWAPTAGNRHLQ
RFVATDDPATLRVLRAVSPGMLQ--HPTAAITICTDHALAASY-G--FP-----SDAP--
-GLRIDVGTAAATLMLAAHAIGIGAGPVTSFSHAAVAVALRLPESWVPELVVCLG--HPR
PG-GP-APIRGR--PHLTWRD-LTT------WVPPDRRPGADAPEPPQSA-------P--
-------------MPT-TA-----------------------------------------
------------------------------------------------------------
---------------------------------------PVWVLDEDE----AVE-----
--------------------------------------LLAYLITAARTQVDE---AAEY
GPMRLLTAAHRLAEQIAPRSS-----RATAAFVHDELDQVP---QLA-VPRTG-REEY--
-----VARLDELCRSLAAH----LSARWASD-RAGPA-----------------------
-------
>A0A2T0TTM4||A0A2T0TTG9
-----------------------------------------------MTG----------
----DEGPERG-AAVLQAIRSRRVVRAMTAE--PIDRETLETVL-DAARWAPTAGNRHLQ
RFVVTDDAGVLRVLRAVSPGMLP--RPAAAITICTDRGLAAGY-G--FP-----PDAP--
-GPFVDVGTAMATILLAAHALGVGAGPVTSSSRAAVAKVLRLPDSWRPELVVCLG--HPG
PS-SP-PPVHGR--PGLTWRD-LTR------WVTRDR------------P-------S--
-------------MPS-SD-----------------------------------------
------------------------------------------------------------
---------------------------------------RAWVLDEDE----ALE-----
--------------------------------------LLAYLLTAARTQVDE---AAEY
GPLRLLTAAHRLADRIAPRSS-----DATAAFLAGPLGQVP---ELA-VPRED-REGY--
-----VGRLDDLCRALAAH----LTARWAPD-RSGPT-----------------------
-------
>A0A2U1FFT2||A0A2U1FFT3
-----------------------------------------------MTD----------
---PVRDP------VLAAIRRRRVTRAMTDE--PVARADVETIL-EAARWAPTAGNRHLQ
RFVATTHPGTMRVVRMVSPGMIA--RPPAAIVICVDRELAAQY-G--FR-----PDVP--
-GPWIDVGTATATILLAAQAVGLGAGPVSSFSRAAVAVALDLPDGWSPELIVGLG--HPA
PV-QP-APMSAG--RRVTWRD-LTR------WVPE----GMTAP----------------
------------------------------------------------------------
------------------------------------------------------------
-----------------------------------------WVLDEDD----ALE-----
--------------------------------------LLAYLVTAARTQVDE---AAEY
GPMRLLTAAHRLAEAMGPRSS-----PETAAALGGPLAAMP---TLA-VPR-D-RTEY--
-----VEQLDAACRSLAAH----LKARYGS------------------------------
-------
>A0A4R6VEA8||A0A4R6VIG4
------------------------------------------------------------
---------------------------MTDE--PVAREQIETIL-DAVRWAPTAGNRHLQ
RFVATTDPGTLRVLRMVSPGMIA--KPTAAIAVCVDHALVAEY-G--FP-----PENH--
-GPWIDVGTATATLLLAAQAVGLGAGPVSSFSRAAVGVVLDLPEGWVAELVVCLG--HPA
PD-QP-RAIKPA---RLTWRD-LTH------WVP------MSAP----------------
------------------------------------------------------------
------------------------------------------------------------
-----------------------------------------WVLDEDD----ALE-----
--------------------------------------LLAYLVTAARTQVDE---AAEY
GPMRLLTAAHRLAEAMGPRAT-----EATAEALDGPLSQMP---LLA-VPRGD-REQY--
-----VEQLDGVCRSVAAH----LKTKYAP------------------------------
-------
>A0A431NLM8||A0A431NKS3
-----------------------------------------------MSG----------
----GSDP----NPVLEAIRSRRVVRAMTDE--PVPRETLERIL-DAARWAPTAGNRHLQ
RFVASDDPGTLRALRMVSPGMLQ--RPVAVVAVCVDRDLAVDY-G--FA-----RDAH--
-SLSVDVGTAAATLLLAAHALGVGGGPVTSFSRAAVGAVLDVPAGWTPEFLVCLG--HPA
PG-GP-GALRRG--RRVTWQD-LTV------WAPR-------------------------
--------------PM-TE-----------------------------------------
------------------------------------------------------------
---------------------------------------PVWVLDEDD----ALE-----
--------------------------------------VLAHLVTAARTQVDE---AAEY
GPLRLLTAAHKVADRLAARAS-----EPTAAFARDHVGPLP---ELA-VPREG-RDEY--
-----VARLDAVCAELGAL----LARRYVPG-RSS-------------------------
-------
>A0A8I1PMM2||A0A8I1PP72
-----------------------------------------------MSG----------
----ESDP----NPVLDAIRSRRVVRAMTDE--PIPRETLERIL-DAARWAPTAGNRHLQ
RFVASDDPGTLRALRMVSPGMLQ--RPVAVVGICVDRDLAVDY-G--FA-----RHAH--
-SLSVDVGTAAATLLLAAHALGVGGGPVTSFSRAAVGAVLDVPAGWTPEFLVCLG--HPA
PG-GP-GALRRG--RRVTWQD-LTV------WAPR-------------------------
--------------PM-TE-----------------------------------------
------------------------------------------------------------
---------------------------------------PVWVLDEDD----ALE-----
--------------------------------------VLAHLVTAARTQVDE---AAEY
GPLRLLTAAHKVADRLAARAS-----EPTAAFARDHVGPLP---ELA-VPREG-RDEY--
-----VARLDAVCAELGAL----LARRYVPG-RSS-------------------------
-------
>A0A511D933||A0A511DDR0
------------------------------------------------------------
--------------MLAAIRSRRVVRAMTDE--PLPRATLEEIL-DAARWAPTAGNRHLQ
RFVASDDPGTLRALRMVSPGMLQ--RPVAVVAICVDRDLAVDY-G--FA-----RDAH--
-SLSVDVGTAAATVLLAAHALGVGGGPVTSFSRAAAGVVLDVPAGWTPEFLVCLG--HPA
QG-GP-GEMRRG--TRVTWQD-LTV------WAPR-------------------------
--------------AM-TG-----------------------------------------
------------------------------------------------------------
---------------------------------------PVWVLDEDD----ALE-----
--------------------------------------VLAYLVTAARTQVDE---AAEY
GPMRLLTAARKVADRLASRAS-----EPTAAFARDHVDPMP---ELA-VPREG-REEY--
-----LARLDALCAELGSV----LAARYVPG-RSS-------------------------
-------
>F4CUQ4||F4CUQ5
-----------------------------------------------MSAAGPVDTSAAG
A-GPGRDAEPGRNPVLAAIRSRRVVRAMTGE--PLARATLEAIL-DAVRWAPTAGNRHLQ
RFVASDDPGTLRALRMVSPGMLQ--RPAAVVAVCVDRDLATDY-G--FA-----PDAR--
-SLSVDVGTATATLLLAAHALGVGSGPVTSFSRVAAAAVLDVPSGWTVELVVCLG--HPA
PV-EP-GRLGRG---RVTWRD-LTV------WAPRD-------------A-------G--
-------------MPR-TE-----------------------------------------
------------------------------------------------------------
---------------------------------------PRWVLDEDD----AIE-----
--------------------------------------VLAYLVTAARTQVDE---AAEY
GPLRLLTAARRLAGLLAPRAS-----EPTATFVRDHVEPMP---ELA-VPRQG-RDEY--
-----VARLDGLCAELGSL----LAQRYVPG-RSS-------------------------
-------
>A0A848DEA6||A0A848DEB9
-----------------------------------------------MTGTDRV------
------------NPVLRAIRTRRVVRTMSDQ--PVAREQIEAVL-DAGRYAPSAGNRHLH
RFVATSDPAILRVLRMVSPGMIQ--RPAAAVTICIDQPLAVEY-G--FA-----RTSP--
-GLYVDVGTIAATMLLAAHGIGLGAGPVSSFSRAAVGVVLRLPEGWSPELVVCLG--HPA
TE-QP-PPMGRR--PSLSWRD-LTR------WVVR----GPADEEQRADH-------D--
-------------REA-MA-----------------------------------------
------------------------------------------------------------
---------------------------------------PPLVLDEDQ----ALE-----
--------------------------------------LLAYLVTAARTQVDE---AAEY
GPMRLLTAAGRLAAMIRPRAS-----EGLQDVLAGPLGSVP---PTA-VPRTG-REAY--
-----VARLDGICRELAEH----LSIRFAPGCRTTVTPG---------------------
-------
>A0A1Q6YXW7||A0A1Q6YZ35
-----------------------------------------------MT-----------
------------NPVLETIRTRRIARALTGE--PIAREAFEEVL-KAARWAPSAGNRRLH
RFIAIQDPLTLRLLRMVTPGMFQ--RPAAIVVICIDRAKAASF-G--MR-----PNAK--
-GLFVDVGTAAQTMLLAAHSLGLGSGVVTSFSQAAVSAVLNMPEGLSPEMFICLG--HAT
PT-QP-PGMPAR--GQVTWQT-LTQ------W-----------------E-------R--
-------------FPK-SS-----------------------------------------
------------------------------------------------------------
---------------------------------------TGMVLSEDE----AVE-----
--------------------------------------LVAFLVTAARTQVDE---AAEY
GSLRLLTAAGRLGELIAERVS-----PETRALLTGPLKHIP---ELA-VRTAD-PAAY--
-----VAALDGLCGAVGQH----LVTHFGLERKGP-------------------------
-------
>A0A1Q7UJ46||A0A1Q7UJ55
-----------------------------------------------MT-----------
------------NPVLETIRTRRIARALTGE--PIAREAFEEVL-KAARWAPSAGNRRLH
RFIAIQDPLTLRLLRMVTPGMFQ--RPAAIVVICIDRAKAASF-G--MR-----PNAK--
-GLFVDVGTAAQTMLLAAHSLGLGSGVVTSFSQAAVSAVLNMPEGLSPEMFICLG--HAT
PT-QP-PGMPAR--GQVTWQT-LTQ------W-----------------E-------R--
-------------FPK-SS-----------------------------------------
------------------------------------------------------------
---------------------------------------TGMVLSEDE----AVE-----
--------------------------------------LVAFLVTAARTQVDE---AAEY
GSLRLLTAAGRLGELIAERVS-----PETRALLTGPLKHIP---ELA-VRTAD-PAAY--
-----VAALDGLCGAVGQH----LVTHFGLERKGP-------------------------
-------
>A0A1Q7IAR9||A0A1Q7IAQ2
-----------------------------------------------MT-----------
------------NPVLETIRTRRIARALTGE--PIAREAFEEVL-KAARWAPSAGNRRLH
RFIAIQDPLTLRLLRMVTPGMFQ--RPAAIVVICIDRAKAASF-G--MR-----PNAK--
-GLFVDVGTAAQTMLLAAHSLGLGSGVVTSFSQAAVSAVLNMPEGLSPEMFICLG--HAT
PT-QP-PGMPAR--GQVTWQT-LTQ------W-----------------E-------R--
-------------FPK-SS-----------------------------------------
------------------------------------------------------------
---------------------------------------TGMVLSEDE----AVE-----
--------------------------------------LVAFLVTAARTQVDE---AAEY
GSLRLLTAAGRLGELIAERVS-----PETRALLTGPLKQIP---ELA-VRTAD-PAAY--
-----VAALDGLCGAVGQH----LVTHFGLERKGP-------------------------
-------
>A0A2V7ECH8||A0A2V7EIC5
-----------------------------------------------MT-----------
------------NPVLETIRTRRIARALTGE--PIAREDFEEVL-KAARWAPSAGNRRLH
RFVAVQDPLTLKLLRMVTPGMFQ--RPAAIVVICIDRAKAASF-G--MR-----PNAK--
-GLFVDVGTAAQTMLLAAHSLGLGSGVVTSFSQAAVSAVLNLPEGLSPEMFVCLG--HAA
PT-QP-AGMAAR--GQVTWQS-LTQ------W-----------------E-------R--
-------------FPS-MA-----------------------------------------
------------------------------------------------------------
---------------------------------------GLMVLSEDE----ALE-----
--------------------------------------LVAFLVTAARTQVDE---AAEY
GSLRLLTAAGRLAELIAERAS-----PETRMLLTGPLKQIP---ELA-VRTAD-PAGY--
-----VAALDGMCRAVGQH----LVTHFGLDRKRP-------------------------
-------
>A0A2V6S8H7||A0A2V6RVR2
-----------------------------------------------MT-----------
------------NSVLEAIRTRRMARALTAE--PVDRADLEELL-KAARRAPSAGNRRLH
RFVAIQDPLTLRLLRVVTPGMFQ--RPTAIVVICIDGGRAESF-G--MR-----PTAK--
-GLYVDVGTTAQTMLLAAHSLGLGAGVVTSFSQAAVSAVLNLPEGWSPEMFICLG--HAA
PV-QP-AGMRPR--GNVTWQT-LTH------W-----------------E-------R--
-------------FPA-KE-----------------------------------------
------------------------------------------------------------
-----------------------------------------MVLSEDE----ALE-----
--------------------------------------LLAFLVTAARTQVDE---AAEY
GSLRLLTAAGRLADAIVDRVS-----PDTRAFLTGPLKQVP---DLA-VRSAD-PAGY--
-----AASLDAVCRAVGQL----LVDHFGLDRRAT-------------------------
-------
>A0A2V6TW49||A0A2V6U1F9
-----------------------------------------------MT-----------
------------NSVLEAIRTRRMARALTAE--PVDRADLEELL-KAARRAPSAGNRRLH
RFVAIQDPLTLRLLRVVTPGMFQ--RPTAIVVICIDGGRAESF-G--MR-----PTAK--
-GLYVDVGTTAQTMLLAAHSLGLGAGVVTSFSQAAVSAVLNLPEGWSPEMFICLG--HAA
PV-QP-AGMRPR--GNVTWQT-LTH------W-----------------E-------R--
-------------FPA-KD-----------------------------------------
------------------------------------------------------------
--------------------------------------MAAMVLSEDE----ALE-----
--------------------------------------LLAFLVTAARTQVDE---AAEY
GSLRLLTAAGRLADAIVDRVS-----PDTRAFLTGPLKQVP---DLA-VRSAD-PAGY--
-----AAALDAVCRAVGQL----LVDHFRLDRRAT-------------------------
-------
>A0A535IRX7||A0A535IQW6
-----------------------------------------------MS-----------
------------NAVLEAIRTRRVVRALTDQ--PVEREKLVEVL-KAARWAPSGGNRRLH
RFVAVQNPLTLRLLRMVSPGMIQ--RPTAVILICTDWQRMEAY-G--IP-----RISR--
-GSPVDVGTAAATMLLAAHALGLGSGIVTSFSKAAVSTVLNLPEHLTPEMFITLG--YAA
PG-GP-PPMRSW--GKLTWQS-LVD------W-----------------E-------R--
-------------FPS--------------------------------------------
------------------------------------------------------------
------------------------------------SMSENMALTEDE----ALE-----
--------------------------------------LLAFLVTAARTQASE---PNEY
GPLRLLSAASRLSQFMLERAS-----PETRALLGGPLKEIP---STD-TRMTD-YEGY--
-----VARLDALCSAVAQH----LVRHFGLEEASHE------------------------
-------
>A0A917TZH7||A0A917X040
-----------------------------------------------MS-----------
------------RDALEVIRTRRAVRAMTSE--PVRREQLEQIL-DAAAHAPNAGNRRLQ
RLVVIDDDATLRVLRMVSPGMLQ--RPAAAVVICIDVARAVEY-G--LP-----ARSS--
-GLFIDVGTAAQTMMLAAHALGLGSGPVTSFSRAAVSTVLNLPARWSPEMVVCLG--HAA
TT-QP-SPVGPH--RRSTWRD-LTY------W-----------------G-------R--
-------------LGS-DATT-----------------------A---------------
------------------------------------------------------------
--------------------------------------AGSMVLTEDE----ALE-----
--------------------------------------LLAYLVTAARTQLDE---AAEY
GPLRLLTAAQRLAGYLAPRVS-----PETRSLLEGAIQRVP---QTA-TRSAD-PDGY--
-----AAALDAMCRALAEH----LVARYGID-RSAG------------------------
-------
>A0A3R9XF43||A0A429S3K9
-----------------------------------------------MNAGTGPG-----
------------NAVLDAIRTRRVVRAMTAE--PVDPRQVEAVL-DSARYAPRAGNRHLH
RYVAVTRPALLRAVRMVSPGMLQ--RPAAVIVVCVDWARFRSY-G--FG-----PTNA--
-GPYIDVGTAAATMLLAAHGIGLGAGPVTSFSRAAVGTLLGLAEGLRPELIVCLG--HAA
PG-QE-QPPRVRRKGEPAWED-LVR------W-----------------E-------R--
------------------------------------------------------------
------------------------------------------------------------
------------------------------------GMSSTRVLDEDD----AVE-----
--------------------------------------LLAYLVSAARTQVDE---AAEY
APLRLLTAAGRLADMIAPAAS-----DGLRPFLEDIRQGFG---ETT-LAAGD-PDGY--
-----VDRLDGLCRTVALH----LAASLGLDGRTP-------------------------
-------
>A0A2M8PRY6||A0A2M8PRZ0
-----------------------------------------------MS-----------
------------NQVLQNIRTRRVIRHMTNE--PVKREQLEQVL-EAGRWAPTGGNLRPH
RFVVVQNPTTRRLIRMVSPGMFQ--KAPVLILICINWDVVRQH-K--VP-----EHDR--
-SFYIDVGTAAQTMMLAAHALGLASGPVTSFSQAAVRVILNLPESFSPEMFICIG--HAA
KV-DQ-TGMRAW--KKITWQD-LTY------W-----------------E-------R--
-------------FPMGDN-----------------------------------------
------------------------------------------------------------
-------------------------------------MAEKWVLNEDE----AME-----
--------------------------------------LLTLLIVSARIQLDE---PAQY
GPLRLLTAADRLSGFIKARAS-----KETRPLLTQMTEEIP---QLH-MQMSD-VEGY--
-----TAALDNLCKAVAGQ----LVERYGLAEAQS-------------------------
-------
>A0A3M1QGY2||A0A3M1QGW3
-----------------------------------------------MS-----------
------------NQVLQNIRTRRVIRHMTNE--PVKREQLEQVL-EAGRWAPTGGNLRPH
RFVVVQNPTTRRLIRMVSPGMFQ--KAPVLILICINWDVVRQH-K--VP-----EHDR--
-SFYIDVGTAAQTMMLAAHALGLASGPVTSFSQAAVRVILNLPESFSPEMFICIG--HAA
KV-DQ-TGMRAW--KKITWQD-LTY------W-----------------E-------R--
-------------FPMGDN-----------------------------------------
------------------------------------------------------------
-------------------------------------MAEKWVLNEDE----AME-----
--------------------------------------LLTLLIVSARIQLDE---PAQY
GPLRLLTAADRLSGFIKARAS-----KETRPLLTQMTEEIP---QLH-MQMSD-VEGY--
-----TAALDNLCKAVAGQ----LVERYGLAEAQS-------------------------
-------
>A0A6B1DYR2||A0A6B1DXH1
-----------------------------------------------M------------
------------NEALRNIKTRRVVREMSDQ--AVEREQIEAIL-EAARWAPSGGNLRPN
RYVVIEDAETRRLLRLVAPGMFQ--RAPVLILICTNWQVVAQH-H--LP-----AHDR--
-ALLIDIGTAAQTMLLAAHALGLASGPVTSYSKEAVRIILNLPAHYSPEMFICIG--HKA
ET-AR-PGMRAW--QPITWRD-LTH------W-----------------E-------R--
-------------FPE-RE-----------------------------------------
------------------------------------------------------------
-------------------------------------MQSNWVLKEDE----AIE-----
--------------------------------------LLALLITSARIQMDE---PAHY
GPLRLLTAAERLSSLIEARSS-----QKAREFLEGNIERIP---AMH-MRMSD-VDAY--
-----TEGLDALCRAVAAC----LLRHSSLEGEA--------------------------
-------
>A0A8T6H882||A0A8T6HAY0
-----------------------------------------------MS-----------
------------DAVLNNIRSRRVVREMSDA--PVSREQLETIL-EAARWAPSGGNLRPI
RYIVIEDAETRRLIRLVAPGMFQ--HAPALILLCLNEEVMIEH-S--LP-----PSDR--
-ALLIDIGTAAQTIMLAAHGIGLASGPVTSYSKEAVRVILNLPDSYSPEMFICIG--HKA
ES-TR-RGMKAW--KKITWRD-LTH------W-----------------E-------R--
-------------FPP--------------------------------------------
------------------------------------------------------------
------------------------------------PMNENWVLKEDE----AVE-----
--------------------------------------LLALLITSARIQLDE---PAHY
GPLRLLTASERLSGMILERAS-----GKSRDFLQANVERIP---ELH-MRMSD-VDAY--
-----AAGLDALCREVAEC----LLRHSSLEEKT--------------------------
-------
>A0A9E4KXM7||A0A9E4FZS3
-----------------------------------------------MS-----------
------------DAVLNNIRSRRVVREMSDQ--PVTRQQVETIL-EAARWAPSGGNLRPI
RYIVIEDAETRRLIRLVSPGMFQ--KAPVLVLLCLNEEVMIEH-S--LP-----PSDR--
-ALLIDVGTAAQTIMLAAHGIGLASGPVTSYSKEAIRVILNLPASYSPEMFICIG--HKA
ES-TR-RGMKAW--KKINWRD-LTH------W-----------------E-------R--
-------------FPQ--------------------------------------------
------------------------------------------------------------
------------------------------------AMSENWVLKEGE----AVE-----
--------------------------------------LLALLITSARIQLDE---PAHY
GPLRLLTATERLSGMILERAS-----EKSREFLQGNVERIP---ELH-MRMSD-VDDY--
-----AAGLDGLCREVAEC----LLRHSTLEEDAS-------------------------
-------
>A0A9E4GR02||A0A9E4GRM8
-----------------------------------------------MS-----------
------------NAVLDAIRKRRVVREMTDE--PVTQAQLEQIL-DAGRWAPTGGNMRQN
RFVVVQDEKIKGLIYQVAPGMFQ--RPPVIILICTDLGVARAH-Q--IS-----DDSL--
-TFPMDVGKAAQNMALAAHSLGLATGPVTSFSQSAVNRILNLPEAFVPHMFICLG--HAA
EV-SQ-FNVRPW--QRITWRD-LTF------Y-----------------D-------R--
-------------FPS-DSGG-----------------------EMSEE-----------
------------------------------------------------------------
--------------------------------------TSNGIISEDQ----AVE-----
--------------------------------------LLALFVSSAQLLMHE---PAHY
GPLRLLTATERLSAMMLEKAT-----EETRPFLELAIERIP---QMH-VQMSD-VPAY--
-----KAGLEELNAAIGDC----LVRRAGLEEGASQ------------------------
-------
>A0A5N8YT87||A0A5N8YTD7
-----------------------------------------------MT-----------
------------NQILKAIKSRRVSRGLQDA--PIERNIIEQVL-EAGRWAPSAGNRRPH
RFVVVQDQLTLRLLRMVCPGMFQ--HPTAIIIICRDLDELSRH-G--IP-----PHEK--
-TMYIDVGTAAENMILAAHSLGLGTGPVTSFSKAGVSEILNMPHRLIPEMILCMG--WPI
PG-KQ-QASGKW--RVIRWED-LTF------W-----------------E-------T--
-------------FKM-SS-----------------------------------------
------------------------------------------------------------
----------------------------------------NMVLTESE----AIE-----
--------------------------------------LLAFLITAARTQIDE---PPDY
APMRMLTAAGRLREFILDRVS-----PEGHQFLKEFLNPAP---K-S-FRQAG-LEQY--
-----SASLDELCRKIARH----LIGRSGFGGKVV-------------------------
-------
>A0A2E7TCK4||A0A2E7TCK6
-----------------------------------------------MT-----------
------------NETLQIIKTRRVVRMMTGE--PVARTNIEQIL-EAARWAPVGGNQRFL
RFVVAEDPKLINLIRMVSPGMIQ--RPQVIITICADWDKFRKN-K--VK-----GHDR--
-SSYIDVGTAMQTMLLASHSLELGSGPVTSFNKISVGIMLNLPSHVTPELMVCVG--HPA
SG-YQ-MPMAPK--QKITWES-LVD------W-----------------G-------R--
-------------VSM-NEN----------------------------------------
------------------------------------------------------------
--------------------------------------STNIVLHESE----VVE-----
--------------------------------------LFVYFLATARVQIDD---PDYY
GPMRLLIAAEKLRDFVSNRSS-----SSLTRLFELTEPIIN---DAH-IAIND-IEKF--
-----SNKLDQLSKVIANY----LLEVNGIEDPSHD------------------------
-------
>A0A1Q9SQS5||A0A1Q9SQL3
-----------------------------------------------MTA----------
-------DERG-AAVLAAIRSRRVVRAMTAE--PVARADLEAVL-DAARWAPTAGNRHLQ
RFVATDDPATLRVLRMVSPGMVQ--RPAAVVAICTDRPRAAAY-G--FP-----PDAP--
-GLHVDVAPPRP----PSCSPRTRSGSAPGRSRRSAG----------PRWRLCCG--CPR
GGC-------------RSWSS-ASG------T----RR-------PPARR-------R--
-------------WPR-GG--------------------------MTD------------
------------------------------------------------------------
--------------------------------------ANTLVLDEDT----ALE-----
--------------------------------------LLAYLVTAARTQVDE---AAEY
GPLRLLTAARRLGAAIAPRAS-----AGTAAFAAGPLDAVP---ELA-VPREG-REQY--
-----VARLDDLCRALAAH----LTAHFGD--RAAQ------------------------
-------
>A0A9E4LAQ3||A0A9E4GLY3
-----------------------------------------------MS-----------
------------NPVLENIRTRRVVREMTDE--QVSEEHLEIIL-EAGRWSPTGSNHLPN
RFLVVQDPELIELIRRVSPGIYS--NAPTYLFVCVDRRNFPTYID--EQ-----ADDP--
-VFLMDVGQAAQTMALAAHSLGLASGPVTSFNVPALRKILNLPERFTPWMVLCLG--YPQ
PN-PQ-FVMKPG--KRRYWQD-LVYRERFVPW-----------------R-------E--
-------------FEA-DMD----------------------------------------
------------------------------------------------------------
--------------------------------------DEKKFLTEDQ----VVE-----
--------------------------------------LMSLFFSCSLLLLRE---PALY
GPLRQLTAAERLAAMVIDDVS-----PEVRTLLEVALERIP---VSH-TVTTR-RDQY--
-----KAIVVELNEALGDC----LAARAGLTEGAVA------------------------
-------
>A0A7C3PEY5||A0A7C3P837
-----------------------------------------------MLAED--------
------------NIVLTTIRQRRVVRNFNEE--PVTREQMLEVL-RAARWAPTGGNKRLH
RFVAVLDPVTIRLIRTVSPGMSG--HPKGLVVVCIDWDRVAIL-G--YR-----GPRQ--
-IFDIDVGTATENMLLAAHAIGLGAGPVTSFSKEAVSVLLRLPDSITPELMVILG--HPV
PRRPE-HQSRPQ--TPTRLRD-LVT------W-----------------E-------Q--
-------------FHL-RDR------------------------LM--------------
------------------------------------------------------------
--------------------------------------DNEFVLSEDE----VFE-----
--------------------------------------VIAFLVTAARLLPDE---PIDY
GPARLLTAAQRLCAFAAVR-C-----EVSAAFLTRLAEGIP--PQLR-SRNSD-RDSF--
-----QAFLEESSRAIARE----AARRAGREV----------------------------
-------
>A0A932ZZ18||A0A933EBY2
-----------------------------------------------MSAE---------
-------------AVLQNIRTRRVTRYYTDQ--PVPREHLMAVL-EAGRWAPSGGNRRLH
RFIVVQDPVTIRLLNAVTPGMLG--VPTALVVICIDWAKVAQI-G--CK-----PHHL--
-GVYIDVGTGAENMLLSAHALGLGAGPVTSFSKAGVSMILNLPEWLTPEMMVCLG--YPA
PHQPF-GRTLPR--RSTRLDD-LVC------W-----------------E-------G--
-------------F---PGH------------------------SM--------------
------------------------------------------------------------
--------------------------------------GNSLVLSEEE----AIE-----
--------------------------------------LLAFLVTAARCLLDE---PVDY
GPLRLLRAAELLCRRVEPRSS-----EERRQIFRRLAEEIP--PNMA-RRQGD-PAGY--
-----LAFLDASCRLIAGE----LMRATGRGV----------------------------
-------
>A0A3D0S4K0||A0A3D0S4N4
-----------------------------------------------MTERSGTA-----
------------QPVYDAIRTRRVTRSMSDE--PVASDDLDQVL-AAARWAPSAGNRRLQ
PVVPVTDPLLLRLLRLVSPGMVP--RPQAALVVCVDTARAADF-----------GFDPDW
RGLYVDVGTTAATLLLAAHAVGLGACPVTSFSRAAVGRLLGLAPGVRPELVVCLG--HPA
AD-QP-ATMSAL-QQAAQLSS---------------------------------------
------------------------------------------------------------
------------------------------------------------------------
----------------------------------------------------MLE-----
--------------------------------------ILTYLVTAARTQVDE---AREY
GPMRLLTGARRLTEQLPPEVL-----DASGPALSRLLRELGAIEPTA-TPTRD-RTEY--
-----VERLDALCALAADA----LLETHGRSPHPDPS-----------------------
-------
>A0A2E7QUH5||A0A2E7QTJ7
M-LS---INC--RR----------DQTEKY----------YRGWQIKMN-----------
------------NAFVEMIRSRRVVRNYTDE--TVSETVLWKIL-DTARWAPAARNRRYN
RYICLNDKETIRKIQMVSPGMGAG-LPNALIVVCIDWDLAAYEVM--DRTY-Q-------
-TSYIDVGTAVENMLLAAHAQGVGAWPMTSFSPDAVRILLNIPDNLAPIMFVGLG--CPA
N--IP-KSTVKKPKIRVRIED-FVQ------W-----------------G-------S--
-------------FPQ----------KA--------------------------------
---------------------------------------------------DIE------
------------------------------------MEESNMALTHED----ALE-----
--------------------------------------LLAFLITSAHGCLRE---SSDY
GHYRLITGAERLARAWEPRST-----GQISSFLRSLSTRTA--SESS-YIDSD-PDRY--
-----MNYLAECCQSIAEE----IKQRNITGDGR--------------------------
-------
>A0A3C0BYQ7||A0A3C0C0X2
-----------------------------------------------MA-----------
------------LETLEAIRTRRVAKYYDQNK-SVSDDLLWTIL-EAARWAPTGGNERVH
HFICLTEKSLIKKIKLFFPGMVAG-TPSALIFICINWNLVLDNMK--KRHP---------
-EVSYDVGHYSQNMLLAAHALGLVAGPMSSFSKEAICILLNTPDGIDPRFCIGIG--HPA
K--PP-AHMPSWPKKKLKVES-LVQ------W-----------------G-------P--
-------------Y----------------------------------------------
------------------------------------------------------------
------------------------------------MSKEKVTINENE----AIE-----
--------------------------------------LLAYILTSSEGLMEE---PPHY
AILRMVSIADRMAGMWAPRAS-----GDLAKYLDDLNKRMP--VESA-ATQGDDIESF--
-----EKYLEAKIGELANI----VKDRDFEDQDHGS------------------------
-------
>A0A3D2S217||A0A3D2S469
-----------------------------------------------MA-----------
------------LETLEAIRTRRVAKYYDQNK-SVSDDLLWTIL-EAARWAPTGGNERVH
HFICLTEKSLIKKIKLFFPGMVAG-TPSALIFICINWNLVWDNTT--KRCP---------
-EVSYDVGHYSQNMLLAAHALGLVAGPMSSFSKEAIRILLNIPDGIDPRFCIGIG--HPA
K--PP-AHMPSWPKKKLKVES-LVQ------W-----------------G-------S--
-------------Y----------------------------------------------
------------------------------------------------------------
------------------------------------MNKEKVTINENE----AIE-----
--------------------------------------LMAYILTSSEGLMEE---PPHY
AILRMISIADRLAGMWAPRAS-----GDLAKYLDDLNKRMP--VESA-ATQGDDTESF--
-----EKYLEEKISALANI----VKDMDFEEQDHGS------------------------
-------
>A0A2W5ZP07||A0A2W6ANN2
-----------------------------------------------MTGEPDTASQGSA
A-----------DAVMENIRTRRVVREFTAD--RLTEAEIRWIL-TAGRWAATGGNRRIH
RFLVIQSAETIRLVRSVSPGIWT--RPTALVVICVDGALARADQV--QI-----ERDT--
-TVLIDVGTAAMNMMLAAHAIGIGSCPATSFSRSGLRTVLDLPAGVAPEFILQLG--RPA
P--AP-RHLRAGVRTRVTVDD-LTY------W-----------------E-------R--
-------------Y---GG-----------------------SPSTGDPPP---------
------------------------IGDMNTGD----------------------------
------------------------------------SAEDKLVLSKEE----AIE-----
--------------------------------------LMTYLLASAECCTRE---PLYY
GSFRLLDGVSRLAGYVLDRET-----SPRDSWLSDFKAEID--QKKA-WVMLD-REGY--
-----FEFLQEAAGRIAER----IPRRPTESAGSG-------------------------
-------
>A0A536DAC6||A0A536DA54
-----------------------------------------------MTATLEQTSSAA-
------------ETVLQTMRTRRVVRSFTDE--PVSEAHLRMIL-ESARWALSAGNRYIS
KFLVVQDPNRIRLVKAVSPGMLA--KPTALIVILTDLHKAAEQQV--QI-----GRDT--
-ATEVDIGTAAQNMSVMAHALGLGSCPATSFSRSGVAATLDLPPTLIPEFILQLG--HPA
P--QP-RVMRSGAVTKLPVES-LTY------W-----------------EQVG----R--
----P--------MPRQAG-----------------------------------------
------------------------------------------------------------
------------------------------------GMADKLVVSEDE----AYD-----
--------------------------------------LLAHLISSAEICTFE---PYHY
GTFRLLDAASRLMESMLRHES-----NGNREWLQAFKKEVD--EKKV-WMMWD-RDGY--
-----FRFLREAGGKVGQA----LKERQARSMATAHSRNDR-------------------
-------
>A0A934N9G9||A0A934N9T2
-----------------------------------------------MSVERSEGYS---
------------EHFFEAIRARRVSRRFTSE--PVSEHDIWLIL-DAARRAASAANVRIH
RFLVVRDPRRLRLVRMLSPGMLA--VPQALIVICTDLEAAAAAEV--QV-----GKDD--
-SVLVDVGTAAMNMMLAAQALGLGSCPATSFSRSAVAEVLELPARARPEFMLQLG--HPA
P--EK-RILPPGPKRRLTAAD-LSY------W-----------------E-------R--
-------------Y----GE------RR--------------EPASSDC-----------
------------------------------------------------------------
-------------------------------------MPKDCSISEEQ----ALV-----
--------------------------------------LLAHLVSSADICRFE---PHFY
GTFRLVDAASRLIGSMLENGC-------EDEWLRDFHAEIE--RKKT-WMMWD-REAY--
-----FAFLPEAARELAGE----LKRRQEATEPP--------------------------
-------
>A0A3A0B1C8||A0A3A0B0X6
-----------------------------------------------MT-----------
---------EQWTTLRPIIRSRRVVRTYGPQ--PVTTEDIRSVL-EAARWALAAGNARLL
HCLVVRDPATIELVGKVSPGMSR--QPPALVVICLDHARARDLRV--QL-----ERDT--
-AVWMDIGAAMMNMSLAAHALGLGSCPVTSFSRSGVRTMLDLPEHLSPEVLLQLG--WRD
PD-APARVLRPGASTRYTVDD-FTS------W-----------------E-------RIG
GPPPPEMIKVTVLYNLPEGTD-----EAEFVRWRTTEHN---RANMARPGVLK-------
------------------GDFYRAVGQAGVGTSHQRSDASPWRFMTEAYYPDRETFEAAW
YAPEEQERLVPAVAKIRDAMFIISEELQTTEGVG--ASGERTALTERE----ALD-----
--------------------------------------LLAFLVASAETCTFD---PTDY
GQMRLLSAAAQLMDAMRDHGL-------GSPWLEAFRQEVA--EKSG-WIMWD-RAGY--
-----EQFLSGATAGIAAE----LRRRAAGTRGEA-------------------------
-------
>A0A956XE58||A0A956XEE5
-----------------------------------------------MNDASLS------
------------DMVFDVIKRRRVTRAFLPQ--PVDDALLAQLV-AAARWASNASNRHIH
KFLITRDPRRISLVRAFAPGLLA--EPPALIFILTDEVAWARERLQ--------PGDD--
-ANAIDVGTAAQNMMVMAQALGLGTCPVTSFSKIGVATVLELPEGLVPELMLMVG--HPQ
P--VD-RGLRTNAPKPLRVRD-LTY------W-----------------E-------V--
-----------------PGVH---------------------DPAMAEA-----------
------------------------------------------------------------
-----------------------------TDGVVAAPDAPAGVLNEEQ----AFR-----
--------------------------------------LIAYLTSAAEISLHE---PTYY
GSLRLIDAASRLIGFMLENDP-----PTAAPFLRELKTELD--TKKV-WCMWD-REAF--
-----YDFVREVPAGVAAE----MVRREGEAQS---------------------------
-------
>A0A956XFU4||A0A956XHD2
-----------------------------------------------MTEPTVS------
------------DIIFDVIKRRRVSRSYLPE--PVDDALLAQMV-AAARWASNASNRHIH
KFLITRDPRKIARVRSFAPGLLA--EPPALIVILTDNAARERERLQ--------EGDT--
-ADFIDVGTAAQNMMVMAQALGLGTCPVTSFSKTGVATVLELPDTLVPELMLMVG--HPQ
P--VD-RGLRANAPKPLQVRD-LTY------W-----------------E-------S--
-----------------PGVH---------------------DPAMAEA-----------
------------------------------------------------------------
-----------------------------QDG--GTAEATAGVLNEEQ----AFR-----
--------------------------------------LIAYLTSSAEISLHE---PTYY
GSLRLIDAASRLIGFMLEHDL-----PTAEPYLRELKAELD--TRKV-WSMWD-REAY--
-----YDFVRETPAGVAAE----MMRREREAQS---------------------------
-------
>A0A957AHE1||A0A957AIB6
-----------------------------------------------MT--------GTD
V-----------KVILDNMKSRRAARSFTGE--PVSDDDIWQMV-QAGRFAASGGNLRPH
RFLVTRNPETVRKIRSFSPGMLA--EPSAIIAILIDWDQVAREFS--SI-----QPSM--
-IPYVDVGTAAQNMLNMAYALGVGSCPVTSFSQSGVAGVLDLPSNLTVELLIMLG--QPK
P--VE-RGLNANAPKSVTTKD-LTS------W-----------------E-------T--
-------------F----GNH-----DR-----------------MSET-----------
------------------------------------------------------------
---------------------------------------NTTVLTRAQ----ADE-----
--------------------------------------LISFLLSSAEITLKE---PIHY
GPLRLVDAVSRLVGFMEDNGA-----VVDGDYLADLKDEID--IKKQ-WCMWD-KPAF--
-----YDFLRETPRGMAAH----VTPRTEEVTE---------------------------
-------
>A0A967BYL5||A0A967C2V4
-----------------------------------------------MS----D------
------------RPVFDAIRRRRVTRNFDER--PVARDALTDLL-EAARWAPGGGNSRLH
KFVVIDDADTLDLIRLVSPGMEE--RPPALIAVCTDLEVCERQGV--DLEL-----DS--
-VAIIDVGTATMNMMLAAQELSLGTCPTTSFSRSGVAAALRLPEHLRPELLLQVG--RRG
E--VP-RRRRPG--TRINIDD-LAH------W-----------------G-------A--
-------------Y-------------Q--------------SDRSGRDAPS--------
---KRDSHRSDMHQEQDLAGFHRQGNDRETTDVPVNEQVR-IRLAVLRGKHDREG-----
-APPGKE-MDPPPHRMLSAQ---------RPGVI---MDESGILTEAE----AFE-----
--------------------------------------LLAHLVSSADVSLFE---PRKY
PPYRLVDAAGRLAARAADRVEPAHR-----EFWTALAAKIE--AEKD-LMMFD-PPGF--
-----ERLVHSLSVDIVDE----MARRLDVPAREP-GR----------------------
-------
>A0A3D0CUF7||A0A3D0CTY6
-----------------------------------------------MALEPGSSETHTR
R--EERDLSAAQSGILDVIRSRRVSRRFKQN--PVSREHIELIL-EGARWAPSGGNRRLN
VYIVIQDPQTIRKLRAISPGMLP--SPPAVILICLDTAKSLALGF--QY-----WEQA--
-SAYVDLGTAMENMLLVAHVLGLGACPVMSFHRPAVQLLLDLPETLVPEVMVMLG--EPE
Q--PP-RGRS----RPVDVNA-FTH------W-----------------E-------R--
-------------Y----GG------SA--------------------------------
------------------------------------------------------------
-------------------------------------DEHGRRTSRNA------------
--------------------------------------MLCYLMTSARGVIYE---PRLY
APYRLAEGARRLILLMD-KAG------VADPEWRAVVTEIE--RNLM-RSITD-EEAC--
-----KQFIDEVVLRLTAQ----LKA----------------------------------
------V
>A0A2E2Z547||A0A2E2Z543
M----------------------------------------------MN-----------
---E----------TIKHILSRQSCREFNKK--KISDKTIETLF-DCAKKAPRSQGNEII
EFYFVRSKKIVEQIFWFCPGMDD--IPELIAILGINLKKIE-------------NLESY-
-FLYLELGACLQNILLSANSLGIGSVPVGSSNLTGIHTLLGLSEEISLKIVISLG--YPT
K------------NRKIKVDL----S----QY-----------------N-----KIR--
------------SY-----------------------------------------N----
------------------------------------------------------------
------------------------------------LLMRKKIVEKD-----LIN-----
--------------------------------------IIIHLISSSRLLIDE---PKEY
GPMRLFSAAKYLCQLLE---------NTDDQNTKIIVEKIIELDPII-------SRDFIN
KPKELKNCLDNLSKLITNN----IREYDE-------------------------------
-------
