# Supplementary material for: Cyclodipeptide oxidase is an enzyme filament
Source: Nat Commun. 2024 Apr 27;15:3574. doi: 10.1038/s41467-024-48030-9 (PMC11055893; doi:10.1038/s41467-024-48030-9)
Supplement: Supplementary file 8 — Supplementary Data 5 [file 41467_2024_48030_MOESM8_ESM.zip]

Archive with 5 entries (5 files):
- AlbA_Aligned_All_CDOA.fasta
- AlbA_Aligned_CDPS_Associated_CDOA.fasta
- AlbA_Aligned_NTR.fasta
- AlbB_Aligned_All_CDOB.fasta
- AlbB_Aligned_CDPS_Associated_CDOB.fasta
