# Supplementary material for: Cyclodipeptide oxidase is an enzyme filament
Source: Nat Commun. 2024 Apr 27;15:3574. doi: 10.1038/s41467-024-48030-9 (PMC11055893; doi:10.1038/s41467-024-48030-9)
Supplement: Supplementary file 8 — Supplementary Data 5 [file 41467_2024_48030_MOESM8_ESM.zip › AlbA_Aligned_All_CDOA.fasta]

>A0A401QQ86
-------------MLTQSS-----SESPPESLAD------------------------A-
------------LTVLKTRTAVRNY-SKE--PVDDALIERL-LEAMLAAPTASNRQAWSF
VVVRRPAGVRQLRAFSPGVLG--TPAFFVVACVDRSLTDNL-SPKL------SQTIYDTS
KLCVAMAVENLLLAAHAFGLGGCPVGSFRSEIVKSMLGIPEHIEPMLVVPIG--------
-RPAT-AL-VPSPRR--------------AT----------------------NEVVNY-
E---SW-GNR---------AAAPTA-----------------------------------
------------------------------------------------------------
------------------------------------------------------------
------------------------------------------------------------
----------
>A0A0A8EK75
-------------------------------MPD------------------------V-
------------WTVLKTRTAVRNY-AKE--PVDDALIEQL-LEAMLAAPTASNRQAWSF
TVVRRPAAVRRLRAFSPGVLG--TPAFFVVACVDRSLTDNL-SPKL------SQKIYDTS
KLCVAMAVENLLLAAHAAGLGGCPVGSFRSEIVKSMLGIPEHIEPMLVVPIG--------
-RPAT-AL-VPSQRR--------------AK----------------------NEVVNY-
E---SW-GNR---------AAAPTA-----------------------------------
------------------------------------------------------------
------------------------------------------------------------
------------------------------------------------------------
----------
>A0A2N8PCT6
-------------MLAHSS-----SESPPESLPD------------------------A-
------------WTVLKTRTAVRDY-AKE--PVDDALIEQL-LEAMLAAPTASNRQAWSF
MVVRRPAAVRRLRAYSPGVLG--TPAFFVVACVDRSLTDNL-SPKL------SQKIYDTS
KLCVAMAVENLLLAAHAAGLGGCPVGSFRSEIVKSMLGIPEHIEPMLVVPIG--------
-RPAT-AL-VPSQRR--------------AK----------------------NEVVNY-
E---SW-GNR---------AAAPTA-----------------------------------
------------------------------------------------------------
------------------------------------------------------------
------------------------------------------------------------
----------
>Q8GED9
-------------MLAHSS-----SESPPESLPD------------------------A-
------------WTVLKTRTAVRNY-AKE--PVDDALIEQL-LEAMLAAPTASNRQAWSF
MVVRRPAAVRRLRAFSPGVLG--TPAFFVVACVDRSLTDNL-SPKL------SQKIYDTS
KLCVAMAVENLLLAAHAAGLGGCPVGSFRSDIVTSMLGIPEHIEPMLVVPIG--------
-RPAT-AL-VPSQRR--------------AK----------------------NEVVNY-
E---SW-GNR---------AAAPTA-----------------------------------
------------------------------------------------------------
------------------------------------------------------------
------------------------------------------------------------
----------
>A0A0K9XLG1
-----------------MP-----KSPLPETQAD------------------------V-
------------LNVIRTRTVLRNY-APE--TIDDALVDRM-LECMLAAPTASNKQAWSF
VVVRDPANVRLLRAFSPGIIG--TPSFVVVACVDRRLTAGL-TGEI------SRKIYETS
KLCVAMAVENLLLSAHALGFGGCPVSSFREEVLRHLLGLPEALEPVLLVPVG--------
-RAAQ-PP-TPSDRR--------------DK----------------------NEVISY-
E---VW-GNR----------TAEPAA----------------------------------
------------------------------------------------------------
------------------------------------------------------------
------------------------------------------------------------
----------
>A0A7X1IKE1
-----------------MP-----QSTLPETLPE------------------------T-
------------HRVIRSRTVLRNY-APE--PIDDKLIDAM-LECMLAAPTASNKQAWSF
VVVREPRNVRLLRAFSPGIIG--TPAFVVVACVDRRLTAGF-TGEV------SRKIYEIS
KLCVAMAVENLLLSAHALGFGGCPVSSFREEILRDLLHLPEALEPVLLVPVG--------
-RPAH-EP-TPSDRR--------------DK----------------------NEVISY-
E---VW-GNR---------GTAEPVA----------------------------------
------------------------------------------------------------
------------------------------------------------------------
------------------------------------------------------------
----------
>A0A7Y7B1A4
-----------------MP---------STPLPE------------------------T-
------------LHVLRTRSVLRNY-AAE--PVDDATVEQL-LECMLAAPTASNKQAWSF
VVVREPENVRRLRAFSPGMIG--TPAFIVVACVDRRMAAGF-SGGI------SRKIYETS
KLCVAMAVENLLLSAHAMGLGGCPVSSFREEVLRLLLNLPEHLEPLLLVPVG--------
-RPAQ-GP-TPSERR--------------DK----------------------NEVISY-
E---SW-GNG---------AVAEPTA----------------------------------
------------------------------------------------------------
------------------------------------------------------------
------------------------------------------------------------
----------
>A0A4Q9HSC0
MPK-----ISSPEVPAETP-----TRTLPVTLPE------------------------T-
------------LNVLRSRSVVRNY-APD--RVDDSLIEQL-LECMLAAPTASNKQAWSF
VVVREPAGVRLLRAFSPGIIG--TPAFVVVACLDRRLTDGL-SGNI------SQKIYQTS
KLCVAMAVENLLLSAHALGLGGCPVSSFREEAVRLLLDLPTPIEPILMVPIG--------
-RPAQ-KL-TPSERR--------------DK----------------------NEVISY-
E---TW-GKD---------AATGSAA----------------------------------
------------------------------------------------------------
------------------------------------------------------------
------------------------------------------------------------
----------
>A0A6G2U8F1
MPK-----ISSPEVPAETP-----TRTLPVTLPE------------------------T-
------------LNVLRSRSVVRNY-APD--RVDDSLIEQL-LECMLAAPTASNKQAWSF
VVVREPAGVRLLRAFSPGIIG--TPAFVVVACLDRRLTDGL-SGNI------SQKIYQTS
KLCVAMAVENLLLSAHALGLGGCPVSSFREGAVRLLLDLPTPIEPILMVPIG--------
-RPAQ-KL-TPSERR--------------DK----------------------NEVISY-
E---IW-GKD---------AATGSAA----------------------------------
------------------------------------------------------------
------------------------------------------------------------
------------------------------------------------------------
----------
>A0A2M9M7J9
-----------------MS-----ADDSPGTLPE------------------------I-
------------LRVMCSRTVLRNY-APK--PVDDALIEQM-LTGMLAAPTASNKQAWSF
VVVRDPARVRRLRAFAPGIIG--SPALIVVACVDKRRMTGV-SAEV------SQKIYETA
KLCVAMAVENLLLSAHALNLGGCPVGSFREDAVRLLLDLPPFIEPMLTVPIG--------
-HPAH-RT-TPSQRR--------------DK----------------------SEVISY-
D---VW-GHR---------DAAGKAA----------------------------------
------------------------------------------------------------
------------------------------------------------------------
------------------------------------------------------------
----------
>A0A160NZT9
-----------MDLSTSLA-----SSSA------------------------------T-
------------LQVIRTRSVVRQF-TGE--PVDDDRLDAL-LDAMLAAPTGGNKQAWAF
VAVRDPRTLRVLRAFSPGLIE--PSPLVVVACFDRSRAVKD-DGEF----------WDEG
LLCVAMAVQNLLLAAHSMGLGGCPAASFRRTSVQALLRLPEHLEPLLLVPVG--------
-YPKR-DL-VSPPRR--------------DR----------------------SEVVGH-
D---FW-GNP---------SPTGR------------------------------------
------------------------------------------------------------
------------------------------------------------------------
------------------------------------------------------------
----------
>A0A1C6LHG6
------------------------------------------------------------
------------MRVLRTRSAVRQF-TDQ--PVSDGQLEQL-IDAILAAPTGGNKQAWAF
VAVRDPRTLRLVRAFSPGMIE--PPPLVVVACFDRSRAVKD-DGEF----------WDEG
LLCVAMAVQNLLLAAHCLGLGGCPAASFRRGSVAAILGLPGHLEPLLLVPLG--------
-HPAR-DL-VSPPRR--------------DR----------------------SEVVSH-
E---FW-GNG---------TPADR------------------------------------
------------------------------------------------------------
------------------------------------------------------------
------------------------------------------------------------
----------
>A0A7K3BPC2
------------------------------------------------------------
------------MRVLRTRSAVRQF-TDQ--PVSDGQLEQL-IDAILAAPTGGNKQAWAF
VAVRDPRTLRLVRAFSPGMIE--PPPLVVVACFDRSRAVKD-DGEF----------WDEG
LLCVAMAVQNLLLAAHCLGLGGCPAASFRRGSVAAILGLPGHLEPLLLVPLG--------
-HPAR-DL-VSPPRR--------------DR----------------------SEVVSH-
E---FW-GNG---------TPADR------------------------------------
------------------------------------------------------------
------------------------------------------------------------
------------------------------------------------------------
----------
>A0A1Q4UXF2
------------------------------------------------------------
------------MRVLRTRSAVRQF-TDQ--PVSDGQLEQL-IDAILAAPTGGNKQAWAF
VAVRDPRTLRLVRAFSPGMIE--PPPLVVVACFDRSRAVKD-DGEF----------WDEG
LLCVAMAVQNLLLAAHSLGLGGCPAASFRRGSVATILGLPSHLEPLLLVPLG--------
-HPAR-DL-VSPPRR--------------DR----------------------SEVVSH-
E---FW-GNG---------TPADR------------------------------------
------------------------------------------------------------
------------------------------------------------------------
------------------------------------------------------------
----------
>A0A6C1CEQ9
------------------------------------------------------------
---------------MRTRSVVRDY-AER--PVAHESVEEL-LDAMLAAPTGGNLQAWAF
VAIQNPRNLKLLRAFAPGIIQ--PPPLIVAACFDRSRAVKN-DGTF----------WDEG
LLCVAMAVENLLLAAHSMGLGGCPVASFRRESVQALLELPKHVEPLLLVPIG--------
-YPAR-PL-ASPPRR--------------DR----------------------SEVISY-
E---FW-GNH---------DATRG------------------------------------
------------------------------------------------------------
------------------------------------------------------------
------------------------------------------------------------
----------
>S3AQT6
------------------------------------------------------------
---------------------------------------------MLAAPTGGNLQAWAF
VAIQNPRNLKLLRAFAPGIIQ--PPPLIVAACFDRSRAVKN-DGTF----------WDEG
LLCVAMAVENLLLAAHSMGLGGCPVASFRRESVQALLELPKHVEPLLLVPIG--------
-YPAR-PL-ASPPRR--------------DR----------------------SEVISY-
E---FW-GNH---------DATRG------------------------------------
------------------------------------------------------------
------------------------------------------------------------
------------------------------------------------------------
----------
>A0A223QKU8
------------------------------------------------------------
---------------MTTRRAVRAF-ADR--PVDDSLLDPM-LDAMLAAPSASNKQAWAF
VAVRERRALRLLRAFSPGIIE--LPPLIVAACFDRSRAVGG-SGNSTD-SRGSRDSWDEG
MLCVAMAVENLLLAAHCLGLGGCPSGSFRRGPVRRLLGLPDHLEPLLLVPIG--------
-HPAR-PL-APAPRR--------------DR----------------------NEVVSH-
E---RW-GT---------------------------------------------------
------------------------------------------------------------
------------------------------------------------------------
------------------------------------------------------------
----------
>D7B1W6
------------------------------------------------------------
--------------------------------MDDSLLDPM-LDAMLAAPSASNKQAWAF
VAVRERRALRLLRAFSPGIIE--LPPLVVAACFDRSRAVGG-SGNSTD----SGDSWDEG
MLCVAMAVENLLLAAHCLGLGGCPSGSFRRGPVRRLLGLPDHLEPLLLVPIG--------
-HPAR-PL-APAPRR--------------DR----------------------NEVVSH-
E---RW-GT---------------------------------------------------
------------------------------------------------------------
------------------------------------------------------------
------------------------------------------------------------
----------
>A0A7X6MH76
------------------------------------------------------------
---------------------MRAF-TDR--PVDDSLLEPM-LDAMLAAPSASNKQAWAF
VVVRERRTLRLLRAFSPGIIE--LPPLVVAACFDRSRAVGG-SGSSRE-------SWDEG
MLCVAMAVENLLLAAHCLGLGGCPSGSFRAGPVRRLLGLPDHLEPLLLVPVG--------
-HPAR-PL-APAPRR--------------DR----------------------TEVVSH-
E---RW-GD---------------------------------------------------
------------------------------------------------------------
------------------------------------------------------------
------------------------------------------------------------
----------
>A0A317LXS7
-----------MAVAAEEP-----GSSAESRASQ------------------------A-
------------LHVLNTRTVVRSF-SDR--PVEDDLLTPL-LDAMLAAPSASNKQAWAF
VTVRRPRTLKLVHAFSPGIIE--RPPLVVAACFDRSRAV-G-GGA-----------WDEG
MLCVAMAVQNLLLAAHALGLGACPSASFRKGPVSRFLGLPDHLLPLLLVSIG--------
-HPDR-TP-EAAPRR--------------GR----------------------NEVISH-
E---CW-GE---------------------------------------------------
------------------------------------------------------------
------------------------------------------------------------
------------------------------------------------------------
----------
>A0A7K2IZ08
----------------------------------------------------------M-
------------LRVLTSRRVVRSF-SDR--PVDDETLEHL-ADAMVAAPSASNKQAWGF
VMVRRTRTLRMVHAFSPGIIE--RPPLVVAACFDRSRAVGG-GGA-----------WDEG
MLCVAMAVENLLLAAHALGLGGCPSASFRKAPVRRFLGLPEHLEPLLLVSIG--------
-HPAR-PL-EAAPRR--------------DR----------------------NEVISH-
E---CW-GN---------------------------------------------------
------------------------------------------------------------
------------------------------------------------------------
------------------------------------------------------------
----------
>J7LFZ4
-------------MEGAEP-----GHRDDGPNPH------------------------M-
------------LRVLTSRRVVRSF-SDR--PVDDETLEHL-ADAMVAAPSASNKQAWGF
VMVRRTRTLRMVHAFSPGIIE--RPPLVVAACFDRSRAVGG-GGA-----------WDEG
MLCVAMAVENLLLAAHALGLGGCPSASFRKAPVRRFLGLPEHLEPLLLVSIG--------
-HPAR-PL-EAAPRR--------------DR----------------------NEVISH-
E---CW-GN---------------------------------------------------
------------------------------------------------------------
------------------------------------------------------------
------------------------------------------------------------
----------
>A0A1V0A0V2
---------------------------MDEGTPD------------------------A-
------------LRMLLTRTVVRQF-TDR--PVGDELVELM-LEAMVAAPSASNRQAWAF
VAVRDPRTLRLVTAFSPGVID--RPPLLVAACFDRSRTARR-RPGP----------WDEG
LLCVAMAVQNLLLAAHALGLGACPVASFRAGPVRRLLGLPAHIDPVLLVPVG--------
-HPAR-LP-TRAPRR--------------DQ----------------------KEVISH-
D---FW-GRH---------DRA--------------------------------------
------------------------------------------------------------
------------------------------------------------------------
------------------------------------------------------------
----------
>A0A2P9I4A1
---------------------------MDEGTPD------------------------A-
------------LRMLLTRTVVRQF-TDR--PVGDELVELM-LEAMVAAPSASNRQAWAF
VAVRDPRTLRLVTAFSPGVID--RPPLLVAACFDRSRTARR-RPGP----------WDEG
LLCVAMAVQNLLLAAHALGLGACPVASFRAGPVRRLLGLPAHIDPVLLVPVG--------
-HPAR-LP-TRAPRR--------------DQ----------------------KEVISH-
D---FW-GRH---------DRA--------------------------------------
------------------------------------------------------------
------------------------------------------------------------
------------------------------------------------------------
----------
>A0A3M2M669
--------------MAEQI-----QGDPPREAPE------------------------G-
------------VKLLLTRTAVRQF-TDQ--PVADDLVTLM-TEAMVAAPSASNRQAWAF
VVVRDPRTLRLVRAFAPGIIA--PPTMIVAACFDRPRATLD-GGEG----------ADEG
LLCLAMAVQNLLLSAHALGLGGCPVASFREEPIRLILGLPAHIEPVLLVPVG--------
-HPAR-RN-PHAARR--------------DA----------------------NEVIHH-
E---CW-NGS--------------------------------------------------
------------------------------------------------------------
------------------------------------------------------------
------------------------------------------------------------
----------
>A0A1I1SDA2
-------------------------MEPTGEGEE------------------------V-
------------LRVLRGRAVVRRY-TAE--PVDDALLDRL-LEVTVTAPTAANKQAWGF
LAVRAPRMVRCLRAFAPGMIG--LPPLVVVACFDRDRAVGE-PAAP----------WDAG
MLCVAMAVENLLLAAHAVGLGGCPVSSFDRAAVRRLVRLPPALEPLLLVPLG--------
-RPAR-IP-EPAARR--------------ER----------------------SEVIRY-
E---SW-D----------------------------------------------------
------------------------------------------------------------
------------------------------------------------------------
------------------------------------------------------------
----------
>A0A401W9G6
------------------------MTRPAGTTPE------------------------AT
---DSAAARTAFLNLLRSRAVVRRY-TGE--PVDDTLLDAL-LDVMPAAPTAANKQAWGF
VAVRDPYTVRCLRAFAPGMIG--LPPLVVTACFDRDRAARE-DSGS----------ADVG
LLCVAMAVQNLLLAAHATGLGGCPVSSFSRTAVGRLLALPPHLEPLLLVPVG--------
-HPAG-PV-RPSARR--------------HR----------------------DEVIRH-
G---TW-T----------------------------------------------------
------------------------------------------------------------
------------------------------------------------------------
------------------------------------------------------------
----------
>A0A5C0CAA2
------------------------MTCPAGTTPE------------------------AA
---GSAAARTAFLELLRTRAVVRRY-TRE--PVDDTLLDAL-LDVMPAAPTAANKQAWGF
VAVQDPYTVRCLRAFAPGMIG--LPPLVVTACFDRDRAARE-DSGP----------TDIG
LLCVAMAVQNLLLAAHATGLGGCPVSSFSRTAVRRLLALPPRLEPVLLVPVG--------
-HPAD-PV-RPSARR--------------HR----------------------DEVIRH-
G---TW-TPP---------ADDSTGPDR--------------------------------
------------------------------------------------------------
------------------------------------------------------------
------------------------------------------------------------
----------
>A0A7U9Q0F3
------------------------MTCPAGTAPE------------------------AA
---GSAAARTAFLQLLRTRAVVRRY-TRE--PVDDTLLDAL-LDVMPAAPTAANKQAWGF
VAVQDPYTVRCLRAFAPGMIG--LPPLVVTACFDRERAARE-DSGP----------TDIG
LLCVAMAVQNLLLAAHATGLGGCPVSSFSRTAVRRLLALPPRLEPVLLVPVG--------
-HPAD-PV-RPSARR--------------HR----------------------DEVIRH-
G---TW-TPP---------ADDSTGPDR--------------------------------
------------------------------------------------------------
------------------------------------------------------------
------------------------------------------------------------
----------
>A0A1V4A1D3
---------------------------MDSPLPF------------------------S-
----------AFLDVLTSRTAVRQY-TEE--PVDDAMLDRL-LDAMLSAPTAANKRAWAF
VAVRDPAQVRRLRAFSPGMLG--LPPLAVVACFDRRKVIHD-AESF----------YDTG
MLCLAMAVQNLLLAAHAAGLGGCPVSSYRSAPISRLLRLPPHLEPLLLVAIG--------
-RPAH-PR-QRADQL-------------CER----------------------HEVIRH-
E---FW-NQQ---------PSTADGTG---------------------------------
------------------------------------------------------------
------------------------------------------------------------
------------------------------------------------------------
----------
>A0A964UVG2
MPQHPSVSCTATPITESYD-----LGVLSDSLPS------------------------TA
---DTTS--DAVLEVLRTRSAVRHY-TGD--PVDDVLLDRM-LDAAVAAPTAANRQAWAF
VAVREKTNLRRVRAFAPGIIG--DPAAIVVACVDRQRCTED-PGGG-----H-------S
LLCLAMAVENLLLAAHAQGLGACPVSSFCGSAISRLLELPSHIEAHFVVPIG--------
-YPAQ-EP-ASPPRR--------------KR----------------------NEVISY-
E---RL-GKG---------PAARIG-----------------------------------
------------------------------------------------------------
------------------------------------------------------------
------------------------------------------------------------
----------
>A0A3A4A1W2
-----------MARRSEPP-----T-------PQ------------------------TA
LHLDPTGV----LRAILTRSAVRSY-TAE--PVPDAMVESM-VRAMVSAPSASNQQAWAF
VVVRDPVRLHSVRSFAPGVIG--EPSLLLVACLDHSRYSDS-DGAHVR--------RQ-G
KLCVAMAVENFLLAAHALGLGACPVSSFLPGPIRLLLNMPDHLELILLVAAG--------
-HPAT-KP-NPSTRR--------------DL----------------------DEVVRY-
D---GY-R----------------------------------------------------
------------------------------------------------------------
------------------------------------------------------------
------------------------------------------------------------
----------
>A0A6I4PV03
--------MTARARNATPP-----SGSPPHAPPG------------------------SS
--PDPGGA----LRVLRTRSVIREF-TGE--PITDADVDAL-VTAMVAAPTGSNRQAWAF
IVIREPQRLLSVRAFAPGVIG--TPPLLLVACHDHSRYTDE-DDARVV--------RELG
RLCVAMAVENFMLAAHALGLGACPASSFLPEPIRLLLDMPAHLEPVLLVSAG--------
-HPAH-PP-QPSERR--------------DI----------------------DEVVRY-
D---SY-A----------------------------------------------------
------------------------------------------------------------
------------------------------------------------------------
------------------------------------------------------------
----------
>A0A4Y3QT13
-MAARRRGNALGVTSLVPA-----QGGSATAS----------------------------
-----------FFDVVVTRRVVRSY-ASQ--PIPDEVVDSL-VTSMLAAPSGANRQAWAF
VTVRSERGIRALRAFAPGIFG--TPAMVLAACVDHSRVPEH-PVSRGA-----------H
RLCVAMAVENFLLAAHAQGLGACPVHSFQPAPVHRLLRLPTHLEPVLVVPVG--------
-YPAADQP-EASRRR--------------PR----------------------EEVVAD-
E---TF-GHH---------RPGVA------------------------------------
------------------------------------------------------------
------------------------------------------------------------
------------------------------------------------------------
----------
>A0A6I6WUT5
------------------------------------------------------------
---------------------MRSY-ASQ--PIPDEVVDSP-VTSMLAAPSGANRQAWAF
VTVRSERGIRALRAFAPGIFG--TPAMVLAACVDHSRVPEH-PVSRGA-----------H
RLCVAMAVENFLLAAHAQGLGACPVHSFQPAPVHRLLRLPTHLEPVLVVPVG--------
-YPAADQP-EASRRR--------------PR----------------------EEVVAD-
E---TF-GHH---------RPGVA------------------------------------
------------------------------------------------------------
------------------------------------------------------------
------------------------------------------------------------
----------
>A0A7V8SQA7
--MSPYVGYTRDVVVDIAS-----QASASALSPE------------------------Q-
-----------FVDVQRSRSAVRSY-TAE--PISDETVRTL-VTAMLAAPSGGNKQAWSF
VVVRDPGNLRRVRAFAPGVIG--APTLLLVACADNLRGKDD-PIVRRV-----------G
KMCVAMAVQNFLLAAHAHGLGGCPISSFRTAPLALLLDLPPHVEPALLVPVG--------
-RPAR-EP-ERSIRL--------------PQ----------------------EEVVSY-
E---AF-GQG---------TPPTTP-----------------------------------
------------------------------------------------------------
------------------------------------------------------------
------------------------------------------------------------
----------
>A0A919DSQ4
-------------MTDDGR-----RGDA--LSPE------------------------E-
-----------FARIVRTRSAVRSY-APA--LIEERVLDDL-LDAMLSAPTGSNAQAWSF
VVVRDAAALRRLRAFSPGLVG--KPPVVVVACVDGSRL-DL-ASHDGA-----------P
ELCVTMAVNTLLLTAHAYGLGACPVTSFRTGVLRVLLDMPDHIEPVFMVPMG--------
-YPAG-ER-HRSKRR--------------PR----------------------REVISY-
D---LF-GQH---------TPLAGA-----------------------------------
------------------------------------------------------------
------------------------------------------------------------
------------------------------------------------------------
----------
>A0A0S7BSJ3
--------------------------------ME------------------------T-
------------LEAIRTRRSVRSY-TSE--PIDDADLQKI-IEAAASAPSGGNSQSWLF
ISVCEPKQIARMRAICPGIIG--IPSGIIVLCLD------F-RGQK------KEVLPIIK
YLDIGAAMQNILLAAHDLGLGGCAIGSFHVEGVKEFLKIPEQVEPVLLIVLG--------
-KPRS-IP-SAPRKK--------------LL----------------------QEIYFQ-
E---SF-EKI--------------------------------------------------
------------------------------------------------------------
------------------------------------------------------------
------------------------------------------------------------
----------
>A0A523XN77
------------------------MSLATDTDME------------------------T-
------------LKAIHSRRSVRAF-SEE--PVQEELLRQI-LEAAANAASGGNVQPWGF
ILVRDPHRLQALRALAPGIIG--QPTALVVICLDIQRAERL-GGAL------GPKL---A
WIDIGLATQNLLLAAHALELGACPVGSFHKQAVALFLDLPSHIRPVLLIALG--------
-HPQA-KP-PSPGRR--------------PP----------------------AEVCFA-
E---QW-GKP---------YEY--------------------------------------
------------------------------------------------------------
------------------------------------------------------------
------------------------------------------------------------
----------
>A0A7C5JXF1
------------------------MSLDIDTDME------------------------T-
------------LQAIQTRRSVRAF-SEE--PIPEELLRRI-LEAATSAASGGNLQPWGF
VIVQNSRRLQALRALAPGIIG--QPTALVVICLDIQRAERL-GGAL------GPRL---A
WIDIGLATQNLLLAAHDLELGACPVGSFHRRAVALFLDLPSHIRPVLLIALG--------
-YPQT-KP-SFPGRR--------------PL----------------------MEVCFA-
E---QW-GEP---------YEY--------------------------------------
------------------------------------------------------------
------------------------------------------------------------
------------------------------------------------------------
----------
>A0A7C2TFN0
--------------------------------ME------------------------V-
------------LEAIFTRRSVRQF-SGQ--VIPAGLLRQV-IQAGAAAPSGGNLQAWGF
VVVQLAEKLAGLRALAPGIIG--EPNAVVAICLDEQRARLL-GGAG------SEHL---A
MLDLGLAIENMLLAAHGLGLGACPVASFHQPAVASFLELPIGVKPVLLLALG--------
-YPKA-RP-SPPGRR--------------PA----------------------AEVIFT-
E---KW-GVP---------YGE--------------------------------------
------------------------------------------------------------
------------------------------------------------------------
------------------------------------------------------------
----------
>A0A7C5IHA4
--------------------------------ME------------------------T-
------------LEAIMTRRSVRAF-TGE--PIAEETLRKL-LEAGRASASGGNVQPWGF
VLVSEPVRVQALRALAPGIIG--QPAAILVIGLDRERAVRL-GGSM------NEQS---A
WIDIGIAIDNLLLAAHALGLGACPIGSFHPGAVAHFLGLPEAVQPVLLLAVG--------
-IPRF-KP-ESPGRR--------------PL----------------------GEVCFR-
E---EW-GVP---------YA---------------------------------------
------------------------------------------------------------
------------------------------------------------------------
------------------------------------------------------------
----------
>A0A7V0V0K7
--------------------------------MD------------------------V-
------------LEAILTRRSVRAF-TPD--PVPEELLLRV-LEAGRASASGGNVQPWGF
VAVRAPERLAGLRSLAPGIIG--RPTAAVAICLDAARARAL-GGAG------GERS---A
WLDIGIAVENILLAAHGLGLGACPIGSFHRQGVARFLGLPEGVEPVLLVALG--------
-YPRE-RP-AAAGRR--------------PS----------------------GEVCFA-
E---KW-GVP---------YG---------------------------------------
------------------------------------------------------------
------------------------------------------------------------
------------------------------------------------------------
----------
>A0A972SBA2
--------------------------------MD------------------------T-
------------LQAIFTRRCVRSF-TQD--PVPDEVLRQV-LEAGVAAASAGNSQPWGF
VVVRDPARLAVLRALSPGIID--DPPVVIVVGLDQARVRRY-GGKE------GEQF---A
WMSVGIAVQNMLLAAHSLGLGACPVGSFHRKGVRAYLDFPPDVEPVLYVILG--------
-HPRV-KP-TPPGRR--------------NW----------------------ETVCFA-
E---TW-GVA---------YE---------------------------------------
------------------------------------------------------------
------------------------------------------------------------
------------------------------------------------------------
----------
>A0A0B7ME83
--------------------------------ME------------------------V-
------------FDCIVKRRSVRRY-EKQ--EVSDELLCKL-VDAGRWAPSGSNIQPLHY
TIVRTPEQIKKVKAFTPGMSA--EVPAVIAVCADLDLAARK-GGKLGC-ETL-------A
VLDAAMAAQNILLAATELGLGSCVIRSFNPEAVQTILKLPETIVPQLLVSIG--------
-YAAR-TP-KPPRRK--------------EI----------------------EAITSW-
E---AY-GE---------------------------------------------------
------------------------------------------------------------
------------------------------------------------------------
------------------------------------------------------------
----------
>A0A7C6V0A5
--------------------------------ME------------------------V-
------------WEAIFKRRSIRSF-RDE--PVDNNLLIKL-VEAAIWAPSGSNIQPWHF
IAVSCEEQKAKIKPFAPGLTG--MPPALLVICTDLDLCERK-GGRLGR-DVI-------S
LMDAAFAAQNINLMACELGLGTCVIRSFNQGAIQEILKLPPQLVPQLIVSVG--------
-YPER-AP-QAPKRR--------------SV----------------------QEVMSW-
E---RY-G----------------------------------------------------
------------------------------------------------------------
------------------------------------------------------------
------------------------------------------------------------
----------
>K4LV58
--------------------------------MD------------------------V-
------------RRAIFERRSIRSF-HDR--PVDKELLIKL-VEAAIWAPSGSNIQPWHF
IAVSCEEQKARVKAFAPGLTV--LPPAMLVICTDMDLCERK-GGRLGR-DVL-------S
LMDAAFAAENINLMAVELGLGTCVIRSFNQAAVQEVLRLPRHLVPQLIISVG--------
-YPKK-IP-VRPRRR--------------DV----------------------AEVLSW-
E---GY-G----------------------------------------------------
------------------------------------------------------------
------------------------------------------------------------
------------------------------------------------------------
----------
>A0A0F9HUN6
--------------------------------MR------------------------V-
------------FEAIKGRRSIRRF-ENR--CVDKKVLQKL-VEAGIWAPSGGNAQTWVF
IIVTDPRRIQKIKAVSPGMLG--IPSALIVVCQDKKLAYEK-GGEIGR-DTL-------S
IMDAAMASQNIMLRAHEERLGSCAVLSFHKKGVQTLLNLPERIVPELVICLG--------
-YPAE-SP-KPPQRK---------------F----------------------EEICFF-
E---EY------------------------------------------------------
------------------------------------------------------------
------------------------------------------------------------
------------------------------------------------------------
----------
>A0A523QG33
--------------------------------MR------------------------V-
------------FEAIKGRRSIRRF-ENR--SIEKEVLLKL-VEAGIWAPTGGNAQTWAF
VIVTDQRRIQKIKAVSPGMLG--TPSALIVVCQDRELAYEK-GGEIGR-DTL-------S
IMDAAMASQNIMLQAYEEKLGSCAILSFHEKGVQTLLKLPGHIVPELVISLG--------
-YPAE-SP-KPPQRK---------------F----------------------EEVYFF-
E---EY------------------------------------------------------
------------------------------------------------------------
------------------------------------------------------------
------------------------------------------------------------
----------
>A0A7X2D6W0
--------------------------------MR------------------------V-
------------FEVIKGRRSIRKF-ENR--SIEKKILQKL-VEAGVWAPTGGNAQTWVF
IIITDCNRIQKIKAVSPGILG--IPSALIVVCQDKELAYKK-GGELGR-DIL-------S
IMDVAMASQNIMLQAYDEKIGSCPVLSFHKKGVQVLLSLPERIVPELIISLG--------
-CPAE-SP-KPPKRK---------------F----------------------EEVCFF-
E---EY-KSA---------NGR--------------------------------------
------------------------------------------------------------
------------------------------------------------------------
------------------------------------------------------------
----------
>A0A7J4P922
--------------------------------ME------------------------V-
------------FEAIKKRRSIRKY-KKE--EVPKEALLKL-VEAGIWAPTSGNIQAWEF
IITKKKESIGKIKIFSPGLIG--EPAALIILCTNRREAYEK-GGELGR-DIL-------C
LMDISMAAQNILLEATEIGLGSCPVRSFNQAAIKKLLDLPNEVIPELIISIG--------
-YQAE-SP-KPPARE---------------M----------------------DKVIHL-
E---RW-K----------------------------------------------------
------------------------------------------------------------
------------------------------------------------------------
------------------------------------------------------------
----------
>A0A1I2RJU9
-------------MRRDSGIKRN--DWGALAIMD------------------------L-
------------LDVIKARRSVRSF-TDE--PVSEDMLRRL-VEAGCWAPSGSNAQAWEF
IVIKDSKQMKKVLRFSPGLFE--VPAAMIFVCLDKNRAYAK-GGELGR-DLM-------G
LFDVAMASQNILLQAHAMGLGTCVLKGFDQEAIHVLLEFPENISPELLIITG--------
-YPKK-IP-NAPRRR--------------PL----------------------EEVIHW-
E---RW-GGG---------Q----------------------------------------
------------------------------------------------------------
------------------------------------------------------------
------------------------------------------------------------
----------
>A0A3G1KS92
--------------------------------MD------------------------V-
------------WEAIKSRRSIRLF-TDQ--SVTTEALTKL-VEAGCWAPSGSNAQAWEY
LIVTDPALMKKVLRFSPGLFQ--VPPAMIFVCTDRERALKK-AGEMGR-DLM-------C
LLDGAMAAQNIMLQAHAMGLGTCVLKGFDQKAAQIILGMPENIIPELLIIVG--------
-VAKE-AP-QPPGRR--------------PV----------------------KEVLHW-
E---RW-EDR--------------------------------------------------
------------------------------------------------------------
------------------------------------------------------------
------------------------------------------------------------
----------
>A0A7V6KWT8
--------------------------------MD------------------------I-
------------TEAIKGRRSVRLF-TDE--KINKDTLEKL-VQAGCWAPSGSNAQAWAF
VVLTDEKVIKKVLRFSPGLFQ--VPPAMIFICTDRERAFQK-GGELGR-DVM-------C
LLDTAMAAENIMLQAYAMGLGTCVLKGFDQKAVQILLNLPDHIVPELLIILG--------
-VPKS-VP-KAPKRR--------------PL----------------------EEVLYW-
E---GW-DSS---------DREE-------------------------------------
------------------------------------------------------------
------------------------------------------------------------
------------------------------------------------------------
----------
>A0A523UFA9
--------------------------------ME------------------------T-
------------FDAIKGRRSVRGY-KDV--KIRIEQLKKI-LTAAIWSPSGSNEQPWKF
IVVENDDGIKKIKVFSPGMFG--SPAAIVVVCRDLKGASEI-SG----------------
LMDISMASQNMMLAAYDLGIGSCAIRSFGKSAVKRLYDLPDHINPELLIALG--------
-YPER-IP-KAPKRR--------------EI----------------------DEVVEW-
H---RV-KG---------------------------------------------------
------------------------------------------------------------
------------------------------------------------------------
------------------------------------------------------------
----------
>A0A9E5YB86
--------------------------------ME------------------------V-
------------FDAIKGRRSVRNY-KYK--KIPEQLLKKI-MEAAIWSPSGSNAQAWKF
IVVDNNEEIKKIKTLSPGIFD--VPAAIVIMCRDLKRAYDI-AGELGR-DIL-------S
LMDISMASQNIMLMAYELGIGSCAVRSFGIGAIKKLFDLPDHINPELLITLG--------
-YPEK-IP-DPPKRR--------------KV----------------------DEVIHW-
W---KE------------------------------------------------------
------------------------------------------------------------
------------------------------------------------------------
------------------------------------------------------------
----------
>A0A8T5W312
--------------------------------ME------------------------T-
------------FEAIKGRRSVRKY-KKE--KLLRQDLEKI-LGTGIWAPSGSNAQPWQF
FVIDNNELIKKIMVIAPGIFN--LPAAMIIVCRDMERAFSL-VGELGR-DVI-------S
LMDISMASQNMMLEAYDLGIGSCPVRSFGISALKTLLNLPEHISPELIIALG--------
-YPEE-FP-PAPERR--------------KL----------------------HEVVFW-
Y---GN------------------------------------------------------
------------------------------------------------------------
------------------------------------------------------------
------------------------------------------------------------
----------
>A0A0S7Y0W5
--------------------------------MD------------------------L-
------------LKAIVERRSVRSF-RAD--FVPEDMLRRL-VEAGIWAPSGGNAQTWRF
IIITDGGSIRRLKMLSPGLLG--NPPAVIVICQDVAKAERK-GAKLGK-EVL-------S
LMDSAMAAQNIMLAAYAEGLGTCIVRSFHPGGVQKLLRLPEYIEPQILISVG--------
-VPVS-MP-KPPKRN--------------------------------------FDIVSF-
Q---EYRSND--------------------------------------------------
------------------------------------------------------------
------------------------------------------------------------
------------------------------------------------------------
----------
>X0S850
--------------------------------MD------------------------L-
------------LKAIMERRSVRSF-QAD--HVPEDTLRRL-IEAGIWAPSGGNAQTWCF
IIVTDGVSIRRLKMLSPGLLG--NPPAVIVICQDIAEAERK-GAKLGK-EIL-------S
LMDSAMAAQNIMLAAYAEGLGTCIVRSFHPGGVQKLLRLPDYIEPQALISVG--------
-VPAS-VH-KPPKRN--------------------------------------FDIVSF-
Q---EYNGND--------------------------------------------------
------------------------------------------------------------
------------------------------------------------------------
------------------------------------------------------------
----------
>A0A1F8LPV5
--------------------------------MD------------------------L-
------------LKAIMERRSVRSF-QTD--PVPVDMLRRL-VEAGIWAPSGGNAQTWCF
IIVTDGASIRRLKMLSPGLLG--NPPAVMVICQNVAEAERK-GAKLGK-EVL-------M
LMDSAMAAQNIMLAAYAEGLGTCIVRSFHPEGVQKLLKLPQYIEPQILISVG--------
-FPAS-VP-KPPKRN--------------------------------------FNIVSF-
Q---EYIGND--------------------------------------------------
------------------------------------------------------------
------------------------------------------------------------
------------------------------------------------------------
----------
>A0A3B9QPQ8
--------------------------------ME------------------------V-
------------LQAIQGRRSVRRF-QAR--PVEREILERL-IEAACWAPSGGNAQTWHF
VVITEPERIRHIKAVSPGLLG--DPPAVIALCQDMEAARRK-GGELGG-T-L-------A
VMDSAMAAQNILLAAYDAGLGSCVIASFHKGAVGRLLRLPAGMEPVLLVSVG--------
-WPEQ-MP-SPPPRR--------------------------------------RDVVSF-
E---VY-GGEG-------------------------------------------------
------------------------------------------------------------
------------------------------------------------------------
------------------------------------------------------------
----------
>A0A7V0JX05
--------------------------------ME------------------------L-
------------WEAIKGRRSVRSF-QDR--PVEREPLKRL-VEAAIWAPSGGNAQTWHF
VVITDPEQLRRIRTVSPGMLG--NPPAAIAVCQDLVAARKK-GGELGA-S-L-------A
VVDVAMATQNILLAAYDAGLGTCVIASFHKGAVSRILGLPEGMEPVLLVSVG--------
-WPAR-VP-PPPPRR--------------------------------------MDAISW-
E---RY-GNRT-------------------------------------------------
------------------------------------------------------------
------------------------------------------------------------
------------------------------------------------------------
----------
>A0A7V6CWX9
--------------------------------ME------------------------L-
------------WEAIKGRRSVRDF-LDR--PVTRETIERL-LEAAIWAPSGGNAQTWRF
VAIIDPAEIKKIKIVSPGLLG--DPAAVIAVCQDLVQARAK-GGNLGE-TFL-------A
PIDAAMATQNLLLVACAEGLGACTIASFHRRGVSRLLGLAEGIEPILLVSLG--------
-YPAQ-LP-TAPARR--------------------------------------REGVF--
----AF-GASR-------E-----------------------------------------
------------------------------------------------------------
------------------------------------------------------------
------------------------------------------------------------
----------
>A0A662EQ23
M-------------------------------VE------------------------L-
------------WEAIVGRRSVRAF-TDK--PIERHTLERL-IAAAIWAPSGGNAQTWRF
VAVTDPNRIRQIKMISPGLLG--DPPALIVACQDMKEAARK-GGKVGR-DFL-------S
IVDTGMAVQNLLLAAHAEGLGTCVVASFHRGAVKRLLTIPNGMEPLLIVTVG--------
-EPAE-EP-PAPPRD--------------------------------------RNVLFF-
E---VY-DAG--------------------------------------------------
------------------------------------------------------------
------------------------------------------------------------
------------------------------------------------------------
----------
>A0A398DRS3
--------------------------------MD------------------------I-
------------WTAIKNRRSIRKF-TDD--PVEDKVLKNLVLEAGIWSPSGGNAQSWRF
LVITDPKILNKLKLVSPGLLG--TPNSVIVICQDLAYALKK-GGELGV-KIL-------S
LMDTAMAAQNIMLAAYAVGLGTCPIASFHPEAVQKITGLPVHIYPQLLISVG--------
-FPGE-NP-PAPRRN--------------------------------------PNVIWF-
N---SY-ADE--------------------------------------------------
------------------------------------------------------------
------------------------------------------------------------
------------------------------------------------------------
----------
>A0A6N7M0X0
--------------------------------MD------------------------I-
------------WTAIKNRRSIRNF-TAD--PLEEKELRNLILKAGIWAPSGGNAQNWRF
IVITDQKVLNKLKLVSPGLLG--SPQTIIIICQDLVNALEK-GGELGV-KTL-------S
LMDTAMAAQNIMLAAYAVGLGTCPIASFHPEAVQRIMGLPVHIYPQLLISVG--------
-FSKE-NP-PTPRRD--------------------------------------PNIIWF-
N---SY-EE---------------------------------------------------
------------------------------------------------------------
------------------------------------------------------------
------------------------------------------------------------
----------
>A0A7V3KMI7
--------------------------------MD------------------------V-
------------WTAVKTRRSIRSF-TPG--GVSEADLKNLVLEAGIWAPSGGNAQTWRF
VILTDLNVLNKIKLVSPGLLG--NPSALIVICQDLSLAFEK-GGEVGV-STL-------S
LMDTAMAAQKIMLVAHASGLGSCPVASFHPEAVQRILNLPAHIRPQLLITIG--------
-IPKI----HPLPRD--------------------------------------GKL----
T-----------------------------------------------------------
------------------------------------------------------------
------------------------------------------------------------
------------------------------------------------------------
----------
>A0A662VE79
--------------------------------MD------------------------L-
------------FEAIYGRRSIRLF-KGD--EVNDEKIIKI-LDAGRWAPSGGNIQPWRY
IVVKDKNIIKLIKMFSPGMFS--EPPVLIVICSDKKEAFER-GGVLGR-DYL-------S
IVDCAMAAQNMMLAAYALGLGTCVIKSFNSKAIREILEIPNHVEPELIIALG--------
-YPAE-KP-TPPPRK--------------PL----------------------SDITFL-
N---RY-QKR---------WEKVAK-----------------------------------
------------------------------------------------------------
------------------------------------------------------------
------------------------------------------------------------
----------
>A0A7C4HGV9
--------------------------------ME------------------------V-
------------FEAIKGRRSIRRY-KRE--KISREIIARL-LDAARWAPSGGNIQPWLF
IVIDDPKLLGAVRKVSPGLFG--EPPLAILVCSNRERAYRM-GGTLGR-DYL-------T
ICDCAMAVQNMLLAAHALGLGSCVIKSFSHTAIRELLDIPEGVEPELLVAIG--------
-YPDE-AP-KPLPKI--------------PL----------------------KEIVYL-
N---GY-GKE---------FPGLEEWK---------------------------------
------------------------------------------------------------
------------------------------------------------------------
------------------------------------------------------------
----------
>A0A8T4Y716
--------------------------------MD------------------------V-
------------FEAIKGRRSVRKY-KTE--PVDREIVKKL-LDAARWAPSGGNIQPWLF
IVIDDPKVLDVIRKISPGYFG--EAPLAILVCSNKERAYKV-GGALGR-DYL-------T
VADCAMAVQNMLLAAYALGLGTCVVKSFSHTAIKEVLAIPEGIEPELLVIVG--------
-HPNQ-TS-RPPPRI--------------PM----------------------NEIVHL-
N---KY-GEK---------FPGLEG-----------------------------------
------------------------------------------------------------
------------------------------------------------------------
------------------------------------------------------------
----------
>A0A8T5APJ0
--------------------------------MD------------------------V-
------------FEAIKGRRSVRKY-KSK--KVDRELIKKL-LEAARWAPSGGNIQPWVF
IVIEDPKLLDLVRKVSPGYFG--EAPLAILVCSNRERSYKV-GGPLAR-DYL-------T
ICDCAMAVQNMLLAAYALGLGTCVVKSFSHPAIKELLAIPEGIEPELLVIVG--------
-YPDQ-TP-KPPPKL--------------PL----------------------KEIVHL-
N---GY-GKK---------FSDLEE-----------------------------------
------------------------------------------------------------
------------------------------------------------------------
------------------------------------------------------------
----------
>A0A523BEX0
--------------------------------MD------------------------V-
------------LEAIKARRSVRSY-KED--PVPEDLVEKL-LDAARWAPTGGNIQPWRF
IVVRERTLLDLLKKVSPGYLG--DAPLAIVICSDKEHSYRV-GGQLAK-DYL-------T
IADCSMAAANITLAAHALGLGTCVVKSFSHSAVKELLNIPRGVEPELIVVVG--------
-YPAS-IP-EPPPRE--------------PL----------------------ERIVYL-
N---RY-GEN---------FKKGDQENTGKVE----------------------------
--------------------------------------------------ETGNDYLFEL
ALFLATSAQGCLNEPPLYGPFRLLDALSRLIDLPKYGGELTKDP----FLRDLKNFVDSK
KFLVMHDVEGFKRAIDEVVMMLTTE-AKKR-YLISKXLTREDXGQEMKNPS--QENKYGV
QNEHPSKRFS
>A0A832CCZ7
-------------MNCA-------HNILGGSGMD------------------------V-
------------LEAIKARRSVRSY-KEK--PVPDDLVEKM-LDAARWAPTGGNIQPWRF
IVVKDRTLLDLLKKVSPGYLG--NAPLAIVICSDKEHSYKV-GGQLAK-DYL-------T
IADCSMAAASITLAAHALGLGTCVVKSFSHIAVKELLNIPKGVEPELIVVVG--------
-YPAN-IP-KPPPRE--------------PL----------------------DRIVYL-
N---RY-GEN---------FEKRDGENMGRVE----------------------------
--------------------------------------------------KTGDDYLFEL
ALFLATSAQGCLNEPPLYGPFRLLDALSRLIDLQEYGGGLTQDP----FLRDLKNFVDSK
KFLVMYDVEGFKRAIDEVVMRLTTE-AKKR-YLISKGATRECCGQGMKNPS--QENKYGV
QNEHASNIFS
>A0A842LX56
--------------------------------MD------------------------V-
------------LEAIKARRSVRSY-KED--PVPDDLIEKI-LDAGRWAPTGGNIQPWRF
IVVKDRTLLDLLKKVSPGYLG--DAPLAIVICSDKGYSYKV-GGQLAR-DYL-------T
IADCSMAATNITLAAHALGLGTCVVKSFSHNAVKELLNIPEGVEPELIVVVG--------
-YPAN-IP-KPPRRE--------------PL----------------------ERIVYL-
N---RY-GES---------FKKGDGENMGKVE----------------------------
--------------------------------------------------ETVNDYLFEL
ALFLATSAQGCLNEPPLYGPFRLLDALSRLIDLPDYGGGLTKDP----FLKELKNFVDSK
KFLVMYDVEGFKSAIDEVVMRLTTE-AKRR-YLISRGTTREDCGQGMKNPS--QENKCGV
QNEHTPNRSS
>A0A832K9G0
--------------------------MEGLASLD------------------------F-
------------FEVLRSRRSIRKF-KPD--AIPGELVERL-LEAGRSAPTAGNIQPWRF
IVVDDPSTLGMIRKVSPGYFG--GAPLAIIVCSDRDRSHEL-GGVIAR-DYL-------S
IVDCAMAAGYILLAAQALGLGGCCIRSFSAPALKEILEIPGGVEPELMLAIG--------
-WPDE-QP-VKPPKL--------------EL----------------------DEITYH-
N---VY-GEK---------WRNS-------------------------------------
---------------------------------------------------------FE-
------------------------------------------------------------
------------------------------------------------------------
----------
>A0A8T5AKK6
--------------------------------MD------------------------L-
------------FQVLASRRSVRRF-KPD--PVPEGLVEKL-LNAGVCAPTAGNIQPWRF
IVVDDPSTLEMIRKVSPGYFG--GAPLAIIVCSDRGRSYEL-GGIVAR-DYL-------S
IVDCAIAAGYILLAAQALGLGGCCIKSFSTPAVKEILEIPGGVEPELMLAIG--------
-WPDE-QP-MRPPKL--------------GL----------------------EEITYR-
N---VY-GER---------WRG--------------------------------------
------------------------------------------------------------
------------------------------------------------------------
------------------------------------------------------------
----------
>A0A0S1X8L1
--------------------------------MD------------------------F-
------------MEIIKGRRAVRRF-EEK--QIPSEDLKKI-LEAGIWAPSGSNIQPWEF
ILITEKEMIEKIKLISPGLFG--NPSALVILCINKGRS-KK-GGRLGE-V-T-------A
LMDISMAAQNMMLAAYSMGIGSCPIVSFSKSALKELLDIPEYVEPVLILSLG--------
-YPKS-WP-KPPKRR--------------PL----------------------EEVVHV-
E---RF-GRH---------FEG--------------------------------------
------------------------------------------------------------
------------------------------------------------------------
------------------------------------------------------------
----------
>F4HKF9
--------------------------------ME------------------------I-
------------MDVIKGRRAVRKF-KDK--QIPLEDLKKI-LEAGIWAPSGSNIQPWEF
ILVTEKDMIEKIKLVSPGLFG--NPSALVILCINKERA-KR-GGRLGE-L-M-------A
LMDISMAAQNMMLMAYSLGIGSCPVVSFNKTALKELLDIPEHVEPVLMLIFG--------
-YPEF-WP-KPPKRR--------------PL----------------------EEVVHV-
G---KF-GRH---------FEG--------------------------------------
------------------------------------------------------------
------------------------------------------------------------
------------------------------------------------------------
----------
>A0A8T4FZL5
--------------------------------MN------------------------L-
------------REIIKGRRAVRDF-KDK--EIPKEKLMAI-LEAGIWAPSGSNIQPWEF
ILVTEKAMIEKIKLISPGLFG--NPAVIIVLCINRERA-KR-GGKLGG-I-T-------A
LMDISMAAQNMMLIAYSMGIGSCPIVSFSKSALKELVDIPEHVEPVLILSLG--------
-YPKF-WP-KPPKRR--------------PL----------------------EEVVHV-
E---RY-GRH---------FKG--------------------------------------
------------------------------------------------------------
------------------------------------------------------------
------------------------------------------------------------
----------
>W0I8D3
------------------------------------------------------------
------------MEIIKGRRAVRDF-RDK--EIPKEKLMAI-LEAGIWAPSGSNIQPWEF
ILVTEKAMIEKIKLISPGLFG--NPTAIVVLCINRERA-KR-GGRLGG-I-T-------A
LMDISMAAQNMMLIAYSMGIGSCPIVSFSKSAWKELIGIPEHVEPVLILSLG--------
-YPKF-WP-KPPKRR--------------PL----------------------EEVVHV-
E---RY-GRH---------FKG--------------------------------------
------------------------------------------------------------
------------------------------------------------------------
------------------------------------------------------------
----------
>A0A101EZR7
--------------------------------ME------------------------F-
------------MEIIKGRRSVRRF-KDE--KIPREHLLKI-LEAGIWAPSGSNIQPWEF
ILVTQEPTIEKIKLISPGLFG--NPAALIICCINKKRA-EK-GGRLGE-N-T-------A
LMDVSMAAQNMMLMAYSLGIGSCPIVSFNKTALKELLNIPEDVEPVLIISLG--------
-YPEF-WP-KPPKRR--------------PL----------------------EEVVHV-
E---EY-GKP---------LEG--------------------------------------
------------------------------------------------------------
------------------------------------------------------------
------------------------------------------------------------
----------
>A0A124FF70
--------------------------------ME------------------------F-
------------MEIIKGRRSVRRF-KDE--KIPREHLLKI-LEAGIWAPSGSNIQPWEF
ILVTQEPTIEKIKLISPGLFG--NPAALIICCINKKRA-EK-GGRLGE-N-T-------A
LMDVSMAAQNMMLMAYSLGIGSCPIVSFNKTALKELLNIPEDVEPVLIISLG--------
-YPEF-WP-KPPKRR--------------PL----------------------EEVVHV-
E---EY-GKP---------LEG--------------------------------------
------------------------------------------------------------
------------------------------------------------------------
------------------------------------------------------------
----------
>A0A842L2X4
--------------------------------ME------------------------F-
------------IEVVKGRRAVRKF-KDK--KIPKEHLLKI-LEAGIWAPSGSNIQPWEF
ILITQESTIEKIKLISPGLFG--KPAALITCCINKKRV-EK-GGRAGE-N-T-------A
LMDVSMAAQNMMLMAYSLGIGSCPIVSFNKTALKELLNIPEDVEPVLVISLG--------
-YPEF-WP-KPPKRK--------------PL----------------------EEVVHV-
E---EY-GKH---------LEG--------------------------------------
------------------------------------------------------------
------------------------------------------------------------
------------------------------------------------------------
----------
>H3ZQF0
--------------------------------ME------------------------V-
------------MKAVKGRRAVRKF-KDK--KIPKEHLLKI-LEAGIWAPSGSNIQPWEF
ILITQEPTIEKIKLISPGLFG--NPTALIICCINKKRA-EK-GGRAGE-N-T-------A
LMDVSMAAQNMMLMAYSLGIGSCPIVSFNKIALKELLNIPKDVEPILMISFG--------
-YPEF-WP-KPPKRR--------------PL----------------------KEVVYV-
E---EY-GKH---------LE---------------------------------------
------------------------------------------------------------
------------------------------------------------------------
------------------------------------------------------------
----------
>A0A1Z2TNS6
--------------------------------ME------------------------V-
------------MEAIKGRRAVRRF-QDR--DIPLEDMRKI-LEAGIWAPSGSNVQPWEF
IVVMERDNVEKVKLISPGLFG--NPAALVVLCVNRKLA-ER-GGKLGE-E-S-------A
LMDVSMAAQNMMLMAYSLGIGSCPVLSFNKAALRELLNIPEHVEPVLILIFG--------
-YPKV-WP-KPPRRK--------------PL----------------------REVAHV-
E---EY-GRP---------FE---------------------------------------
------------------------------------------------------------
------------------------------------------------------------
------------------------------------------------------------
----------
>A0A2Z2MZQ6
--------------------------------ME------------------------V-
------------MEAIKGRRAVRRF-QER--DIPLEDMRKI-LEAGIWAPSGSNVQPWEF
VVVMERDNVEKVKLLSPGLFG--NPAALVVLCVNRKLA-ER-GGKLGA-E-S-------A
LMDVSMAAQNMMLMAYSLGIGSCPVLSFNKAALRELLNIPEHVEPVLILIFG--------
-YPKV-WP-KPPRRK--------------PL----------------------REVVHV-
E---EY-GRP---------FE---------------------------------------
------------------------------------------------------------
------------------------------------------------------------
------------------------------------------------------------
----------
>A0A8J8EAP8
--------------------------------ME------------------------V-
------------MEAIKGRRAVRRF-QDR--DIPLGDMRKI-LEAGIWAPSGSNVQPWEF
VVVMERDNVRKVKLLSPGLFG--NPAALVVLCVNRKLA-EK-GGKLGE-E-S-------A
LMDVSMAAQNMMLMAYSLGIGSCPVLSFNKAALRELLNIPGHVEPVLILIFG--------
-YPKV-WP-KPPRRK--------------PL----------------------REVAHV-
E---EY-GRP---------FE---------------------------------------
------------------------------------------------------------
------------------------------------------------------------
------------------------------------------------------------
----------
>A0A8J8D1H4
--------------------------------ME------------------------V-
------------MEAIEGRRAVRRF-QER--EVPLEDLKKI-LEAGIWAPSGSNVQPWEF
IVVRERDNIERVKLVSPGLFG--NPSTVVVLCINTKLA-KR-GGKLGE-E-S-------A
LMDISMAAQNMMLAAYSMGIGSCPVLSFNKTALKELLNIPEHVEPVLILIFG--------
-YPRV-WP-KPPRRR--------------PL----------------------KEVVHV-
E---EY-GRP---------FE---------------------------------------
------------------------------------------------------------
------------------------------------------------------------
------------------------------------------------------------
----------
>A0A160VV59
--------------------------------ME------------------------I-
------------MTIIKGRRAVRKF-DDK--QIPLHDLKEI-LEAGIWAPSASNIQPWEF
ILVTEKQKIEKIKLVSPGLFG--NPAALVILCINKERA-KK-GGRLGE-K-Y-------A
LMDIAMAAQNMMLVAYSKGIGSCPVVSFNRVAVKEILSIPEHVDPVLILTLG--------
-YPKF-WP-KPPKRR--------------------------------------KEVMHL-
E---EY-GNV---------IE---------------------------------------
------------------------------------------------------------
------------------------------------------------------------
------------------------------------------------------------
----------
>A0A2R7Y613
--------------------------------MD------------------------V-
------------LEIIKGRRSVRSF-SDK--AIPKESLYAI-LEAGIWAPSGSNIQPWEF
ILVDDPGLIKKVKLVSPGLYG--LPKALIVLCFNKKRS-EK-AGRIGP-S-L-------A
VMDISMAAQNMMLMAYSLGIGSCPIASFNKIALKELLSIPEEVEPVLMVSLG--------
-YPSR-WP-EPPHRR--------------PI----------------------EEVVHL-
N---VY-GQN---------LRR--------------------------------------
------------------------------------------------------------
------------------------------------------------------------
------------------------------------------------------------
----------
>A0A7C4M8I2
--------------------------------MD------------------------L-
------------LSIIKGRRSIRSF-QDK--EIPEDHLLAI-LEAGIWAPSGSNIQPWEF
ILVNDSTLIKKIKLLSPGLYG--VPKALIILCMNKKRT-EK-AGRLGP-S-L-------A
VMDISMAAQNMMLMAYSLGIGSCPIVSFNKSGLRELLEIPEEVDPVLMISLG--------
-YPDE-WP-RAPEKR--------------PL----------------------EEVVHV-
N---AY-GKN---------LRR--------------------------------------
------------------------------------------------------------
------------------------------------------------------------
------------------------------------------------------------
----------
>A0A7J3X0J2
--------------------------------MD------------------------L-
------------ASIIKGRRSIRSF-QDK--EIPEEHLLAI-LEAGIWAPSGSNIQPWEF
ILINDPTLIKKIKLLSPGLYG--MPKILIILCMNKKRS-KI-AGRQGP-S-L-------A
IMDISMAAQNMMLMAYSLGIGSCPIASFNKSGLKELLDISEEVEPVLMISLG--------
-YPTE-WP-HPPERR--------------PL----------------------EEVVHV-
N---VY-GKH---------LRR--------------------------------------
------------------------------------------------------------
------------------------------------------------------------
------------------------------------------------------------
----------
>A0A7C4CJZ9
--------------------------------MD------------------------L-
------------MNIIKGRRSVRSF-LDK--EVSREHLITI-LEAGIWAPSGSNIQPWEF
ILIDDATLIKKIKLLSPGLYG--FPKALVILCVNKKKS-EK-AGRQGE-S-L-------A
VMDISMAAQNMMLMAYSLGLGSCPIASFNKLGLKHLLNISEEVDPVLMISLG--------
-YPSE-WP-SPPARR--------------PL----------------------EEVVHL-
N---GY-GKH---------PGR--------------------------------------
------------------------------------------------------------
------------------------------------------------------------
------------------------------------------------------------
----------
>A0A7C2ZA38
--------------------------------ME-----------E------------L-
------------MNIIKGRRATRIY-ENR--EIPREDVKKI-LEAGIWAPSGSNLQSWEF
VVILKNELIEKIKMISPGLFG--NPAMLIIGCINTERA-KK-GGKIGY-P-M-------A
MMDVSMAFQNMMLMAYSLGIGSCPILSFNKDALRELLDIPEHIDPILMVTFG--------
-YPSF-WP-NPPKRR--------------SM----------------------EEVMHL-
D---KF-GRP---------FEE--------------------------------------
------------------------------------------------------------
------------------------------------------------------------
------------------------------------------------------------
----------
>A0A2R7Y8Z5
-----------------------------MGFED------------------------I-
------------LHVIKGRRSIREF-IDK--EIPREHLTKI-VEAGVWAPSGSNIQPWEF
IVVDDVKMIEKVKLVSPGLFG--NPKALIVICVNRAKY-ER-GGSQGR-L-I-------A
LMDASMAAQNIMLEAYSLGVGSCPIASFNKLAVKELLKIPEHVEPVLIISLG--------
-YPSK-WP-DPPKRR--------------PL----------------------KEVVHL-
N---EY-GRP---------YEG--------------------------------------
------------------------------------------------------------
------------------------------------------------------------
------------------------------------------------------------
----------
>A0A7C4WQ23
-----------------------------MEPKE------------------------L-
------------LSIIKGRRSVRRF-LEK--KIPDEHLRLI-MEAGIWAPSGGNIQPWQF
VLVREPTLIKKIKLVSPGLFG--NPDALVVACVDKNRY-ER-AGKIGY-T-L-------S
LMDVSMAAQNMMLMAYGLGIGSCPIASFNKLAVREILELPDNFEPILMISLG--------
-YPEE-WP-QPPERR--------------PL----------------------SEVVYV-
D---GY-GKY---------YRG--------------------------------------
------------------------------------------------------------
------------------------------------------------------------
------------------------------------------------------------
----------
>A0A7J2YKW8
-----------------------------MEPRE------------------------I-
------------LNIIKGRRSVRSF-LDK--KIPDEHLKLI-MEAGIWAPSGSNIQPWQF
VVVRDPELIKKIKLVSPGLFG--NPDALVVACVDRKRY-ER-AGKLGY-T-L-------S
LMDVSMAAQNMMLMAYSLGIGSCPIASFNKLAVREILELPDNFEPVLMISLG--------
-YPEK-WP-NPPERR--------------PL----------------------SEVVYV-
D---GY-GKH---------YRG--------------------------------------
------------------------------------------------------------
------------------------------------------------------------
------------------------------------------------------------
----------
>A0A7C3LTG8
---------------------------------M------------------------V-
------------LDVIKGRRSVRSF-KPD--LIPEEYLRLI-LEAGLWAPSGGNAQPWEF
VLVRERSLIDKIKLFSPGLFG--DSYALIVLCVNKNRI-KR-RDESGE-Q-I-------A
LMDVAMAAQNIMLEAYYLGIGSCPIASFNKTAIKELLDIPDHVDPVLMVSLG--------
-YPER-WP-EPPKRR--------------PL----------------------EEVVHY-
G---KY------------------------------------------------------
------------------------------------------------------------
------------------------------------------------------------
------------------------------------------------------------
----------
>A0A7J3YPJ1
---------------------------------M------------------------V-
------------LDVIKGRRSVRSF-KPD--PIPEEYLRLI-LEAGLWAPSGGNAQPWEF
VLVRERSLIDKIKLFSPGLFG--NPYALIVLCVNRNRI-KR-RDESGK-Q-I-------A
LMDVAMAAQNIMLEAYYLGIGSCPIASFNKTAVKELLDIPDHVDPVLMVSLG--------
-YPEG-WP-EPPKRR--------------PL----------------------EEVVHY-
E---KY------------------------------------------------------
------------------------------------------------------------
------------------------------------------------------------
------------------------------------------------------------
----------
>A0A7C5UX03
------------------------------MYED------------------------I-
------------FKVVMGRRCIRSF-KDA--DISNEYIDKI-LEAGIWAPSAGNIQPWEF
IVVRNKDMIEKIKMVSPGLFG--DPNTVIVICINLERA-RK-GGKAGE-R-M-------A
LMDVSMAAQNMMLMAYSLGIGSCPIVSFSKIGIKELLEIPDTIEPVLLITLG--------
-YPDQ-WP-KPPERR--------------PL----------------------SEVVHY-
E---KY-GKH---------C----------------------------------------
------------------------------------------------------------
------------------------------------------------------------
------------------------------------------------------------
----------
>A0A7J3QF93
------------------------------MSED------------------------I-
------------FKVIMGRRCIRSF-KDM--DISNEYIVKI-LEAGIWAPSAGNIQPWEF
IVVRNKDMIEKIKLVSPGLFG--DPNTVIVICINLERA-RK-GGKAGE-R-M-------A
LMDISMAAQNMMLMAYSLGIGSCPIVSFSKIGIKELLEIPDTIEPVLLITLG--------
-YPNQ-WP-KAPERR--------------PL----------------------NEVVHY-
E---KY-GKH---------C----------------------------------------
------------------------------------------------------------
------------------------------------------------------------
------------------------------------------------------------
----------
>A0A7J3JPH9
-----------------------------MSSDD------------------------I-
------------LEIIKGRRCVRRF-RDGREDIPDEYIRKI-LEAGIWAPSAGNIQPWEF
VVVRDRDKIDKIKLVSPGLFG--DPSAIIVVCINLERA-RK-GGKGGE-V-M-------A
IMDVSMATQNMMLMAYSLGIGSCPIASFSKTAVKELLDIPDHIEPVLLITLG--------
-YVDA-WP-NPPKRR--------------SL----------------------EEVVHY-
E---GY------------------------------------------------------
------------------------------------------------------------
------------------------------------------------------------
------------------------------------------------------------
----------
>A0A7C4GG08
---------------------MEL----PDRAAT------------------------V-
------------FEVIKGRRSIRDF-DAE--EIPDDHLRII-LEAGIWAPSGSNMQPWEF
ILIKDKELLEKIKLFSPGLLG--RPVAMVIICINRKIS-ER-AGKLGD-L-M-------P
IMDISMAAENMMLMAYALGIGSCPVVSFNKAALRELLNIPSHVDPMLIVTLG--------
-YPKE-IP-KPPRRR--------------PL----------------------EEVVHV-
D---GF------------------------------------------------------
------------------------------------------------------------
------------------------------------------------------------
------------------------------------------------------------
----------
>A0A7J2WP38
---------------------MDL----PDRAAT------------------------V-
------------FEVIKGRRSIRDF-DAK--EIPDEHLRII-LEAGIWAPSGSNMQPWEF
ILIKDRELLERIKLFSPGLFG--KPVAMVIICINRKIS-ER-AGKLGD-L-M-------P
VMDISMAAENMMLMAYALGIGSCPVVSFNKAALRELLNIPSHIDPMLIVTLG--------
-YPKE-MP-KPPRRR--------------PL----------------------EEVVHV-
D---GF------------------------------------------------------
------------------------------------------------------------
------------------------------------------------------------
------------------------------------------------------------
----------
>A0A497HYN0
---------------------------------M------------------------L-
------------LETIMKRRSIRRF-KDQ--DVEEDKIKKI-LEAAIWAPSAGNMQPWVF
VVVKEKKSKEKVKVVSPGMFD--LPGIIIVVCRDMKIA-KK-SGN----ELL-------S
LMDISMAAQNMLLEAYDLGLGSCVIKSFSQKAVQKLLDLPENILPELLVSIG--------
-YPDE-NP-NPPKRR--------------------------------------EKVVHF-
E---KY-GGK---------HG---------------------------------------
------------------------------------------------------------
------------------------------------------------------------
------------------------------------------------------------
----------
>N0BEH4
-------------------------------MTS------------------------F-
------------FEVILKRRSIRKF-RDQ--EVEEDKIRKI-VEAGIWAPSAGNMQPWVF
VVVRNKKNIEKIKAMSPGMFD--LPAVIIAVCRDMGLA-----GNF-E-ENI-------S
IFDVAMAAQNMLLMACDLGLGACPVRSFNQKAVQVLLDLPEHIVPELLVTLG--------
-YPDE-SP-SPPERR--------------------------------------KGVVFL-
E---KY-GGD---------GWF--------------------------------------
------------------------------------------------------------
------------------------------------------------------------
------------------------------------------------------------
----------
>A0A497N369
-------------MREG---------------LK------------------------V-
------------SEAILKRRSVRKF-KAD--PVPAELLEKI-LEAGRWAPSAGNLQPWIF
VAVVNRKSLSLLRRFSPGYLG--ESPAAIVICSNRKLARER-GGKLAE-EYL-------V
VADCAMAAENMMLMAVELGLASCIIKSFAPEPVKKLLKLPEGVEPELILALG--------
-YPAE-SP-QPPPKR--------------EL----------------------SEIAFL-
E---AY-GRP---------WSVEEAEAEAGKS----------------------------
--------------------------------------------------PGEADPWLSL
MAYLVSSALGCLDEPQAYGSFRLLDALSRLLEILE-----TVKPEDKGFLEALRREIEEK
KYMVLSDPAGYRRFLVELAGRL-----------VERF---EGGG----------------
----------
>A0A1G8XXY4
--------------------------------MD------------------------L-
------------IKAIRERRSIRKF-QDT--KVSREKIIDI-IDKAIWAPSGSNTQAWRF
IIIDEEAQQKKLKLFAPGLSG--NPPVTLAICMDLKEAEKK-GGRLGS-NEL-------V
LYDAGIVCQNIGLLALEHKLGTCIVASFNKKGVQEILGLPNEVKPFLLMSLG--------
-YPEI-VP-SPPVRK--------------KM----------------------GEIIYW-
Q---RY-GKE---------EEQIE------------------------------------
------------------------------------------------------------
------------------------------------------------------------
------------------------------------------------------------
----------
>A0A972PND0
--------------------------------MD------------------------L-
------------IQAIMERRSIRKF-KKK--PISREVIENI-IKTAIWAPSGSNMQAWKF
IIVDEHDQLQKLKLFSPGLLG--DPPTVIVISIDLKLAEKK-AGKLGV-KEL-------A
FYDAALVGQNISLAALEYKLGTCLVASFSKIAIQELLHLPENIKPYLILTIG--------
-YPET-IP-VPPPRK--------------PI----------------------SEMIFW-
Q---KY-NKE---------MNGFE------------------------------------
------------------------------------------------------------
------------------------------------------------------------
------------------------------------------------------------
----------
>A0A7V5YI42
----------------------------MQSTTT------------------------V-
------------EEAIRNRRSVRRY-QAD--SIPLDRLTRL-VELGVWAPSGGNAQTWRF
VIVTRPEIIRALHAVAPGMLS--IPPAVIAICQDKKLAFQR-GGKLGQ-ECT-------S
VMDAAMAAQNIMLAAFAHGLGTCPILSFHSEAVARILGLPEGIEAELLIAIG--------
-KPAE-QP-VPPTRT---------------V----------------------GDVLFI-
N---QY-GDT---------NGKQR------------------------------------
------------------------------------------------------------
------------------------------------------------------------
------------------------------------------------------------
----------
>A0A496ZK03
--------------------------------ME------------------------V-
------------MAAIKKRRSVRKF-SGD--PVSRDQLMQL-LEAAVWAPSGGNRQTWRF
VVASEPASVQKVKMVSPGMSG--KPAAVIAIAHDMNLVERK-EGNMRP-DSI-------A
KMDSAMAAQNIMLAAKAMGLGSCVIASFHAQGVAKVLNLPKGWQPHLLVSLG--------
-LPGK-DP-KPPARK---------------F----------------------EEIIWW-
E---KY-DG---------------------------------------------------
------------------------------------------------------------
------------------------------------------------------------
------------------------------------------------------------
----------
>A0A0J1G697
------------------------------MTDD------------------------L-
------------LTLMKSRRSCRHF-LDK--AVPCKLLETL-IEAGRFAPSASNVQAWKF
CLITDPDLVRKVDLFSPGLSG--KPPVILAICSDREYAGKR-GGVAAS-EIL-------A
TIDASMAAENIMLEAVSLGLGTCAIKSFNNAAVRKLLKLPPQIEIELLLSIG--------
-YPDA-DP-HIPLRK--------------PL----------------------EEILFY-
N---EW-KET---------CINE-------------------------------------
------------------------------------------------------------
------------------------------------------------------------
------------------------------------------------------------
----------
>A0A4U8Q0L7
------------------------------MTDD------------------------L-
------------LTLMKSRRSCRHF-LDK--AVPCKLLETL-IEAGRFAPSASNVQAWKF
CLITDPDLVRKVDLFSPGLSG--KPPVILAICSDREYAGKR-GGVAAS-EIL-------A
TIDASMAAENIMLEAVSLGLGTCAIKSFNNAAVRKLLKLPPQIEIELLLSIG--------
-YPDA-DP-HISLRK--------------PL----------------------EEILFY-
N---KW-KET---------CINE-------------------------------------
------------------------------------------------------------
------------------------------------------------------------
------------------------------------------------------------
----------
>A0A174KD84
--------------------------------ML------------------------L-
------------NEAIMGRHSIRSF-RPD--PVEKSLLLTL-ADAAQQAPSASNLQAWRF
LFITDQQLKEKVDLFSPGLSG--KPPVILVICSDMHKAARK-GGKNSE-VYG-------C
LMDASMAAENLMLKAVELGLGTCAIKSYNDSAIRKILNIPERYRIEMLMSIG--------
-YPQG-EP-RCPKRP--------------PL----------------------EEICFF-
D---HI-TES---------EKENHE-----------------------------------
------------------------------------------------------------
------------------------------------------------------------
------------------------------------------------------------
----------
>A0A1C5NFF1
--------------------------------ML------------------------L-
------------NEAIMGRHSIRSF-RPD--PVEKSLLLTL-ADAAQQAPSASNLQAWRF
LFITDQQLKEKVDLFSPGLSG--KPPVILVICSDMHKAARK-GGKNSE-VYG-------C
LMDASMAAENLMLKAVELGLGTCAIKSYNDSAIRKILNIPERYRIEMLMSIG--------
-YPQG-EP-RCPKRP--------------PL----------------------EEICFF-
D---HI-TES---------EKENHE-----------------------------------
------------------------------------------------------------
------------------------------------------------------------
------------------------------------------------------------
----------
>R7DC04
--------------------------------ML------------------------L-
------------NEAIMGRHSIRSF-RPD--PVEKSLLLTL-ADAAQQAPSASNLQAWRF
LFITDQQLKEKVDLFSPGLSG--KPPVILVICSDMHKAARK-GGKNSE-VYG-------C
LMDASMAAENLMLKAVELGLGTCAIKSYNDSAIRKILNIPERYRIEMLMSIG--------
-YPQG-EP-RCPKRP--------------PL----------------------EEICFF-
D---HI-TES---------EKENHE-----------------------------------
------------------------------------------------------------
------------------------------------------------------------
------------------------------------------------------------
----------
>A0A396GAG5
--------------------------------ML------------------------L-
------------NEAIMGRHSIRSF-RPD--PVEKSLLLTL-ADVAQQAPSASNLQAWRF
LFITDQQLKEKVDLFSPGLSG--KPPVILVICSDMHKAARK-GGKNSE-VYG-------C
LMDASMAAENLMLKAVELGLGTCAIKSYNDSAIRKILNIPERYRIEMLMSIG--------
-YPQG-EP-RCPKRP--------------PL----------------------EEICFF-
D---HI-TES---------EKENHE-----------------------------------
------------------------------------------------------------
------------------------------------------------------------
------------------------------------------------------------
----------
>A0A411ZS55
--------------------------------ML------------------------L-
------------NEAIMGRHSTRSF-RPD--SVEKSLLLTL-ADAAQQAPSASNLQAWRF
LFITDTELREKVDLFSPGLSG--KPPVILVICSDMHKAARK-GGKNSE-VYG-------C
LMDASMAAENLMLKAVELGLGTCAIKSYNDSAIRKILNIPERYRIEMLMSIG--------
-YPQG-EP-RCPKRP--------------PL----------------------EEICFF-
D---HI-TES---------EKENHE-----------------------------------
------------------------------------------------------------
------------------------------------------------------------
------------------------------------------------------------
----------
>A0A414ENE1
--------------------------------ML------------------------L-
------------NEAILSRHSTRSF-RPD--PVDRALLFTL-ADAAQQAPSASNLQAWRF
LFITDPQLKEKVDLFSPGLSG--KPPVILVVCSDMEKASRK-GGKNSE-VYG-------C
LMDASMAAENLMLKAAELGLGTCAVKSYNDTAVRKILELPDRYRIEMLISIG--------
-YPDG-TP-RCPKRP--------------PV----------------------EQICYF-
D---HI-EEE---------ERIDE------------------------------------
------------------------------------------------------------
------------------------------------------------------------
------------------------------------------------------------
----------
>D4LU59
--------------------------------ML------------------------L-
------------NEAILSRHSTRSF-RPD--PVDRALLFTL-ADAAQQAPSASNLQAWRF
LFITDPQLKEKVDLFSPGLSG--KPPVILVVCSDMEKASRK-GGKNSE-VYG-------C
LMDASMAAENLMLKAAELGLGTCAVKSYNDTAVRKILELPDRYRIEMLISIG--------
-YPDG-TP-RCPKRP--------------PV----------------------EQICYF-
D---HI-EEE---------ERIDE------------------------------------
------------------------------------------------------------
------------------------------------------------------------
------------------------------------------------------------
----------
>A0A414JC43
--------------------------------ML------------------------L-
------------NEAILSRHSTRSF-RPD--PVDRALLFTL-ADAAQQAPSASNLQAWRF
LFITDPQLKEKVDLFSPGLSG--KPPVILVVCSDMEKASRK-GGKNSE-VYG-------C
LMDASMAAENLMLKAAELGLGTCAVKSYNDTAVRKILELPDRYRIEMLISIG--------
-YPDG-TP-RCPKRP--------------PV----------------------EQICYF-
D---HI-EKE---------ERIDE------------------------------------
------------------------------------------------------------
------------------------------------------------------------
------------------------------------------------------------
----------
>A0A6N9LJ27
--------------------------------ML------------------------L-
------------NEAILSRHSTRSF-HPD--PVDRALLFTL-ADAAQQAPSASNLQAWRF
LFITDPQLKEKVDLFSPGLSG--KPPVILVVCSDMEKASRK-GGKNSE-VYG-------C
LMDASMAAENLMLKATELGLGTCAIKSYNDTAVRKILELPDRYRIEMLISIG--------
-YPDG-TP-RCPKRP--------------PV----------------------EQICYF-
D---HI-EEE---------ERIDE------------------------------------
------------------------------------------------------------
------------------------------------------------------------
------------------------------------------------------------
----------
>A0A9D1YI87
--------------------------------ME------------------------L-
------------LTAINERHSIRSF-EEK--KVPEELLLKL-ADAAQKAPSASNLQAWRF
LFVTDEEKREKVDFFSPGLSG--RPPVILVICSDMAKALKR-GGENAK-KYG-------C
MMDAAMAAENLMLAAREYGLGTCAIKSYNETAVRKILEIPEDYRIELIVSIG--------
-YPKG-EP-RCPARP--------------AV----------------------EEIAFF-
N---SF-GEA---------GRKE-------------------------------------
------------------------------------------------------------
------------------------------------------------------------
------------------------------------------------------------
----------
>A0A1Y4REC9
--------------------------------MT------------------------I-
------------SEALEKRRSIRNF-SSK--PVSEELLLEL-ARAGRLAPSASNLQAWQF
FFLTDPELVKKVDLFSPGLSG--HPPVILAICSDMGYAAVH-GSPNSE-RYG-------C
IMDAAMAAENIMLKAADLGLGTCAIKSYNDAAVRKLLKLPEDYRIELLISLG--------
-YPEG-EP-RPRRLR--------------PM----------------------EEILHF-
N---AW-QEE---------V----------------------------------------
------------------------------------------------------------
------------------------------------------------------------
------------------------------------------------------------
----------
>A0A1Y4SCI0
--------------------------------MT------------------------I-
------------SEALEKRRSIRNF-SSK--PVSEELLLEL-ARAGRLAPSASNLQAWQF
FFLTDPELVKKVDLFSPGLSG--HPPVILAICSDMGYAAVH-GSPNSE-RYG-------C
IMDAAMAAENIMLKAADLGLGTCAIKSYNDAVVRKLLKLPENYRIELLISLG--------
-YPEG-EP-RPRRLR--------------PM----------------------EEILHF-
N---AW-QEE---------V----------------------------------------
------------------------------------------------------------
------------------------------------------------------------
------------------------------------------------------------
----------
>A0A410Q619
--------------------------------ME------------------------L-
------------SEAIQKRRSIRGF-SPK--PVPEELLLQL-VKAGALAPSASNLQAWQF
FLLTDPELVRKVELFSPGLSG--KPPVLIAVCSDMNYALEH-GSPNSE-AYG-------C
IMDASMAAENIMLKAVELGLGTCAIKSYNPDAVKKLLKLPGYYRMELLISVG--------
-FPED-SP-RPRRLR--------------PL----------------------DEILHR-
N---AW-EEK---------Q----------------------------------------
------------------------------------------------------------
------------------------------------------------------------
------------------------------------------------------------
----------
>A0A3A6HLJ3
--------------------------------MD------------------------V-
------------LEAIMQRRSTRCF-SSR--TVPDELLKEL-VKAGALAPSASNLQAWQF
YLLTDPALVRRVDLFSPGLSG--NPPVIMAICSDMEYAAKH-GSPNSE-VYG-------C
IMDASMAAENIMLRAVELGLGTCAIKSYNEAAVRKLLKLPPHYRMELLISIG--------
-YPEG-AP-RQRRLR--------------PM----------------------EELLHY-
N---TD-QTE---------ASK--------------------------------------
------------------------------------------------------------
------------------------------------------------------------
------------------------------------------------------------
----------
>C5ER22
------------------------------------------------------------
-------------------------------MVPDELLKEL-VKAGALAPSASNLQAWQF
YLLTDPALVRRVDLFSPGLSG--NPPVIMAICSDMEYAAKH-GSPNSE-VYG-------C
IMDASMAAENIMLRAVELGLGTCAIKSYNEAAVRKLLKLPPHYRMELLISIG--------
-YPEG-AP-RQRRLR--------------PM----------------------EELLHY-
N---AD-QTE---------ASK--------------------------------------
------------------------------------------------------------
------------------------------------------------------------
------------------------------------------------------------
----------
>A0A3E2WKP5
--------------------------------MD------------------------V-
------------IEAIRQRRSTRSF-SSR--MVPDEMLREL-VRAGALAPSASNLQAWQF
YLLTDPVLVRKIDLFSPGLSG--NPPVIMAICSDMEYASIH-GSPNSE-VYG-------C
IMDASMAAENIMLRAAELGLGTCAVKSYNEAAVRKLLKLPPHYRMELLISIG--------
-YPQG-AP-RQRRLR--------------PM----------------------EEMLHY-
N---TD------------------------------------------------------
------------------------------------------------------------
------------------------------------------------------------
------------------------------------------------------------
----------
>A0A413WCY9
--------------------------------MD------------------------V-
------------IEAIKQRRSTRSF-SSR--MVPDEMLREL-VRAGALAPSASNLQAWQF
YLLTDPVLVRKIDLFSPGLSG--NPPVIMAICSDMEYASIH-GSPNSE-VYG-------C
IMDASMAAENIMLRAAELGLGTCAVKSYNEAAVRKLLKLPPHYRMELLISIG--------
-YPQG-AP-RQRRLR--------------PM----------------------EEMLHY-
N---TD------------------------------------------------------
------------------------------------------------------------
------------------------------------------------------------
------------------------------------------------------------
----------
>A0A2K2TQU7
--------------------------------MD------------------------V-
------------SVAIKLRRSIRSF-DSR--PVSDELLLKL-AEAGRLAPSASNLQAWKF
FFITDPDLVRKVDLFSPGLSG--KPPVIMAICSDMDYALKH-GSPNSE-VYG-------C
MMDASMAAENIMLEAVELGLGTCAIKSYNAAAVKKILKLPEHFRMELLISIG--------
-YPTG-EP-RTARRK--------------SL----------------------EEIVHF-
N---TW-EEN---------NESE-------------------------------------
------------------------------------------------------------
------------------------------------------------------------
------------------------------------------------------------
----------
>A0A2Y9BF22
--------------------------------MN------------------------V-
------------TEAIQSRRSIRKF-QDK--PVPTELLLKL-ADAGRSAPSASNLQAWKF
IFVTLPELVSKVDLFSPGLSG--KPPVILVICSDMDYALKH-GSRNSE-IYG-------C
MMDASMAAENIMLAALEEGLGTCAVKSYNDAAVRKLLNLPDTYRIEMLMSIG--------
-WPDG-EP-RESRRK--------------SL----------------------EDVLIF-
N---RW-EEK---------HE---------------------------------------
------------------------------------------------------------
------------------------------------------------------------
------------------------------------------------------------
----------
>A0A3R6ND50
--------------------------------MN------------------------V-
------------TEAIQSRRSIRKF-QDK--PVPTELLLKL-ADAGRSAPSASNLQAWKF
IFVTLPELVSKVDLFSPGLSG--KPPVILVICSDMDYALKH-GSRNSE-IYG-------C
MMDASMAAENIMLAALEEGLGTCAVKSYNDAAVRKLLNLPDTYRIEMLMSIG--------
-WPDG-EP-RESRRK--------------SL----------------------EDVLIF-
N---RW-EEK---------HE---------------------------------------
------------------------------------------------------------
------------------------------------------------------------
------------------------------------------------------------
----------
>A0A3E2WR37
--------------------------------MN------------------------I-
------------TEAIQSRRSIRNF-KNT--PVPEDLLRRL-ADAGRLAPSASNLQAWKF
FFVTEPDLVAKVDMFSPGLSG--HPPVILVICSDMEYALNH--SRNAE-IYG-------C
MMDASMAAENIMLAALEEGLGTCAIKSYTDAAVRKLLCLPDTYRIEMLMSIG--------
-YPEG-DP-RDPRRK--------------PL----------------------EEILYF-
N---QW-EEN---------K----------------------------------------
------------------------------------------------------------
------------------------------------------------------------
------------------------------------------------------------
----------
>A0A7X2JIC9
--------------------------------MN------------------------I-
------------TEAIESRRSIRNF-KDT--PVPEDILRRL-ADAGRLAPSASNLQAWKF
FFVTEPDLVAKVDMFSPGLSG--HPPVILVICSDMEYALSH--SRNAE-IYG-------C
MMDASMAAENIMLAALEEGLGTCAIKSYTDAAVRKLLCLPDTYRIEMLMSIG--------
-YPEG-DP-RDPRRK--------------PL----------------------EEILYF-
N---QW-EEN---------K----------------------------------------
------------------------------------------------------------
------------------------------------------------------------
------------------------------------------------------------
----------
>A0A1C5Q5V5
--------------------------------MQ------------------------L-
------------TEVIEKRRSIRKF-SDK--PVSRGILEEL-IKAAALAPTASNLQAWRF
FVADDPKLVRDIDSFSPGLSG--KPPVIIAIASDLAEVERR-GSKNSL-VYG-------L
MMDASMAAENLMLKAADLGLGTCAIKSYNDKAVHKLLNLPDTMRLEILISLG--------
-WPEG-EP-RTPKRK--------------PM----------------------EEVLFW-
N---AW-EGQ---------AEEAADKKPEKE-----------------------------
------ADSPSTAEKAL-KTATPAESR---------NSKAEH-----FNKKELQD----L
LIYMITSAAGLPGEPQMYGPLRLIESSRRLAGMLGD-AYG------GAVFEELTALIDAG
KGKNMTDPEGFCEMLGEAAAQATD--------LLSD------------------------
----------
>A0A1C5UF10
--------------------------------MQ------------------------L-
------------TEVIEKRRSIRKF-SDK--PVSRGILEEL-IKAAALAPTASNLQAWRF
FVADDPKLVRDIDSFSPGLSG--KPPVIIAIASDLAEVERR-GSKNSL-VYG-------L
MMDASMAAENLMLKAADLGLGTCAIKSYNDKAVHKLLNLPDTMRLEILISLG--------
-WPEG-EP-RTPKRK--------------PM----------------------EEVLFW-
N---AW-EGQ---------AEEAADKKPEKE-----------------------------
------TDSPSTAEKAL-KTATLAESR---------NSKAEH-----FNKKELQD----L
LIYMITSAAGLPGEPQMYGPLRLIESSRRLAGMLGD-AYG------GAVFGELTALIDAG
KGKNMTDPEGFCEMLGEAAAQATD--------LLSD------------------------
----------
>A0A923LAS5
--------------------------------ME------------------------L-
------------TEVIKKRRSIRKF-SDK--PVSRELLTEL-IEAAALAPTASNLQAWRF
FVADDPTLVREIDSFSPGLSG--HPPVIIAIASDLAEVERR-GSKNSL-VYG-------L
MMDASMAAENLMLKAADLGLGTCAIKSYNDKAVHKLLNLPDTMRLEILISLG--------
-WPEG-EP-RTPRRK--------------PM----------------------EDVLFW-
N---AW-EEP---------EKSTADRTPEEEP----------------------------
----AKARKPENDKKAVGNQAAAARTG---------GAQAQQTETLRFDKKELQD----L
LIYMITSAAGLPGEPHMYGPLRLIESSRRLAGMLSA-AYG------GEVFGELTALIDAG
KGRNMTDPEGFCEMLQEAAAKATE--------LL--------------------------
----------
>A0A369LHY7
--------------------------------ME------------------------T-
------------LQAIQQRRSVRAF-TDE--PVETSVLEEL-VEAGAWAPSGSNVQAWKF
GIVTDPQLVRKIDLFSPGMSG--NPPALIVACSDRAYAQKR-GGAKSA-NEF-------A
TLDCAYASQNIMLAAADRGLGTCAIKSYNDTALRRILNLPDSIVIELVITVG--------
-HPAH-EP-KAPARK--------------PL----------------------AEIAFY-
N---TW-N----------------------------------------------------
------------------------------------------------------------
------------------------------------------------------------
------------------------------------------------------------
----------
>A0A3N0B8I1
--------------------------------ME------------------------T-
------------LQAIQQRRSVRAF-TDE--PVEISVLEEL-VEAGTWAPSGSNVQAWKF
GIVTDPQLVRKIDLFSPGMSG--NPPALIIVCSDRAYAQKK-GGAKGA-DEF-------A
TLDCAYASQNIMLAAADRGLGTCAIKSYNDAALRRILNLPDNLVIELVIAIG--------
-HPAN-EP-KAPARK--------------SL----------------------AEIAFY-
N---TW-N----------------------------------------------------
------------------------------------------------------------
------------------------------------------------------------
------------------------------------------------------------
----------
>A0A7C9NB04
--------------------------------ME------------------------T-
------------SAAILARRSVRAF-SDQ--PVSRDLLRSL-VETATWAPSASNVQAWRF
CVVDDPALVRKLDMVSPGLSG--KPPVIAVVLSDREYARAK-GGQKAA-DEF-------S
SLDAAYACENLMLAAADAGLGTCAIKSYNDDAVRSLLNVPDGLQVELLISLG-------W
PDPAK-SP-RAPKRK--------------PL----------------------DEVLRF-
NGCEAW-GAE---------ETSSHTDAAASQADDEGCTASCAEQSRDAIGAEGKARPVQT
SLSEAMSASPAPQQKTTQPSAVACETAFHGSLSAAMAASAAAAGAPPHSAEEGTDG-LEL
LAYMVTSAAGLRGEPAIYGPLRLIESSKRVAAQLAD-SLKTADPARAEALRNLATLIAER
QNDCMTDEDSFYTMLSEAAALLAK--------AL--------------------------
----------
>A0A7X5D6X2
--------------------------------ME------------------------T-
------------SAAILARRSVRAF-SDQ--PVSRDLLRSL-VETATWAPSASNVQAWRF
CVVDDPALVRKLDMVSPGLSG--KPPVIAVVLSDREYARAK-GGQKAA-DEF-------S
SLDAAYACENLMLAAADAGLGTCAIKSYNDDAVRSLLNVPDGLQVELLISLG-------W
PDPAK-SP-RAPKRK--------------PL----------------------DEVLRF-
NGCEAW-GAE---------ETSSHTDAAASQADDEGCTASCAEQSRDAIGAEGKARPVQT
SLSEAMSASPAPQQKTTQPSAVACETAFHGSLSAAMAASAAAAGAPPHSAEEGTDG-LEL
LAYMVTSAAGLRGEPAIYGPLRLIESSKRVAAQLAD-SLKTADPARAEALRNLATLIAER
QNDCMTDEDSFYTMLSEAAALLAK--------AL--------------------------
----------
>A0A168PNB3
-----------------------------MSDSV------------------------L-
------------LDVMKKRRSIRRF-SEE--PVTKSEVMEL-LKGAVTAPSGSNIQPWLF
GIIDDQKQLNKIFPFSPGLGG--KPSCIIVVCSNRKLAYDK-GGKLGR-DEL-------A
IMDISMASENIMLLAAERGLGTCPVKSFNAQAVRKILKLPEYVSPDLIITLG--------
-YPKN-ET-KSPPKR--------------KL----------------------EDVLFY-
N---DW-EEK---------TYE--------------------------------------
------------------------------------------------------------
------------------------------------------------------------
------------------------------------------------------------
----------
>A0A3M0SM92
-----------------------------MSDSV------------------------L-
------------LDVMKKRRSIRRF-SEE--PVTKSEVMEL-LKGAVTAPSGSNIQPWLF
GIIDDQKQLNKIFPFSPGLGG--KPSCIIVVCSNRKLAYDK-GGKLGR-DEL-------A
IMDISMASENIMLLAAERGLGTCPVKSFNAQAVRKILKLPEYVSPDLIITLG--------
-YPKN-ET-KSPPKR--------------KL----------------------EDVLFY-
N---DW-EEK---------TYE--------------------------------------
------------------------------------------------------------
------------------------------------------------------------
------------------------------------------------------------
----------
>D8GNI4
-----------------------------MSDSV------------------------L-
------------LDVMKKRRSIRRF-SEE--PVTKSEVMEL-LKGAVTAPSGSNIQPWLF
GIIDDQKQLNKIFPFSPGLGG--KPSCIIVVCSNRKLAYDK-GGKLGR-DEL-------A
IMDISMASENIMLLAAERGLGTCPVKSFNAQAVRKILKLPEYVSPDLIITLG--------
-YPKN-ET-KSPPKR--------------KL----------------------EDVLFY-
N---DW-EEK---------TYE--------------------------------------
------------------------------------------------------------
------------------------------------------------------------
------------------------------------------------------------
----------
>A0A5M9N6Z4
-----------------------------MADST------------------------L-
------------LNIMKKRRSIRAF-SKK--AIARSEVMKL-LEGAVTAPSGSNIQSWLF
GIMDDIKQLNKIFPFSPGLIG--KPPCIIVVCSNRKLAYDR-GGKLGS-DEM-------A
IMDVSMASENIILLATERGWGTCPVKSFNGEAVRKILKLPDYISPDLIISIG--------
-YPQN-EP-KSPPKK--------------KL----------------------EDVVFY-
N---KW-EEK---------I----------------------------------------
------------------------------------------------------------
------------------------------------------------------------
------------------------------------------------------------
----------
>A0A8S0XWN7
-----------------------------MADST------------------------L-
------------LNIMKKRRSIRAF-SKK--AIARSEVMKL-LEGAVTAPSGSNIQSWLF
GIIDDIKQLNKIFPFSPGLIG--KPPCIIVVCSNRKLAYDR-GGKLGS-DEM-------A
IMDVSMASENIILLATERGWGTCPVKSFNGEAVRKILKLPDYISPDLIISIG--------
-YPQN-EP-KSPPKK--------------KL----------------------EDVVFY-
N---KW-EEK---------I----------------------------------------
------------------------------------------------------------
------------------------------------------------------------
------------------------------------------------------------
----------
>E4RP89
--------------------------------MG-----------------------EL-
------------LNLIKKRRSIRNF-RND--KIPRDDLSEL-IEAAIWAPSGGNIQSWRF
IVVDDDILLEKIDAFSPGLSG--NPPALIILCYDKNLAYQK-GGKFGR-DIL-------S
RMDISMAAQNIMLLAAEKDLASCPVKSFNRGALIELLKLPDKIEPELLISVG--------
-HSFV-EP-PPPKRD--------------KL----------------------EKISYF-
N---HW-GEE--------------------------------------------------
------------------------------------------------------------
------------------------------------------------------------
------------------------------------------------------------
DNE-------
>A0A8T6SG37
--------------------------------MD------------------------L-
------------YELIKRRRSIRTF-KSK--PVSAEVIKKM-LKAALWAPSGSNIHPLRF
IIVRDQNVLEMLKSFSPGWLG--DSPVGIVICIDQDEALTK-GGKLGK-EIM-------S
LLDVGFAAQNILLIAHSMGLGACPIRGFSIEGITEILELPDRLKPELIISLG--------
-YPLE-IP-DPPPRP--------------AL----------------------QEITFL-
N---TY-GNK---------VSFVKGREDE-------------------------------
------------------------------------------------------------
------------------------------------------------------------
------------------------------------------------------------
----------
>A0A8T6WB79
--------------------------------MD------------------------L-
------------YELIKRRRSIRTF-KSK--PVSAEVIKKM-LKAALWAPSGSNIHPLRF
IIVRDQNVLEMLKSFSPGWLG--DSPVGIVICIDQDEALTK-GGKLGK-EIM-------S
LLDVGFAAQNILLIAHSMGLGACPIRGFSIEGITEILELPDRLKPELIISLG--------
-YPLE-IP-DPPPRP--------------AL----------------------QEITFL-
N---TY-GNK---------VSFVKGREDE-------------------------------
------------------------------------------------------------
------------------------------------------------------------
------------------------------------------------------------
----------
>A0A7C5X0G9
----------------------------MATNKS------------------------V-
------------FEIIKSRRSIRKY-VEK--RIPDEALKRI-LEAAIWAPSGSNEQAWYF
VVVRDKKKIEKIKAITPGMMADENPDVIIVACSDKKRAYEV-AAELGR-DIM-------S
PLDVAMAVQNMMLTAWELDIGSCPKCSIDKKALQILLKLPEYIEPEFVVTLG--------
-YPAK-IP-PPPPRR--------------SL----------------------EEVVKY-
D-----------------------------------------------------------
------------------------------------------------------------
------------------------------------------------------------
------------------------------------------------------------
----------
>A0A523XJQ6
----------------------------MEADMD------------------------L-
------------FKAIQERRSIRKY-KDE--PIDDSALEKI-LDAARWAPNAGNYNSWRF
IVVTSPTQNKLLLHFCPGIDD--VPAAIIVVCT--KPKQKR-LKEATR--LM-------C
MADCAIATQNIVLSAYSLNIGSCVVVSFADKALREILDIPEDVQPYLLVTLG--------
-YAAE-TP-EPPARL--------------PI----------------------SEIAFR-
N---DY-GKE---------WNT--------------------------------------
------------------------------------------------------------
------------------------------------------------------------
------------------------------------------------------------
----------
>A0A532U482
--------------------------------MD------------------------V-
------------FDAIKGRRSIRQF-TDE--PIGKEELERL-LEAARWAPSGGNQQNWRF
VVVTSPPQRELIRKFAPGIFA--MPAAFIVICADKEPDANP-WKEA-----L-------Y
VADCSIAAQNIMLAAYEIGIGTCVALSYAKVAVSEILDLPENVEPMLVVTLG--------
-YPAE-DP-EPPPRL--------------EL----------------------NEIAFM-
D---EY-GKE---------WVS--------------------------------------
------------------------------------------------------------
------------------------------------------------------------
------------------------------------------------------------
----------
>A0A9E5NJW9
--------------------------------MD------------------------V-
------------FEAIKCRRSIRQF-TDE--PVAKEELEKL-LDAARWAPSGGNQQRWRF
LVVTSPSQKELIRKFAPGIFA--MPAAFIVICADKEPDANP-WKEA-----L-------Y
LADCSIAAQNIMLAACEMGLGTCVALSYAKVAISEILNLPENLEPMLVITLG--------
-HPAE-DP-EPPPRL--------------EL----------------------SEIAFV-
E---EY-GKE---------WKS--------------------------------------
------------------------------------------------------------
------------------------------------------------------------
------------------------------------------------------------
----------
>A0A8T4WEC7
-----------------------------MVDGD------------------------L-
------------LKVIKERRSIRDY-KDE--EISKESIKTL-LESARWAPSGSNIQAWRI
YVVKGDK-LESIKKFSPGLLS--DPPIIFVMCADIEEAENK-GGKLSK-DVL-------T
KMDIAIAAQNICLQASSIGLGTCYIGSFNKKAIREILELPDHHVPELILTVG--------
-RPKK-IP-DPPKRK--------------NL----------------------DELTRW-
V---E-------------------------------------------------------
------------------------------------------------------------
------------------------------------------------------------
------------------------------------------------------------
----------
>A0A7J3C6L5
-------------MKPEA----------NQQFTD------------------------L-
------------KTLVKSRRAVREF-SDL--PISDSDIKDI-IEMAIWAPSASNMNARVF
VVVRDKDRIRKIRAFSPGMFS--EPKCIIVLCTDRQKAFEV-GGELGR-DRA-------S
LMDIAVSAQNILLSAWSKGIGTCPLASFNAPAIARILGLPDHIYPDLIITMG--------
-YPAS-KP-ETPERP--------------NI----------------------EDVMYY-
E---QY-GRK---------EV---------------------------------------
------------------------------------------------------------
------------------------------------------------------------
------------------------------------------------------------
----------
>A0A842XJG6
-------------------------------MES------------------------L-
------------LELIRGRRSIRKF-TPQ--EVPIQEIEEL-LEAARWAPSGGNAQPWQF
VIVTERETVEALKMVSPGLFG--EPPAIIVMCFNKDRI-------QST-SEL-------H
YVDLGAALQNLLLMAYAKGLGCCPIASFDAEAVAELLSLPSQIQPVLLVILG--------
-YPDE-DP-SPPPRL--------------PL----------------------NKLIVE-
R-I---------------------------------------------------------
------------------------------------------------------------
------------------------------------------------------------
------------------------------------------------------------
----------
>A0A846Q0K8
----------------------------MIEHEL------------------------L-
------------VKAIKERRSVRRY-KTD--AVAMEKLQML-VEAARWAPSAGNSQPWRF
LLITDKGMLNKIKMVCPGWLK--EAPALVIMCIDCKR----------D-TDW-------S
YFDVGAAMQNVLLYAHSLGLGCCPIGSFVVPALIDLLELPDHLEPVLLITVG--------
-YPDE-EL-LPPPRL--------------SL----------------------DELIFK-
R-IGK-------------------------------------------------------
------------------------------------------------------------
------------------------------------------------------------
------------------------------------------------------------
----------
>A0A1G3LS29
--------------------------------ME------------------------V-
------------ERAILERRSVRQF-SKR--PLERQDLQEM-LRAAIWAPTGANAQPWAF
VCVTDPAAVHRIRVVSPGMFW--DPQAVVSVCSDQRKAGRF-RG--GP-E-L-------A
RFDCAMAAQNLMLRAFSLGLGSCVIRSTNLEAVRLILEAPEYIQPELLVILG--------
-YPEG-QP-PAPSRD--------------------------------------PGVVYW-
Q---KY-GQQ---------EA---------------------------------------
------------------------------------------------------------
------------------------------------------------------------
------------------------------------------------------------
----------
>A0A7V1H410
--------------------------------ME------------------------L-
------------KEAIFNRRSIRSF-LEK--PVGRELIKEI-MYAGIHAPTGGNIQPWAF
VGISDPLVIKKIRVISPGMLD--EPAAVICVYSDQKKAFEK-AGKTGE-V-L-------A
LMDCAMAAQNIMLRAFDLGLGTCVIRSFNQSAVRVITGAPEHMRPELLIATG--------
-YTDE-KP-ALPARD--------------------------------------TGVIYM-
E---AY-GRR---------GAKK-------------------------------------
------------------------------------------------------------
------------------------------------------------------------
------------------------------------------------------------
----------
>A0A1H3BPY2
--------------------------------MD------------------------L-
------------KDVILKRRSIRRY-TNE--EVFTDILLEI-SKIAINAPSASNMKAWKL
VIVNEKEKIEKIKRFSPGMGF--TPPALIVVGIDKEKAIKK-AGPIAI-KEF-------I
YYDAAIVSYNICLLALEYGLGSCILASFNRTAIGKFVNFPEEIYPILMVAVG--------
-YPLK-VP-QEVQLG--------------NM----------------------TDTIFV-
Q---SY-ESR--------------------------------------------------
------------------------------------------------------------
------------------------------------------------------------
------------------------------------------------------------
----------
>A0A523B2X4
--------------------------------MK--------------DIELSSIADVL-
------------ANVIKTRRTIRRF-KKD-VKVPKEVIERI-LDIARWSPSGSNAQEWRF
IAIMDERLLRAMKMFSPGWLG--EAPAAIVACADKDWSYRV-AGVLGR-DKM-------Y
LIDVGIVVQTIALLAHAMGLGTNIIMSFSQEAISELLNVPHNWEIVVIIAIG--------
-YPDE-EP-KPPPRM--------------SL----------------------SELVIW-
R-----------------------------------------------------------
------------------------------------------------------------
------------------------------------------------------------
------------------------------------------------------------
----------
>A0A523B9V9
--------------------------------MK--------------DIELSSIADVL-
------------ANVIKTRRTIRRF-KKD-VKVPKEVIERI-LDIARWSPSGSNAQEWRF
IAIMDERLLRAMKMFSPGWLG--EAPAAIVACADKDWSYRV-AGVLGR-DKM-------Y
LIDVGIVVQTIALLAHAMGLGTNIIMSFSQEAISELLNVPHNWEIVVIIAIG--------
-YPDE-EP-KPPPRM--------------SL----------------------SELVIW-
R-----------------------------------------------------------
------------------------------------------------------------
------------------------------------------------------------
------------------------------------------------------------
----------
>A0A7C4NDE8
--------------------------------MK--------------DIELSSIADVL-
------------ANVIKTRRTIRRF-KKD-VKVPKEVIERI-LDIARWSPSGSNAQEWRF
IAIMDERLLRAMKMFSPGWLG--EAPAAIVACADKDWSYRV-AGVLGR-DKM-------Y
LIDVGIVVQTIALLAHAMGLGTNIIMSFSQEAISELLNVPHNWEIVVIIAIG--------
-YPDE-EP-KPPPRM--------------SL----------------------SELVIW-
R-----------------------------------------------------------
------------------------------------------------------------
------------------------------------------------------------
------------------------------------------------------------
----------
>A0A662VE20
--------------------------------MS-----------------SRSDFDVL-
------------ANIVKTRRTIRSF-RDE--DVPKELIEKI-LDIARWSPSGSNAQEWRF
IVVTNRDLLKAMKMFSPGWLG--DSPAAIVICADREWAYKV-AGILGR-DVM-------Y
LIDAGIVMQTIALLAHTLGLGTNIILSFSKEALRELLQIPKNWDIVAIIALG--------
-YPKE-IP-KPPPRL--------------PL----------------------TKLMIW-
R-----------------------------------------------------------
------------------------------------------------------------
------------------------------------------------------------
------------------------------------------------------------
----------
>A0A7C4DQ63
--------------------------------MA-----------------STSKFEIL-
------------ADIVKTRRTVREY-SEE--SVPREVVETV-LDLARWSPSGSNVQDWRF
VVVTDRKLLKAIKMFSPGWLG-GGNPVAIVICSDRKWAYEK-AGPLAR-DVM-------Y
LVHAGIVAQTIALLAHAMGLGTNMIMSFSKEAVKKILDLPESWDPVMIILLG--------
-YPKH-IP-EPPPRL--------------AL----------------------SELVVW-
R-----------------------------------------------------------
------------------------------------------------------------
------------------------------------------------------------
------------------------------------------------------------
----------
>A0A830E7V2
------------------------------------------------------------
----------------MSRRTIRDF-EDK--DVPRDVIVKI-LDVARWSPSGSNLQDWRF
VIIRDKKLIKALKMFSPGWIG-RGSPTVIVICSDRKWAYEK-GGILGG-DTM-------Y
LIHAGIVLQSIALLAYSLGLGTNPILSFSKDAIKELLKLPEDWEPIILLLIG--------
-YPRS-IP-EPTPRL--------------PL----------------------DKLTLW-
M---GG------------------------------------------------------
------------------------------------------------------------
------------------------------------------------------------
------------------------------------------------------------
----------
>A0A6B2C6R2
--------------------------------ME--------------------KFEFL-
------------SNIIKTRRTIRYF-SDQ--EISKDLLIKI-MDVTRWIPTGSNLQDLRF
IIVYNKKILRLIKMFSPGWIG-DGNSVTIVICSDLKWALER-GGLYAA-KEM-------Y
LIHVGIAFQTIALLAHSLGLGTNPIVSFSKEAVKTILKLPENLEPVMIVLIG--------
-YPKV-VP-EPTPRL--------------PL----------------------DKIISWV
E-----------------------------------------------------------
------------------------------------------------------------
------------------------------------------------------------
------------------------------------------------------------
----------
>A0A7C5Y1I6
--------------------------------ME--------------------KFEFL-
------------SNIIKTRRTIRYF-SDQ--EISKDLLIKI-MDVTRWIPTGSNLQDLRF
IIVYNKKILKLIKMFSPGWIG-DGNPAAIVICSDLKWALER-GGLYAA-KEM-------Y
LIHVGIAFQTIALLAHSLGLGTNPIVSFSKEAVKTILKLPENLEPVMIVLIG--------
-YPKV-VP-EPTPRL--------------PL----------------------DKIISWV
E-----------------------------------------------------------
------------------------------------------------------------
------------------------------------------------------------
------------------------------------------------------------
----------
>A0A0S7ZJ12
-------------------------------MGT------------------------V-
------------LTVIKNRRSIRSH-TDK--PISESDIVKL-IDAANWAPSAGNVYPWNI
VIVQDKKLIRKIQAVSPGMLG--TPTALIILCIDREKAFKR-VGTKGK-EIL-------C
IMDITHAAQNICLEATELDIGTCCIMSFNPDAVAELLTLPKQFSADYIISLG--------
-YTAG-KP-VSSKKR--------------AV----------------------EETIL--
----SW-VKE---------K----------------------------------------
------------------------------------------------------------
------------------------------------------------------------
------------------------------------------------------------
----------
>A0A5D8QDP8
-----------------------------MTTMD------------------------L-
------------YEAIKGRRSIRRY-RDE--SVYEDAIFKI-VEAGTWAPSASNLQPWHF
TIILNKNMINRIKSFSPGMFN-ENPPCIIVISLNSSIVKDH-GEDMGE-G---------H
ISDLAMAAQNMMLMAYNLGLGSCIKLSFSREAVKKLLNLEDDIEPRFLITIG--------
-YPDE-SP-EPPSRRD-----------TREV----------------------SDVVR--
------------------------------------------------------------
------------------------------------------------------------
------------------------------------------------------------
------------------------------------------------------------
----------
>A0A101WHH0
--------------------------------MT------------------------F-
------------DELIVTRRSVRQY-NGE--KVEKEKLEAL-VNAAIWAPTASNLQLWHF
VVIQEEKKLEKIKLFSPGMPK--TAHCVIAICVDLSDAEAR-GGAFAR-R-N-------A
PVDIAFAAQNILLKAHELGLGACVVKSYNEKSVGQILGLSSEVAALMLITVG--------
-YYEN-PP-KAPTRK--------------SL----------------------SEVIHY-
E---GW-ESE---------AKANE------------------------------------
------------------------------------------------------------
------------------------------------------------------------
------------------------------------------------------------
----------
>A0A970Q2J3
--------------------------------MA------------------------F-
------------DELVVSRRSVRQY-NEK--NVERDKIEVL-VNAAMWAPTAGNLQPLHF
VVVRDKGVLEKVKLFSPGMPK--TAPCVIAICADLEEAKLK-GGEFAK-K-I-------A
PVDSAFAAQNILLKAHHLRLGTCVVKSYNEKSIARILGLPGEMAVLMLIAVG--------
-YYDK-RP-KAPVRK--------------SL----------------------SEVLHY-
E---NW-EGG---------LKQDE------------------------------------
------------------------------------------------------------
------------------------------------------------------------
------------------------------------------------------------
----------
>A0A971W0T7
--------------------------------MT------------------------F-
------------DEMVVSRRSVRQY-NDR--EVEKDKIEAM-IHAAIWAPNAGNFQVLRF
VAARDKGTLEKMKMFSPGMPR--TAPCVIAICADLGEAEKR-GGEFAK-K-I-------V
PFDAAFAAQNMLLKAHHLGLGTCVVKSYNEKSINRILKLPGEVTVLLLVTVG--------
-YYDT-VP-EAPERK--------------NL----------------------SEVLHY-
E---SW-ESE---------MRRDEQG----------------------------------
------------------------------------------------------------
------------------------------------------------------------
------------------------------------------------------------
----------
>A0A2X0Y3H1
--------------------------------MD------------------------V-
------------LEAIKTRRSLRSF-AER-GGLPIEVVDSI-EQSILHSPSGSNAQESHF
LIVQNKEQIKRIKRFSPGLSG--DPAAVIVLCSNPAEALHK-GGKDSE-EVL-------R
FVNLGIVAAYILLSTHSLGIGNCPVRSFHKKAIKELLALPHEMEPELLISLG--------
-YSKE-SP-RKKKNR--------------AK----------------------EEVISF-
D---RY-GNI---------QK---------------------------------------
------------------------------------------------------------
------------------------------------------------------------
------------------------------------------------------------
----------
>A0A268FFF3
--------------------------------MD------------------------V-
------------LEAIKTRRSSRAF-AER-GGLPLEIVDSI-AQSILHSPSGSNAQESHF
LIVQNEEQIKRIKRFSPGLSG--DPEAIIVLCSNPAEALHK-GGKDSE-EVL-------R
FVNLGIAAAYILLSTHSLGIGNCPVRSFHKEAIKKLLELPHEMEPELLISLG--------
-YSKE-SP-RKKKNR--------------EK----------------------EEVISF-
D---RY-GNT---------QK---------------------------------------
------------------------------------------------------------
------------------------------------------------------------
------------------------------------------------------------
----------
>R9C3Y9
--------------------------------MD------------------------V-
------------LEAIKTRRSSRSF-TER-GGLPVEVIDSI-EQSILHSPSGSNAQESHF
LIVQNEEQIKRIKRFSPGLSG--DPEAVIVLCSNPTDAFHK-GGKDSE-EVL-------R
FVNLGITAAYILLSTHTLGIGNCPVRSFHKEAIKKLLELPNEMEPELLISLG--------
-YSKE-AP-RKKKNR--------------LK----------------------EEVISF-
D---RY-GEA---------IRTC-------------------------------------
------------------------------------------------------------
------------------------------------------------------------
------------------------------------------------------------
----------
>A0A0Q3T4A8
--------------------------------ME------------------------V-
------------IEAVKTRRSTRSF-DPR--VLPTEIMKDI-ENAILNSPSGSNAQESHF
VIVQDERQIKNMKRFAPGLSG--NPAAIVVLCSNANESFIR-GGKDSE-EVL-------R
FVNLGIAAAYILLTAHSDGVGNCPVRSFHKESIKRILDLPPEIEPELLISLG--------
-YADR-PP-RPKTSK--------------HV----------------------QEVISF-
E---HY-GKY--------------------------------------------------
------------------------------------------------------------
------------------------------------------------------------
------------------------------------------------------------
----------
>A0A4R1AXQ1
--------------------------------ME------------------------V-
------------TEAVKTRRSTRSF-DPR--VLPTEIMKDI-ESAILNSPSGSNAQESHF
VIVQDEGQIKNMKRFASGLSG--NPAAIVVLCSNAKESFIR-GGKDSE-EVL-------R
FVNLGIAAAYILLTAHSEGIGNCPVRSFHKESIKRILDLPPEIEPELLISLG--------
-YADM-PP-RPKTSK--------------HV----------------------EEVISY-
E---HY-GKY--------------------------------------------------
------------------------------------------------------------
------------------------------------------------------------
------------------------------------------------------------
----------
>A0A2N5HY59
--------------------------------ME------------------------V-
------------IAAVKTRRSARSF-EQR--ALPEEIIQEI-ENAILNSPSGSNAQESHF
VIVQDKLQLKRLKRFAPGLSG--EPAAVVVLCSNGTESLIR-GGKDTA-EVL-------R
FVNLGIAAAYILLATHSLGIGNCPIRSFHREAVKKLLDLPEDIEPELLISLG--------
-YADQ-PP-RPKTGK--------------PA----------------------QEVISY-
D---RF-GSF---------RN---------------------------------------
------------------------------------------------------------
------------------------------------------------------------
------------------------------------------------------------
----------
>A0A372LR39
--------------------------------ME------------------------V-
------------MEAVKTRRSARSF-EQR--PLPKEVIEEI-ENAILNSPSGSNAQESHF
VIVQDEQQLKRLKRFAPGLSG--EPAAVVVLCSNGTESLIR-GGKDTA-EVL-------R
FVNLGIAAAYILLATHSFGIGNCPVRSFHRDAVRKLLDLPEDIEPELLISLG--------
-YADQ-PP-RPKTGK--------------PT----------------------EEVISY-
D---HY-GSF---------RN---------------------------------------
------------------------------------------------------------
------------------------------------------------------------
------------------------------------------------------------
----------
>W4RP36
-----------------------------MRKME------------------------V-
------------LDAVKSRRSARSF-DQR--ALPSEIIEGI-EHAILSSPSGSNAQESHF
VIVQEQDQIKRLKRFAPGLSG--EPAAIVVLCSNGTEALIR-GGADTA-EVL-------R
FVNLGIAAAYILLATHSLGVANCPVRSFHPKAVKQVLGLPEEVEPELLISLG--------
-YTDQ-PP-RPKTSK--------------PA----------------------QEVISY-
D---QY-GSY---------KD---------------------------------------
------------------------------------------------------------
------------------------------------------------------------
------------------------------------------------------------
----------
>A0A561DPD1
--------------------------------ME------------------------V-
------------IDAIKSRRSTRSF-EQR--PLPNEVIQDI-ESAILSSPSGSNAQESHF
VVVQDQSQIHLIKRFAPGLSG--NPAAIVVLCSNGTAALEQ-GGIDTS-EVL-------R
FVNLGIAASYIILAAHSNGVGNCPVRSFHGPSIKRILELPNNVDPELLISLG--------
-YSDT-PP-RPKTSK--------------EK----------------------QEVISY-
D---KY-GSN--------------------------------------------------
------------------------------------------------------------
------------------------------------------------------------
------------------------------------------------------------
----------
>A0A7Y8WQQ1
--------------------------------ME------------------------V-
------------MEAVKSRRSTRSF-EPS--KLPPEFIQDI-ESAILNSPSGSNAQESHF
VIVQDERQLRLIKRFAPGLSG--DPAAVVVFCSNATESINR-GGVDTA-EVL-------R
FVNLGIAAAYVLLSAHSNGVGNCPVRSFHRQSIKRILRLPEDVEPELLISLG--------
-YTST-PP-RSKTSK--------------QA----------------------VEVISH-
D---QY-GN---------------------------------------------------
------------------------------------------------------------
------------------------------------------------------------
------------------------------------------------------------
----------
>A0A292YTE4
--------------------------------MN------------------------V-
------------LDAIKIRRSIRSF-ERR--SLPPEVIQSI-EDAILHSPSGSNAQESHF
VIVQDPDQIRRIKRFAQGLSG--DPAAVVVLCTNKEEALAR-GGLDTA-EVL-------R
FVNLGIAAAYILLTASSLEVGSCPARSFHQKAIKEILGLPEGIEPELLISLG--------
-YSNQ-PP-RPKSSK--------------PV----------------------REVISY-
D---QY-GKE---------KP---------------------------------------
------------------------------------------------------------
------------------------------------------------------------
------------------------------------------------------------
----------
>A0A1S2M4U9
--------------------------------MN------------------------V-
------------LEAIKSRRSSRSF-ENR--QLPTEVITAI-EEAIMHSPSGSNAQESHF
VIVQDREQIKRMKRFAQGVSG--QPAAFIVLCSNKEEALVR-GGIDTL-EEL-------R
FVNIGIVASFIILTAQSYGVGTCPVRSFHQSSIQQILHLPKAVAPELLITLG--------
-YSDQ-KP-RPKSIK--------------ST----------------------SEVISH-
D---KF-GEL--------------------------------------------------
------------------------------------------------------------
------------------------------------------------------------
------------------------------------------------------------
----------
>A0A5C5SRH0
--------------------------------MD------------------------T-
------------LEAMKTRRSSRSF-EDR--PVPKEVIAVI-EDAIMHSPSGSNAQESHF
VIVQNQEQIRRIKRFAQGVSG--KPPVLVVLCSNKNEALVR-GGVDTL-EVL-------R
FVNLGIVASQILLAAQSQGVGSCPARSFHKKSIKEILGLPEEIEPELLISLG--------
-YSNE-KP-RQKTIK--------------SA----------------------KEVISH-
D---KY-QG---------------------------------------------------
------------------------------------------------------------
------------------------------------------------------------
------------------------------------------------------------
----------
>A0A1I7LHX3
--------------------------------MD------------------------V-
------------MEVIRTRRSTRSF-QPR--SLDAQAMEAI-ETAILNSPSGSNAQESHF
VIVKDPDQIRRIKRFAPGLSG--QPAAVVVLCSNRREALIR-GGTDTV-QTL-------R
FVNLGIAAAYILLVTSSLQLGNCPVRSFHKKAVQTLLQLPEDVEPELLITVG--------
-HPAE-PP-RPKVSK--------------PV----------------------TEVISY-
D---RF-GTR--------------------------------------------------
------------------------------------------------------------
------------------------------------------------------------
------------------------------------------------------------
----------
>A0A1R1EU06
--------------------------------MD------------------------V-
------------LETIKARRSARSF-TDQ--RLEPHIVEAI-KEAILHSPSASNAQESHF
VIIQDEVRIRHIKRFAQGLSG--VPAAVVVLCSNHQEALAR-GGADSA-DTL-------R
FINLGVAASVIMLTAQSLGASSCPVRSFHAPSISAITGLPEEVKPELLISLG--------
-YADK-PP-RPKTSK--------------PP----------------------KEMISF-
E---RY-GN---------------------------------------------------
------------------------------------------------------------
------------------------------------------------------------
------------------------------------------------------------
----------
>A0A3D9GQR7
--------------------------------MD------------------------V-
------------LETIKARRSARSF-TGQ--RLETHIVEAI-EEAILHSPSASNAQESHF
VIVQDEMQIRHIKRFAQGLSG--QPAAVVVLCSNHQEALAR-GGADSA-DTL-------R
FINLGVAASAIMLTAQSLGASSCPVRSFHAPSIAAITGLPEEVKPELLISLG--------
-YADK-PP-RPKMSK--------------PP----------------------KEMISF-
E---RY-GN---------------------------------------------------
------------------------------------------------------------
------------------------------------------------------------
------------------------------------------------------------
----------
>A0A839TK10
--------------------------------MN------------------------V-
------------LETIKTRRSARSF-ADK--RLEPHIVEAI-EEAILHSPSASNAQESHF
VIVQDEVRIRHIKRFAQGLSG--QPAAVVVLCSNHQEALAR-GGADSA-DTL-------R
FINLGVAASAMMLTAQSLGASSCPVRSFHAPSIASILGLPVEVKPELLISLG--------
-YADK-PP-RSKTSK--------------PP----------------------KEMISF-
E---RY-GN---------------------------------------------------
------------------------------------------------------------
------------------------------------------------------------
------------------------------------------------------------
----------
>A0A259SZD7
--------------------------------MN------------------------V-
------------LETIKARRSARSF-ADE--RLAPHIVEAI-EEAILHSPSASNAQESHF
VIVQDEVQIRRIKRFAQGLSG--RPAAVVVLCSNHAEALAR-GGADSA-DTL-------R
FINLGVAASAIMLTAQSLGASSCPVRSFHAPSIAAIAGLPEGVRPELLISLG--------
-YADK-PP-RPKTSK--------------PP----------------------KEMISF-
E---RY-GS---------------------------------------------------
------------------------------------------------------------
------------------------------------------------------------
------------------------------------------------------------
----------
>A0A101ETG7
--------------------------------MN------------------------V-
------------KEAIFGRRSVREF-TEE--PVDASTLKEI-MLAGIYAPSAGNLQPWQF
YCYTSPKAIKTIKSASPGILG--SPQAIIVACVDEDKLKKL-GLKEWR---------INA
VLDIGMACQNMMLRAFELGVGTCPVTSFDPDLLRALLELPETHNPVLLVAVG--------
-HYKA-IP-PTPHKD--------------------------------------ESVIHL-
E-EQGF-DRD--L------SRSLEGSLRHHL-----------------------------
---------------------------------------------------------TEL
LGFLITSVRISMNEPSNYAYLRLLEAAVKVCESLE-----RTSCEGTELIASCRRELQEA
VTLYFRADPSYLEHVEKVIGQYAF--------IQKRL------------------DWEGI
----------
>A0A660QBA8
--------------------------------ME------------------------V-
------------GKAIFERRSVRFF-NER--QIDTSILREI-LIAGIYAPSAGNLQPWEF
YCYCQPDSVDRIRSVSQGIMG--KPKAIIVACVNEKKIKEQ-KLEKWA-S--------NA
IIDVSMACQNMMLKAFELGVGSCPVTSFENDTLAKALALPSYVKPLILIALG--------
-YYDK-LP-QTPPRD--------------------------------------ESVIHI-
E-TRSC-DKP---------SQEQAKIPGDAI-----------------------------
------------------------------------------------------NFATEI
LGFLVTSAKINTREPPSYAIMRLLEAASKICEYLA-----SSHPERRDISESIKNELDTA
SSLYFIGDDNYISHLEKALEQYLH--------LLSS------------------------
----------
>A0A660QWP5
-------------------------------MMK------------------------V-
------------GKAIFERRSVRFF-NER--QIDTSILREI-LIAGIYAPSAGNLQPWEF
YCYCQPDSVDRIRSVSPGIIG--KPKAIVVACVNEKKIKEQ-KLEKWA-S--------NA
IIDVSMACQNMMLKAFELGVGSCPVTSFENDTLAKALALPSYVKPLILIALG--------
-YYDK-LP-QTPPRD--------------------------------------ESVIHI-
E-TRSC-DKP---------SQEQAKIPEDAI-----------------------------
------------------------------------------------------NFATEI
LGFLVTSAKINTREPPSYAIMRLLEAASKICEYLA-----SSYPERRDISESIKNELDTA
SSLYFIGDDNYISHLEKALEQYLH--------LLSS------------------------
----------
>A0A660QF07
--------------------------------ME------------------------V-
------------GKAIFERRSVRFF-NER--QIDTSILREI-LIAGIYAPSAGNLQPWEF
YCYCQPDSVDRIRSVSPGIMG--KPKAIIVACMNEKKIKEQ-KLERWA-S--------NA
IIDVSMACQNMMLRAFELGVGSCPVTSFENDTLAKALALPSYVKTLILIALG--------
-YYDK-LP-QTPPRD--------------------------------------ESVIHI-
E-TQSC-DKP---------SQEQAKITENAI-----------------------------
------------------------------------------------------NFATAI
LGFLVTSAKINTREPPSYAIMRLLEAASKICEYLA-----SSYPERHDISESIKNELDTA
SSLYFIGDDSYISHLEKALEQYLH--------LLSS------------------------
----------
>A0A7C5BU24
------------------------------------------------------------
---------------------MRQF-ERR--SVPVDVLLGL-VEAGCWAPSGGNRQAWRF
IIVTDERRLRALRMVSPGFIG--DPPAAIVVCESVADLVDQ-SAGPDV-RAL-------T
IADAFMAAYAITLAAHGHGLGSCIIGSFNDAAVRHLLGLPADIVPVLIVTVG--------
-YPAR-IP-DPPQRR-------------------------T------------EGVWYW-
E---TY-GAD---------EADHG------------------------------------
------------------------------------------------------------
------------------------------------------------------------
------------------------------------------------------------
----------
>A0A0K3BLW8
-----------------------------MASLD------------------------V-
------------ADAIRRRRMHREF-TDD--PVPRPVLRRM-AWAAARAQQA-RSGIRNI
VIVDDPHIMATARQVLPGFLT--NAPAMLVLGTDVVRAEQV-LGRRGV-EVA-------T
RIDVGAACAHLALFAQTVGLGICTITSWAEPAVQTLVELPPHIRADVTVAVG--------
-FVTP-TP-PPAPRG------------FTTP-------------------------LHH-
N---RF-GTE---------WEASDD-----------------------------------
------------------------------------------------------------
------------------------------------------------------------
------------------------------------------------------------
----------
>A0A329R139
--------------------------------MTATSTDQQD------------VHD-I-
------------ATLMRRRRMHREF-DER--PVPRDALETM-AWAATRAQQA-RSGVRHI
VVVDDPAVMTAARQVLPGFIN--NAPAMIVHCTDVIRAAQV-LGPRGV-EVT-------S
RLDAGAACAHLALMGQTLGLGVCTVTSWTESAVQALLELPEHIRPDVTVAVG--------
-YVST-SP-APPARG------------FQTH-------------------------YHH-
N---RF-------------ADGA-------------------------------------
------------------------------------------------------------
------------------------------------------------------------
------------------------------------------------------------
----------
>A0A3G5T2G1
--------------------------------MTATSTDQQD------------VHD-I-
------------ATLMRRRRMHREF-DER--PVPRDALETM-AWAATRAQQA-RSGVRHI
VVVDDPAVMTAARQVLPGFIN--NAPAMIVHCTDVIRAAQV-LGPRGV-EVT-------S
RLDAGAACAHLALMGQTLGLGVCTVTSWTESAVQALLELPEHIRPDVTVAVG--------
-YVST-SP-APPARG------------FQTH-------------------------YHH-
N---RF-------------ADGA-------------------------------------
------------------------------------------------------------
------------------------------------------------------------
------------------------------------------------------------
----------
>A0A7J9X558
--------------------------------MTAASA----------------GHDGV-
------------ETLMRRRRMHREF-DDR--PVPRDVLDKM-AWAAARAQQA-RSGVRHI
VVVDDPAVLATARQVLPGFIN--NAPAMLVHCTDVVQAAEV-LGSRGV-EVT-------T
RLDAGAACAHLALMAQTLGLGVCTVTSWTEPAVQALLGLPHHIRPDVTVAVG--------
-YVAP-AP-PPAARG------------FRTE-------------------------YHL-
N---RF-------------ADGGGGD----------------------------------
------------------------------------------------------------
------------------------------------------------------------
------------------------------------------------------------
----------
>A0A7W8AEL8
--------------------------MIDAKPLD------------------------V-
------------ADGMRRRRMHRIF-EDR--PVPAEVLGRM-AWAAARAQQA-RSGVRHV
VVVDDPVLLATARQVLPGFLN--NAPAMLALCTDLDQAGAT-GGPRMV-EHV-------S
RLDSGAACAHLALMAQTLDLGVCTVTSWADEAVRALFGLPAHIRPDVTVAVG--------
-YVTKETA-SPAVRG------------FTSG-------------------------LHH-
N---AF-GAA---------FEDGAR-----------------------------------
------------------------------------------------------------
------------------------------------------------------------
------------------------------------------------------------
----------
>A0A7K1FQE4
--------------------------MTPPTPVD------------------------V-
------------ITTMRRRRMHREF-EDR--PVPREVLNVM-AWGAVRAQQA-RPGVRHV
VVVDDPAKMRAARQVLPGFIN--NAPAMIALCTDVDRALEA-LGPRGV-EHV-------S
RLDAGAAAAYLALIGQTVGIGVCTVTSWADGIAAELLGLPDHIRPDVTVAVG--------
-FVPP-RT-PAAVKS-------------------LKYS------------------VWS-
N---EF-GTP---------MEVTRP-----------------------------------
------------------------------------------------------------
------------------------------------------------------------
------------------------------------------------------------
----------
>A0A7K2AHM1
--------------------------------MTESVPDGTSTP-----------TEAV-
------------FEAMRRRRMHRVF-TPE--LPSAEVLDRL-VYAAGRAQVA-RPGIRHL
IVVTDPRRVRTVRHACPGFVN--NAPAVIVICSDLHRAHEV-MGPRGV-EVV-------T
RLDSGAAAGYITIAAPTLGIGVCKVTSWTEEVVQSIFGLPDHIRPEVLMAIG--------
-IPVA-NH-PKPVKG------------FHPD-------------------------VHH-
D---LF-GQE---------WNRTW------------------------------------
------------------------------------------------------------
------------------------------------------------------------
------------------------------------------------------------
----------
>A0A9E4M1R9
--------------------------------MTESVADTNGSP-----------AEAV-
------------FEAMRLRRMHRVF-TSE--LPAADVLDRL-VYAASRAQVA-RPGIRHL
IVVTDPRLVRTVRNACPGFVN--NAPVVIVICSDLRRAQEV-MGPRGV-EVV-------T
RLDSGAAAGYITIAAPTLGIGVCKVTSWTEEVVQAIFAIPDHIRPEVLMAIG--------
-IPVQ-NH-PKPVKG------------FHPS-------------------------VHH-
D---LY-GQD---------RSHTR------------------------------------
------------------------------------------------------------
------------------------------------------------------------
------------------------------------------------------------
----------
>A0A7K2B7P7
--------------------------------MTASM--------------------AV-
------------FEAMRRRRMHRDF-LPE--PPDRATLDRL-VYAAGRAQVA-RPGIRHL
IVITDPRIVHTLRQACPGFVN--NAPAAIAVCSDLNRSEAE-SGIRGV-EVV-------S
RLDAGASAAFMAIAAPALGIGVCKVTSWSEEVVQAILGLPEHVRPEVLMAVG--------
-IPVA-KP-SKPLKG------------FQPS-------------------------VHA-
D---RF-DQP---------WTASS------------------------------------
------------------------------------------------------------
------------------------------------------------------------
------------------------------------------------------------
----------
>A0A9E4M8B4
--------------------------------MSAPM--------------------AV-
------------FEAMRRRRMHRQY-LPE--PPDRATLDRL-VYAAGRAQVA-RPGIRHL
VVVTDPRIVHTLRQACPGFVN--NAPVAIAVCSDLERSEQE-SGIRGV-EVV-------S
RLDAGASAAFMALAAPALGIGVCKVTSWSEEVVQAILGLPEHVRPEVLMAVG--------
-IPVA-NP-SKPLKG------------FQPS-------------------------VHS-
D---RF-DQP---------WTTSP------------------------------------
------------------------------------------------------------
------------------------------------------------------------
------------------------------------------------------------
----------
>A0A100I221
----------------------------MGTSAD-----HDHRD------------LKL-
------------WDAFRKRRTHRDF-EQT--ELSTEAIGAL-VEAAASAQTF-RPGVRHI
VVVTEPASVATLGDVVPGWVS--NATAAIVLCTDVDKAAAL-AGSRAV-DIY-------T
KLDAGAALAHITLAAVGLGVGICTVGSFTEGAVQAVLDIPDHIRPDVVIGIG--------
-IPIR-NPLPAPPRAA-----------FQPG-------------------------VHY-
N---RF-GKP---------TESTAP-----------------------------------
------------------------------------------------------------
------------------------------------------------------------
------------------------------------------------------------
----------
>B2HLT1
----------------------------MGTSAD-----HDHRD------------LKL-
------------WDAFRKRRTHRDF-EQT--ELSTEAIGAL-VEAAASAQTF-RPGVRHI
VVVTEPASVATLGDVVPGWVS--NATAAIVLCTDVDKAAAL-AGSRAV-DIY-------A
KLDAGAALAHITLAAVGLGVGICTVGSFTEGAVQAVLDIPDHIRPDVVIGIG--------
-IPIR-NPLPAPPRAA-----------FQPG-------------------------VHY-
N---RF-GKP---------TESTAP-----------------------------------
------------------------------------------------------------
------------------------------------------------------------
------------------------------------------------------------
----------
>L7UYI3
----------------------------MGTSAD-----HDHRD------------LKL-
------------WDAFRKRRTHRDF-EQT--ELSTEAIGAL-VEAAASAQTF-RPGVRHI
VVVTEPASVATLGDVVPGWVS--NATAAIVLCTDVDKAAAL-AGSRAV-DIY-------A
KLDAGAALAHITLAAVGLGVGICTVGSFTEGAVQAVLDIPDHIRPDVVIGIG--------
-IPIR-NPLPAPPRAA-----------FQPG-------------------------VHY-
N---RF-GKP---------TESTAP-----------------------------------
------------------------------------------------------------
------------------------------------------------------------
------------------------------------------------------------
----------
>A0A1B4Y949
----------------------------MGTSAD-----HDHRD------------LKL-
------------WDAFRKRRTHRDF-EQT--ELSTEAIGAL-VEAAASAQTF-RPGVRHI
VVVTEPASVATLGDVVPGWVS--NATAAIVLGTDVDKAAAL-AGSRAV-DIY-------A
KLDAGAALAHITLAAVGLGVGICTVGSFTEGAVQAVLDIPDHIRPDVVIGIG--------
-IPIR-NPLPAPPRAA-----------FQPG-------------------------VHY-
N---RF-GKP---------TESTAP-----------------------------------
------------------------------------------------------------
------------------------------------------------------------
------------------------------------------------------------
----------
>A0PWF7
----------------------------------------------------------M-
------------WDAFRKRRTHRDF-EQT--GLSTEAIGAL-VEAAASAQTF-RPGVRHI
VVVTEPASVATLGDVVPGWVS--NATAAIVLCTDVDKAAAL-AGSRAV-DIY-------A
KLDAGAALAHITLAAVGLGVGICTAGSFTEGAVQAVLDIPDHIRPDVVIGIG--------
-IPIR-NPLPAPLRAA-----------FQPG-------------------------VHY-
N---RF-GKP---------TESTAP-----------------------------------
------------------------------------------------------------
------------------------------------------------------------
------------------------------------------------------------
----------
>X8F0F9
----------------------------MGTSAD-----HDHRD------------LKL-
------------WDAFRKRRTHRDF-EQT--ELSTEAIGAL-VEAAASAQTF-RPGVRHI
VVVTEPASVATLGDVVPGWVS--NATAAIVLCTDVDKAAAL-AGSRAV-DIY-------A
KLDAGAALAHITLAAVGLGVGICTVGSFTEGAVQAVLDIPDHIRPDVVIGIG--------
-IPIR-NPLPAPPAPRSNRGCITTGSGSRPRAPHHELCRRAGISVKKPTQDELVSIVAY-
----LL-GSAAL-------TDQEAPAITA-------------------------------
------------------------------------------------------------
--------------------LHFVGAGMRILEIVAQET-------DDDFAQANLKTIEQR
IQQVLGDPAALSEYLHCIAKEFAKEVANRRQVAAGSG-----------LPSDRATESPTE
PPTS------
>A0A2H5UY33
--------------------------------MS------------------------A-
------------LDAIFKRVTVRHY-EDK--PVEFSKLVTL-ARAAQKAPTGGNTPYRRV
MIIDDPDTIAMIKKIAPGYLS--NAPAAILIYTDLEVAEKG-LGRLGR-DVC-------S
LIDSGAAAANISIAAIELGLATCFTKSYSEVGMKKVLDIPDNCRTDLLVQVG--------
-YPHP-GR-PRSIKK-------------KPE----------------------GNIIYH-
N---RH-GVS---------IND--------------------------------------
------------------------------------------------------------
------------------------------------------------------------
------------------------------------------------------------
----------
>A0A7C4GHP1
--------------------------------MD------------------------V-
------------LDAIRKRVAVRYF-EEK--PVPEDVLKTL-AWAAHKAPTGGNTPYRRV
MVINDEETVSMIKQVSPGFLS--NAKSLILIYTDLETAYKG-LGRLGR-DIC-------S
IIDAGAAAENVALAALKFGLGTCFTKSYSEAGVKEILEIPENYRTEVMLQIG--------
-YPRK-DM-PPPLKA-------------KPN----------------------ARITYL-
N---RH-GNL---------WT---------------------------------------
------------------------------------------------------------
------------------------------------------------------------
------------------------------------------------------------
----------
>A0A533VNL0
--------------------------------ME------------------------L-
------------FEALRKRRAVRDF-TEQ--AIPDDILMKL-AYAARRAPTGGNTPYRRI
LVVNDRKRIRLIKQVSPGILG--QPTALIVIFTDLEVT-RE-LGKLG--NVC-------A
TIDAGAAAENVALAATDLHLGACFTKSYSETGVKEILNIPDGYRTEVMLQLG--------
-YPRK-DQ-PRSMRP-------------REG----------------------ADATYH-
N---RF-SRS--------------------------------------------------
------------------------------------------------------------
------------------------------------------------------------
------------------------------------------------------------
----------
>A0A538P5Q5
--------------------------------ME------------------------L-
------------FEALRKRRAVRDF-TEQ--AIPDDILMKL-AYAARRAPTGGNTPYRRI
LVVNDRKRIRLIKQVSPGILG--QPTALIVIFTDLEVT-RE-LGKLG--NVC-------A
TIDAGAAAENVALAATDLHLGACFTKSYSETGVKEILNIPDGYRTEVMLQLG--------
-YPRK-DQ-PRSMRP-------------REG----------------------ADATYH-
N---RF-GGS--------------------------------------------------
------------------------------------------------------------
------------------------------------------------------------
------------------------------------------------------------
----------
>A0A533VUR0
--------------------------------ME------------------------L-
------------SDALKRRHMNRRF-AKN--PVEREKLDRL-VYAANRAPQGGNMPVREY
IVVADPRYMKLLRGVTPSFLA--NSPAAIVICTDLKKAEDV-MGVQGR-DIL-------S
LLDAGAAAENIALEAVELGLGVSFVRSATTGAARQMLGIPDRYRVDIIIGVG--------
-YVAK-DA-STPIRG-------------------------------------KEPVVHL-
D---HF-GGM---------WNGRG------------------------------------
------------------------------------------------------------
------------------------------------------------------------
------------------------------------------------------------
----------
>A0A7J3S1X5
--------------------------------MD------------------------V-
------------IDALKRRHMCRHF-DPT--PVEREKLKRL-IYAATRAPSGGNQLVREI
ILVDEPQSVELLRSVVPSFLA--NSPAAFVICTDLERAAET-MGRQGR-DIL-------S
LLDAGAAAENIALEAVELGLGVSFVRSSTESAVREALGIPSRYRVDIIVGIG--------
-YMAK-ER-PPPLKG-------------------------------------QKPIIHH-
N---RF-GET---------WIG--------------------------------------
------------------------------------------------------------
------------------------------------------------------------
------------------------------------------------------------
----------
>A0A535Q7Z2
--------------------------------MD------------------------V-
------------LESIRKRRFHRSF-TGE--PVDEESLARL-VWAAGRAPMGGAELVRRI
LVVTDPDLMRTVRQVTPSFLA--NSPVVIVICTDLGRAEAS-MGVQGR-DTL-------S
LVDAGAAAENMALAAVALGLATCFVRCANDVALQEVLGIPQNVRPDILVAVG--------
-HPAP-TP-SAPVKN-------------------------------------PPAIIYR-
N---GF-GKV---------WNPPSLPLPGARA----------------------------
----------------------------------------------PEAAKAGASELFVS
ILYLVASARDCLDEPLIYGPFRMIEGVSRMLEGAR----------DDRFLSRMKAEIDGQ
KYNVMADRGSFARWLDDLLREFAAE-AKRRNA------------PAP-APAVAAVDGRGR
----------
>A0A535U961
--------------------------------MD------------------------V-
------------LESIRKRRFHRSF-TSE--PVDEELLARL-VWAAGRAPMGGAELVRRI
LVVTDPDLMRTVRQVTPSFLA--NSPAVIVICTDLDRAEAS-MGVQGR-DTL-------S
LVDAGAAAENMALAAVALGLATCFVRCANDVALQVVLDMPKNVRPDILVAVG--------
-HPTP-TP-TPPMKN-------------------------------------PPAVIYR-
N---GF-GKI---------WNPPTLPLPGARP----------------------------
----------------------------------------------AATAKTDVAELFVN
ILYLVASARDCIDEPLIYGPFRMIEGVSRMLEGAR----------GDVFLSQMKAEIDAQ
KYSVMGDRVSFARWLDALLRDFAAE-AKRRNV------------GPA-VPA-AAVDGRGR
----------
>A0A535ZND3
--------------------------------MD------------------------V-
------------LESIRKRRFHRSF-TSE--PVDEELLARL-VWAAGRAPMGGAELVRRI
LVVTDPDLMRTVRQVTPSFLA--NSPAVIVICTDLDRAEAS-MGVQGR-DTL-------S
LVDAGAAAENMALAAVALGLATCFVRCANDVALQEVLDIPENVRPDILVAVG--------
-HPAP-TT-TAPVKN-------------------------------------PPAVIFR-
N---GF-GKI---------WNPPTLPLPGTRP----------------------------
----------------------------------------------PATAKTDVSELFVN
VLYLVASARDCIDEPLIYGPFRMIEGVSRMLEGAR----------GDVFLSQMKAEIDGQ
KYSVMGDRVSFARWLDSLLRDFAAE-AKRRNS------------PAA-VPA-AAVDGRGR
----------
>A0A535WNT5
--------------------------------MD------------------------V-
------------TESIRRRRFHRSF-TDE--PVDEEALAQL-VWAAGRAPMGGNELVRRI
VVVADPAVMRTVRQVTPSFLA--NAPAVLVICTDLERAEAS-MGIQGR-DVL-------S
LVDAGAAAENVALAAVALGLATCFVRSSNDVALQEVLGLPSGVRPDILIAVG--------
-HPAA-TP-SPAMKN-------------------------------------PPAVVYR-
D---RF-GSA---------WSPPTASSEPRKT----------------------------
---------------------------------------------VPVRGGTDGPTPFET
ALYLVASARDCLDEPLIYGPFRMIEGVSRMLEGQA----------SDGFLTEMKAAIDRE
KYSVMADRASFARWLDDLLRDFAAE-AGRRNA------------PAF-KPAAPAIDGEKR
----------
>A0A537TKH2
--------------------------------MDGMIDGAVTET-----------QMTV-
------------LEAMRRRRMHRYF-DPS--PLDDEKLRAL-AWAATRAPIGGNEPSRFL
LVVKDPRLVKTIVEVTPSYIG-TMPAAIIAVLTDTEHAEAQ-MGTQGL-EQL-------S
RIDAGAAAEHIALAAVELGIGCYLFRSSNEAALRAVLDLPPVVRVEWLAAVG--------
-HPAA-KP-SLVPKA-------------------------------------RRQVVYL-
D---VWGGEQ---------WEVRQ------------------------------------
------------------------------------------------------------
------------------------------------------------------------
-------------------------------------------------P----------
----------
>A0A538LHW8
--------------------------------MTGAAGPAIG----------------V-
------------LEALRRRRMHRYF-DPS--PLSEETLRTL-AWAATRAPAGGNQPSRFL
LVVNDPPLVKTVVEVTPSYIG-TMPAAIIVILTDLERAEAQ-MGTQGR-EQL-------A
RIDAGAAAENIALAAVELGIGCYLFRSSNEAALRAVLDLPPAVRVEWLAAIG--------
-TPAA-TP-SPAPRA-------------------------------------PRQVVYV-
D---RWGGEQ---------WETQS------------------------------------
------------------------------------------------------------
------------------------------------------------------------
-------------------------------------------------P----------
----------
>A0A938ED28
--------------------------------MPGQERPAS-----------------A-
------------LATMRRRRMHREF-EPA--PIDEETLRTL-AWAATRAPAGGNQVSRFL
LVVKDPRLVRTIVDVTPSYIG-TLPAAIIVIATDVDQAETQ-MGAQGR-DQL-------S
RLDAGAAAENVALAAVELGIGCYLFRCANEAALRVVLDLPASVRVEFLAAVG--------
-HPVA-SP-MPAPKA-------------------------------------PPQIVYV-
D---RWEGER---------WEVTP------------------------------------
------------------------------------------------------------
------------------------------------------------------------
-------------------------------------------------P----------
----------
>A0A533X190
---------------MQIR-----TVYKKGTELE------------------------L-
------------FEALKRRRMTRSF-SLE--PLPTSIVSKL-VYAGTRAPTGANLDYRLF
LVVDDIKIISMMKTLSPGFPG--PPPLVIVILTDVNRAATE-GGELGR-THS-------S
IFDAGAAAENIALAASDLGLAVCFIKSYPEAAIRKILEIPTGFRSEIMVAVG--------
-HPGT-NV-KKPVPK------------------------R-------------RETIFH-
N---RF-GAL---------TT---------------------------------------
------------------------------------------------------------
--------------------------------------------------TDLQSA----
----------------NFLRE---------------------------------------
----------
>A0A0S8BN81
--------------------------------MDG---------------------QVV-
------------LKNIKTRRVIRSM-TDQ--PVERVQLEEI-LEAARWAPAGGNKRMLRF
VAIQESETLRLLRMVSPGMSQ--RPMAAVVICRDLDKLPPC-RLLV-D-DPA-------S
YIDVGAAMQNMMLAAHALGLGSGPVTSFSKEAVRVLLNLPANLVPELILCVG--------
-YPSA-G--DQLPMR--------------PK-------QKVTW----------QSLTDW-
E---RY------------------------------------------------------
------------------------------------------------------------
------------------------------------------------------------
------------------------------------------------------------
----------
>A0A2E7TCK4
--------------------------------MTN---------------------E-T-
------------LQIIKTRRVVRMM-TGE--PVARTNIEQI-LEAARWAPVGGNQRFLRF
VVAEDPKLINLIRMVSPGMIQ--RPQVIITICADWDKFRKN-KVKG-H-DRS-------S
YIDVGTAMQTMLLASHSLELGSGPVTSFNKISVGIMLNLPSHVTPELMVCVG--------
-HPAS-G--YQMPMA--------------PK-------QKITW----------ESLVDW-
G---R--------------VS---------------------------------------
------------------------------------------------------------
------------------------------------------------------------
------------------------------------------------------------
----------
>A0A1I7CY06
--------------------------------MTG------------VGADAERG-AAV-
------------LAAIRSRRVVRAM-TAE--PVERHALETI-LDAARWAPTAGNRHLQRF
VATDDPATLRVLRAVSPGMLQ--HPTAAITICTDHALAASY-GFPS-D-APG-------L
RIDVGTAAATLMLAAHAIGIGAGPVTSFSHAAVAVALRLPESWVPELVVCLG--------
-HPRP-G--GPAPIR--------------GR-------PHLTW----------RDLTTW-
V---PP-DRRP--GADAPEPPQSAP-----------------------------------
------------------------------------------------------------
------------------------------------------------------------
------------------------------------------------------------
----------
>A0A2T0TTM4
--------------------------------MTG-------------DEGPERG-AAV-
------------LQAIRSRRVVRAM-TAE--PIDRETLETV-LDAARWAPTAGNRHLQRF
VVTDDAGVLRVLRAVSPGMLP--RPAAAITICTDRGLAAGY-GFPP-D-APG-------P
FVDVGTAMATILLAAHALGVGAGPVTSSSRAAVAKVLRLPDSWRPELVVCLG--------
-HPGP-S--SPPPVH--------------GR-------PGLTW----------RDLTRW-
V---TR-DR-----------PS--------------------------------------
------------------------------------------------------------
------------------------------------------------------------
------------------------------------------------------------
----------
>A0A2U1FFT2
--------------------------------MTD------------PVRDP------V-
------------LAAIRRRRVTRAM-TDE--PVARADVETI-LEAARWAPTAGNRHLQRF
VATTHPGTMRVVRMVSPGMIA--RPPAAIVICVDRELAAQY-GFRP-D-VPG-------P
WIDVGTATATILLAAQAVGLGAGPVSSFSRAAVAVALDLPDGWSPELIVGLG--------
-HPAP-V--QPAPMS--------------AG-------RRVTW----------RDLTRW-
V---PE-G----------------------------------------------------
------------------------------------------------------------
------------------------------------------------------------
------------------------------------------------------------
----------
>A0A4R6VEA8
------------------------------------------------------------
------------------------M-TDE--PVAREQIETI-LDAVRWAPTAGNRHLQRF
VATTDPGTLRVLRMVSPGMIA--KPTAAIAVCVDHALVAEY-GFPP-E-NHG-------P
WIDVGTATATLLLAAQAVGLGAGPVSSFSRAAVGVVLDLPEGWVAELVVCLG--------
-HPAP-D--QPRAIK--------------PA--------RLTW----------RDLTHW-
V---P-------------------------------------------------------
------------------------------------------------------------
------------------------------------------------------------
------------------------------------------------------------
----------
>A0A431NLM8
--------------------------------MSG---------------GSDP--NPV-
------------LEAIRSRRVVRAM-TDE--PVPRETLERI-LDAARWAPTAGNRHLQRF
VASDDPGTLRALRMVSPGMLQ--RPVAVVAVCVDRDLAVDY-GFAR-D-AHS-------L
SVDVGTAAATLLLAAHALGVGGGPVTSFSRAAVGAVLDVPAGWTPEFLVCLG--------
-HPAP-G--GPGALR--------------RG-------RRVTW----------QDLTVW-
A---PR-P----------------------------------------------------
------------------------------------------------------------
------------------------------------------------------------
------------------------------------------------------------
----------
>A0A8I1PMM2
--------------------------------MSG---------------ESDP--NPV-
------------LDAIRSRRVVRAM-TDE--PIPRETLERI-LDAARWAPTAGNRHLQRF
VASDDPGTLRALRMVSPGMLQ--RPVAVVGICVDRDLAVDY-GFAR-H-AHS-------L
SVDVGTAAATLLLAAHALGVGGGPVTSFSRAAVGAVLDVPAGWTPEFLVCLG--------
-HPAP-G--GPGALR--------------RG-------RRVTW----------QDLTVW-
A---PR-P----------------------------------------------------
------------------------------------------------------------
------------------------------------------------------------
------------------------------------------------------------
----------
>A0A511D933
----------------------------------------------------------M-
------------LAAIRSRRVVRAM-TDE--PLPRATLEEI-LDAARWAPTAGNRHLQRF
VASDDPGTLRALRMVSPGMLQ--RPVAVVAICVDRDLAVDY-GFAR-D-AHS-------L
SVDVGTAAATVLLAAHALGVGGGPVTSFSRAAAGVVLDVPAGWTPEFLVCLG--------
-HPAQ-G--GPGEMR--------------RG-------TRVTW----------QDLTVW-
A---PR-A----------------------------------------------------
------------------------------------------------------------
------------------------------------------------------------
------------------------------------------------------------
----------
>F4CUQ4
--------------------------------MSAAGPVDTSAAGAGPGRDAEPGRNPV-
------------LAAIRSRRVVRAM-TGE--PLARATLEAI-LDAVRWAPTAGNRHLQRF
VASDDPGTLRALRMVSPGMLQ--RPAAVVAVCVDRDLATDY-GFAP-D-ARS-------L
SVDVGTATATLLLAAHALGVGSGPVTSFSRVAAAAVLDVPSGWTVELVVCLG--------
-HPAP-V--EPGRLG--------------RG--------RVTW----------RDLTVW-
A---PR-DAG--------------------------------------------------
------------------------------------------------------------
------------------------------------------------------------
------------------------------------------------------------
----------
>A0A848DEA6
--------------------------------MTGTDRV-----------------NPV-
------------LRAIRTRRVVRTM-SDQ--PVAREQIEAV-LDAGRYAPSAGNRHLHRF
VATSDPAILRVLRMVSPGMIQ--RPAAAVTICIDQPLAVEY-GFAR-T-SPG-------L
YVDVGTIAATMLLAAHGIGLGAGPVSSFSRAAVGVVLRLPEGWSPELVVCLG--------
-HPAT-E--QPPPMG--------------RR-------PSLSW----------RDLTRW-
V---VR-G------------PADEEQRADHD-----------------------------
------------------------------------------------------------
------------------------------------------------------------
-----------------------------REA----------------------------
----------
>A0A1Q6YXW7
--------------------------------MT----------------------NPV-
------------LETIRTRRIARAL-TGE--PIAREAFEEV-LKAARWAPSAGNRRLHRF
IAIQDPLTLRLLRMVTPGMFQ--RPAAIVVICIDRAKAASF-GMRP-N-AKG-------L
FVDVGTAAQTMLLAAHSLGLGSGVVTSFSQAAVSAVLNMPEGLSPEMFICLG--------
-HATP-T--QPPGMP--------------AR-------GQVTW----------QTLTQW-
E---R--------------FPKSSTG----------------------------------
------------------------------------------------------------
------------------------------------------------------------
------------------------------------------------------------
----------
>A0A1Q7IAR9
--------------------------------MT----------------------NPV-
------------LETIRTRRIARAL-TGE--PIAREAFEEV-LKAARWAPSAGNRRLHRF
IAIQDPLTLRLLRMVTPGMFQ--RPAAIVVICIDRAKAASF-GMRP-N-AKG-------L
FVDVGTAAQTMLLAAHSLGLGSGVVTSFSQAAVSAVLNMPEGLSPEMFICLG--------
-HATP-T--QPPGMP--------------AR-------GQVTW----------QTLTQW-
E---R--------------FPKSSTG----------------------------------
------------------------------------------------------------
------------------------------------------------------------
------------------------------------------------------------
----------
>A0A1Q7UJ46
--------------------------------MT----------------------NPV-
------------LETIRTRRIARAL-TGE--PIAREAFEEV-LKAARWAPSAGNRRLHRF
IAIQDPLTLRLLRMVTPGMFQ--RPAAIVVICIDRAKAASF-GMRP-N-AKG-------L
FVDVGTAAQTMLLAAHSLGLGSGVVTSFSQAAVSAVLNMPEGLSPEMFICLG--------
-HATP-T--QPPGMP--------------AR-------GQVTW----------QTLTQW-
E---R--------------FPKSSTG----------------------------------
------------------------------------------------------------
------------------------------------------------------------
------------------------------------------------------------
----------
>A0A2V7ECH8
--------------------------------MT----------------------NPV-
------------LETIRTRRIARAL-TGE--PIAREDFEEV-LKAARWAPSAGNRRLHRF
VAVQDPLTLKLLRMVTPGMFQ--RPAAIVVICIDRAKAASF-GMRP-N-AKG-------L
FVDVGTAAQTMLLAAHSLGLGSGVVTSFSQAAVSAVLNLPEGLSPEMFVCLG--------
-HAAP-T--QPAGMA--------------AR-------GQVTW----------QSLTQW-
E---R--------------FPS--------------------------------------
------------------------------------------------------------
------------------------------------------------------------
------------------------------------------------------------
----------
>A0A2V6S8H7
--------------------------------MT----------------------NSV-
------------LEAIRTRRMARAL-TAE--PVDRADLEEL-LKAARRAPSAGNRRLHRF
VAIQDPLTLRLLRVVTPGMFQ--RPTAIVVICIDGGRAESF-GMRP-T-AKG-------L
YVDVGTTAQTMLLAAHSLGLGAGVVTSFSQAAVSAVLNLPEGWSPEMFICLG--------
-HAAP-V--QPAGMR--------------PR-------GNVTW----------QTLTHW-
E---R--------------FPAKE------------------------------------
------------------------------------------------------------
------------------------------------------------------------
------------------------------------------------------------
----------
>A0A2V6TW49
--------------------------------MT----------------------NSV-
------------LEAIRTRRMARAL-TAE--PVDRADLEEL-LKAARRAPSAGNRRLHRF
VAIQDPLTLRLLRVVTPGMFQ--RPTAIVVICIDGGRAESF-GMRP-T-AKG-------L
YVDVGTTAQTMLLAAHSLGLGAGVVTSFSQAAVSAVLNLPEGWSPEMFICLG--------
-HAAP-V--QPAGMR--------------PR-------GNVTW----------QTLTHW-
E---R--------------FPAKD------------------------------------
------------------------------------------------------------
------------------------------------------------------------
------------------------------------------------------------
----------
>A0A535IRX7
--------------------------------MS----------------------NAV-
------------LEAIRTRRVVRAL-TDQ--PVEREKLVEV-LKAARWAPSGGNRRLHRF
VAVQNPLTLRLLRMVSPGMIQ--RPTAVILICTDWQRMEAY-GIPR-I-SRG-------S
PVDVGTAAATMLLAAHALGLGSGIVTSFSKAAVSTVLNLPEHLTPEMFITLG--------
-YAAP-G--GPPPMR--------------SW-------GKLTW----------QSLVDW-
E---R--------------FPSS-------------------------------------
------------------------------------------------------------
------------------------------------------------------------
------------------------------------------------------------
----------
>A0A917TZH7
--------------------------------MS----------------------RDA-
------------LEVIRTRRAVRAM-TSE--PVRREQLEQI-LDAAAHAPNAGNRRLQRL
VVIDDDATLRVLRMVSPGMLQ--RPAAAVVICIDVARAVEY-GLPA-R-SSG-------L
FIDVGTAAQTMMLAAHALGLGSGPVTSFSRAAVSTVLNLPARWSPEMVVCLG--------
-HAAT-T--QPSPVG--------------PH-------RRSTW----------RDLTYW-
G---R--------------LGSDATTAAGS------------------------------
------------------------------------------------------------
------------------------------------------------------------
------------------------------------------------------------
----------
>A0A2M8PRY6
--------------------------------MS----------------------NQV-
------------LQNIRTRRVIRHM-TNE--PVKREQLEQV-LEAGRWAPTGGNLRPHRF
VVVQNPTTRRLIRMVSPGMFQ--KAPVLILICINWDVVRQH-KVPE-H-DRS-------F
YIDVGTAAQTMMLAAHALGLASGPVTSFSQAAVRVILNLPESFSPEMFICIG--------
-HAAK-V--DQTGMR--------------AW-------KKITW----------QDLTYW-
E---R--------------FP---------------------------------------
------------------------------------------------------------
------------------------------------------------------------
------------------------------------------------------------
----------
>A0A3M1QGY2
--------------------------------MS----------------------NQV-
------------LQNIRTRRVIRHM-TNE--PVKREQLEQV-LEAGRWAPTGGNLRPHRF
VVVQNPTTRRLIRMVSPGMFQ--KAPVLILICINWDVVRQH-KVPE-H-DRS-------F
YIDVGTAAQTMMLAAHALGLASGPVTSFSQAAVRVILNLPESFSPEMFICIG--------
-HAAK-V--DQTGMR--------------AW-------KKITW----------QDLTYW-
E---R--------------FP---------------------------------------
------------------------------------------------------------
------------------------------------------------------------
------------------------------------------------------------
----------
>A0A6B1DYR2
--------------------------------MN----------------------EA--
------------LRNIKTRRVVREM-SDQ--AVEREQIEAI-LEAARWAPSGGNLRPNRY
VVIEDAETRRLLRLVAPGMFQ--RAPVLILICTNWQVVAQH-HLPA-H-DRA-------L
LIDIGTAAQTMLLAAHALGLASGPVTSYSKEAVRIILNLPAHYSPEMFICIG--------
-HKAE-T--ARPGMR--------------AW-------QPITW----------RDLTHW-
E---R--------------FPERE------------------------------------
------------------------------------------------------------
------------------------------------------------------------
------------------------------------------------------------
----------
>A0A8T6H882
--------------------------------MS----------------------DAV-
------------LNNIRSRRVVREM-SDA--PVSREQLETI-LEAARWAPSGGNLRPIRY
IVIEDAETRRLIRLVAPGMFQ--HAPALILLCLNEEVMIEH-SLPP-S-DRA-------L
LIDIGTAAQTIMLAAHGIGLASGPVTSYSKEAVRVILNLPDSYSPEMFICIG--------
-HKAE-S--TRRGMK--------------AW-------KKITW----------RDLTHW-
E---R--------------FPPP-------------------------------------
------------------------------------------------------------
------------------------------------------------------------
------------------------------------------------------------
----------
>A0A9E4KXM7
--------------------------------MS----------------------DAV-
------------LNNIRSRRVVREM-SDQ--PVTRQQVETI-LEAARWAPSGGNLRPIRY
IVIEDAETRRLIRLVSPGMFQ--KAPVLVLLCLNEEVMIEH-SLPP-S-DRA-------L
LIDVGTAAQTIMLAAHGIGLASGPVTSYSKEAIRVILNLPASYSPEMFICIG--------
-HKAE-S--TRRGMK--------------AW-------KKINW----------RDLTHW-
E---R--------------FPQA-------------------------------------
------------------------------------------------------------
------------------------------------------------------------
------------------------------------------------------------
----------
>A0A9E4GR02
--------------------------------MS----------------------NAV-
------------LDAIRKRRVVREM-TDE--PVTQAQLEQI-LDAGRWAPTGGNMRQNRF
VVVQDEKIKGLIYQVAPGMFQ--RPPVIILICTDLGVARAH-QISD-D-SLT-------F
PMDVGKAAQNMALAAHSLGLATGPVTSFSQSAVNRILNLPEAFVPHMFICLG--------
-HAAE-V--SQFNVR--------------PW-------QRITW----------RDLTFY-
D---R--------------FPSDSGGE---------------------------------
------------------------------------------------------------
------------------------------------------------------------
------------------------------------------------------------
----------
>A0A3R9XF43
--------------------------------MNA---------------GTGPG-NAV-
------------LDAIRTRRVVRAM-TAE--PVDPRQVEAV-LDSARYAPRAGNRHLHRY
VAVTRPALLRAVRMVSPGMLQ--RPAAVIVVCVDWARFRSY-GFGP-T-NAG-------P
YIDVGTAAATMLLAAHGIGLGAGPVTSFSRAAVGTLLGLAEGLRPELIVCLG--------
-HAAP-GQEQPPRVR--------------RK-------GEPAW----------EDLVRW-
E---RG------------------------------------------------------
------------------------------------------------------------
------------------------------------------------------------
------------------------------------------------------------
----------
>A0A7C3PEY5
--------------------------------MLAED-------------------NIV-
------------LTTIRQRRVVRNF-NEE--PVTREQMLEV-LRAARWAPTGGNKRLHRF
VAVLDPVTIRLIRTVSPGMSG--HPKGLVVVCIDWDRVAIL-GYRG-P-RQI-------F
DIDVGTATENMLLAAHAIGLGAGPVTSFSKEAVSVLLRLPDSITPELMVILG--------
-HPVP-RR-PEHQSR--------------PQ-------TPTRL----------RDLVTW-
E---Q--------------F--HLRDRL--------------------------------
------------------------------------------------------------
------------------------------------------------------------
------------------------------------------------------------
----------
>A0A932ZZ18
--------------------------------MSAE---------------------AV-
------------LQNIRTRRVTRYY-TDQ--PVPREHLMAV-LEAGRWAPSGGNRRLHRF
IVVQDPVTIRLLNAVTPGMLG--VPTALVVICIDWAKVAQI-GCKP-H-HLG-------V
YIDVGTGAENMLLSAHALGLGAGPVTSFSKAGVSMILNLPEWLTPEMMVCLG--------
-YPAP-HQ-PFGRTL--------------PR-------RSTRL----------DDLVCW-
E---G--------------FPGHS------------------------------------
------------------------------------------------------------
------------------------------------------------------------
------------------------------------------------------------
----------
>A0A5N8YT87
--------------------------------MT----------------------NQI-
------------LKAIKSRRVSRGL-QDA--PIERNIIEQV-LEAGRWAPSAGNRRPHRF
VVVQDQLTLRLLRMVCPGMFQ--HPTAIIIICRDLDELSRH-GIPP-H-EKT-------M
YIDVGTAAENMILAAHSLGLGTGPVTSFSKAGVSEILNMPHRLIPEMILCMG--------
-WPIP-G--KQQASG--------------KW-------RVIRW----------EDLTFW-
E---TF------------------------------------------------------
------------------------------------------------------------
------------------------------------------------------------
------------------------------------------------------------
K---------
>A0A3D0S4K0
--------------------------------MTERSGTA----------------QPV-
------------YDAIRTRRVTRSM-SDE--PVASDDLDQV-LAAARWAPSAGNRRLQPV
VPVTDPLLLRLLRLVSPGMVP--RPQAALVVCVDTARAADF-GFDP-D-WRG-------L
YVDVGTTAATLLLAAHAVGLGACPVTSFSRAAVGRLLGLAPGVRPELVVCLG--------
-HPAA-D--QPATMS--------------AL-------QQAA------------------
------------------QLSS--------------------------------------
------------------------------------------------------------
------------------------------------------------------------
------------------------------------------------------------
----------
>A0A9E4LAQ3
--------------------------------MS----------------------NPV-
------------LENIRTRRVVREM-TDE--QVSEEHLEII-LEAGRWSPTGSNHLPNRF
LVVQDPELIELIRRVSPGIYS--NAPTYLFVCVDRRNFPTYIDEQA-D-DPV-------F
LMDVGQAAQTMALAAHSLGLASGPVTSFNVPALRKILNLPERFTPWMVLCLG--------
-YPQP-N--PQFVMK--------------PG-------KRRYW----------QDLVYR-
E---R--------FVPWREFEAD-------------------------------------
------------------------------------------------------------
------------------------------------------------------------
------------------------------------------------------------
----------
>A0A3D0CUF7
--------------------------------MALEPGSSETHT-RREERDLSAAQSGI-
------------LDVIRSRRVSRRF-KQN--PVSREHIELI-LEGARWAPSGGNRRLNVY
IVIQDPQTIRKLRAISPGMLP--SPPAVILICLDTAKSLAL-GFQYWE-QAS-------A
YVDLGTAMENMLLVAHVLGLGACPVMSFHRPAVQLLLDLPETLVPEVMVMLG--------
------EP-EQPPRG--------------RS-------RPVDV----------NAFTHW-
E---RYGGSAD---EHGRRTSRNA------------------------------------
------------------------------------------------------------
------------------------------------------------------------
------------------------------------------------------------
----------
>A0A2W5ZP07
--------------------------------MTGEPDTASQ----------GSAADAV-
------------MENIRTRRVVREF-TAD--RLTEAEIRWI-LTAGRWAATGGNRRIHRF
LVIQSAETIRLVRSVSPGIWT--RPTALVVICVDGALARAD-QVQIER-DTT-------V
LIDVGTAAMNMMLAAHAIGIGSCPATSFSRSGLRTVLDLPAGVAPEFILQLG--------
-RPAP-AP-RHLRAG--------------VR-------TRVTV----------DDLTYW-
E---RYGGSPS------TGDPPPIGD----------------------------------
------------------------------------------------------------
------------------------------------------------------------
------------------------------------------------------------
----------
>A0A536DAC6
--------------------------------MTATLEQTSS------------AAETV-
------------LQTMRTRRVVRSF-TDE--PVSEAHLRMI-LESARWALSAGNRYISKF
LVVQDPNRIRLVKAVSPGMLA--KPTALIVILTDLHKAAEQ-QVQIGR-DTA-------T
EVDIGTAAQNMSVMAHALGLGSCPATSFSRSGVAATLDLPPTLIPEFILQLG--------
-HPAP-QP-RVMRSG--------------AV-------TKLPV----------ESLTYW-
E---QV-GRP---------MPRQAGG----------------------------------
------------------------------------------------------------
------------------------------------------------------------
------------------------------------------------------------
----------
>A0A934N9G9
--------------------------------MSVERSEGYS--------------EHF-
------------FEAIRARRVSRRF-TSE--PVSEHDIWLI-LDAARRAASAANVRIHRF
LVVRDPRRLRLVRMLSPGMLA--VPQALIVICTDLEAAAAA-EVQVGK-DDS-------V
LVDVGTAAMNMMLAAQALGLGSCPATSFSRSAVAEVLELPARARPEFMLQLG--------
-HPAP-EK-RILPPG--------------PK-------RRLTA----------ADLSYW-
E---RY-GERR--------EPASSDC----------------------------------
------------------------------------------------------------
------------------------------------------------------------
------------------------------------------------------------
----------
>A0A3A0B1C8
----------------------------MTEQWT-----------------------TL-
------------RPIIRSRRVVRTY-GPQ--PVTTEDIRSV-LEAARWALAAGNARLLHC
LVVRDPATIELVGKVSPGMSR--QPPALVVICLDHARARDL-RVQLER-DTA-------V
WMDIGAAMMNMSLAAHALGLGSCPVTSFSRSGVRTMLDLPEHLSPEVLLQLG-------W
RDPDA-PA-RVLRPG--------------AS-------TRYTV----------DDFTSW-
E---R------------IGGPPPPE-----------------------------------
------------------------------------------------------------
------------------------------------------------------------
------------------------------------------------------------
----------
>A0A956XE58
--------------------------------MNDASLS-----------------DMV-
------------FDVIKRRRVTRAF-LPQ--PVDDALLAQL-VAAARWASNASNRHIHKF
LITRDPRRISLVRAFAPGLLA--EPPALIFILT--DEVAWA-RERLQPGDDA-------N
AIDVGTAAQNMMVMAQALGLGTCPVTSFSKIGVATVLELPEGLVPELMLMVG--------
-HPQP-VD-RGLRTN--------------AP-------KPLRV----------RDLTYW-
E---VP-G---------VHDPA--------------------------------------
------------------------------------------------------------
------------------------------------------------------------
------------------------------------------------------------
----------
>A0A956XFU4
--------------------------------MTEPTVS-----------------DII-
------------FDVIKRRRVSRSY-LPE--PVDDALLAQM-VAAARWASNASNRHIHKF
LITRDPRKIARVRSFAPGLLA--EPPALIVILT--DNAARE-RERLQEGDTA-------D
FIDVGTAAQNMMVMAQALGLGTCPVTSFSKTGVATVLELPDTLVPELMLMVG--------
-HPQP-VD-RGLRAN--------------AP-------KPLQV----------RDLTYW-
E---SP-G---------VHDPA--------------------------------------
------------------------------------------------------------
------------------------------------------------------------
------------------------------------------------------------
----------
>A0A957AHE1
--------------------------------MT------------------GTDVKVI-
------------LDNMKSRRAARSF-TGE--PVSDDDIWQM-VQAGRFAASGGNLRPHRF
LVTRNPETVRKIRSFSPGMLA--EPSAIIAILIDWDQVARE-FSSIQP-SMI-------P
YVDVGTAAQNMLNMAYALGVGSCPVTSFSQSGVAGVLDLPSNLTVELLIMLG--------
-QPKP-VE-RGLNAN--------------AP-------KSVTT----------KDLTSW-
E---TF-GNHDR------------------------------------------------
------------------------------------------------------------
------------------------------------------------------------
------------------------------------------------------------
----------
>A0A2E7QUH5
M-------LSINCRRDQTEK----YYRGWQIKMN----------------------NAF-
------------VEMIRSRRVVRNY-TDE--TVSETVLWKI-LDTARWAPAARNRRYNRY
ICLNDKETIRKIQMVSPGMGA-GLPNALIVVCIDWDLAAYE-VMDR-T-YQT-------S
YIDVGTAVENMLLAAHAQGVGAWPMTSFSPDAVRILLNIPDNLAPIMFVGLG--------
-CPAN-IP-KSTVKK--------------PK-------IRVRI----------EDFVQW-
G---S--------------FPQKADIE---------------------------------
------------------------------------------------------------
------------------------------------------------------------
------------------------------------------------------------
----------
>A0A3C0BYQ7
--------------------------------MA----------------------LET-
------------LEAIRTRRVAKYYDQNK--SVSDDLLWTI-LEAARWAPTGGNERVHHF
ICLTEKSLIKKIKLFFPGMVA-GTPSALIFICINWNLVLDN-MKKR-H-PEV-------S
Y-DVGHYSQNMLLAAHALGLVAGPMSSFSKEAICILLNTPDGIDPRFCIGIG--------
-HPAK-PP-AHMPSW--------------PK-------KKLKV----------ESLVQW-
G---PY------------------------------------------------------
------------------------------------------------------------
------------------------------------------------------------
------------------------------------------------------------
----------
>A0A3D2S217
--------------------------------MA----------------------LET-
------------LEAIRTRRVAKYYDQNK--SVSDDLLWTI-LEAARWAPTGGNERVHHF
ICLTEKSLIKKIKLFFPGMVA-GTPSALIFICINWNLVWDN-TTKR-C-PEV-------S
Y-DVGHYSQNMLLAAHALGLVAGPMSSFSKEAIRILLNIPDGIDPRFCIGIG--------
-HPAK-PP-AHMPSW--------------PK-------KKLKV----------ESLVQW-
G---SY------------------------------------------------------
------------------------------------------------------------
------------------------------------------------------------
------------------------------------------------------------
----------
>A0A967BYL5
--------------------------------MSD---------------------RPV-
------------FDAIRRRRVTRNF-DER--PVARDALTDL-LEAARWAPGGGNSRLHKF
VVIDDADTLDLIRLVSPGMEE--RPPALIAVCTDLEVCERQ-GVDL-ELDSV-------A
IIDVGTATMNMMLAAQELSLGTCPTTSFSRSGVAAALRLPEHLRPELLLQVGR-------
RGEVP-RR-----RR--------------PG-------TRINI----------DDLAHW-
G---AY-QSD----RSGRDAPSKRDSHRSD------------------------------
------------------------------------------------------------
------------------------------------------------------------
------------------------------------------------------------
----------
>A0A1Q9SQS5
--------------------------------MTADERG-----------------AAV-
------------LAAIRSRRVVRAM-TAE--PVARADLEAV-LDAARWAPTAGNRHLQRF
VATDDPATLRVLRMVSPGMVQ--RPAAVVAICTDRPRAAAY-GFPP-D-APG-------L
HVDV--APPRPPSCSPRTRSGSAPGRSRRSAG------------PRWRLCCGCPRGGCRS
WSSAS-GT-RRPPAR--------------RR---------------------------W-
P---RG-G----------------------------------------------------
------------------------------------------------------------
------------------------------------------------------------
------------------------------------------------------------
----------
>A0A2E2Z547
M-------------------------------MN-----------E------------T-
------------IKHILSRQSCREF-NKK--KISDKTIETL-FDCAKKAPRSQGNEIIEF
YFVRSKKIVEQIFWFCPGMDD--IPELIAILGINLKKIENL--------ESYF------L
YLELGACLQNILLSANSLGIGSVPVGSSNLTGIHTLLGLSEEISLKIVISLG--------
-YPTK--------------------------N------RKIKVD-----------LSQY-
NKIRSY------------------------------------------------------
------------------------------------------------------------
------------------------------------------------------------
------------------------------------------------------------
-NL------L
