# Supplementary material for: Cyclodipeptide oxidase is an enzyme filament
Source: Nat Commun. 2024 Apr 27;15:3574. doi: 10.1038/s41467-024-48030-9 (PMC11055893; doi:10.1038/s41467-024-48030-9)
Supplement: Supplementary file 8 — Supplementary Data 5 [file 41467_2024_48030_MOESM8_ESM.zip › AlbA_Aligned_CDPS_Associated_CDOA.fasta]

>tr|A0A401QQ86|A0A401QQ86_STRNR Nitroreductase OS=Streptomyces noursei OX=1971 GN=SALB_00133 PE=4 SV=1
---------------------MLTQSSSESPPESLADALTVLKTRTAVRNYSKEPVDDAL
IERLLEAMLAAPTASNRQAWSFVVVRRPAGVRQLRAFSPGVLGTPAFFVVACVDRSLTDN
LSPKL-----SQTIYDTSKLCVAMAVENLLLAAHAFGLGGCPVGSFRSEIVKSMLGIPEH
IEPMLVVPIGRPAT-ALVPSPRR-ATNEVVNYESWGNRAAAPTA---
>tr|A0A0A8EK75|A0A0A8EK75_9ACTN AlbA OS=Streptomyces sp. 769 OX=1262452 GN=GZL_03261 PE=4 SV=1
----------------------------------MPDVWTVLKTRTAVRNYAKEPVDDAL
IEQLLEAMLAAPTASNRQAWSFTVVRRPAAVRRLRAFSPGVLGTPAFFVVACVDRSLTDN
LSPKL-----SQKIYDTSKLCVAMAVENLLLAAHAAGLGGCPVGSFRSEIVKSMLGIPEH
IEPMLVVPIGRPAT-ALVPSQRR-AKNEVVNYESWGNRAAAPTA---
>tr|A0A2N8PCT6|A0A2N8PCT6_STRNR Nitroreductase domain-containing protein OS=Streptomyces noursei OX=1971 GN=AOB60_33370 PE=4 SV=1
---------------------MLAHSSSESPPESLPDAWTVLKTRTAVRDYAKEPVDDAL
IEQLLEAMLAAPTASNRQAWSFMVVRRPAAVRRLRAYSPGVLGTPAFFVVACVDRSLTDN
LSPKL-----SQKIYDTSKLCVAMAVENLLLAAHAAGLGGCPVGSFRSEIVKSMLGIPEH
IEPMLVVPIGRPAT-ALVPSQRR-AKNEVVNYESWGNRAAAPTA---
>sp|Q8GED9|ALBA_STRNR Albonoursin synthase OS=Streptomyces noursei OX=1971 GN=albA PE=1 SV=1
---------------------MLAHSSSESPPESLPDAWTVLKTRTAVRNYAKEPVDDAL
IEQLLEAMLAAPTASNRQAWSFMVVRRPAAVRRLRAFSPGVLGTPAFFVVACVDRSLTDN
LSPKL-----SQKIYDTSKLCVAMAVENLLLAAHAAGLGGCPVGSFRSDIVTSMLGIPEH
IEPMLVVPIGRPAT-ALVPSQRR-AKNEVVNYESWGNRAAAPTA---
>tr|A0A0K9XLG1|A0A0K9XLG1_9ACTN Nitroreductase domain-containing protein OS=Streptomyces caatingaensis OX=1678637 GN=AC230_06185 PE=4 SV=1
-------------------------MPKSPLPETQADVLNVIRTRTVLRNYAPETIDDAL
VDRMLECMLAAPTASNKQAWSFVVVRDPANVRLLRAFSPGIIGTPSFVVVACVDRRLTAG
LTGEI-----SRKIYETSKLCVAMAVENLLLSAHALGFGGCPVSSFREEVLRHLLGLPEA
LEPVLLVPVGRAAQ-PPTPSDRR-DKNEVISYEVWGNRTAEPAA---
>tr|A0A7X1IKE1|A0A7X1IKE1_9ACTN Nitroreductase family protein OS=Streptomyces sp. TYQ1024 OX=2762559 GN=H7K43_19620 PE=4 SV=1
-------------------------MPQSTLPETLPETHRVIRSRTVLRNYAPEPIDDKL
IDAMLECMLAAPTASNKQAWSFVVVREPRNVRLLRAFSPGIIGTPAFVVVACVDRRLTAG
FTGEV-----SRKIYEISKLCVAMAVENLLLSAHALGFGGCPVSSFREEILRDLLHLPEA
LEPVLLVPVGRPAH-EPTPSDRR-DKNEVISYEVWGNRGTAEPVA--
>tr|A0A7Y7B1A4|A0A7Y7B1A4_STRMO Nitroreductase family protein OS=Streptomyces morookaense OX=1970 GN=HG542_05345 PE=4 SV=1
-------------------------MPSTP----LPETLHVLRTRSVLRNYAAEPVDDAT
VEQLLECMLAAPTASNKQAWSFVVVREPENVRRLRAFSPGMIGTPAFIVVACVDRRMAAG
FSGGI-----SRKIYETSKLCVAMAVENLLLSAHAMGLGGCPVSSFREEVLRLLLNLPEH
LEPLLLVPVGRPAQ-GPTPSERR-DKNEVISYESWGNGAVAEPTA--
>tr|A0A4Q9HSC0|A0A4Q9HSC0_STRKA Nitroreductase family protein OS=Streptomyces kasugaensis OX=1946 GN=EYS09_21500 PE=4 SV=1
MPK------ISSPE-------VPAETPTRTLPVTLPETLNVLRSRSVVRNYAPDRVDDSL
IEQLLECMLAAPTASNKQAWSFVVVREPAGVRLLRAFSPGIIGTPAFVVVACLDRRLTDG
LSGNI-----SQKIYQTSKLCVAMAVENLLLSAHALGLGGCPVSSFREEAVRLLLDLPTP
IEPILMVPIGRPAQ-KLTPSERR-DKNEVISYETWGKDAATGSAA--
>tr|A0A6G2U8F1|A0A6G2U8F1_9ACTN Nitroreductase family protein OS=Streptomyces sp. SID7805 OX=2690328 GN=GTY53_29695 PE=4 SV=1
MPK------ISSPE-------VPAETPTRTLPVTLPETLNVLRSRSVVRNYAPDRVDDSL
IEQLLECMLAAPTASNKQAWSFVVVREPAGVRLLRAFSPGIIGTPAFVVVACLDRRLTDG
LSGNI-----SQKIYQTSKLCVAMAVENLLLSAHALGLGGCPVSSFREGAVRLLLDLPTP
IEPILMVPIGRPAQ-KLTPSERR-DKNEVISYEIWGKDAATGSAA--
>tr|A0A2M9M7J9|A0A2M9M7J9_9ACTN Nitroreductase family protein OS=Streptomyces sp. CB02959 OX=2020330 GN=CG747_16675 PE=4 SV=1
-------------------------MSADDSPGTLPEILRVMCSRTVLRNYAPKPVDDAL
IEQMLTGMLAAPTASNKQAWSFVVVRDPARVRRLRAFAPGIIGSPALIVVACVDKRRMTG
VSAEV-----SQKIYETAKLCVAMAVENLLLSAHALNLGGCPVGSFREDAVRLLLDLPPF
IEPMLTVPIGHPAH-RTTPSQRR-DKSEVISYDVWGHRDAAGKAA--
>tr|A0A160NZT9|A0A160NZT9_STRLU Nitroreductase OS=Streptomyces laurentii OX=39478 GN=SLA_2554 PE=4 SV=1
-------------------------MDLSTSLASSSATLQVIRTRSVVRQFTGEPVDDDR
LDALLDAMLAAPTGGNKQAWAFVAVRDPRTLRVLRAFSPGLIEPSPLVVVACFDRSRAVK
DDG---------EFWDEGLLCVAMAVQNLLLAAHSMGLGGCPAASFRRTSVQALLRLPEH
LEPLLLVPVGYPKR-DLVSPPRR-DRSEVVGHDFWGNPSPTGR----
>tr|A0A1C6LHG6|A0A1C6LHG6_9ACTN Nitroreductase OS=Streptomyces sp. AmelKG-E11A OX=1100822 GN=YW7DRAFT_00115 PE=4 SV=1
--------------------------------------MRVLRTRSAVRQFTDQPVSDGQ
LEQLIDAILAAPTGGNKQAWAFVAVRDPRTLRLVRAFSPGMIEPPPLVVVACFDRSRAVK
DDG---------EFWDEGLLCVAMAVQNLLLAAHCLGLGGCPAASFRRGSVAAILGLPGH
LEPLLLVPLGHPAR-DLVSPPRR-DRSEVVSHEFWGNGTPADR----
>tr|A0A6C1CEQ9|A0A6C1CEQ9_9ACTN Nitroreductase family protein OS=Streptomyces albus OX=1888 GN=G3260_006368 PE=4 SV=1
-----------------------------------------MRTRSVVRDYAERPVAHES
VEELLDAMLAAPTGGNLQAWAFVAIQNPRNLKLLRAFAPGIIQPPPLIVAACFDRSRAVK
NDG---------TFWDEGLLCVAMAVENLLLAAHSMGLGGCPVASFRRESVQALLELPKH
VEPLLLVPIGYPAR-PLASPPRR-DRSEVISYEFWGNHDATRG----
>tr|S3AQT6|S3AQT6_9ACTN Nitroreductase domain-containing protein OS=Streptomyces sp. HPH0547 OX=1203592 GN=HMPREF1486_04547 PE=4 SV=1
------------------------------------------------------------
-------MLAAPTGGNLQAWAFVAIQNPRNLKLLRAFAPGIIQPPPLIVAACFDRSRAVK
NDG---------TFWDEGLLCVAMAVENLLLAAHSMGLGGCPVASFRRESVQALLELPKH
VEPLLLVPIGYPAR-PLASPPRR-DRSEVISYEFWGNHDATRG----
>tr|A0A223QKU8|A0A223QKU8_NOCDA Nitroreductase family protein OS=Nocardiopsis dassonvillei OX=2014 GN=CGQ36_09465 PE=4 SV=1
-----------------------------------------MTTRRAVRAFADRPVDDSL
LDPMLDAMLAAPSASNKQAWAFVAVRERRALRLLRAFSPGIIELPPLIVAACFDRSRAVG
GSGNSTDSRGSRDSWDEGMLCVAMAVENLLLAAHCLGLGGCPSGSFRRGPVRRLLGLPDH
LEPLLLVPIGHPAR-PLAPAPRR-DRNEVVSHERWGT----------
>tr|D7B1W6|D7B1W6_NOCDD Nitroreductase OS=Nocardiopsis dassonvillei (strain ATCC 23218 / DSM 43111 / CIP 107115 / JCM 7437 / KCTC 9190 / NBRC 14626 / NCTC 10488 / NRRL B-5397 / IMRU 509) OX=446468 GN=Ndas_1146 PE=4 SV=1
-------------------------------------------------------MDDSL
LDPMLDAMLAAPSASNKQAWAFVAVRERRALRLLRAFSPGIIELPPLVVAACFDRSRAVG
GSGNSTD---SGDSWDEGMLCVAMAVENLLLAAHCLGLGGCPSGSFRRGPVRRLLGLPDH
LEPLLLVPIGHPAR-PLAPAPRR-DRNEVVSHERWGT----------
>tr|A0A7X6MH76|A0A7X6MH76_9ACTN Nitroreductase family protein OS=Nocardiopsis alborubida OX=146802 GN=HGB44_25045 PE=4 SV=1
-----------------------------------------------MRAFTDRPVDDSL
LEPMLDAMLAAPSASNKQAWAFVVVRERRTLRLLRAFSPGIIELPPLVVAACFDRSRAVG
GSGS------SRESWDEGMLCVAMAVENLLLAAHCLGLGGCPSGSFRAGPVRRLLGLPDH
LEPLLLVPVGHPAR-PLAPAPRR-DRTEVVSHERWGD----------
>tr|A0A317LXS7|A0A317LXS7_9ACTN Nitroreductase OS=Nocardiopsis sp. L17-MgMaSL7 OX=1938893 GN=BDW27_11054 PE=4 SV=1
-------------------MAVAAEEPGSSAESRASQALHVLNTRTVVRSFSDRPVEDDL
LTPLLDAMLAAPSASNKQAWAFVTVRRPRTLKLVHAFSPGIIERPPLVVAACFDRSRAVG
G-----------GAWDEGMLCVAMAVQNLLLAAHALGLGACPSASFRKGPVSRFLGLPDH
LLPLLLVSIGHPDR-TPEAAPRR-GRNEVISHECWGE----------
>tr|A0A7K2IZ08|A0A7K2IZ08_9ACTN Nitroreductase family protein OS=Nocardiopsis alba OX=53437 GN=GTW20_23195 PE=4 SV=1
-------------------------------------MLRVLTSRRVVRSFSDRPVDDET
LEHLADAMVAAPSASNKQAWGFVMVRRTRTLRMVHAFSPGIIERPPLVVAACFDRSRAVG
GGG----------AWDEGMLCVAMAVENLLLAAHALGLGGCPSASFRKAPVRRFLGLPEH
LEPLLLVSIGHPAR-PLEAAPRR-DRNEVISHECWGN----------
>tr|J7LFZ4|J7LFZ4_NOCAA Nitroreductase family protein OS=Nocardiopsis alba (strain ATCC BAA-2165 / BE74) OX=1205910 GN=B005_4461 PE=4 SV=1
---------------------MEGAEPGHRDDGPNPHMLRVLTSRRVVRSFSDRPVDDET
LEHLADAMVAAPSASNKQAWGFVMVRRTRTLRMVHAFSPGIIERPPLVVAACFDRSRAVG
GGG----------AWDEGMLCVAMAVENLLLAAHALGLGGCPSASFRKAPVRRFLGLPEH
LEPLLLVSIGHPAR-PLEAAPRR-DRNEVISHECWGN----------
>tr|A0A1V0A0V2|A0A1V0A0V2_9ACTN Nitroreductase family protein OS=Nonomuraea sp. ATCC 55076 OX=1909395 GN=BKM31_22255 PE=4 SV=1
------------------------------MDEGTPDALRMLLTRTVVRQFTDRPVGDEL
VELMLEAMVAAPSASNRQAWAFVAVRDPRTLRLVTAFSPGVIDRPPLLVAACFDRSRTAR
RRP---------GPWDEGLLCVAMAVQNLLLAAHALGLGACPVASFRAGPVRRLLGLPAH
IDPVLLVPVGHPAR-LPTRAPRR-DQKEVISHDFWGRHDRA------
>tr|A0A2P9I4A1|A0A2P9I4A1_9ACTN Nitroreductase family protein OS=Actinomadura parvosata subsp. kistnae OX=1955414 GN=KIS93_02302 PE=4 SV=1
------------------------------MDEGTPDALRMLLTRTVVRQFTDRPVGDEL
VELMLEAMVAAPSASNRQAWAFVAVRDPRTLRLVTAFSPGVIDRPPLLVAACFDRSRTAR
RRP---------GPWDEGLLCVAMAVQNLLLAAHALGLGACPVASFRAGPVRRLLGLPAH
IDPVLLVPVGHPAR-LPTRAPRR-DQKEVISHDFWGRHDRA------
>tr|A0A1I1SDA2|A0A1I1SDA2_9ACTN Nitroreductase OS=Streptomyces aidingensis OX=910347 GN=SAMN05421773_114162 PE=4 SV=1
----------------------------MEPTGEGEEVLRVLRGRAVVRRYTAEPVDDAL
LDRLLEVTVTAPTAANKQAWGFLAVRAPRMVRCLRAFAPGMIGLPPLVVVACFDRDRAVG
EPA---------APWDAGMLCVAMAVENLLLAAHAVGLGGCPVSSFDRAAVRRLVRLPPA
LEPLLLVPLGRPAR-IPEPAARR-ERSEVIRYESWD-----------
>tr|A0A401W9G6|A0A401W9G6_STREY 5,6-dimethylbenzimidazole synthase OS=Streptomyces paromomycinus OX=92743 GN=GKJPGBOP_05710 PE=4 SV=1
---------MTRP--------AGTTPEATDSAAARTAFLNLLRSRAVVRRYTGEPVDDTL
LDALLDVMPAAPTAANKQAWGFVAVRDPYTVRCLRAFAPGMIGLPPLVVTACFDRDRAAR
EDS---------GSADVGLLCVAMAVQNLLLAAHATGLGGCPVSSFSRTAVGRLLALPPH
LEPLLLVPVGHPAG-PVRPSARR-HRDEVIRHGTWT-----------
>tr|A0A5C0CAA2|A0A5C0CAA2_9ACTN Cyclodipeptide oxidase OS=Streptomyces chrestomyceticus OX=68185 GN=pcmB PE=4 SV=1
---------MTCP--------AGTTPEAAGSAAARTAFLELLRTRAVVRRYTREPVDDTL
LDALLDVMPAAPTAANKQAWGFVAVQDPYTVRCLRAFAPGMIGLPPLVVTACFDRDRAAR
EDS---------GPTDIGLLCVAMAVQNLLLAAHATGLGGCPVSSFSRTAVRRLLALPPR
LEPVLLVPVGHPAD-PVRPSARR-HRDEVIRHGTWTPPADDSTGPDR
>tr|A0A7U9Q0F3|A0A7U9Q0F3_9ACTN 5,6-dimethylbenzimidazole synthase OS=Streptomyces chrestomyceticus JCM 4735 OX=1306181 GN=OEIGOIKO_05611 PE=4 SV=1
---------MTCP--------AGTAPEAAGSAAARTAFLQLLRTRAVVRRYTREPVDDTL
LDALLDVMPAAPTAANKQAWGFVAVQDPYTVRCLRAFAPGMIGLPPLVVTACFDRERAAR
EDS---------GPTDIGLLCVAMAVQNLLLAAHATGLGGCPVSSFSRTAVRRLLALPPR
LEPVLLVPVGHPAD-PVRPSARR-HRDEVIRHGTWTPPADDSTGPDR
>tr|A0A1V4A1D3|A0A1V4A1D3_9ACTN Nitroreductase domain-containing protein OS=Streptomyces tsukubensis OX=83656 GN=B1H18_31350 PE=4 SV=1
----------------------------MDSPLPFSAFLDVLTSRTAVRQYTEEPVDDAM
LDRLLDAMLSAPTAANKRAWAFVAVRDPAQVRRLRAFSPGMLGLPPLAVVACFDRRKVIH
DAE---------SFYDTGMLCLAMAVQNLLLAAHAAGLGGCPVSSYRSAPISRLLRLPPH
LEPLLLVAIGRPAH-PRQRADQLCERHEVIRHEFWNQQPSTADGTG-
>tr|A0A964UVG2|A0A964UVG2_9ACTN Nitroreductase family protein OS=Streptomyces boluensis OX=1775135 GN=GUY60_32785 PE=4 SV=1
MPQHPSVSCTATPITESYDLGVLSDSLPSTADTTSDAVLEVLRTRSAVRHYTGDPVDDVL
LDRMLDAAVAAPTAANRQAWAFVAVREKTNLRRVRAFAPGIIGDPAAIVVACVDRQRCTE
DPGG-----------GHSLLCLAMAVENLLLAAHAQGLGACPVSSFCGSAISRLLELPSH
IEAHFVVPIGYPAQ-EPASPPRR-KRNEVISYERLGKGPAARIG---
>tr|A0A4Y3QT13|A0A4Y3QT13_STRCI Nitroreductase domain-containing protein OS=Streptomyces cacaoi OX=1898 GN=SCA03_11070 PE=4 SV=1
M--------AARRRGNAL---GVTSLVPAQGGSATASFFDVVVTRRVVRSYASQPIPDEV
VDSLVTSMLAAPSGANRQAWAFVTVRSERGIRALRAFAPGIFGTPAMVLAACVDHSRVPE
HP----------VSRGAHRLCVAMAVENFLLAAHAQGLGACPVHSFQPAPVHRLLRLPTH
LEPVLVVPVGYPAADQPEASRRR-PREEVVADETFGHHRPGVA----
>tr|A0A6I6WUT5|A0A6I6WUT5_9ACTN Nitroreductase family protein OS=Streptomyces sp. NHF165 OX=2175864 GN=DEH18_16085 PE=4 SV=1
-----------------------------------------------MRSYASQPIPDEV
VDSPVTSMLAAPSGANRQAWAFVTVRSERGIRALRAFAPGIFGTPAMVLAACVDHSRVPE
HP----------VSRGAHRLCVAMAVENFLLAAHAQGLGACPVHSFQPAPVHRLLRLPTH
LEPVLVVPVGYPAADQPEASRRR-PREEVVADETFGHHRPGVA----
>tr|A0A7V8SQA7|A0A7V8SQA7_9ACTN Nitroreductase family protein OS=Streptomyces sp. AJS327 OX=2545265 GN=E0L36_00395 PE=4 SV=1
---------MSPYVGYTRDVVVDIASQASASALSPEQFVDVQRSRSAVRSYTAEPISDET
VRTLVTAMLAAPSGGNKQAWSFVVVRDPGNLRRVRAFAPGVIGAPTLLLVACADNLRGKD
DP----------IVRRVGKMCVAMAVQNFLLAAHAHGLGGCPISSFRTAPLALLLDLPPH
VEPALLVPVGRPAR-EPERSIRL-PQEEVVSYEAFGQGTPPTTP---
>tr|A0A3A4A1W2|A0A3A4A1W2_9ACTN Nitroreductase family protein OS=Bailinhaonella thermotolerans OX=1070861 GN=D5H75_37820 PE=4 SV=1
---------MARR--------SEPPTPQTALHLDPTGVLRAILTRSAVRSYTAEPVPDAM
VESMVRAMVSAPSASNQQAWAFVVVRDPVRLHSVRSFAPGVIGEPSLLLVACLDHSRYSD
SDG-------A-HVRRQGKLCVAMAVENFLLAAHALGLGACPVSSFLPGPIRLLLNMPDH
LELILLVAAGHPAT-KPNPSTRR-DLDEVVRYDGYR-----------
>tr|A0A6I4PV03|A0A6I4PV03_9ACTN Nitroreductase family protein OS=Actinomadura sp. J1-007 OX=2661913 GN=GEV43_33510 PE=4 SV=1
---------MTARARNATPPSGSPPHAPPGSSPDPGGALRVLRTRSVIREFTGEPITDAD
VDALVTAMVAAPTGSNRQAWAFIVIREPQRLLSVRAFAPGVIGTPPLLLVACHDHSRYTD
EDD-------ARVVRELGRLCVAMAVENFMLAAHALGLGACPASSFLPEPIRLLLDMPAH
LEPVLLVSAGHPAH-PPQPSERR-DIDEVVRYDSYA-----------
