# Supplementary material for: Cyclodipeptide oxidase is an enzyme filament
Source: Nat Commun. 2024 Apr 27;15:3574. doi: 10.1038/s41467-024-48030-9 (PMC11055893; doi:10.1038/s41467-024-48030-9)
Supplement: Supplementary file 8 — Supplementary Data 5 [file 41467_2024_48030_MOESM8_ESM.zip › AlbB_Aligned_All_CDOB.fasta]

>A0A059WGD3
------------------------------------------------------------
------------------------------------------------------------
------------------------------------------------------------
------------------------------------------------------------
----------------------MNPGET--------------------------------
-------VLPPQLREDIALLAAFLLSSGRGLLDE---PADYGIYRCTDGARRVLQLLD--
--EH-----G--GSTA-----RLTAVRERLD---EVMF-APMGE-----DRDMGEILDDL
CRQMA---------------GALPEIETP-------------------------------
--------
>A0A0A8EP93
------------------------------------------------------------
------------------------------------------------------------
------------------------------------------------------------
------------------------------------------------------------
------------------------------------------------------------
-------MLPPQLREEIALLAVYLLSSGRGLLEE---PADYGIYRCTDGARRALQLLD--
--EH-----G--GSTA-----RLTAVRERLD---EVMF-APMGE-----DRDMGAILDDL
CRQMA---------------DALPEIETP-------------------------------
--------
>A0A2N8PCT2
------------------------------------------------------------
------------------------------------------------------------
------------------------------------------------------------
------------------------------------------------------------
----------------------MNPGET--------------------------------
-------VLPPQLREEIALLAVYLLSSGRGLLEE---PADYGIYRCTDGARRALQLLD--
--EH-----G--GSTA-----RLTAVRERLD---EVMF-APMGE-----DRDMGAILDDL
CRQMA---------------DALPEIETP-------------------------------
--------
>Q8GED8
------------------------------------------------------------
------------------------------------------------------------
------------------------------------------------------------
------------------------------------------------------------
----------------------MNPGET--------------------------------
-------VLPPQLREEIALLAVYLLSSGRGLLEE---PADYGIYRCTDGARRALQLLD--
--EH-----G--GSTA-----RLTAVRERLD---EVMF-APMGE-----DRDMGAILDDL
CRQMA---------------DALPEIETP-------------------------------
--------
>A0A0K9XL38
------------------------------------------------------------
------------------------------------------------------------
------------------------------------------------------------
------------------------------------------------------------
----------------------MKSGET--------------------------------
-------VPQNRLHEDIALLAAYLLSSGRGLLNE---PSDYGAFRCADAARRTLEILE--
--RA-----G--GSSP-----GLTEVRERLD---GVMF-APMGG-----DTDIAAVLDEL
CLKMA---------------DSLKNAASA-----PSS-----------------------
--------
>A0A7X1IKN3
------------------------------------------------------------
------------------------------------------------------------
------------------------------------------------------------
------------------------------------------------------------
----------------------MKSGGT--------------------------------
------VAPQNRLHEDIALLAAYLLSSGRGLLNE---PADYGAFRCADAARRTLEILE--
--NA-----G--GGTP-----GLTEVRQRLD---DYMF-APMGG-----DTDIGRVLDEL
CSKMA---------------ETLKDAPAS-------------------------------
--------
>A0A4Q9HRR4
------------------------------------------------------------
------------------------------------------------------------
------------------------------------------------------------
------------------------------------------------------------
----------------------MKPGEK--------------------------------
------TLPQDRLHEEIALLAAYLLSSGRGLLDE---PADYGAYRCADAARRTLGILE--
--QA-----G--ASTP-----QLSGIRHRLD---EIMF-SPMGG-----DLHLPEILDDL
CLQLA---------------GALKELKTA-------------------------------
--------
>A0A6G2U9Z1
------------------------------------------------------------
------------------------------------------------------------
------------------------------------------------------------
------------------------------------------------------------
----------------------MKSGEK--------------------------------
------TLPQDRLHEEIALLAAYLLSSGRGLLDE---PADYGAYRCADAARRTLGILE--
--QA-----G--ASTP-----QLSGIRHRLD---EVMF-SPMGG-----DLHLPEILDDL
CLQLA---------------GALKELKTA-------------------------------
--------
>A0A7Y7B1U2
------------------------------------------------------------
------------------------------------------------------------
------------------------------------------------------------
------------------------------------------------------------
----------------------MNPGET--------------------------------
------VLSQNRLHEEIALLAAYLLSSGRGLLEE---PADYGAFRCADAARRTLEILE--
--KA-----G--ASTP-----ALTAVRERLD---GVMF-SPMGG-----DIDLAGILDEL
CLQTA---------------TALQELTS--------------------------------
--------
>A0A2M9M7J8
------------------------------------------------------------
------------------------------------------------------------
------------------------------------------------------------
------------------------------------------------------------
----------------------MTSGDT--------------------------------
------GTPQERLREELALLAVYLLSSGRGLLDE---PPDYGAFRCTDAARRVLHILE--
--AD-----G--PLGP-----EMAAVRGRLD---DFMF-APMGG----DDVDLAGLLDEA
CLQMA---------------VALQGTEKP-----A-------------------------
--------
>A0A160NXE2
------------------------------------------------------------
------------------------------------------------------------
------------------------------------------------------------
------------------------------------------------------------
----------------------MISGE---------------------------------
-------TPPRPVDEELILLAAYLLSCGRGLLDE---PQVYGTFRCIDAARRVLVLLK--
--DR-----G--LDNS-----ELLALHSQLE---DFMC-GPMI------QRDVTGFLDEV
CLRLT---------------LQLRDSDLI-----PQEPPSVVP-----------------
-------V
>A0A1C6LHA5
------------------------------------------------------------
------------------------------------------------------------
------------------------------------------------------------
------------------------------------------------------------
----------------------MSSGE---------------------------------
-------TALRPIDEELLLLTAYLLSSGRGLLEE---PQQYGPFRCIDAARRVLVLLR--
--GR-----G--VTNS-----ELQELHGRLE---DFMC-GPMA------PRDLTAFLDEV
CGKLT---------------LLLRDSDLI-----RRGPASPAT-----------------
-------T
>A0A7K3BPC0
------------------------------------------------------------
------------------------------------------------------------
------------------------------------------------------------
------------------------------------------------------------
----------------------MSSGE---------------------------------
-------TALRPIDEELLLLTAYLLSSGRGLLEE---PQQYGPFRCIDAARRVLVLLR--
--GR-----G--VTNS-----ELQELHGRLE---DFMC-GPMA------PRDLTAFLDEV
CGKLT---------------LLLRDSDLI-----RRGPASPAT-----------------
-------T
>A0A1Q4UXD0
------------------------------------------------------------
------------------------------------------------------------
------------------------------------------------------------
------------------------------------------------------------
----------------------MSSGE---------------------------------
-------TALRPIDEELLLLTAYLLSSGRGLLEE---PQQYGPFRCIDAARRVLVLLR--
--DR-----G--VTNS-----ELQELHGRLE---DFMC-GPMA------PRDLTAFLDEV
CGKLT---------------LLLRDSDLI-----RRGPASPAT-----------------
-------T
>A0A6C1C8Y1
------------------------------------------------------------
------------------------------------------------------------
------------------------------------------------------------
------------------------------------------------------------
----------------------MSSGE---------------------------------
-------TTTRPVAEELVLLAAYLLSCGRGLLEE---PQAYGPLRCLDAGRRVLTLVE--
--QA-----G--LHDE-----RLSAVRARLD---DCMC-GPME------YRDLPGFLDEV
CGSLI---------------TALKDSELI-----SASTGHQE------------------
--------
>S3BSA3
------------------------------------------------------------
------------------------------------------------------------
------------------------------------------------------------
------------------------------------------------------------
----------------------MSSGE---------------------------------
-------TTTRPVAEELVLLAAYLLSCGRGLLEE---PQAYGPLRCLDAGRRVLTLVE--
--QA-----G--LHDE-----RLSAVRARLD---DCMC-GPME------YRDLPGFLDEV
CGSLI---------------TALKDSELI-----SASTGHQE------------------
--------
>A0A1V0AK25
------------------------------------------------------------
------------------------------------------------------------
------------------------------------------------------------
------------------------------------------------------------
------------------------------------------------------------
------------MGEELLLLAAYLLSSGRGLLDE---PAAYGPLRCLDAARRVLALAI--
--RA-----G--AGNE-----DVAALRAELD---DVMC-GAMT------ERDLDHFLDHL
CERLG---------------ALLHESDLI-----QTTRG---------------------
--------
>A0A2P9I497
------------------------------------------------------------
------------------------------------------------------------
------------------------------------------------------------
------------------------------------------------------------
----------------------MTSGAA--------------------------------
-------MTAREIGEELLLLAAYLLSSGRGLLDE---PAAYGPLRCLDAARRVLALAI--
--RA-----G--AGNE-----DVAALRAELD---DVMC-GAMT------ERDLDHFLDHL
CERLG---------------ALLHESDLI-----QTTRG---------------------
--------
>A0A3M2M3L0
------------------------------------------------------------
------------------------------------------------------------
------------------------------------------------------------
------------------------------------------------------------
----------------------MSAGTD--------------------------------
----------REIGEELLLLTAYLLSSGRGLFDE---PRAYGPLRCADAARRALALAE--
--QS-----G--IDNE-----EVHAIRTRLD---DVVQ-GAMG------ETQLDDLLDHL
CERMA---------------TVLHDSDLI-----TPTQT---------------------
--------
>A0A223QB56
------------------------------------------------------------
------------------------------------------------------------
------------------------------------------------------------
------------------------------------------------------------
----------------------MSAGE---------------------------------
-------PDVRQVGEELLLLAAYLLSSGRGLLDE---PRQYGTFRCLDAARRVLALAA--
--GT-----G--PHHP-----ELEALRGRMD---DVMC-GPMG------DHELDTLLDQL
CERLA---------------TVLEDPDVI-----SD------------------------
--------
>D7B1W7
------------------------------------------------------------
------------------------------------------------------------
------------------------------------------------------------
------------------------------------------------------------
----------------------MSAGE---------------------------------
-------PEVRQVGEELLLLAAYLLSSGRGLLDE---PRQYGTFRCLDAARRVLALAA--
--GT-----G--PHHP-----ELDALRGRMD---DVMC-GPMG------DHELDTLLDQM
CERLA---------------TVLEDPDVI-----SD------------------------
--------
>A0A7X6MGJ9
------------------------------------------------------------
------------------------------------------------------------
------------------------------------------------------------
------------------------------------------------------------
----------------------MSAGE---------------------------------
-------TDARRVGEELLLLAAYLLSSGRGLLDE---PRQYGTFRCLDAARRVLALAA--
--GT-----G--PHHP-----DLDALRGRMD---DVMC-GAMD------DHELDTLLDQL
CERLA---------------AVLEDPDVI-----SD------------------------
--------
>A0A317LX08
------------------------------------------------------------
------------------------------------------------------------
------------------------------------------------------------
------------------------------------------------------------
----------------------MSAG----------------------------------
-------VNDDRVGEELVLLAAYLLSSGRGLLEE---PAAYGPLRCLDAARRVLSLRS--
--RI-----G-VPDSP-----ELTDLRARMD---DVMC-GAMA------DRELDVLLDDL
CDRLA---------------AALEEPGAV-----SA------------------------
--------
>A0A7K2IZ53
------------------------------------------------------------
------------------------------------------------------------
------------------------------------------------------------
------------------------------------------------------------
------------------------------------------------------------
------------MREELLLLAAYLLSSGRGLLQE---PPSYGPLRCLDAARRVLALRD--
--GL-----G-GEESP-----ALADLRASMD---DVMC-GAMT------DRELDVLLDDL
CDRLA---------------AVVEEPGAI-----SA------------------------
--------
>J7L6T9
------------------------------------------------------------
------------------------------------------------------------
------------------------------------------------------------
------------------------------------------------------------
------------------------------------------------------------
------------MREELLLLAAYLLSSGRGLLQE---PPSYGPLRCLDAARRVLALRD--
--GL-----G-GQESP-----ALADLRASMD---DVMC-GAMT------DRELDVLLDDL
CDRLA---------------AVVEEPGAI-----SA------------------------
--------
>A0A1I1S8J6
------------------------------------------------------------
------------------------------------------------------------
------------------------------------------------------------
------------------------------------------------------------
----------------------MSHGTEPPVPP---------------------------
---VPPGPPASAAAEGLTLLAAFLLSSARGLLNE---PPGYGVARCADGARRTLELLD--
--LC----GG--GPDP-----RLVRVRERLE---ETMC-GPMS------AADFPALLDRA
LDEVV---------------SVIEEGGDR-----EPGGLTGAG-----------------
--------
>A0A1V3ZZV8
------------------------------------------------------------
------------------------------------------------------------
------------------------------------------------------------
------------------------------------------------------------
----------------------MNSGTSSR------------------------------
-------PLPTELAEQIALLAAFLLSSGRGLLEE---PTAYGPARCADGARRTLELLE--
--RY-----G--PCDA-----RLVALRTRLE---EAMS-GPMG------EVDLVALLDDA
CDRMA---------------EVLSENR---------------------------------
--------
>A0A401W9I1
------------------------------------------------------------
------------------------------------------------------------
------------------------------------------------------------
------------------------------------------------------------
----------------------MAPGPDRP------------------------------
-------TTAPDLTDDIVLLAAFLLSSAHGLLDE---PPAYGPVRCADGARRALELLD--
--AY-----G--EPDP-----ALLSVRTQLE---DAMC-GSMA------DVDLPSLLRTA
CEQML---------------DVVTARRTG-----APHVPATG------------------
--------
>A0A5C0C984
------------------------------------------------------------
------------------------------------------------------------
------------------------------------------------------------
------------------------------------------------------------
----------------------MAPGHPRP------------------------------
-------TTAPDLTDDIVLLAAFLLSSAHGLLDE---PPAYGPARCADGARRALELLD--
--AY-----G--EPDP-----ALLNVRTRLE---DAMC-GSMA------DVDLPTLLRTA
CEQML---------------DVVTARRAG-----APHGPAEG------------------
--------
>A0A7U9L1D4
------------------------------------------------------------
------------------------------------------------------------
------------------------------------------------------------
------------------------------------------------------------
----------------------MAPGHPRP------------------------------
-------TTAPDLTDDIVLLAAFLLSSAHGLLDE---PPAYGPARCADGARRALELLD--
--AY-----G--EPDP-----ALLNVRTRLE---DAMC-GSMA------DVDLPTLLRTA
CEQML---------------DVVTARRAG-----APHGPADG------------------
--------
>A0A964XP32
------------------------------------------------------------
------------------------------------------------------------
------------------------------------------------------------
------------------------------------------------------------
----------------------MNAWER--------------------------------
-------ALPPESAEDIAVLAAFLLSSAIGLPHQ---PPKYGPFRFMDAARRTLRILE--
--DG-----G--VQNP-----ALASVRQQIE---SALF-APIE------NMDFAELLEGL
ALETA---------------HGLKSMSPD-----PATETAV-------------------
--------
>A0A4Y3QT91
------------------------------------------------------------
------------------------------------------------------------
------------------------------------------------------------
------------------------------------------------------------
----------------------MEHTDR--------------------------------
-------QLPARLREDLVLLTAYLLSTGHGLLHE---PAAYAPARAVDAARRTLGLLA--
--EH----DG---PDR-----RLDEVRARID---EFFT-DPHD------GEPLAELLDEL
CVRMA---------------EVVDAFQED-----ASPAETQPR-----------------
--------
>A0A6I6WP72
------------------------------------------------------------
------------------------------------------------------------
------------------------------------------------------------
------------------------------------------------------------
----------------------MEHTDR--------------------------------
-------QLPVRLREDLVLLTAYLLSTGHGLLHE---PAAYAPARAVDAARRTLGLLA--
--EH----DG---PDR-----RLDEVRARID---EFFT-DPHD------GEPLAELLDEL
CVRMA---------------EVVDAFQED-----ASPAETQPR-----------------
--------
>A0A7V8NBP7
------------------------------------------------------------
------------------------------------------------------------
------------------------------------------------------------
------------------------------------------------------------
----------------------MKPSDK--------------------------------
-------ALPPRLHEDLVLLAGHLLSCASGLVEE---PAYYGIFRCMDSARRTLEVLA--
--EH-----A--ELDP-----RLAELRDELE---RTVS-GAQN------GQSVEEFLDDV
CLRMA---------------RIVKEGAEE-----RTPSVSV-------------------
--------
>A0A919DR12
------------------------------------------------------------
------------------------------------------------------------
------------------------------------------------------------
------------------------------------------------------------
----------------------MTSSDS--------------------------------
-------TLPSPVREELVLLVANLLASARGLLDE---PKDYGPMRCLGAACRVLELLE--
--QA-----D--ASEQ-----RLVTVRKRIE--------DVLTG-P-QNHDHTAAFLDEL
CEQVA---------------VAVTRPTEP-----RTGD----------------------
--------
>A0A3A4A687
------------------------------------------------------------
------------------------------------------------------------
------------------------------------------------------------
------------------------------------------------------------
------------------------------------------------------------
--------------MRIAHVAAYLLASGRTMLSE---PMEYGPFRLLDGARRALALLE--
--GD-----D--ETYA-----RFASIHDRIQ---EVFQ-TVRL------DIDLPTLLDEL
CLEMA---------------AGMREWERA-----DERPPQ--------------------
--------
>A0A6I4PTP6
------------------------------------------------------------
------------------------------------------------------------
------------------------------------------------------------
------------------------------------------------------------
----------------------MTATPDPA------------------------------
-------SRDTELAR----LAAYLLASSRSLLTE---PASYGPIRLIDAARRTLALLE--
--PD-----G--AANP-----HYNTVKTRIEDSHRSKT-----------PIDLPTLLDEL
CLQMA-----HG-----L--KGIHTAQPQ-----TDEHSEPA------------------
--------
>A0A7C5FT11
------------------------------------------------------------
------------------------------------------------------------
------------------------------------------------------------
------------------------------------------------------------
----------------------MDE-----------------------------------
-------VIRESLLERFTELASYLLTSARGLLDE---PAEYGPLRLIQAAHHLVEILT--
--AE-----G--LSSE-----TLEAVGRRLA---DIES-SAMGE----NPHALRTVLDDL
VLSLL---------------RAIDEFSDR-------------------------------
--------
>A0A496ZKK5
------------------------------------------------------------
------------------------------------------------------------
------------------------------------------------------------
------------------------------------------------------------
----------------------MDKA----------------------------------
-------ALEQSIFQ----LTVASLTAASNLVEE---PSSYGALRVMGMVRELVEILD--
--KH-----D--LSSP-----RLQDIKARII---ESAE-GSMLS-----DEERKAFLDGL
VMHCL---------------DLLD------------------------------------
--------
>A0A0B7ML06
------------------------------------------------------------
------------------------------------------------------------
------------------------------------------------------------
------------------------------------------------------------
----------------------MIAV----------------------------------
-------IDKTKFYE----LFCFILTSARGCVDE---PPIYGPLRLLDTYSRLIDALD--
--EG--------SVDP-----FWQELKEQID---SYKN-DAMYD-----AEGFVKAIDQT
LAAVA---------------QHIQEKGIE-----GEA-----------------------
--------
>A0A7C6V0G4
------------------------------------------------------------
------------------------------------------------------------
------------------------------------------------------------
------------------------------------------------------------
------------------------------------------------------------
-------MNKQRLID----VFCFIITSARGCLEE---PPVYGPLRLLEAYVMLVDALG--
--EE-----D---IPS-----IFLEEKKHIE---EYMM-LCMYD-----EKAFQEEVDKT
INRIA---------------REIAG-----------------------------------
--------
>K4LGD0
------------------------------------------------------------
------------------------------------------------------------
------------------------------------------------------------
------------------------------------------------------------
--------------------------MDKAI-----------------------------
-------VSKNKLLD----LLCFMVTSARGCLDE---PPGYGPLRLLEAYAMLIDALN--
--EG-----N---IPA-----VFLEERKNIE---GYLM-LCMYD-----EKSFQEELDRT
VARIA---------------RALTEK----------------------------------
--------
>A0A101WGL8
------------------------------------------------------------
------------------------------------------------------------
------------------------------------------------------------
------------------------------------------------------------
------------------------------------------------------------
-------MNRDDQDR----IFSYLITSAKGCIDE---PPLYGPLRLLDAYSILLGMQK--
--RE-----D---TDE-----FYFELGKQIE---SFKN-KCMGD-----EKQFIEGLDQA
LESLT---------------NYIIYK----------------------------------
--------
>A0A970Q5E2
------------------------------------------------------------
------------------------------------------------------------
------------------------------------------------------------
------------------------------------------------------------
------------------------------------------------------------
-------MNKKDQAR----IFTFLLTSARGCVDE---PPLYGPLRLLEVYSLLLEMLK--
--PE-----E---TDG-----FYYKLNEKIE---ELKD-KCMED-----EVQFVDGLDRV
LEELT---------------DHVMDM----------------------------------
--------
>A0A971W0P7
------------------------------------------------------------
------------------------------------------------------------
------------------------------------------------------------
------------------------------------------------------------
------------------------------------------------------------
-------MNRDDQAR----MFTFLVTSARGCVDE---PPIYGPLRLLEAYSMLLDMQE--
--PG-----E---TDE-----FYYRLNEKIE---VLKD-MCMID-----EGRFIDGLDRV
IKELT---------------DHILGGE---------------------------------
--------
>A0A0F9HVD7
------------------------------------------------------------
------------------------------------------------------------
------------------------------------------------------------
------------------------------------------------------------
----------------------MEN-----------------------------------
-------GLERGIFE----LLCYMIVSARNLEQE---TKMYGPFRLVDAASRLIEILE--
--ES-----G--IGDE-----FLSQVRSMIE---ANKY-KVMTD-----KEGFVAFLDDL
ALKMV---------------GRLKEAE---------------------------------
--------
>A0A523QG17
------------------------------------------------------------
------------------------------------------------------------
------------------------------------------------------------
------------------------------------------------------------
----------------------MEN-----------------------------------
-------GLEKGIFE----LLCYMIVSARNLDRE---TRMYGPFRLVDAASRLIETLE--
--KS-----G--ICDE-----FLSQVRSMIE---ANKY-KVMTD-----RDGFVAFLDDL
ALKMV---------------GRLKEAE---------------------------------
--------
>A0A7X2D5Q6
------------------------------------------------------------
------------------------------------------------------------
------------------------------------------------------------
------------------------------------------------------------
----------------------MED-----------------------------------
-------KLEKEIFE----LICYIIVSARNLDQE---TKMYGPFRLVDAASKLIEILE--
--KN-----G--IYDE-----FLSQVRTMIE---ANKY-KVMTD-----KEEFVAFLDDL
VLKMV---------------GKLKEAE---------------------------------
--------
>A0A497HYS2
------------------------------------------------------------
------------------------------------------------------------
------------------------------------------------------------
------------------------------------------------------------
------------------------------------------------------------
--------MDKEFFE----LLCYILTSARGLMDE---PKMYGPFRLVDTASRLISILE--
--KH-----G--MADN-----FLKREREKID---EGKC-SVMES-----EEKFREFLDEL
ILDFT---------------EELKGD----------------------------------
--------
>N0BGA7
------------------------------------------------------------
------------------------------------------------------------
------------------------------------------------------------
------------------------------------------------------------
----------------------MNDG----------------------------------
-------ELNKEFFE----LLCYVLTSARGLMDE---PKMYGPFRLVDTASRIISILE--
--KH-----G--IADD-----FLAEERKKID---EGKY-SVMES-----EEKFKEFLDRI
IQDFA---------------EELKKS----------------------------------
--------
>A0A523UFF2
------------------------------------------------------------
------------------------------------------------------------
------------------------------------------------------------
------------------------------------------------------------
----------------------MKSSSGI-------------------------------
-------ELKGDFFN----LLAFLVTSARGCVDE---PKLYGPFRLIDGAGRLIGILE--
--EA-----H--MADE-----FLMKVRREID---EGKY--LMDD-----KGKFIQFLDDL
TLDFV---------------DKLKANGKS-------------------------------
--------
>A0A8T5W1K9
------------------------------------------------------------
------------------------------------------------------------
------------------------------------------------------------
------------------------------------------------------------
----------------------MRWCFGMEIE----------------------------
-------ELKKEFFA----FLAFLSISARNCVEE---PKLYGPLRLIDGASRLIEILE--
--KA-----G--IEDP-----FFQEIKEKID---QNKY-TVMSD-----KNQFIQFLDDL
TKDFS---------------KKMKGGN---------------------------------
--------
>A0A9E6CGS7
------------------------------------------------------------
------------------------------------------------------------
------------------------------------------------------------
------------------------------------------------------------
----------------------MKSSTGGKSKV---------------------------
-------QSKSDFFT----FLAFLVVSARNCVEE---PKLYGPFRLIDGASRLIEILE--
--RE-----G--IADE-----FFLEIRKKIE---DKKY-SVMSN-----KDEFVKFLDDL
TLDFA---------------EEFKKGKNK-----IKLFDEEKL-----KGQREVES----
--------
>A0A7J4P7D8
------------------------------------------------------------
------------------------------------------------------------
------------------------------------------------------------
------------------------------------------------------------
----------------------MNSNQ---------------------------------
-------KIEDEFFK----LIGYMITSARGSIEE---PKLYGPFRLVESASKTIEIME--
--EM-----G--IEND-----FLIKAKEKID---KEKY-SVMSE-----KKKFIKFLDEL
ILDFVFY-----------ANEE--------------------------------------
--------
>A0A0S7ZJ47
------------------------------------------------------------
------------------------------------------------------------
------------------------------------------------------------
------------------------------------------------------------
----------------------MSNIE---------------------------------
-------EIREKWLE----LFCFMASSARGCVEE---PTIYGPFRLVDSLEKILRTLE--
--DQ-----G--IADD-----FMKKEKEKIA---EKKL-VVITD-----QEAFVRFLDEI
VIDFT---------------KRLKDT----------------------------------
--------
>A0A0S7Y0V3
------------------------------------------------------------
------------------------------------------------------------
------------------------------------------------------------
------------------------------------------------------------
----------------------MIS-----------------------------------
-------SIETKAFE----LVCYMVTSACNLLNE---NRLYGPFRLLDTASRLITILE--
--EE-----G--VKSK-----RLGEIRERIV---AGQF-SVMED-----EKVFTDFLQDL
VLALI---------------PLMEDGT----V----------------------------
--------
>A0A1F8LQ66
------------------------------------------------------------
------------------------------------------------------------
------------------------------------------------------------
------------------------------------------------------------
----------------------MIS-----------------------------------
-------SIEPKAFE----LVCYMVTSACNLLNE---NKLYGPFRLLDTASRLITLLE--
--EE-----G--VRSK-----RLEEIRERII---AGQY-SVMED-----EKVFADFLQGL
VLALI---------------PLMEDGT----V----------------------------
--------
>X0T7Q2
------------------------------------------------------------
------------------------------------------------------------
------------------------------------------------------------
------------------------------------------------------------
----------------------MIS-----------------------------------
-------SIEPKAFE----LVCYMVTSACNLLNE---NRLYGPFRLIDAASRLIALLE--
--KE-----G--VKSK-----RLKEIQERIV---AGQY-RVMED-----EKVFTDFLQDL
VLDLI---------------PLMEDKT----V----------------------------
--------
>A0A398DZW6
------------------------------------------------------------
------------------------------------------------------------
------------------------------------------------------------
------------------------------------------------------------
----------------------MQMNE---------------------------------
-------TFKEQIFG----LVGYMLTSACNLVNE---TKSYGPFRLIDAASRLITILS--
--EN-----N--ISSP-----SLEKIREKIE---QGKY-KVMED-----DSQFSAFLNDL
VLYTV---------------SLIENQN---------------------------------
--------
>A0A6N7M0S1
------------------------------------------------------------
------------------------------------------------------------
------------------------------------------------------------
------------------------------------------------------------
----------------------MKNNE---------------------------------
-------TFKKQIFG----LVCYMVTSACNLVNE---TKSYGPFRLIDAASRLITILS--
--EN-----Q--ISSS-----NLEKIQAKIE---QGKY-KVMED-----KSQFSSFLNEL
VLYIT---------------SLIEDQN---------------------------------
--------
>A0A7V3KMN6
------------------------------------------------------------
------------------------------------------------------------
------------------------------------------------------------
------------------------------------------------------------
----------------------MEINK---------------------------------
-------TLQTQLFE----LICYMITSACNLMHE---TKNYGPFRLIDAASRLVDILR--
--EN-----K--ISSP-----QMEIIREKIE---QGKY-KVLEE-----ESQFCSFLNEL
VLFTI---------------ASLNDLN---------------------------------
--------
>A0A3B9QP33
------------------------------------------------------------
------------------------------------------------------------
------------------------------------------------------------
------------------------------------------------------------
----------------------MEKA----------------------------------
-------ELERRVYE----LVGYMVTSGRNLLDE---TPAYGPFRLVDATSRLISILE--
--EA-----G--LSSP-----RLARIKEAID---QGKY-SVMSP-----SSEFREFLEGL
VLAYV---------------EGLGEGGDG-------------------------------
--------
>A0A7V0JVU9
------------------------------------------------------------
------------------------------------------------------------
------------------------------------------------------------
------------------------------------------------------------
----------------------MGT-----------------------------------
-------GLERKIYE----LLGYVVTSARNLLDE---TPLYGPFRLVDAASRLISVLE--
--EE-----G--LAGP-----RLLELRDRIE---EGKY-KVVDD-----PEAFRNFLDGL
VQTVV-------------E-SMLQEGGDKP------------------------------
-------G
>A0A7V5YHT1
------------------------------------------------------------
------------------------------------------------------------
------------------------------------------------------------
------------------------------------------------------------
----------------------MNEA----------------------------------
-------RLEQAVFE----LVGYMVTSGRNLIDE---TPLYGPFRLVDAASRLISVLE--
--EE-----G--IVSD-----RLRIMRERID---GDKY-SVMRT-----QEEFKVFLDSL
VDVLVDY-------------ASLKQGGDQ-----PKQT----------------------
--------
>A0A662ENG0
------------------------------------------------------------
------------------------------------------------------------
------------------------------------------------------------
------------------------------------------------------------
----------------------M-------------------------------------
-------PDDTRIYD----LVSYMVVSARNLLDE---TPLYGPFRLVDAASRLIILLD--
--EE-----G--AITP-----ELRELRDKIE---TGKY-SVMQD-----QEEFRAYLDSL
ITVIVDKMILHQGKGVVGENRHLNQEESKQ------------------------------
--------
>A0A8T4W3R4
------------------------------------------------------------
------------------------------------------------------------
------------------------------------------------------------
------------------------------------------------------------
----------------------MSDEND--------------------------------
-------GEKPIFFD----LFCYMSSSARALVDE---PKLYGPLRLLETMERIIDVME--
--TN-----E--MSDE-----FYRELKKKIE---ENKY-TVMHD-----EERFIEFLDEI
VKMLAKK-----------EKEFLDQ-----------------------------------
--------
>A0A0S1X8L6
------------------------------------------------------------
------------------------------------------------------------
------------------------------------------------------------
------------------------------------------------------------
-------------------------MED--------------------------------
-------ILKDDHFK----LLAFLITSARGCVDE---PPLYGPLRLIDAASRLIDIMK--
--KE-----G--KVNE-----QILRLQESIE---EKMN-LVMYD-----EEAFVEFLDEL
SQELA---------------KIIIRK----------------------------------
--------
>A0A8T4FYR1
------------------------------------------------------------
------------------------------------------------------------
------------------------------------------------------------
------------------------------------------------------------
----------------------MKDTED--------------------------------
-------ILKDDHFK----LLAFLITSARGCVVE---PPLYGPLRLVDAASRLIEIMR--
--KE-----G--RVNE-----QIIKLQKMIK---ERMD-LVMYD-----EEMFIEFLDEL
SKELA---------------KMLKSE----------------------------------
--------
>W0I4H6
------------------------------------------------------------
------------------------------------------------------------
------------------------------------------------------------
------------------------------------------------------------
-------------------------MED--------------------------------
-------ILKDDHFK----LLAFLITSARGCVDE---PPLYGPLRLVDAASRLIEIMR--
--KE-----G--KVNE-----QIIKLQKMIK---EKMD-LVMYD-----EEMFIEFLDEL
SKELA---------------KILKSE----------------------------------
--------
>F4HKF8
------------------------------------------------------------
------------------------------------------------------------
------------------------------------------------------------
------------------------------------------------------------
----------------------MVSLED--------------------------------
-------ILKDDHFK----LLAFLITSARGCVDE---PHLYGPFRLIDAASRLIDIMK--
--KE-----G--KVTE-----EILKLQELIE---ENKN-LVMYD-----EEAFIKFLEDL
SKELA---------------RIIKSQ----------------------------------
--------
>A0A101EZV6
------------------------------------------------------------
------------------------------------------------------------
------------------------------------------------------------
------------------------------------------------------------
----------------------MKNTES--------------------------------
-------LLKDEHFK----LLSFLITSARGCVNE---PVLYGPLRLVDAAARLIDIMK--
--KE-----G--KVTP-----EIEELQKLIE---EKKD-LVMYD-----EEGFINFLDEL
SKRLG---------------EIIKKVD---------------------------------
--------
>A0A117L1F4
------------------------------------------------------------
------------------------------------------------------------
------------------------------------------------------------
------------------------------------------------------------
----------------------MKNTES--------------------------------
-------LLKDEHFK----LLSFLITSARGCVNE---PVLYGPLRLVDAAARLIDIMK--
--KE-----G--KVTP-----EIEELQKLIE---EKKD-LVMYD-----EEGFINFLDEL
SKRLG---------------EIIKKVD---------------------------------
--------
>A0A842L2U8
------------------------------------------------------------
------------------------------------------------------------
------------------------------------------------------------
------------------------------------------------------------
----------------------MKNTES--------------------------------
-------ILKDDHFK----LLAFLITSARGCVDE---PPLYGPLRLVDAATRLIKVMK--
--KE-----G--KATP-----EILELQKLIE---EKKD-LVMYD-----EEEFINFLDEL
SKKLA---------------EIIKKSG---------------------------------
--------
>H3ZQF1
------------------------------------------------------------
------------------------------------------------------------
------------------------------------------------------------
------------------------------------------------------------
----------------------MKSTES--------------------------------
-------ILNDDHFK----LLAFLITSARGCVGE---PPLYGPLRLVDAAARLVEIMK--
--KE-----G--KAIP-----EIIELQKLIE---EKKD-LVMYD-----EEEFIKFLDDL
SKKLA---------------EIIKKQ----------------------------------
--------
>A0A7C5XH95
------------------------------------------------------------
------------------------------------------------------------
------------------------------------------------------------
------------------------------------------------------------
----------------------MKNMES--------------------------------
-------IVKDPHFK----LLSFLITSARGCVEE---PLLYGTLRLIDAASRLIDIMK--
--KE-----N--KATE-----ELLKLQKMIE---ENKS-LVMYD-----EKAYIEFLDRL
VKELT---------------KIIKTAGNV-------------------------------
--------
>A0A7J3QG40
------------------------------------------------------------
------------------------------------------------------------
------------------------------------------------------------
------------------------------------------------------------
----------------------MKSMES--------------------------------
-------IVKDPHFK----LLSFLITSARGCVDE---PPLYGTLRLIDAASRLIDIMK--
--EE-----N--KAVE-----ELIKLQKMIE---ENKS-LVMYD-----EKAYIEFLDRL
VKELA---------------KIIKTAGNI-------------------------------
--------
>A0A7J3JQ43
------------------------------------------------------------
------------------------------------------------------------
------------------------------------------------------------
------------------------------------------------------------
----------------------MKGTEG--------------------------------
-------ITRDPHFK----LLSFLITSARGCVDE---PSLYGTLRLIDAAARLIDIMK--
--EE-----G--KATE-----ELLNLKKTIE---ENIA-LVMYD-----EKAYIEFLDRL
VRDLA---------------KIIKKAS---------------------------------
--------
>A0A2R7Y909
------------------------------------------------------------
------------------------------------------------------------
------------------------------------------------------------
------------------------------------------------------------
----------------------MSMED---------------------------------
-------LMKDEHFK----LLTFLIVSARGCVDE---PHLYGPLRLIDAASKLIDIMS--
--RE-----G--KAVK-----ELIEVKELID---KNKH-LVMYD-----ESEFVRFLDDL
VVRIA---------------KLIKST----------------------------------
--------
>A0A1Z2TNT4
------------------------------------------------------------
------------------------------------------------------------
------------------------------------------------------------
------------------------------------------------------------
----------------------MRSTDG--------------------------------
-------LLSDKHFQ----LLAFLITSARGCIDE---PKLYGPLRLLDAASRLIEIME--
--DE-----G--KAGE-----EVLRLRELVE---EAID-VLMYD-----QEEFVRLTDEL
SRELA---------------RIIRNQKT--------------------------------
--------
>A0A2Z2N3R8
------------------------------------------------------------
------------------------------------------------------------
------------------------------------------------------------
------------------------------------------------------------
----------------------MRSTDG--------------------------------
-------LLSDKHFQ----LLAFLITSARGCVDE---PKLYGPLRLLDAASRLIEIME--
--DE-----G--KASG-----EVLRLRGLVE---EAID-VLMYD-----QEEFVRLTDEL
SRELA---------------RIIRDQKT--------------------------------
--------
>A0A8J8EBP7
------------------------------------------------------------
------------------------------------------------------------
------------------------------------------------------------
------------------------------------------------------------
----------------------MRSTDG--------------------------------
-------LLSDRHFQ----LLAFLITSARGCVDE---PKLYGPLRLLDAASRLIEIMG--
--EE-----G--RAGE-----EVLGLRELVE---EAID-VLMYD-----QEEFVRLTDEL
SRELA---------------RIIRSQKT--------------------------------
--------
>A0A8J8D668
------------------------------------------------------------
------------------------------------------------------------
------------------------------------------------------------
------------------------------------------------------------
----------------------MKSTEG--------------------------------
-------LLSDRHFQ----LLAFLITSARGCIDE---PKLYGPLRLLDAASRLIEIME--
--EE-----G--KVSE-----EILKLKELVE---EAID-VLMYD-----SEEFVKLTDEL
SRELA---------------RIIKNQKT--------------------------------
--------
>A0A7C3LQF0
------------------------------------------------------------
------------------------------------------------------------
------------------------------------------------------------
------------------------------------------------------------
----------------------MTGSTKE-------------------------------
-------LIKDEHFK----LLAFLITSARGCVEE---PHLYGSLRLVDAASKLIDIMR--
--SE-----G--KTSE-----ELEKLQALIE---EGKH-LLMHS-----EEDFIKFLDEL
VKELV---------------RIVKKS----------------------------------
--------
>A0A7C4QQM0
------------------------------------------------------------
------------------------------------------------------------
------------------------------------------------------------
------------------------------------------------------------
----------------------MTRSTEE-------------------------------
-------LIKDEHFK----LLAFLITSARGCVEE---PHLYGSLRLVDAASKLIDIMR--
--SE-----G--KTSE-----ELEKLQALIE---EGKH-LLMHS-----EEDFIKFLDEL
VKELV---------------RIVKKS----------------------------------
--------
>A0A160VTT5
------------------------------------------------------------
------------------------------------------------------------
------------------------------------------------------------
------------------------------------------------------------
------------------------------------------------------------
---------------------------------------------MLDAAIKTIEIME--
--KY-----G--KVPP-----EILEIKREIE---NKKN-LVMYD-----EEEFMAFLDEL
SRKIA---------------KLIK------------------------------------
--------
>A0A2Z2N804
------------------------------------------------------------
------------------------------------------------------------
------------------------------------------------------------
------------------------------------------------------------
----------------------MKNTET--------------------------------
-------LLNDDHFK----LIVFLITSARGLLGE---PCLYGPLRLLDAAIKTIEIME--
--KY-----G--KVPP-----EILEIKREIE---NKKN-LVMYD-----EEEFMAFLDEL
SRKIA---------------KLIK------------------------------------
--------
>A0A7C2VBZ5
------------------------------------------------------------
------------------------------------------------------------
------------------------------------------------------------
------------------------------------------------------------
----------------------MTSLED--------------------------------
-------LLKSDQFK----LLSFLITSARGCVDE---PALYGPLRLVDAAARLIRIWE--
--KE-----D--EVPA-----EIVRLRVLIE---EKEY-SVMYN-----EEEFISFLNEL
SKEIA---------------KLIKE-----------------------------------
--------
>A0A7C4CIZ9
------------------------------------------------------------
------------------------------------------------------------
------------------------------------------------------------
------------------------------------------------------------
----------------------MTDSSRK-------------------------------
-------LIEDPHFK----LLSFLISSARGCVDE---PELYGSLRLIDAASRLIDIMK--
--EE-----G--LADE-----DLLRLRDLIR---EKMD-LIMYD-----EAGFIEFLERA
SLELA---------------KIVKRAEK--------------------------------
--------
>A0A7J2WP53
------------------------------------------------------------
------------------------------------------------------------
------------------------------------------------------------
------------------------------------------------------------
----------------------MTDSSRK-------------------------------
-------LIEDPHFK----LLSFLISSARGCVDE---PELYGSLRLIDAASRLIDVME--
--EE-----G--LVNE-----DLLKLRDLIR---EKMD-LIMYD-----ETGFIEFLERA
SLELA---------------KIVKRVEK--------------------------------
--------
>A0A7C4WH23
------------------------------------------------------------
------------------------------------------------------------
------------------------------------------------------------
------------------------------------------------------------
----------------------MVTES---------------------------------
-------IIEDEHFK----LLTFLIVSARGCVDE---PPLYGPLRLIDAAEKLIELMD--
--KM-----G--KADE-----RLKEIMKTIH---ERKF-SVVRD-----EKEFINLLDEL
VLKVS---------------KIIKEAQSTK------------------------------
--------
>A0A7J3DQH7
------------------------------------------------------------
------------------------------------------------------------
------------------------------------------------------------
------------------------------------------------------------
----------------------MVTES---------------------------------
-------IIEDEHFK----LLTFLIVSARGCVEE---PPIYGPLRLIDAAERLIALMD--
--NM-----G--KADE-----RLREIMKTIH---EGKF-SVMKD-----EAEFIKLLDDL
VLKIS---------------RIIKEAQPTK------------------------------
--------
>A0A2R7Y655
------------------------------------------------------------
------------------------------------------------------------
------------------------------------------------------------
------------------------------------------------------------
-----------------------MSMAK--------------------------------
-------ISEDEHFQ----LLAFLLTSARGCVDE---PAIYGPLRLIDAAERLINIIE--
--GK-----HQ-RKVV-----ELEEIRELIQ---KARD-YVVTN-----EEEFIKALDQL
TLKIS---------------RIIKRDVIT-----FGPT---N--------SQYTKNGK--
--------
>A0A7C4CIS5
------------------------------------------------------------
------------------------------------------------------------
------------------------------------------------------------
------------------------------------------------------------
-----------------------MATEN--------------------------------
-------ILEDENFQ----LLAFLLASARGCLDE---PPIYGSLRLIDAAEKTINIII--
--RK-----F--GEIQ-----ELSEIRKKIE---KARS-LVLAD-----EEEFSKTLDEI
MIDIS---------------KMIQKA----------------------------------
--------
>A0A7J3A417
------------------------------------------------------------
------------------------------------------------------------
------------------------------------------------------------
------------------------------------------------------------
-----------------------MHMEK--------------------------------
-------ILEDKHFQ----LLAFLLTSARGCIDE---PPIYGPLRLIDAAEKLISILM--
--EK-----YR-GEST-----ELKEIRNKIE---KARN-LVLTN-----EEEFIKTLDDL
VVSLS---------------KIIKKT----------------------------------
--------
>A0A7J3X0P2
------------------------------------------------------------
------------------------------------------------------------
------------------------------------------------------------
------------------------------------------------------------
-----------------------MSTEN--------------------------------
-------ILEDEHFQ----LLAFLLTSARGCIDE---PPIYGPLRLIDAADKLISIIV--
--KK-----YS-RELI-----ELQEIRKKIE---KARN-LVLTN-----EEEFTKTLDEL
VRSLS---------------KIIKKA----------------------------------
--------
>A0A7J3C6N1
------------------------------------------------------------
------------------------------------------------------------
------------------------------------------------------------
------------------------------------------------------------
----------------------MNNMDEK-------------------------------
-------KFKDELVL----LLSYLITSARGCMDE---PKSYGPFRLIDSASRLIALMR--
--KY-----G--ISDE-----ALDSIAKEID---QDKF-STMTD-----SKRFLRMLDDV
VLKSL---------------DVVNTVIS--------------------------------
--------
>A0A1I2RBS9
------------------------------------------------------------
------------------------------------------------------------
------------------------------------------------------------
------------------------------------------------------------
----------------------MNNP----------------------------------
-------GNKEAYYD----LLGYVVSSAKELVVD---PKLYGPLRLVDTASRLIGILM--
--EE-----G--RSDD-----FLVSLKDYID---ENKH-LVMTD-----EAEFIAFLNEL
VVKVAE--------------FTLNNND---------------------------------
--------
>A0A3G1L1I1
------------------------------------------------------------
------------------------------------------------------------
------------------------------------------------------------
------------------------------------------------------------
------------------------------------------------------------
---------MEGYYD----LIGYLVSSAKELVVD---PKLYGPLRLVDAVSRLVTLLEK-
--EE--------KADS-----FLLSLKEEID---AGKF-LVMTD-----EAAFISFLEEL
VMKMA---------------RQP-------------------------------------
--------
>A0A7V6KWS5
------------------------------------------------------------
------------------------------------------------------------
------------------------------------------------------------
------------------------------------------------------------
----------------------MTGRNN--------------------------------
-------TNVEGYYD----LVGYLVSSAKELVID---PKMYGPLRLVDTVSRLITLMEQ-
--EN--------RADE-----FLLSLREYVD---ENKF-LVMTD-----EEAFIRFLEEL
VIKVA---------------RHTQISE---------------------------------
--------
>A0A8T6SHG0
------------------------------------------------------------
------------------------------------------------------------
------------------------------------------------------------
------------------------------------------------------------
--------------------MNEKETDG--------------------------------
-------SVQEFLFK----IISFLASSAQGCITE---PKLYGPFRLIDAISKLCDFPK--
--YS-----KEMEDDS-----FLQHIKEEID---EHKY-LVLKE-----EEAFKDFIKKL
VNTLA---------------REYKKRKTQ-----NA------------------------
--------
>A0A8T6WBX5
------------------------------------------------------------
------------------------------------------------------------
------------------------------------------------------------
------------------------------------------------------------
--------------------MNEKETDG--------------------------------
-------SVQEFLFK----IISFLASSAQGCITE---PKLYGPFRLIDAISKLCDFPK--
--YS-----KEMEDDS-----FLQHIKEEID---EHKY-LVLKE-----EEAFKDFIKKL
VNTLA---------------REYKKRKTQ-----NA------------------------
--------
>A0A7C5WZQ5
------------------------------------------------------------
------------------------------------------------------------
------------------------------------------------------------
------------------------------------------------------------
----------------------MISDE---------------------------------
-------EFKYEIVK----LIAYMITSAKGLVIE---PKLYGPLRLIDSVSRLIKILDD-
--RK--------LVTQ-----DLLELKKKID---SRKI-ILMSS-----KEKFIELLDEL
VADVT---------------KILEKY----------------------------------
--------
>A0A2H5UY32
------------------------------------------------------------
------------------------------------------------------------
------------------------------------------------------------
------------------------------------------------------------
----------------------MTDK----------------------------------
-------ELNREIFD----YILFLLTAARGCVDE---PHMYGPLRLVDAASRIIGTYQ--
--RV----KG--VDDE-----FLNRLKQLID---EKKY-IVMES-----EDEFTRFIDEL
IAQSV---------------DEMKRRSGV-----KA------------------------
--------
>A0A533VPI9
------------------------------------------------------------
------------------------------------------------------------
------------------------------------------------------------
------------------------------------------------------------
----------------------MAEEPL--------------------------------
-------TSGEYVYE----LATYLLTSARGCIEE---PLLYGPLRLIEALSRLVTISQ--
--YA-----PCVKKDE-----FLLAAKKRID---QNKY-VVMQS-----EEEFTKFLDSL
IKEFT---------------AELKKRNKL-----D-------------------------
--------
>A0A538P5R0
------------------------------------------------------------
------------------------------------------------------------
------------------------------------------------------------
------------------------------------------------------------
----------------------M-------------------------------------
-------TSGEYVYE----LATYLLTSARGCIEE---PLLYGPLRLIEALSRLVTISQ--
--YA-----PCVKKDE-----FLLAAKKRID---QNKY-VVMQS-----EEEFTKFLDSL
IKEFT---------------AELKKRNKL-----D-------------------------
--------
>A0A832KBD7
------------------------------------------------------------
------------------------------------------------------------
------------------------------------------------------------
------------------------------------------------------------
----------------------MSNSA---------------------------------
-------EGEERLFE----LASFLAVSARGCVDE---PHLYGPLRLIDALSRLVELSK--
--HI-----PCVGSDP-----FLEEVRDRIE---NNKA-LIMHD-----KEKFISFLDSL
VLEFS---------------REIKRRAKSR-P----------------------------
--------
>A0A8T5AKE9
------------------------------------------------------------
------------------------------------------------------------
------------------------------------------------------------
------------------------------------------------------------
----------------------MEGLGLGGST----------------------------
-------EGEEYLFE----LASFLAVSARGCVDE---PHLYGPLRLIDGLSRLVELSR--
--RL-----PCISADP-----FLEKIRDQIE---ENKA-LIMYD-----KEKFIGFLDHL
ILEFA---------------KEIKRRAKR--P--DSNPK---------------------
--------
>A0A662VGJ7
------------------------------------------------------------
------------------------------------------------------------
------------------------------------------------------------
------------------------------------------------------------
----------------------MQSSEL--------------------------------
-------RTR--ILE----YIAYLAASARNSIEE---PHIYGSFRLIDAISRLINLLK--
--YI-----PSVKEDS-----FLEELKKFID---AKKY-VMMFN-----TQEYLAFLDEV
VLKVV---------------RELKKQTK--------------------------------
--------
>A0A7C4HGJ3
------------------------------------------------------------
------------------------------------------------------------
------------------------------------------------------------
------------------------------------------------------------
----------------------MSEAKP--------------------------------
-------SGDDYLFE----IAVFLATSALNCMDE---PHLYGPFRLLDALSKIVDLPK--
--YA-----PCLKEDP-----FLQRIKAIVD---EKKF-LIMYN-----VEEFRRAIDEV
VKMLA---------------KELKRRYLE-----TSDKEK--------------------
--------
>A0A8T5AMM6
------------------------------------------------------------
------------------------------------------------------------
------------------------------------------------------------
------------------------------------------------------------
----------------------MDNPQI--------------------------------
-------SGNDYLFE----IAVFLATSALNCMDE---PHLYGPFRLLDALSKIADLPK--
--YA-----PCLKEDP-----FLQKIKAIVD---EKKF-LVMYN-----VEEFRKALNEI
VKMFA---------------EELKKRYLK-------------------------------
--------
>A0A8T4Y6U6
------------------------------------------------------------
------------------------------------------------------------
------------------------------------------------------------
------------------------------------------------------------
----------------------MSNKS---------------------------------
-------DGNDYLFE----IAVFLATSARNCIDE---PPLYGPFRLLDALSKIADLPK--
--YA-----PCLKDDP-----FLQEIKAFAD---EKKF-LVMYG-----AEEFKKALDEI
VEMFA---------------KELKKRYLE-----KQKETG--------------------
--------
>A0A523BEX0
------------MDVL-------------EAIKARRSVRSYKEDPVPEDLVEKLLDAARW
-----APTGGNIQ-----PWRFIVVRERTLLDLLKKVSPGYLGDAPLAIVICSDKEHSYR
VGGQLAKDYLTIADCSMAAANITLAAHALGLGTCVVKSFSHSAVKELLNIPRGVEPELIV
VVGYPA----SIPEPPPREPLERIVYLN--------------------------------
----RYGENFKKG-----DQENTGKVEE--------------------------------
-------TGNDYLFE----LALFLATSAQGCLNE---PPLYGPFRLLDALSRLIDLPK--
--YG-----GELTKDP-----FLRDLKNFVD---SKKF-LVMHD-----VEGFKRAIDEV
VMMLT---------------TEAKKRYLI-----SKXLTREDXGQEMKNPSQENKYGVQN
EHPSKRFS
>A0A832CCZ7
MNCAHNILGGSGMDVL-------------EAIKARRSVRSYKEKPVPDDLVEKMLDAARW
-----APTGGNIQ-----PWRFIVVKDRTLLDLLKKVSPGYLGNAPLAIVICSDKEHSYK
VGGQLAKDYLTIADCSMAAASITLAAHALGLGTCVVKSFSHIAVKELLNIPKGVEPELIV
VVGYPA----NIPKPPPREPLDRIVYLN--------------------------------
----RYGENFEKR-----DGENMGRVEK--------------------------------
-------TGDDYLFE----LALFLATSAQGCLNE---PPLYGPFRLLDALSRLIDLQE--
--YG-----GGLTQDP-----FLRDLKNFVD---SKKF-LVMYD-----VEGFKRAIDEV
VMRLT---------------TEAKKRYLI-----SKGATRECCGQGMKNPSQENKYGVQN
EHASNIFS
>A0A842LX56
------------MDVL-------------EAIKARRSVRSYKEDPVPDDLIEKILDAGRW
-----APTGGNIQ-----PWRFIVVKDRTLLDLLKKVSPGYLGDAPLAIVICSDKGYSYK
VGGQLARDYLTIADCSMAATNITLAAHALGLGTCVVKSFSHNAVKELLNIPEGVEPELIV
VVGYPA----NIPKPPRREPLERIVYLN--------------------------------
----RYGESFKKG-----DGENMGKVEE--------------------------------
-------TVNDYLFE----LALFLATSAQGCLNE---PPLYGPFRLLDALSRLIDLPD--
--YG-----GGLTKDP-----FLKELKNFVD---SKKF-LVMYD-----VEGFKSAIDEV
VMRLT---------------TEAKRRYLI-----SRGTTREDCGQGMKNPSQENKCGVQN
EHTPNRSS
>A0A497N369
------------MR---------EGLKVSEAILKRRSVRKFKADPVPAELLEKILEAGRW
-----APSAGNLQ-----PWIFVAVVNRKSLSLLRRFSPGYLGESPAAIVICSNRKLARE
RGGKLAEEYLVVADCAMAAENMMLMAVELGLASCIIKSFAPEPVKKLLKLPEGVEPELIL
ALGYPA----ESPQPPPKRELSEIAFLE--------------------------------
----AYGRPWSVE-----EAEAEAGKSP--------------------------------
-------GEADPWLS----LMAYLVSSALGCLDE---PQAYGSFRLLDALSRLLEI----
--LE-----TVKPEDK----GFLEALRREIE---EKKY-MVLSD-----PAGYRRFLVEL
AGRLV---------------ERFEGGG---------------------------------
--------
>A0A842XBN2
------------------------------------------------------------
------------------------------------------------------------
------------------------------------------------------------
------------------------------------------------------------
---------------------MLREGEK--------------------------------
-------SGDEYLFE----IGAFLISSAKGCLWE---PKLYGPLRLLTAFSKIALLPD--
--YV-----PCLKRDE-----FLLNLREEIE---EKIIPLVVSD-----PEKFEQLIKDL
GMKLA---------------KEIKKRKIK-------------------------------
--------
>A0A0S7BUG8
------------------------------------------------------------
------------------------------------------------------------
------------------------------------------------------------
------------------------------------------------------------
----------------------MKKYKMEPT-----------------------------
-------ELKNELFM----LVSYVITSARGLYDE---PDNYGIFRLIDSAGRLLAIME--
--SA-----G--MSDD-----FIASLREQID---EERE-SSMDD------DAQKRHLDAM
VLKIA---------------RELQKR----------------------------------
--------
>A0A523XNA9
------------------------------------------------------------
------------------------------------------------------------
------------------------------------------------------------
------------------------------------------------------------
----------------------MNTE----------------------------------
-------KLREDLVN----LVGYLLTSAHGLYDE---PAGYGPFRMLDTAGRLLAIME--
--AA-----K--LADP-----FLMQIRQDID---ENRF-GSS-D-----DQALRAFLDQA
CLQYA---------------AGLKGRMDA-----SPTQKP--------------------
--------
>A0A7C5P6V0
------------------------------------------------------------
------------------------------------------------------------
------------------------------------------------------------
------------------------------------------------------------
----------------------MNTD----------------------------------
-------KLREDLVN----FIGYLLTSAHGLYDE---PAGYAPFRILDATGRLLAIME--
--EA-----E--LTDP-----FLKQLKQAID---EERL-GSN-D-----DQALRAFLDQV
CLQYA---------------AELKKRT-A-----AP------------------------
--------
>A0A7C4GI29
------------------------------------------------------------
------------------------------------------------------------
------------------------------------------------------------
------------------------------------------------------------
----------------------MSQNSSG-------------------------------
-------DFGKEIFD----IIVFALSAARISADE---PPLYGSLRLIDLSSKIIKLQE--
--LV----EGE-RADK-----FLQRIRQIIE---EKKY-IVMAS-----EEEFVKVLDQL
VSECA---------------REMKNRRKL-----GQKRE---------------------
--------
>A0A1G8XXT2
------------------------------------------------------------
------------------------------------------------------------
------------------------------------------------------------
------------------------------------------------------------
----------------------MNNLQ---------------------------------
-------SVKEELEE----IMFFLITSARGCIDE---PASYGPLRLLEAASRLTDVVG--
------------KHND-----SYIKLKDEIN---NSMD-IALID-----EEKFQEQLDDI
ILHLA---------------KEVR------------------------------------
--------
>A0A972PSG6
------------------------------------------------------------
------------------------------------------------------------
------------------------------------------------------------
------------------------------------------------------------
----------------------MNSLN---------------------------------
-------IQQEELEG----IIHFLISSARGCVDE---TPLYGPLRLLEAASRLLSIVA--
------------AFSD-----RHLELKKLID---ENKY-LVLTD-----EGQFLRELDKI
ILLLA---------------QNSNK-----------------------------------
--------
>A0A3D0CTY6
------------------------------------------------------------
------------------------------------------------------------
------------------------------------------------------------
------------------------------------------------------------
------------------------------------------------------------
-------------------MLCYLMTSARGVIYE---PRLYAPYRLAEGARRLILLMD--
--KA-----G--VADP-----EWRAVVTEIE---RNLM-RSITD-----EEACKQFIDEV
VLRLT---------------AQLKAV----------------------------------
--------
>A0A7C2TDZ5
------------------------------------------------------------
------------------------------------------------------------
------------------------------------------------------------
------------------------------------------------------------
----------------------MANN----------------------------------
-------SIQDDLFL----LLGYLLTSAHGLYGE---PQSYGPFRLMDAAGRLTGILR--
--AH-----G--MNDL-----FLEELEQAID---EQRF-------GTGSDDQLRERLAEL
CLRYT---------------DQLKLRLGE-----SST-----------------------
--------
>A0A7C5IIG6
------------------------------------------------------------
------------------------------------------------------------
------------------------------------------------------------
------------------------------------------------------------
----------------------MPDH----------------------------------
-------TLQQDLFL----FLGYLLSSAHGLYGE---PQGYGPFRLLDASRRLLGVMD--
--AH-----G--LSDP-----YLKELCQALE---DAVT-------GTAGDEELRRIADGL
VLRYA---------------EELKTRLAP-----SGAQG---------------------
--------
>A0A7V0V0M7
------------------------------------------------------------
------------------------------------------------------------
------------------------------------------------------------
------------------------------------------------------------
----------------------MADP----------------------------------
-------ALQRDLFL----LAGYLLASARGLYDE---PAGYGPFRLLDAARRLVALMA--
--EH-----G--LGDP-----YLAQLLAELE---RACT-------GTASDAELRDLADRL
VLEYA---------------EELDRRLSPGDPHAAGSEAG--------------------
--------
>A0A972N843
------------------------------------------------------------
------------------------------------------------------------
------------------------------------------------------------
------------------------------------------------------------
----------------------MSDQ----------------------------------
-------GLKRDLTL----LVGYLLTSAHGLYGE---PPDYGPFRLLDAAGRLLHLMR--
--AH-----G--LWNP-----EMDAWVEVID---RERF-------GNSTDEELRAVLDDL
ILAWV---------------DAVKSSTSG-----QGETR---------------------
--------
>A0A2W6ANN2
------------------------------------------------------------
------------------------------------------------------------
------------------------------------------------------------
------------------------------------------------------------
----------------------MNTGDSAED-----------------------------
----KLVLSKEEAIE----LMTYLLASAECCTRE---PLYYGSFRLLDGVSRLAGYVLDR
--ET-----S--PRDS-----WLSDFKAEID---QKKA-WVMLD-----REGYFEFLQEA
AGRIA---------------ERIPRRPTE-----SAGSG---------------------
--------
>A0A536DA54
------------------------------------------------------------
------------------------------------------------------------
------------------------------------------------------------
------------------------------------------------------------
------------------------MADKLV------------------------------
-------VSEDEAYD----LLAHLISSAEICTFE---PYHYGTFRLLDAASRLMESMLRH
--ES-----N--GNRE-----WLQAFKKEVD---EKKV-WMMWD-----RDGYFRFLREA
GGKVG---------------QALKERQAR-----SMATAHSRNDR---------------
--------
>A0A934N9T2
------------------------------------------------------------
------------------------------------------------------------
------------------------------------------------------------
------------------------------------------------------------
----------------------MPKDCS--------------------------------
-------ISEEQALV----LLAHLVSSADICRFE---PHFYGTFRLVDAASRLIGSML--
--EN-----G--CEDE-----WLRDFHAEIE---RKKT-WMMWD-----REAYFAFLPEA
ARELA---------------GELKRRQEA-----TEPP----------------------
--------
>A0A532U483
------------------------------------------------------------
------------------------------------------------------------
------------------------------------------------------------
------------------------------------------------------------
----------------------MTERMV--------------------------------
-------VSEEDLYE----ILAFLFSSAHLLVNE---PHLYGTFRLIDAATRLIGCAL--
--EG-----GE-LEDD----KFLRQLKEDVD---SRKL-LLMTD-----EETYFQLLEDA
TREMA---------------KEMKTRAVA-----NKSSS---------------------
--------
>A0A9E5THL9
------------------------------------------------------------
------------------------------------------------------------
------------------------------------------------------------
------------------------------------------------------------
----------------------MSQRMV--------------------------------
-------VSEDHLYE----VLAFLFSSAHLLVNE---PHLYGTFRLIDGASRLIGFAL--
--EG-----GQ-LSDE----QFLRQLKEDVD---EKKF-LLMTD-----EETYFQLLADA
TRDMA---------------REMKSRAAA-----TEGES---------------------
--------
>A0A956XEE5
------------------------------------------------------------
------------------------------------------------------------
------------------------------------------------------------
------------------------------------------------------------
----------------------MAEATDGVV-AAPDA-----------------------
---PAGVLNEEQAFR----LIAYLTSAAEISLHE---PTYYGSLRLIDAASRLIGFML--
--EN-----DPPTAAP-----FLRELKTELD---TKKV-WCMWD-----REAFYDFVREV
PAGVA---------------AEMVRREGE-----AQS-----------------------
--------
>A0A956XHD2
------------------------------------------------------------
------------------------------------------------------------
------------------------------------------------------------
------------------------------------------------------------
----------------------MAEAQDGGT---AEA-----------------------
---TAGVLNEEQAFR----LIAYLTSSAEISLHE---PTYYGSLRLIDAASRLIGFML--
--EH-----DLPTAEP-----YLRELKAELD---TRKV-WSMWD-----REAYYDFVRET
PAGVA---------------AEMMRRERE-----AQS-----------------------
--------
>A0A957AIB6
------------------------------------------------------------
------------------------------------------------------------
------------------------------------------------------------
------------------------------------------------------------
----------------------MSETNTTV------------------------------
-------LTRAQADE----LISFLLSSAEITLKE---PIHYGPLRLVDAVSRLVGFME--
--DN-----GAVVDGD-----YLADLKDEID---IKKQ-WCMWD-----KPAFYDFLRET
PRGMA---------------AHVTPRTEE-----VTE-----------------------
--------
>A0A3A0B0X6
------------MIKVTVLYNLPEGTDEAEFVRWRTTEHNRANMARPGVLKGDFYRAVGQ
-----AGVGTSHQRSDASPWRFMT----------EAYYP--------------DRETFEA
AW------------------------------------YAPEEQERLVPAVAKIRDAMFI
------------------------------------------------------------
------------------ISEELQTTEGVGASG---------------------------
---ERTALTEREALD----LLAFLVASAETCTFD---PTDYGQMRLLSAAAQLMDAMR--
--DH-----G--LGSP-----WLEAFRQEVA---EKSG-WIMWD-----RAGYEQFLSGA
TAGIA---------------AELRRRAAG-----TRGEA---------------------
--------
>A0A533VUQ3
------------------------------------------------------------
------------------------------------------------------------
------------------------------------------------------------
------------------------------------------------------------
------------------------------------------------------------
-------------------------------MEE---PLVYGPLRMLVGVDMIITAMKQ-
--EA-----S--LRDE-----FLIGKQEGIW---NEVL-AVMND-----REAFAKALDDM
LADFA---------------DELKSRTLT-----KKK-----------------------
--------
>A0A7J3S2N6
------------------------------------------------------------
------------------------------------------------------------
------------------------------------------------------------
------------------------------------------------------------
----------------------MVD-----------------------------------
-------VPHQGIFK----VMTYLVMSARDCIDE---PSIYGPLRLLVGVDKLIDICKA-
--EP-----S--FDDE-----FLVKMKSRIW---QEVF-SVMSD-----RDAFAKALDQL
SVEFT---------------DELKRRMAT-----AENTAKENK-----------------
--------
>A0A537TKQ0
------------------------------------------------------------
------------------------------------------------------------
------------------------------------------------------------
------------------------------------------------------------
------------------------------------------------------------
------------------------MTAARDAIDE---PAIYGPFRMVDAVDRLIACSF--
--D-----------DD-----FLNAIQPELE---REKQ-KVMSD-----REAFVAWLDDL
SARFA---------------AEAKRRNFS-----EGV--------------GR-------
--------
>A0A538LHX7
------------------------------------------------------------
------------------------------------------------------------
------------------------------------------------------------
------------------------------------------------------------
-------------------------MSG--------------------------------
-------TTDQAAFR----LATFLVTAARDLVDE---PAIYGPFRMVDAVDRLMAGVF--
--D-----------DD-----FLRDLKPTLE---REKQ-KVMSD-----RDAFVTWLDEL
AAKFA---------------SEAKRRNLA-----EE---------------GR-------
--------
>A0A938EB35
------------------------------------------------------------
-------MGG--------------------------------------------------
-------------DA---------------------------------------------
------------------------------------------------------------
------------------------TVSG--------------------------------
-------AEDQAAFR----LATFLVTAARDVVDE---PAIYAPFRMIDAVDRFLADAF--
--D-----------DD-----FLRGIQPELA---RGKL-QVLND-----REAFVVWLDEI
TAAFA---------------AEAKRRNLA-----GDA-----------------------
--------
>A0A535Q7Z2
------------MDVL-------------ESIRKRRFHRSFTGEPVDEESLARLVWAAGR
-----APMGGAEL-----VRRILVVTDPDLMRTVRQVTPSFLANSPVVIVICTDLGRAEA
SMGVQGRDTLSLVDAGAAAENMALAAVALGLATCFVRCANDVALQEVLGIPQNVRPDILV
AVGHPA----PTPSAPVKNP-PAIIYRN--------------------------------
----GFGKVWNPPSLPL-PGARAPEAAK--------------------------------
-------AGASELFV----SILYLVASARDCLDE---PLIYGPFRMIEGVSRMLEGAR--
--D-----------DR-----FLSRMKAEID---GQKY-NVMAD-----RGSFARWLDDL
LREFA---------------AEAKRRNAP-----APAPAVAA-------VDGRGR-----
--------
>A0A535U961
------------MDVL-------------ESIRKRRFHRSFTSEPVDEELLARLVWAAGR
-----APMGGAEL-----VRRILVVTDPDLMRTVRQVTPSFLANSPAVIVICTDLDRAEA
SMGVQGRDTLSLVDAGAAAENMALAAVALGLATCFVRCANDVALQVVLDMPKNVRPDILV
AVGHPT----PTPTPPMKNP-PAVIYRN--------------------------------
----GFGKIWNPPTLPL-PGARPAATAK--------------------------------
-------TDVAELFV----NILYLVASARDCIDE---PLIYGPFRMIEGVSRMLEGAR--
--G-----------DV-----FLSQMKAEID---AQKY-SVMGD-----RVSFARWLDAL
LRDFA---------------AEAKRRNVG-----PAVPA-AA-------VDGRGR-----
--------
>A0A535ZND3
------------MDVL-------------ESIRKRRFHRSFTSEPVDEELLARLVWAAGR
-----APMGGAEL-----VRRILVVTDPDLMRTVRQVTPSFLANSPAVIVICTDLDRAEA
SMGVQGRDTLSLVDAGAAAENMALAAVALGLATCFVRCANDVALQEVLDIPENVRPDILV
AVGHPA----PTTTAPVKNP-PAVIFRN--------------------------------
----GFGKIWNPPTLPL-PGTRPPATAK--------------------------------
-------TDVSELFV----NVLYLVASARDCIDE---PLIYGPFRMIEGVSRMLEGAR--
--G-----------DV-----FLSQMKAEID---GQKY-SVMGD-----RVSFARWLDSL
LRDFA---------------AEAKRRNSP-----AAVPA-AA-------VDGRGR-----
--------
>A0A535WNT5
------------MDVT-------------ESIRRRRFHRSFTDEPVDEEALAQLVWAAGR
-----APMGGNEL-----VRRIVVVADPAVMRTVRQVTPSFLANAPAVLVICTDLERAEA
SMGIQGRDVLSLVDAGAAAENVALAAVALGLATCFVRSSNDVALQEVLGLPSGVRPDILI
AVGHPA----ATPSPAMKNP-PAVVYRD--------------------------------
----RFGSAWSPPTASSEPRKTVPVRGG--------------------------------
-------TDGPTPFE----TALYLVASARDCLDE---PLIYGPFRMIEGVSRMLEGQA--
--S-----------DG-----FLTEMKAAID---REKY-SVMAD-----RASFARWLDDL
LRDFA---------------AEAGRRNAP-----AFKPAAPA-------IDGEKR-----
--------
>A0A7K2AI86
------------------------------------------------------------
------------------------------------------------------------
------------------------------------------------------------
------------------------------------------------------------
----------------------MVSRN---------------------------------
-------TRHDPLFD----FILYLITSARTSLDE---RAIYGSYRLIEGASRLIEAAE--
--EI-----PGLDVDD-----LLRDIRSSID---RNKT-RMMLE-----KDAYRTWLTDL
AAGLA---------------SESVKRNMG-----DID-----------------------
--------
>A0A9E4M5C0
------------------------------------------------------------
------------------------------------------------------------
------------------------------------------------------------
------------------------------------------------------------
----------------------MSDA----------------------------------
-------RPHDPLFD----FVLYLITSARVSLDE---RAIYGSFRLIEGASRLIEAAE--
--EI-----PGLKVDD-----FLREKRDSID---QNKA-RMMLE-----KDAYRRWLTDL
AAGLA---------------SESVKRSMGE------------------------------
-------S
>A0A7K2B8E8
------------MDGII-------------------------------------------
------------------------------------------------------------
------------------------------------------------------------
------------------------------------------------------------
----------------------MSSQEI--------------------------------
-------DPREFLFD----FVLYLVTCARLHLDE---KPIYGAFRMIEGASRLVEAAE--
--NL-----PGWEVDA-----FLAEQRAAIE---ANKA-RMTLD-----KDGFRGWLGDL
AREMA---------------AEATRRNLD-----PPG-----------------------
--------
>A0A9E4MA61
------------MDDIT-------------------------------------------
------------------------------------------------------------
------------------------------------------------------------
------------------------------------------------------------
----------------------MSSQEI--------------------------------
-------DPREFLFD----FVLYLVTCARLHLDE---KPIYGAFRMIEGASRLIKAAE--
--NL-----PGWEVDA-----FLSEQRAAIE---GNKA-RMTVD-----KDGFREWLGDL
AREMA---------------AEATRRNLD-------------------------------
--------
>A0A0J1J249
------------------------------------------------------------
------------------------------------------------------------
------------------------------------------------------------
------------------------------------------------------------
----------------------MNEQ----------------------------------
-------INKDRCFE----LLVYLVSSAAGLKKE---PHIYGSLRLIEASRQLGQILA--
---------D--ADDT--KSAAFTELIDTIE---NSKN-KCMTD-----QDAFYQMLEEA
SLKLV---------------DCC-------------------------------------
--------
>A0A4U8Q2V2
------------------------------------------------------------
------------------------------------------------------------
------------------------------------------------------------
------------------------------------------------------------
----------------------MNEQ----------------------------------
-------INKDRCFE----LLVYLVSSAAGLKKE---PHIYGSLRLIEASRQLGQILA--
---------D--ADDT--KSAAFTELIDTIE---NSKN-KCMTD-----QDAFYQMLEEA
SLKLV---------------DCC-------------------------------------
--------
>A0A1Y4REE6
------------------------------------------------------------
------------------------------------------------------------
------------------------------------------------------------
------------------------------------------------------------
----------------------MRQ-----------------------------------
----------EDYFE----LLVYMITSAAGLKGE---PKIYGPLRMIEASERLCSLML--
--KE-----D--PDNP-----DLKELREIIE---TGKQ-KTTSD-----EEGFYQMLQDA
AAKLV---------------DMV-------------------------------------
--------
>A0A1Y4SCF8
------------------------------------------------------------
------------------------------------------------------------
------------------------------------------------------------
------------------------------------------------------------
----------------------MRQ-----------------------------------
----------EDYFE----LLVYMITSAAGLKGE---PKIYGPLRMIEASERLCSLML--
--KE-----D--PDNP-----DLKELREIIE---TGKQ-KTTSD-----EEGFYQMLQDA
AAKLV---------------DMV-------------------------------------
--------
>A0A3A6HW70
------------------------------------------------------------
------------------------------------------------------------
------------------------------------------------------------
------------------------------------------------------------
----------------------MKQ-----------------------------------
----------DKYFE----LLVYMITSAAGLGGE---PRIYGPLRMIEASERLCMLML--
--EE-----D--PDNQ-----DLKELAEIIE---AGKH-KTTSD-----EDGFYQMLQDA
AAKLV---------------DLL-------------------------------------
--------
>C5ER21
------------------------------------------------------------
------------------------------------------------------------
------------------------------------------------------------
------------------------------------------------------------
----------------------MKQ-----------------------------------
----------DKYFE----LLVYMITSAAGLGGE---PRIYGPLRMIEASERLCMLML--
--EE-----D--PDNQ-----DLKELAEIIE---AGKH-KTTSD-----EDGFYQMLQDA
AAKLV---------------DLL-------------------------------------
--------
>A0A3E2WKN9
------------------------------------------------------------
------------------------------------------------------------
------------------------------------------------------------
------------------------------------------------------------
----------------------MKQ-----------------------------------
----------DKYFE----LLVYMITSAAGLKGE---PRIYGPLRMIEASGRLCMLML--
--EE-----N--PDNQ-----DLKELAEIIE---AGKH-KTASD-----EDGFYQMLQDA
AAKLV---------------DLL-------------------------------------
--------
>A0A413WD27
------------------------------------------------------------
------------------------------------------------------------
------------------------------------------------------------
------------------------------------------------------------
----------------------MKQ-----------------------------------
----------DKYFE----LLVYMITSAAGLKGE---PRIYGPLRMIEASGRLCMLML--
--EE-----D--PDNQ-----DLKELAEIIE---AGKH-KTTSD-----EDGFYQMLQDA
AAKLV---------------DLL-------------------------------------
--------
>A0A2K2TQM8
------------------------------------------------------------
------------------------------------------------------------
------------------------------------------------------------
------------------------------------------------------------
----------------------MNQ-----------------------------------
----------NDYFE----LLVYMITSAAGLEGE---PRIYGPLRMIEASQRLCRLIL--
--SE-----D--PENQ-----NLKELIELIE---NGKG-KTMSD-----EKAFYQMLQDA
AAKLV---------------DCI-------------------------------------
--------
>A0A410Q647
------------------------------------------------------------
------------------------------------------------------------
------------------------------------------------------------
------------------------------------------------------------
----------------------MIR-----------------------------------
----------NESFE----LLAYLVAGAAGLEGE---PRIYGPLRMIEAAERLCKLML--
--AD-----D--PENS-----SLKELVEIIE---NGKR-KTMSD-----EAGFYQMLRDA
AAKLV---------------DCVQ------------------------------------
--------
>A0A2Y9BGM8
------------------------------------------------------------
------------------------------------------------------------
------------------------------------------------------------
------------------------------------------------------------
----------------------MNN-----------------------------------
---------KEAYME----LLIYMITSAAGLENE---PHIYGPLRMIEASQRLCGLMQ--
--EE-----D--PDNE-----DLKELIRIIE---NGKQ-KSTSD-----EEAFYQMLQDA
AAKLV---------------DLL-------------------------------------
--------
>A0A3R6QJF6
------------------------------------------------------------
------------------------------------------------------------
------------------------------------------------------------
------------------------------------------------------------
----------------------MNN-----------------------------------
---------KEAYME----LLIYMITSAAGLENE---PHIYGPLRMIEASQRLCGLMQ--
--EE-----E--PDNE-----DLKELIRIIE---NGKQ-KSTSD-----EEAFYQMLQDA
AAKLV---------------DLL-------------------------------------
--------
>A0A3E2WR54
------------------------------------------------------------
------------------------------------------------------------
------------------------------------------------------------
------------------------------------------------------------
----------------------MKN-----------------------------------
---------KEASLE----LLIYMITSAAGLENE---PHIYGPLRLIEASQRLCQLHL--
--ED-----D--PDNQ-----DLKDLISIIE---EGKH-KCTSD-----EPAFYQMLQDA
AAKLV---------------DII-------------------------------------
--------
>A0A7X2JHD4
------------------------------------------------------------
------------------------------------------------------------
------------------------------------------------------------
------------------------------------------------------------
----------------------MKN-----------------------------------
---------KEASLE----LLIYMITSAAGLENE---PHIYGPLRLIEASQRLCQLRL--
--ED-----D--PDNQ-----DLKDLISIIE---EGKH-KCTSD-----EPAFYQMLQDA
AAKLV---------------DII-------------------------------------
--------
>A0A369LG44
------------------------------------------------------------
------------------------------------------------------------
------------------------------------------------------------
------------------------------------------------------------
----------------------MNT-----------------------------------
----------NDAME----LLVYMVTSAAGLQGE---PEAYGPLRLIEASKRLALMLA--
--EE-----D--ADRA----AALQELAELID---ARKN-DCMTD-----EDSFYAMLNDA
AAKLV---------------ECV-------------------------------------
--------
>A0A3N0B7Z4
------------------------------------------------------------
------------------------------------------------------------
------------------------------------------------------------
------------------------------------------------------------
------------------------------------------------------------
-------------ME----LLVYMVTSAAGLQGE---PEAYGPLRLIEASKRLALMLA--
--EE-----D--ADRA----AALQELAQLID---ERKN-DCMTD-----EDSFYAMLNDA
AAKLV---------------ECV-------------------------------------
--------
>A0A7C9NB04
------------METS-------------AAILARRSVRAFSDQPVSRDLLRSLVETATW
-----APSASNVQ-----AWRFCVVDDPALVRKLDMVSPGLSGKPPVIAVVLSDREYARA
KGGQKAADEFSSLDAAYACENLMLAAADAGLGTCAIKSYNDDAVRSLLNVPDGLQVELLI
SLGWPDP--AKSPRAPKRKPLDEVLRFNGCEAWGAEETSSHTDAAASQADDEGCTASCAE
QSRDAIGAEGKARPVQTSLSEAMSASPAPQQKTTQPSAVACETAFHGSLSAAMAASAAAA
GAPPHSAEEGTDGLE----LLAYMVTSAAGLRGE---PAIYGPLRLIESSKRVAAQLA--
--DS-LKTAD--PARA----EALRNLATLIA---ERQN-DCMTD-----EDSFYTMLSEA
AALLA---------------KAL-------------------------------------
--------
>A0A7X5D6X2
------------METS-------------AAILARRSVRAFSDQPVSRDLLRSLVETATW
-----APSASNVQ-----AWRFCVVDDPALVRKLDMVSPGLSGKPPVIAVVLSDREYARA
KGGQKAADEFSSLDAAYACENLMLAAADAGLGTCAIKSYNDDAVRSLLNVPDGLQVELLI
SLGWPDP--AKSPRAPKRKPLDEVLRFNGCEAWGAEETSSHTDAAASQADDEGCTASCAE
QSRDAIGAEGKARPVQTSLSEAMSASPAPQQKTTQPSAVACETAFHGSLSAAMAASAAAA
GAPPHSAEEGTDGLE----LLAYMVTSAAGLRGE---PAIYGPLRLIESSKRVAAQLA--
--DS-LKTAD--PARA----EALRNLATLIA---ERQN-DCMTD-----EDSFYTMLSEA
AALLA---------------KAL-------------------------------------
--------
>A0A9D1YJ97
------------------------------------------------------------
------------------------------------------------------------
------------------------------------------------------------
------------------------------------------------------------
----------------------MERGE---------------------------------
-------------LE----LLIYLITSAQGLPGE---PRIYGSIRLTEAAYKLCRILL--
--ER-----E--PENA-----KLKALAERLE---QDKG-KALSQ-----EEDFWNMLQDV
SGMLV---------------ECM-------------------------------------
--------
>A0A174KET5
------------------------------------------------------------
------------------------------------------------------------
------------------------------------------------------------
------------------------------------------------------------
----------------------MNNPE---------------------------------
-------------FE----LLVYLITSAKALPEE---PACYGSIRLTEAASRLCKIIC--
--EKY-------PEND-----AYRALLGCID---ADKG-KALTE-----PEGFAKMLEKA
SEMLV---------------DCL-------------------------------------
--------
>R7DAP1
------------------------------------------------------------
------------------------------------------------------------
------------------------------------------------------------
------------------------------------------------------------
----------------------MNNPE---------------------------------
-------------FE----LLVYLITSAKALPEE---PACYGSIRLTEAASRLCKIIC--
--EKY-------PEND-----AYRALLGCID---ADKG-KALTE-----PEGFAKMLEKA
SEMLV---------------DCL-------------------------------------
--------
>A0A396G5S4
------------------------------------------------------------
------------------------------------------------------------
------------------------------------------------------------
------------------------------------------------------------
----------------------MNNPE---------------------------------
-------------FE----LLVYLITSAKALPEE---PACYGSIRLTEAASRLCKIIC--
--EKY-------PEND-----AYRTLLACID---ADKG-KALTE-----PEGFAKMLEKA
SEMLV---------------DCL-------------------------------------
--------
>A0A412ETU5
------------------------------------------------------------
------------------------------------------------------------
------------------------------------------------------------
------------------------------------------------------------
----------------------MNNPE---------------------------------
-------------FE----LLVYLITSAKALPEE---PACYGSIRLTEAASRLCKIIC--
--EKY-------PEND-----AYRALLACID---ADKG-KALTE-----PEGFAKMLEKA
SEMLV---------------DCL-------------------------------------
--------
>A0A1C5NFK0
------------------------------------------------------------
------------------------------------------------------------
------------------------------------------------------------
------------------------------------------------------------
----------------------MNNPE---------------------------------
-------------FE----LLVYLITSAKALPEE---PASYGSIRLTEAASRLCKIIC--
--EKY-------PEND-----AYRALLGCID---ADKG-KALTE-----PEGFAKMLEKA
SEMLV---------------DCL-------------------------------------
--------
>A0A411ZSB5
------------------------------------------------------------
------------------------------------------------------------
------------------------------------------------------------
------------------------------------------------------------
----------------------MNNPE---------------------------------
-------------FE----LLVYLITSAKALPEE---PASYGSIRLTEAASRLCKIIC--
--EKY-------PEND-----AYRALLVCID---ADKG-KALTE-----PEGFAKMLEKA
SEMLV---------------DCL-------------------------------------
--------
>A0A414ENA4
------------------------------------------------------------
------------------------------------------------------------
------------------------------------------------------------
------------------------------------------------------------
----------------------MNNPE---------------------------------
-------------FE----LLVYLITSARALPEE---PASYGSIRLTEAASRLCRIIC--
--NN-----D--PDNK-----TYCELLNCIE---ADKG-KALTE-----PERFSAMLEKA
SEILV---------------DCL-------------------------------------
--------
>D4LU58
------------------------------------------------------------
------------------------------------------------------------
------------------------------------------------------------
------------------------------------------------------------
----------------------MNNPE---------------------------------
-------------FE----LLVYLITSARALPEE---PASYGSIRLTEAASRLCRIIC--
--NN-----D--PDNK-----TYCELLNCIE---ADKG-KALTE-----PERFSAMLEKA
SEILV---------------DCL-------------------------------------
--------
>A0A414JCA2
------------------------------------------------------------
------------------------------------------------------------
------------------------------------------------------------
------------------------------------------------------------
----------------------MNNPE---------------------------------
-------------FE----LLIYLITSARALPEE---PASYGSIRLTEAASRLCRIIC--
--NN-----D--PDNK-----TYCELLNCIE---ADKG-KALTE-----PERFSAMLEKA
SEILV---------------DCL-------------------------------------
--------
>A0A6N9LIZ1
------------------------------------------------------------
------------------------------------------------------------
------------------------------------------------------------
------------------------------------------------------------
----------------------MNNPE---------------------------------
-------------FE----LLVYLITSARALPEE---PASYGSIRLAEAASRLCQIIC--
--NN-----D--PDNK-----TYCELLNCIE---TDKG-KALTE-----PERFSAMLEKA
SEILV---------------DCL-------------------------------------
--------
>A0A1C5Q5V5
------------MQLT-------------EVIEKRRSIRKFSDKPVSRGILEELIKAAAL
-----APTASNLQ-----AWRFFVADDPKLVRDIDSFSPGLSGKPPVIIAIASDLAEVER
RGSKNSLVYGLMMDASMAAENLMLKAADLGLGTCAIKSYNDKAVHKLLNLPDTMRLEILI
SLGWPE----GEPRTPKRKPMEEVLFWN---AWEGQAEE----AADKKPEKEAD------
-------------SPST-AEKALKTATPAESRNS--------------------------
---KAEHFNKKELQD----LLIYMITSAAGLPGE---PQMYGPLRLIESSRRLAGMLG--
--DAY---GG----------AVFEELTALID---AGKG-KNMTD-----PEGFCEMLGEA
AAQAT---------------DLLSD-----------------------------------
--------
>A0A1C5UF10
------------MQLT-------------EVIEKRRSIRKFSDKPVSRGILEELIKAAAL
-----APTASNLQ-----AWRFFVADDPKLVRDIDSFSPGLSGKPPVIIAIASDLAEVER
RGSKNSLVYGLMMDASMAAENLMLKAADLGLGTCAIKSYNDKAVHKLLNLPDTMRLEILI
SLGWPE----GEPRTPKRKPMEEVLFWN---AWEGQAEE----AADKKPEKETD------
-------------SPST-AEKALKTATLAESRNS--------------------------
---KAEHFNKKELQD----LLIYMITSAAGLPGE---PQMYGPLRLIESSRRLAGMLG--
--DAY---GG----------AVFGELTALID---AGKG-KNMTD-----PEGFCEMLGEA
AAQAT---------------DLLSD-----------------------------------
--------
>A0A923LAS5
------------MELT-------------EVIKKRRSIRKFSDKPVSRELLTELIEAAAL
-----APTASNLQ-----AWRFFVADDPTLVREIDSFSPGLSGHPPVIIAIASDLAEVER
RGSKNSLVYGLMMDASMAAENLMLKAADLGLGTCAIKSYNDKAVHKLLNLPDTMRLEILI
SLGWPE----GEPRTPRRKPMEDVLFWN---AWEEPEKS----TADRTPEEEPA------
----------KARKPEN-DKKAVGNQAAAARTGG-----------------------AQA
QQTETLRFDKKELQD----LLIYMITSAAGLPGE---PHMYGPLRLIESSRRLAGMLS--
--AAY---GG----------EVFGELTALID---AGKG-RNMTD-----PEGFCEMLQEA
AAKAT---------------ELL-------------------------------------
--------
>A0A168PND3
------------------------------------------------------------
------------------------------------------------------------
------------------------------------------------------------
------------------------------------------------------------
----------------------MN------------------------------------
----------EKLIE----LLAYIVSSAVGCLNE---PKIYGSLRLIDTTQKIIELFN--
--EL-----N-LVEDE-----NLNKIANIIN---EEKS-LCMSD-----DAAFEKMLNSV
SDKLV---------------QLIVNEGK--------------------------------
--------
>A0A3M0SY63
------------------------------------------------------------
------------------------------------------------------------
------------------------------------------------------------
------------------------------------------------------------
----------------------MN------------------------------------
----------EKLIE----LLAYIVSSAVGCLNE---PKIYGSLRLIDTTQKIIELFN--
--EL-----N-LVEDE-----NLNEIANIIN---EEKS-LCMSD-----DAAFEKMLNSV
SDKLV---------------QLIVNEGK--------------------------------
--------
>D8GNI3
------------------------------------------------------------
------------------------------------------------------------
------------------------------------------------------------
------------------------------------------------------------
----------------------MN------------------------------------
----------EKLIE----LLAYIVSSAVGCLNE---PKIYGSLRLIDTTQKIIELFN--
--EL-----N-LVEDE-----NLNEIANIIN---EEKS-LCMSD-----DAAFEKMLNSV
SDKLV---------------QLIVNEGK--------------------------------
--------
>A0A5M9N9D9
------------------------------------------------------------
------------------------------------------------------------
------------------------------------------------------------
------------------------------------------------------------
----------------------MS------------------------------------
----------EKLIQ----LLAYIVSSAVGCIDE---PKIYGSLRLIDTAQKIIELFD--
--EL-----D-LVKDK-----KLVEIANIIN---REKL-LCMSD-----NTAFEQMLNDV
SNKLV---------------QLIDERE---------------------------------
--------
>A0A8S0XMS0
------------------------------------------------------------
------------------------------------------------------------
------------------------------------------------------------
------------------------------------------------------------
----------------------MS------------------------------------
----------EKLIQ----LLAYIVSSAVGCIDE---PKIYGSLRLIDTAQKIIELFD--
--EL-----D-LVKDK-----KLVEIANIIN---REKL-LCMSD-----NTAFEQMLNDV
SNKLV---------------QLIDERE---------------------------------
--------
>A0A523B2N8
------------------------------------------------------------
------------------------------------------------------------
------------------------------------------------------------
------------------------------------------------------------
----------------------MKVDE---------------------------------
-------ERKMRIYD----FIAYLISSARGLLVE---PQVYGPFRCLDAVSRFIHLLS--
--DL-----G--IKDP-----YLDELKDEVD---KGKY-LLLID-----ESKFKDFIIHL
NVKLA---------------RKIKEDLNL-------------------------------
--------
>A0A523B8N0
------------------------------------------------------------
------------------------------------------------------------
------------------------------------------------------------
------------------------------------------------------------
----------------------MKVDE---------------------------------
-------ERKMRIYD----FIAYLISSARGLLVE---PQVYGPFRCLDAVSRFIHLLS--
--DL-----G--IKDP-----YLDELKDEVD---KGKY-LLLID-----ESKFKDFIIHL
NVKLA---------------RKIKEDLNL-------------------------------
--------
>A0A7C4JCX5
------------------------------------------------------------
------------------------------------------------------------
------------------------------------------------------------
------------------------------------------------------------
----------------------MKVDE---------------------------------
-------ERKMRIYD----FIAYLISSARGLLVE---PQVYGPFRCLDAVSRFIHLLS--
--DL-----G--IKDP-----YLDELKDEVD---KGKY-LLLID-----ESKFKDFIIHL
NVKLA---------------RKIKEDLNL-------------------------------
--------
>A0A662VCW9
------------------------------------------------------------
------------------------------------------------------------
------------------------------------------------------------
------------------------------------------------------------
----------------------MRSLSK--------------------------------
-------TEELAIYS----FIAYLASSARGLLIE---PQIYGPFRCLDAISRFIDLLG--
--KL-----G--ISSM-----YLNELKEDID---KGKY-LLLYD-----EDKFKEFIINL
NVRLA---------------KKIKEYLSL-------------------------------
--------
>A0A6B2C6Q9
------------------------------------------------------------
------------------------------------------------------------
------------------------------------------------------------
------------------------------------------------------------
----------------------MSEKMN--------------------------------
------VRNIEIILE----FLAFLSSSAQGLFGE---PLEYGPLRCVDAIRRFIDLIF--
--KL-----D-VPLDEK-FIQELKELRSWID---KDMH-LLMYD-----REKFREFVNNL
TKTLAEIA-L----------RYLT------------------------------------
--------
>A0A7C5XZP8
------------------------------------------------------------
------------------------------------------------------------
------------------------------------------------------------
------------------------------------------------------------
----------------------MSEKMN--------------------------------
------VRNIEIILE----FLAFLSSSAQGLFGE---PHEYGPLRCVDAIRRFIDLIF--
--KL-----D-VPLDEK-FIQELKELRSWID---RDMH-LLMYD-----REKFREFVNNL
IKTLAEIA-L----------RYLT------------------------------------
--------
>A0A7C4HL10
------------------------------------------------------------
------------------------------------------------------------
------------------------------------------------------------
------------------------------------------------------------
-----------------------MDGDKKAV-----------------------------
-----------RVFE----LLAYLASSARGLLEE---PREYGPLRCLDAMRRLIDMVL--
--ET-----R-LIEDEE-VTKYLEELRSRLS---RGII-LLMYS-----AEEFRKFIINV
NVELS---------------EKTTRVLER-----YYNK----------------------
--------
>A0A830EKE8
------------------------------------------------------------
------------------------------------------------------------
------------------------------------------------------------
------------------------------------------------------------
----------------------MSSESV--------------------------------
-------ELRERILE----YLAFLSSSASGLFVE---PKEYGPLRCIDAMKRFIDLVL--
--SL-----G-IIKDEE-LLKDLQEMEKELD---KGVV-LLMYS-----AEEFAKFVSDI
NKELA---------------RKVKQSLNI-------------------------------
--------
>A0A1G3LSU0
------------------------------------------------------------
------------------------------------------------------------
------------------------------------------------------------
------------------------------------------------------------
----------------------M-------------------------------------
---------DRGLYE----LLGYLLTSARGLLEE---PGEYGPLRLAEAASRLCAVLA--
--------GGGSAYSA-----AALQLQAGID---AGKF-SVLSD-----PPAFQKALDQA
VRDYT---------------RRLA------------------------------------
--------
>A0A7V1H414
------------------------------------------------------------
------------------------------------------------------------
------------------------------------------------------------
------------------------------------------------------------
----------------------MM------------------------------------
-------CYSKKLFE----IIGYMLSSARGLVDE---PQMYGPFRLVEGVSRLCSILA--
--EEDT---G--------YSDFFLKLKTRID---GKKY-SLISD-----ENTFIELMDDL
VHDFT---------------RKMIEM----------------------------------
--------
>A0A662ER06
------------------------------------------------------------
------------------------------------------------------------
------------------------------------------------------------
------------------------------------------------------------
----------------------MGN-----------------------------------
-------NDESRILE----LISYMLVSARNLVNE---TPEYGPLRLLEACDRLIEVFG--
--ET-----G--IGSE-----PLVVLKKSLD---EAKT-LLMVD-----KEAFVRALDDL
VRSVT---------------SNLFTSSGN-----GFPEPNP-------------------
--------
>A0A0J1INH7
------------------------------------------------------------
------------------------------------------------------------
------------------------------------------------------------
------------------------------------------------------------
----------------------MTDMET--------------------------------
-------YKNEKLVELVRDYSGYILTSAKGLYRE---PAHYGPLRMVGALERTLVLLT--
--EL-----G--IEDK-----EMEEVLSFIR---KEGW-RALSD-----PLGYEKALDKS
IDQLV---------------ELTVQSKE--------------------------------
--------
>A0A268FFK1
------------------------------------------------------------
------------------------------------------------------------
------------------------------------------------------------
------------------------------------------------------------
----------------------MET-----------------------------------
-------RKNEKLVELVRDYSGYILTSAKGLYRE---PAHYGPLRMVGALERTLVLLT--
--EL-----G--IEDK-----EMEEALSFIR---KEGW-RALSD-----PLGYEEALDQS
IDQLV---------------ELTVQNKA--------------------------------
--------
>R9C9Y5
------------------------------------------------------------
------------------------------------------------------------
------------------------------------------------------------
------------------------------------------------------------
----------------------MTDM----------------------------------
----------EKLLELVRDYGGYVLTSAKGLYRE---PAHYGPLRMIGALERTLILLK--
--EL-----G--IEDK-----EMEEALVVTR---KEGW-RALSD-----PSGYEKALDQS
IYQLL---------------EITVKTKE--------------------------------
--------
>A0A0Q3QKS7
------------MYRRLFL-----------------------------------------
------------------------------------------------------------
------------------------------------------------------------
------------------------------------------------------------
----------------------LNTTENT-------------------------------
-------KTAQLLQEDLLDYVAYTLTSAKGLYRE---PHSYGPMRMIDSMEKALHLLK--
--EA-----G--IQDE-----ALEEGLAAVR---NARW-KAMTE-----SEEFGKAMDES
ILNLV---------------DITVNK----------------------------------
--------
>A0A4R1AYD6
------------------------------------------------------------
------------------------------------------------------------
------------------------------------------------------------
------------------------------------------------------------
----------------------MNTTENT-------------------------------
-------KTAQLLQEQLLDYVAYTLTSAKGLYRE---PHSYGPMRMIDSMEKALHLLK--
--EA-----G--IQDE-----ALEEGLAAVR---NARW-KAMTE-----PDEFGKAMDES
ILNLV---------------DITVNK----------------------------------
--------
>A0A2N5HY54
------------------------------------------------------------
------------------------------------------------------------
------------------------------------------------------------
------------------------------------------------------------
----------------------MTVLGPL-------------------------------
-------ETEQQIKEHLRDYVAYALTSAKGLYRE---PQSYGAMRMFDAMERALCLLQ--
--EL-----G--ERDE-----ALEEALTAVR---KERW-QAMTN-----PDAFGKAIDDS
ILKLV---------------DLSMYDDNK-----T-------------------------
--------
>A0A372LSY3
------------------------------------------------------------
------------------------------------------------------------
------------------------------------------------------------
------------------------------------------------------------
----------------------MTITGPL-------------------------------
-------ETEQQIKEHLRDYVAYALTSAKGLYRE---PQSYGAMRMFDAMERALRLLQ--
--EV-----G--VKDE-----ALEEALTTVR---KQRW-QAMTN-----PDAFGKAIDDS
ILNLV---------------DITINQNID-------------------------------
--------
>A0A561DPD7
------------------------------------------------------------
------------------------------------------------------------
------------------------------------------------------------
------------------------------------------------------------
----------------------MTSMEAT-------------------------------
-------KTKEEILEHLRDYVAYTLTSAKGLYRE---PYSYGPMRLMDSLEKALSLLQ--
--EA-----G--IKDE-----NLDQVLSSIR---KERW-RAMTD-----KKGFAQAIDTS
ILELV---------------NLSIDSKKK-----EE--------------------CI--
--------
>W4RPE1
------------------------------------------------------------
------------------------------------------------------------
------------------------------------------------------------
------------------------------------------------------------
----------------------MTNMEAT-------------------------------
-------KTKEEVIEHLLDYVAYTLTSAKGLYRE---PQSYGAMRMVDAMERALRLLK--
--EV-----G--IEDE-----VLEDALSAVR---KDRW-RAMTD-----KEGFGKAIDDS
ILNLV---------------NIK-------------------------------------
--------
>A0A7Y8WRJ1
------------------------------------------------------------
------------------------------------------------------------
------------------------------------------------------------
------------------------------------------------------------
----------------------MTNMETS-------------------------------
-------KSEEQIIEKLRDYVAYTLTSAKGLYRE---PHSYGAMRMIDSMERAISLLH--
--EA-----G--IMDK-----ALEEGLSNVR---KERW-RAMTD-----PKEFGRAIDES
VLEIV---------------NLSMNIDK--------------------------------
--------
>A0A292YS60
------------------------------------------------------------
------------------------------------------------------------
------------------------------------------------------------
------------------------------------------------------------
----------------------MTNTE---------------------------------
-----KKSLEEGLQNRLLDYVSYVLTSARGLYKE---PHSYGPMRMVDSLEKALFLLR--
--DM-----G--IKDD-----AIEESVAVIR---ENRW-RVTSD-----PEAFAQALDDA
ILRLV---------------KVTLKESST-----SHE-----------------------
--------
>A0A5C5SPA5
------------------------------------------------------------
------------------------------------------------------------
------------------------------------------------------------
------------------------------------------------------------
----------------------MTNT----------------------------------
-------KDENLAKEHLLDFVGYVLTSTRGLYRE---PQSYGPMRMIDTLEKALMLLK--
--EQ-----G--LEEE-----SLDQIMGILR---ENRW-KVTAD-----PEAYALAIDEA
IQHLV---------------TVTLQEKD--------------------------------
--------
>A0A1R1ETS9
------------------------------------------------------------
------------------------------------------------------------
------------------------------------------------------------
------------------------------------------------------------
----------------------METN----------------------------------
-------LQAGDMRERMLDFAAYVLTSARALYRE---PHSYGPMRLADTLEKGLELLQ--
--AA-----G--IRDE-----TVEQAMAAVR---ESRP-VAMTD-----PEGFAEALDRA
IAVLV---------------QATLEVKPE-----A-------------------------
--------
>A0A3D9GQF1
------------------------------------------------------------
------------------------------------------------------------
------------------------------------------------------------
------------------------------------------------------------
----------------------MNATETN-------------------------------
-------PGAGDMRERMLDFAAYVLTSARALYRE---PQSYGPMRLADTLEKGLELLQ--
--SA-----G--IRDE-----TVEQAMAAVR---ESRL-VAMTD-----PEGFAKALDRA
IAVLV---------------QATLEGKPE-----A-------------------------
--------
>A0A839TK23
------------------------------------------------------------
------------------------------------------------------------
------------------------------------------------------------
------------------------------------------------------------
----------------------MNAMETN-------------------------------
-------LGAGDMRERLLDFAAYVLTSARALYRE---PQSYGPMRLADTLEKGLELLQ--
--AA-----G--IRDE-----TVEQAMAAVR---ETRP-VAMTD-----PEGFAVALDRG
IAVLV---------------KATLGGKPE-----A-------------------------
--------
>A0A259SYL5
------------------------------------------------------------
------------------------------------------------------------
------------------------------------------------------------
------------------------------------------------------------
------------------------------------------------------------
------------MREQLLDFAAYVLTSAHALYRE---PQSYGPMRLADTLEKGLELLQ--
--AA-----G--IRDE-----TVDKAMEAVR---ESRP-LSMTD-----PEGFAGALDRA
IAVLV---------------KATLEGKPE-----A-------------------------
--------
>A0A1S2M3Y1
------------------------------------------------------------
------------------------------------------------------------
------------------------------------------------------------
------------------------------------------------------------
----------------------MN------------------------------------
-------------------------------------HNVMGQLRMIDSLEKSLVLLK--
--NA-----G--VDIQ-----TVDNAMATIR---KDRW-RATSD-----PEAFANAIDRA
IDELV---------------NVTIGEEGL-----R-------------------------
--------
>A0A1I7LHV0
------------------------------------------------------------
------------------------------------------------------------
------------------------------------------------------------
------------------------------------------------------------
----------------------MTGLERGD------------------------------
----GTQRDRDALRETLRDYIGYVLTSARGLYGE---PLSYGPMRMFDALEKSL------
----------------------------VPK---FDSW----------------------
------------------------------------------------------------
--------
>A0A0S8BLA5
------------------------------------------------------------
------------------------------------------------------------
------------------------------------------------------------
------------------------------------------------------------
----------------------MTE-----------------------------------
----GMVISEDQGVE----LLAFLITSARCHLDD---PPDYGSMRLLDAAERLSDFMK--
--ER--------ASPE--TQQLLALILKES----PRVQ-STIAD-----RDQYTSLLDEL
CRDVA---------------RHLVEHSMV-----VADR----------------------
--------
>A0A5N8YTD7
------------------------------------------------------------
------------------------------------------------------------
------------------------------------------------------------
------------------------------------------------------------
----------------------MSS-----------------------------------
----NMVLTESEAIE----LLAFLITAARTQIDE---PPDYAPMRMLTAAGRLREFIL--
--DR--------VSPE--GHQFLKEFLNPA----PK-S-FRQAG-----LEQYSASLDEL
CRKIA---------------RHLIGRSGF-----GGKVV---------------------
--------
>A0A1I7CY02
------------------------------------------------------------
------------------------------------------------------------
------------------------------------------------------------
------------------------------------------------------------
----------------------MPTTA---------------------------------
---PVWVLDEDEAVE----LLAYLITAARTQVDE---AAEYGPMRLLTAAHRLAEQIA--
--PR--------SSRA--TAAFVHDELDQV----PQLA-VPRTG-----REEYVARLDEL
CRSLA---------------AHLSARWAS-----DRAGPA--------------------
--------
>A0A2T0TTG9
------------------------------------------------------------
------------------------------------------------------------
------------------------------------------------------------
------------------------------------------------------------
----------------------MPSSD---------------------------------
---RAWVLDEDEALE----LLAYLLTAARTQVDE---AAEYGPLRLLTAAHRLADRIA--
--PR--------SSDA--TAAFLAGPLGQV----PELA-VPRED-----REGYVGRLDDL
CRALA---------------AHLTARWAP-----DRSGPT--------------------
--------
>A0A1Q9SQL3
------------------------------------------------------------
------------------------------------------------------------
------------------------------------------------------------
------------------------------------------------------------
----------------------MTDAN---------------------------------
----TLVLDEDTALE----LLAYLVTAARTQVDE---AAEYGPLRLLTAARRLGAAIA--
--PR--------ASAG--TAAFAAGPLDAV----PELA-VPREG-----REQYVARLDDL
CRALA---------------AHLTAHFGD-------RAAQ--------------------
--------
>A0A2U1FFT3
------------------------------------------------------------
------------------------------------------------------------
------------------------------------------------------------
------------------------------------------------------------
----------------------MTA-----------------------------------
----PWVLDEDDALE----LLAYLVTAARTQVDE---AAEYGPMRLLTAAHRLAEAMG--
--PR--------SSPE--TAAALGGPLAAM----PTLA-VPR-D-----RTEYVEQLDAA
CRSLA---------------AHLKARYGS-------------------------------
--------
>A0A4R6VIG4
------------------------------------------------------------
------------------------------------------------------------
------------------------------------------------------------
------------------------------------------------------------
----------------------MSA-----------------------------------
----PWVLDEDDALE----LLAYLVTAARTQVDE---AAEYGPMRLLTAAHRLAEAMG--
--PR--------ATEA--TAEALDGPLSQM----PLLA-VPRGD-----REQYVEQLDGV
CRSVA---------------AHLKTKYAP-------------------------------
--------
>A0A848DEB9
------------------------------------------------------------
------------------------------------------------------------
------------------------------------------------------------
------------------------------------------------------------
----------------------MAP-----------------------------------
----PLVLDEDQALE----LLAYLVTAARTQVDE---AAEYGPMRLLTAAGRLAAMIR--
--PR--------ASEG--LQDVLAGPLGSV----PPTA-VPRTG-----REAYVARLDGI
CRELA---------------EHLSIRFAP-----GCRTTVTPG-----------------
--------
>A0A431NKS3
------------------------------------------------------------
------------------------------------------------------------
------------------------------------------------------------
------------------------------------------------------------
----------------------MTE-----------------------------------
---PVWVLDEDDALE----VLAHLVTAARTQVDE---AAEYGPLRLLTAAHKVADRLA--
--AR--------ASEP--TAAFARDHVGPL----PELA-VPREG-----RDEYVARLDAV
CAELG---------------ALLARRYVP-----G-RSS---------------------
--------
>A0A8I1PP72
------------------------------------------------------------
------------------------------------------------------------
------------------------------------------------------------
------------------------------------------------------------
----------------------MTE-----------------------------------
---PVWVLDEDDALE----VLAHLVTAARTQVDE---AAEYGPLRLLTAAHKVADRLA--
--AR--------ASEP--TAAFARDHVGPL----PELA-VPREG-----RDEYVARLDAV
CAELG---------------ALLARRYVP-----G-RSS---------------------
--------
>A0A511DDR0
------------------------------------------------------------
------------------------------------------------------------
------------------------------------------------------------
------------------------------------------------------------
----------------------MTG-----------------------------------
---PVWVLDEDDALE----VLAYLVTAARTQVDE---AAEYGPMRLLTAARKVADRLA--
--SR--------ASEP--TAAFARDHVDPM----PELA-VPREG-----REEYLARLDAL
CAELG---------------SVLAARYVP-----G-RSS---------------------
--------
>F4CUQ5
------------------------------------------------------------
------------------------------------------------------------
------------------------------------------------------------
------------------------------------------------------------
----------------------MPRTE---------------------------------
---PRWVLDEDDAIE----VLAYLVTAARTQVDE---AAEYGPLRLLTAARRLAGLLA--
--PR--------ASEP--TATFVRDHVEPM----PELA-VPRQG-----RDEYVARLDGL
CAELG---------------SLLAQRYVP-----G-RSS---------------------
--------
>A0A1Q6YZ35
------------------------------------------------------------
------------------------------------------------------------
------------------------------------------------------------
------------------------------------------------------------
------------------------------------------------------------
-----MVLSEDEAVE----LVAFLVTAARTQVDE---AAEYGSLRLLTAAGRLGELIA--
--ER--------VSPE--TRALLTGPLKHI----PELA-VRTAD-----PAAYVAALDGL
CGAVG---------------QHLVTHFGL-----ERKGP---------------------
--------
>A0A1Q7UJ55
------------------------------------------------------------
------------------------------------------------------------
------------------------------------------------------------
------------------------------------------------------------
------------------------------------------------------------
-----MVLSEDEAVE----LVAFLVTAARTQVDE---AAEYGSLRLLTAAGRLGELIA--
--ER--------VSPE--TRALLTGPLKHI----PELA-VRTAD-----PAAYVAALDGL
CGAVG---------------QHLVTHFGL-----ERKGP---------------------
--------
>A0A1Q7IAQ2
------------------------------------------------------------
------------------------------------------------------------
------------------------------------------------------------
------------------------------------------------------------
------------------------------------------------------------
-----MVLSEDEAVE----LVAFLVTAARTQVDE---AAEYGSLRLLTAAGRLGELIA--
--ER--------VSPE--TRALLTGPLKQI----PELA-VRTAD-----PAAYVAALDGL
CGAVG---------------QHLVTHFGL-----ERKGP---------------------
--------
>A0A2V7EIC5
------------------------------------------------------------
------------------------------------------------------------
------------------------------------------------------------
------------------------------------------------------------
----------------------MAG-----------------------------------
----LMVLSEDEALE----LVAFLVTAARTQVDE---AAEYGSLRLLTAAGRLAELIA--
--ER--------ASPE--TRMLLTGPLKQI----PELA-VRTAD-----PAGYVAALDGM
CRAVG---------------QHLVTHFGL-----DRKRP---------------------
--------
>A0A2V6RVR2
------------------------------------------------------------
------------------------------------------------------------
------------------------------------------------------------
------------------------------------------------------------
------------------------------------------------------------
-----MVLSEDEALE----LLAFLVTAARTQVDE---AAEYGSLRLLTAAGRLADAIV--
--DR--------VSPD--TRAFLTGPLKQV----PDLA-VRSAD-----PAGYAASLDAV
CRAVG---------------QLLVDHFGL-----DRRAT---------------------
--------
>A0A2V6U1F9
------------------------------------------------------------
------------------------------------------------------------
------------------------------------------------------------
------------------------------------------------------------
----------------------MAA-----------------------------------
-----MVLSEDEALE----LLAFLVTAARTQVDE---AAEYGSLRLLTAAGRLADAIV--
--DR--------VSPD--TRAFLTGPLKQV----PDLA-VRSAD-----PAGYAAALDAV
CRAVG---------------QLLVDHFRL-----DRRAT---------------------
--------
>A0A917X040
------------------------------------------------------------
------------------------------------------------------------
------------------------------------------------------------
------------------------------------------------------------
------------------------------------------------------------
-----MVLTEDEALE----LLAYLVTAARTQLDE---AAEYGPLRLLTAAQRLAGYLA--
--PR--------VSPE--TRSLLEGAIQRV----PQTA-TRSAD-----PDGYAAALDAM
CRALA---------------EHLVARYGI-----DRSAG---------------------
--------
>A0A535IQW6
------------------------------------------------------------
------------------------------------------------------------
------------------------------------------------------------
------------------------------------------------------------
----------------------MSE-----------------------------------
----NMALTEDEALE----LLAFLVTAARTQASE---PNEYGPLRLLSAASRLSQFML--
--ER--------ASPE--TRALLGGPLKEI----PSTD-TRMTD-----YEGYVARLDAL
CSAVA---------------QHLVRHFGL-----EEASHE--------------------
--------
>A0A2M8PRZ0
------------MGDN--------------------------------------------
------------------------------------------------------------
------------------------------------------------------------
------------------------------------------------------------
----------------------MAE-----------------------------------
----KWVLNEDEAME----LLTLLIVSARIQLDE---PAQYGPLRLLTAADRLSGFIK--
--AR--------ASKE--TRPLLTQMTEEI----PQLH-MQMSD-----VEGYTAALDNL
CKAVA---------------GQLVERYGL-----AEAQS---------------------
--------
>A0A3M1QGW3
------------MGDN--------------------------------------------
------------------------------------------------------------
------------------------------------------------------------
------------------------------------------------------------
----------------------MAE-----------------------------------
----KWVLNEDEAME----LLTLLIVSARIQLDE---PAQYGPLRLLTAADRLSGFIK--
--AR--------ASKE--TRPLLTQMTEEI----PQLH-MQMSD-----VEGYTAALDNL
CKAVA---------------GQLVERYGL-----AEAQS---------------------
--------
>A0A6B1DXH1
------------------------------------------------------------
------------------------------------------------------------
------------------------------------------------------------
------------------------------------------------------------
----------------------MQS-----------------------------------
----NWVLKEDEAIE----LLALLITSARIQMDE---PAHYGPLRLLTAAERLSSLIE--
--AR--------SSQK--AREFLEGNIERI----PAMH-MRMSD-----VDAYTEGLDAL
CRAVA---------------ACLLRHSSL-----EGEA----------------------
--------
>A0A8T6HAY0
------------------------------------------------------------
------------------------------------------------------------
------------------------------------------------------------
------------------------------------------------------------
----------------------MNE-----------------------------------
----NWVLKEDEAVE----LLALLITSARIQLDE---PAHYGPLRLLTASERLSGMIL--
--ER--------ASGK--SRDFLQANVERI----PELH-MRMSD-----VDAYAAGLDAL
CREVA---------------ECLLRHSSL-----EEKT----------------------
--------
>A0A9E4FZS3
------------------------------------------------------------
------------------------------------------------------------
------------------------------------------------------------
------------------------------------------------------------
----------------------MSE-----------------------------------
----NWVLKEGEAVE----LLALLITSARIQLDE---PAHYGPLRLLTATERLSGMIL--
--ER--------ASEK--SREFLQGNVERI----PELH-MRMSD-----VDDYAAGLDGL
CREVA---------------ECLLRHSTL-----EEDAS---------------------
--------
>A0A9E4GRM8
------------------------------------------------------------
------------------------------------------------------------
------------------------------------------------------------
------------------------------------------------------------
----------------------MSEETS--------------------------------
----NGIISEDQAVE----LLALFVSSAQLLMHE---PAHYGPLRLLTATERLSAMML--
--EK--------ATEE--TRPFLELAIERI----PQMH-VQMSD-----VPAYKAGLEEL
NAAIG---------------DCLVRRAGL-----EEGASQ--------------------
--------
>A0A9E4GLY3
------------------------------------------------------------
------------------------------------------------------------
------------------------------------------------------------
------------------------------------------------------------
----------------------MDD-----------------------------------
---EKKFLTEDQVVE----LMSLFFSCSLLLLRE---PALYGPLRQLTAAERLAAMVI--
--DD--------VSPE--VRTLLEVALERI----PVSH-TVTTR-----RDQYKAIVVEL
NEALG---------------DCLAARAGL-----TEGAVA--------------------
--------
>A0A429S3K9
------------------------------------------------------------
------------------------------------------------------------
------------------------------------------------------------
------------------------------------------------------------
----------------------MSS-----------------------------------
----TRVLDEDDAVE----LLAYLVSAARTQVDE---AAEYAPLRLLTAAGRLADMIA--
--PA--------ASDG--LRPFLEDIRQGF----GETT-LAAGD-----PDGYVDRLDGL
CRTVA---------------LHLAASLGL-----DGRTP---------------------
--------
>A0A7C3P837
------------------------------------------------------------
------------------------------------------------------------
------------------------------------------------------------
------------------------------------------------------------
----------------------MDN-----------------------------------
----EFVLSEDEVFE----VIAFLVTAARLLPDE---PIDYGPARLLTAAQRLCAFAA--
--VR--------C-EV--SAAFLTRLAEGIP---PQLR-SRNSD-----RDSFQAFLEES
SRAIA---------------REAARRAGR-----EV------------------------
--------
>A0A933EBY2
------------------------------------------------------------
------------------------------------------------------------
------------------------------------------------------------
------------------------------------------------------------
----------------------MGN-----------------------------------
----SLVLSEEEAIE----LLAFLVTAARCLLDE---PVDYGPLRLLRAAELLCRRVE--
--PR--------SSEE--RRQIFRRLAEEIP---PNMA-RRQGD-----PAGYLAFLDAS
CRLIA---------------GELMRATGR-----GV------------------------
--------
>A0A3D0S4N4
------------------------------------------------------------
------------------------------------------------------------
------------------------------------------------------------
------------------------------------------------------------
------------------------------------------------------------
------------MLE----ILTYLVTAARTQVDE---AREYGPMRLLTGARRLTEQLP--
--PE--------VLDA--SGPALSRLLRELGA-IEPTA-TPTRD-----RTEYVERLDAL
CALAA---------------DALLETHGR-----SPHPDPS-------------------
--------
>A0A2E7QTJ7
------------------------------------------------------------
------------------------------------------------------------
------------------------------------------------------------
------------------------------------------------------------
----------------------MEESNMA-------------------------------
-------LTHEDALE----LLAFLITSAHGCLRE---SSDYGHYRLITGAERLARAWE--
--PR--------STGQ--ISSFLRSLSTRTA---SESS-YIDSD-----PDRYMNYLAEC
CQSIA---------------EEIKQRNIT-----GDGR----------------------
--------
>A0A3C0C0X2
------------------------------------------------------------
------------------------------------------------------------
------------------------------------------------------------
------------------------------------------------------------
----------------------MSKEKVT-------------------------------
-------INENEAIE----LLAYILTSSEGLMEE---PPHYAILRMVSIADRMAGMWA--
--PR--------ASGD--LAKYLDDLNKRMP---VESA-ATQGD----DIESFEKYLEAK
IGELA---------------NIVKDRDFE-----DQDHGS--------------------
--------
>A0A3D2S469
------------------------------------------------------------
------------------------------------------------------------
------------------------------------------------------------
------------------------------------------------------------
----------------------MNKEKVT-------------------------------
-------INENEAIE----LMAYILTSSEGLMEE---PPHYAILRMISIADRLAGMWA--
--PR--------ASGD--LAKYLDDLNKRMP---VESA-ATQGD----DTESFEKYLEEK
ISALA---------------NIVKDMDFE-----EQDHGS--------------------
--------
>A0A5D8QGB3
------------------------------------------------------------
------------------------------------------------------------
------------------------------------------------------------
------------------------------------------------------------
----------------------MLSDRVDYRD----------------------------
-------------------VLAFMVTSAVGLFHE---PKLYGPLRLLESASMLIEYAK--
---------GNDIQDE-----TLDEINSRIK---KCTK-LVMTN-----EEKFEEGVNEI
LKLII---------------EAL-------------------------------------
--------
>A0A2E2Z543
------------------------------------------------------------
------------------------------------------------------------
------------------------------------------------------------
------------------------------------------------------------
----------------------MRKK----------------------------------
-------IVEKDLIN----IIIHLISSSRLLIDE---PKEYGPMRLFSAAKYLCQLLE--
---------N--TDDQ--NTKIIVEKIIELDP-------IISRDFI-NKPKELKNCLDNL
SKLIT---------------NNIREYDE--------------------------------
--------
>A0A2E7TCK6
------------------------------------------------------------
------------------------------------------------------------
------------------------------------------------------------
------------------------------------------------------------
----------------------MNENSTNIV-----------------------------
-------LHESEVVE----LFVYFLATARVQIDD---PDYYGPMRLLIAAEKLRDFVS--
--NR--------SSSSL---TRLFELTEPII---NDAH-IAIND-----IEKFSNKLDQL
SKVIA---------------NYLLEVNGI-----EDPSHD--------------------
--------
>A0A0K3BHH1
------------------------------------------------------------
------------------------------------------------------------
------------------------------------------------------------
------------------------------------------------------------
----------------------MTDD----------------------------------
---------SRQLFA----IITHLVTSAPTSLDE---TPILAAFRMVDAAGRLMALSA--
------------PDDE-----FLRAAHADLT---DHAT-LVLTD-----QAAFREWLDEY
VRRFT-----R---------EALSRTASA-----S-------------------------
--------
>A0A329R0E6
------------------------------------------------------------
------------------------------------------------------------
------------------------------------------------------------
------------------------------------------------------------
----------------------MGKE----------------------------------
--------LDQAIFG----IITHLVTSAPTSLQE---TPSLAAFRMVDAAHRLMELVN--
--EN-----DTFQQDE-----FLQSARAEYM---ANFN-LVMTD-----PDAFDAWLASY
VQSFT-----R---------EALRRAHAD-----SRAPDA--------------------
--------
>A0A3G5SZK9
------------------------------------------------------------
------------------------------------------------------------
------------------------------------------------------------
------------------------------------------------------------
----------------------MGKE----------------------------------
--------LDQAIFG----IITHLVTSAPTSLQE---TPSLAAFRMVDAAHRLMELVN--
--EN-----DTFQQDE-----FLQSARAEYM---ANFN-LVMTD-----PDAFDAWLASY
VQSFT-----R---------EALRRAHAD-----SRAPDA--------------------
--------
>A0A7J9X4R8
------------------------------------------------------------
------------------------------------------------------------
------------------------------------------------------------
------------------------------------------------------------
----------------------MSEN----------------------------------
--------LDQEVFA----IITHLVSSAPTSLQE---TPSLAAFRMVDAAHRLMELVE--
--GS-----DAFQDDE-----FLRSARADYA---ANFN-LVMTD-----PDKFDSWLAEY
VQSFT-----R---------EALRRARAG-----AHVPDA--------------------
--------
>A0A7W8AEG0
------------------------------------------------------------
------------------------------------------------------------
------------------------------------------------------------
------------------------------------------------------------
----------------------MTAADE--------------------------------
-------GLSRALYE----TVTVLVCSAPLALDE---TRLLSAFRMLDAADRLMGIMA--
---------D--HDDD-----FLRRARADFA---DHRM-LAMTD-----QAAFTDWMSRY
VAGFA-----A---------QALRRTRAE-----GV------------------------
--------
>A0A7K1FP62
------------------------------------------------------------
------------------------------------------------------------
------------------------------------------------------------
------------------------------------------------------------
----------------------MSEQ--P-------------------------------
-------TLEQELFE----VIVYLVSSSVTSMTE---TPELATFRMIDAAERLMAIST--
--SR--------LPDD-----FLTAARADWE---AHKM-LVVSD-----QPEYLRWLDGY
ARSFV-----R---------KTLELAAAP-----GA------------------------
--------
>A0A967C2V4
------------MHQEQDL----------AGFHRQGNDRETTDVPVNEQVRIRLAVLRGK
HDREGAPPGKEMD--------------PPPHRMLSAQRPGVI------------------
------------------------------------------------------------
------------------------------------------------------------
----------------------MDESGI--------------------------------
-------LTEAEAFE----LLAHLVSSADVSLFE---PRKYPPYRLVDAAGRLAARAA--
--DR--------VEPA--HREFWTALAAKIE---AEKD-LMMFD-----PPGFERLVHSL
SVDIV---------------DEMARRLDV-----PAREPGR-------------------
--------
>E4RP88
------------------------------------------------------------
------------------------------------------------------------
------------------------------------------------------------
------------------------------------------------------------
----------------------MSE-----------------------------------
-------LSQKEVLK----LISHMTTSARGLIDE---PKSYGPFRLIDSTIKLYQTLE--
--KA-----D-VIKEK--NETDLDEIISELD---EIKRECLAED----CQEDCAENLDSI
INKLV---------------VELNKEM---------------------------------
--------
>A0A101ETG7
------------MNVK-------------EAIFGRRSVREFTEEPVDASTLKEIMLAGIY
-----APSAGNLQ-----PWQFYCYTSPKAIKTIKSASPGILGSPQAIIVACVDEDKLKK
LGLKEWRIN-AVLDIGMACQNMMLRAFELGVGTCPVTSFDPDLLRALLELPETHNPVLLV
AVGHYK----AIPPTPHKDE----------------------------------------
------------------SVIHLEEQGFDR------------------------------
---DLSRSLEGSLRHHLTELLGFLITSVRISMNE---PSNYAYLRLLEAAVKVCESLE--
--RTSC------EGTE-----LIASCRRELQ---EAVT-LYFRA-----DPSYLEHVEKV
IGQYA---------------FIQKRLDWE-----GI------------------------
--------
>A0A660QBA8
------------MEVG-------------KAIFERRSVRFFNERQIDTSILREILIAGIY
-----APSAGNLQ-----PWEFYCYCQPDSVDRIRSVSQGIMGKPKAIIVACVNEKKIKE
QKLEKWASN-AIIDVSMACQNMMLKAFELGVGSCPVTSFENDTLAKALALPSYVKPLILI
ALGYYD----KLPQTPPRDE----------------------------------------
------------------SVIHIETRSCDKPS----------------------------
---QEQAKIPGDAINFATEILGFLVTSAKINTRE---PPSYAIMRLLEAASKICEYLA--
--SSHP------ERRD-----ISESIKNELD---TASS-LYFIG-----DDNYISHLEKA
LEQYL---------------HLLSS-----------------------------------
--------
>A0A660QWP5
M-----------MKVG-------------KAIFERRSVRFFNERQIDTSILREILIAGIY
-----APSAGNLQ-----PWEFYCYCQPDSVDRIRSVSPGIIGKPKAIVVACVNEKKIKE
QKLEKWASN-AIIDVSMACQNMMLKAFELGVGSCPVTSFENDTLAKALALPSYVKPLILI
ALGYYD----KLPQTPPRDE----------------------------------------
------------------SVIHIETRSCDKPS----------------------------
---QEQAKIPEDAINFATEILGFLVTSAKINTRE---PPSYAIMRLLEAASKICEYLA--
--SSYP------ERRD-----ISESIKNELD---TASS-LYFIG-----DDNYISHLEKA
LEQYL---------------HLLSS-----------------------------------
--------
>A0A660QF07
------------MEVG-------------KAIFERRSVRFFNERQIDTSILREILIAGIY
-----APSAGNLQ-----PWEFYCYCQPDSVDRIRSVSPGIMGKPKAIIVACMNEKKIKE
QKLERWASN-AIIDVSMACQNMMLRAFELGVGSCPVTSFENDTLAKALALPSYVKTLILI
ALGYYD----KLPQTPPRDE----------------------------------------
------------------SVIHIETQSCDKPS----------------------------
---QEQAKITENAINFATAILGFLVTSAKINTRE---PPSYAIMRLLEAASKICEYLA--
--SSYP------ERHD-----ISESIKNELD---TASS-LYFIG-----DDSYISHLEKA
LEQYL---------------HLLSS-----------------------------------
--------
>A0A1H3BPT8
------------------------------------------------------------
------------------------------------------------------------
------------------------------------------------------------
------------------------------------------------------------
-------------------------MEV--------------------------------
-------LLPKSVIDELDKAVCYILTSAKSYVDE---PRSYVPMRLLESASIILDILS--
------------IYDN--KYLWLNEEINRIKL-------LPLES-----EAEYLREIDII
LTRLI---------------ESY-------------------------------------
--------
>A0A100I2B9
------------------------------------------------------------
------------------------------------------------------------
------------------------------------------------------------
------------------------------------------------------------
----------------------MKK-----------------------------------
-------PTQDELVS----IVAYLLGSAALTDQE---APAITALHFVGAGMRILEIVA--
--QE--------TDDDF-AQAKMKTIEQRIQ--------QVLGD-----PAALSEYLHCI
AKEFA---------------KEVANRRQV-----AAGSGLPSD-----RATESPTEPPTS
--------
>A0A1B4Y942
------------------------------------------------------------
------------------------------------------------------------
------------------------------------------------------------
------------------------------------------------------------
----------------------MKK-----------------------------------
-------PTQDELVS----IVAYLLGSAALTDQE---APAITALHFVGAGMRILEIVA--
--QE--------TDDDF-AQAKMKTIEQRIQ--------QVLGD-----PAALSEYLHCI
AKEFA---------------KEVANRRQV-----AAGSGLPSD-----RATESPTEPPTS
--------
>L7V1Q0
------------------------------------------------------------
------------------------------------------------------------
------------------------------------------------------------
------------------------------------------------------------
----------------------MKK-----------------------------------
-------PTQDELVS----IVAYLLGSAALTDQE---APAITALHFVGAGMRILEIVA--
--QE--------TDDDF-AQAKMKTIEQRIQ--------QVLGD-----PAALSEYLHCI
AKEFA---------------KEVANRRQV-----AAGSGLPSD-----RATESPTEPPTS
--------
>A0PWF8
------------------------------------------------------------
------------------------------------------------------------
------------------------------------------------------------
------------------------------------------------------------
----------------------MKK-----------------------------------
-------PTQDELVS----IVAYLLGSAALTDQE---APAITALHFVGAGMRILEIVA--
--QE--------TDDDF-AQANLKTIEQRIQ--------QVLGD-----PAALSEYLHCI
AKEFA---------------KEVANRRQV-----AAGSGLPSD-----RATESPTEPPTS
--------
>B2HLT0
------------------------------------------------------------
------------------------------------------------------------
------------------------------------------------------------
------------------------------------------------------------
----------------------MCRRAGISVKK---------------------------
-------PTQDELVS----IVAYLLGSAALTDQE---APAITALHFVGAGMRILEIVA--
--QE--------TDDDF-AQAKMKTIEQRIQ--------QVLGD-----PAALSEYLHCI
AKEFA---------------KEVANRRQV-----AAGSGLPSD-----RATESPTEPPTS
--------
>X8F0F9
------------MGTSADHDH--RDLKLWDAFRKRRTHRDFEQTELSTEAIGALVEA---
-----AASAQTFR---PGVRHIVVVTEPASVATLGDVVPGWVSNATAAIVLCTDVDKAAA
LAGSRAVDIYAKLDAGAALAHITLAAVGLGVGICTVGSFTEGAVQAVLDIPDHIRPDVVI
GIGIPIRNPLPAPPAPRSNR------------------------------------GCI-
----TTGSGSRPRA----PHHELCRRAGISVKK---------------------------
-------PTQDELVS----IVAYLLGSAALTDQE---APAITALHFVGAGMRILEIVA--
--QE--------TDDDF-AQANLKTIEQRIQ--------QVLGD-----PAALSEYLHCI
AKEFA---------------KEVANRRQV-----AAGSGLPSD-----RATESPTEPPTS
--------
>A0A846Q5T6
------------------------------------------------------------
------------------------------------------------------------
------------------------------------------------------------
------------------------------------------------------------
----------------------MREK----------------------------------
-------TANEYLFE----IVSFLITSAERCVGP---ERAYGACRLIQTLYMLSFLPD--
YVQE-------LEENE-----LLMKVRAHID--------GDLQNFW--REPQLKQFTKEL
CMELS---------------KELKKRET--------------------------------
--------
>A0A523XJU4
------------------------------------------------------------
------------------------------------------------------------
------------------------------------------------------------
------------------------------------------------------------
----------------------MTEKGL--------------------------------
------LLNEEHFYD----MLSFLVSSAYLMAQGEEFEELYPSLRLIDGANRLTKYAL--
--ES----GG--LEDESWARLFSNECEKGLK--------LMETD-----KEAFTEFLSDS
TLMLA---------------KEMIGREED-------------------------------
--------
>A0A533X3C5
------------------------------------------------------------
------------------------------------------------------------
------------------------------------------------------------
------------------------------------------------------------
----------------------MEKRKGS-------------------------------
-------KEDSSIAN----LAFFVLGSSRTVYDE---TTKYAAFRMLQIFQRIVNLESVR
SAEH-----G--------DYRSLREISDAIT---KNDE-VLMRG----SPKEFVEFLDSL
VSRAA---------------EELKKRR---------------------------------
--------
