# Supplementary material for: Cyclodipeptide oxidase is an enzyme filament
Source: Nat Commun. 2024 Apr 27;15:3574. doi: 10.1038/s41467-024-48030-9 (PMC11055893; doi:10.1038/s41467-024-48030-9)
Supplement: Supplementary file 8 — Supplementary Data 5 [file 41467_2024_48030_MOESM8_ESM.zip › AlbB_Aligned_CDPS_Associated_CDOB.fasta]

>tr|A0A059WGD3|A0A059WGD3_STRNR AlbB OS=Streptomyces noursei OX=1971 GN=DC74_8069 PE=4 SV=1
MNPGE--------TVLP--PQLREDIALLAAFLLSSGRGLLDEPADYGIYRCTDGARRVL
QLLDE-HGGST-ARLTAVRERLDEVMFAPMGE-DRDMGEILDDLCRQMAGALPEIETP--
---------
>tr|A0A0A8EP93|A0A0A8EP93_9ACTN AlbB OS=Streptomyces sp. 769 OX=1262452 GN=GZL_03260 PE=4 SV=1
--------------MLP--PQLREEIALLAVYLLSSGRGLLEEPADYGIYRCTDGARRAL
QLLDE-HGGST-ARLTAVRERLDEVMFAPMGE-DRDMGAILDDLCRQMADALPEIETP--
---------
>tr|A0A2N8PCT2|A0A2N8PCT2_STRNR AlbB OS=Streptomyces noursei OX=1971 GN=AOB60_33365 PE=4 SV=1
MNPGE--------TVLP--PQLREEIALLAVYLLSSGRGLLEEPADYGIYRCTDGARRAL
QLLDE-HGGST-ARLTAVRERLDEVMFAPMGE-DRDMGAILDDLCRQMADALPEIETP--
---------
>sp|Q8GED8|ALBB_STRNR Protein AlbB OS=Streptomyces noursei OX=1971 GN=albB PE=4 SV=1
MNPGE--------TVLP--PQLREEIALLAVYLLSSGRGLLEEPADYGIYRCTDGARRAL
QLLDE-HGGST-ARLTAVRERLDEVMFAPMGE-DRDMGAILDDLCRQMADALPEIETP--
---------
>tr|A0A0K9XL38|A0A0K9XL38_9ACTN Uncharacterized protein OS=Streptomyces caatingaensis OX=1678637 GN=AC230_06190 PE=4 SV=1
MKSGE--------TV-P-QNRLHEDIALLAAYLLSSGRGLLNEPSDYGAFRCADAARRTL
EILER-AGGSS-PGLTEVRERLDGVMFAPMGG-DTDIAAVLDELCLKMADSLKNAASAPS
S--------
>tr|A0A7X1IKN3|A0A7X1IKN3_9ACTN AlbB OS=Streptomyces sp. TYQ1024 OX=2762559 GN=H7K43_19625 PE=4 SV=1
MKSGG--------TVAP-QNRLHEDIALLAAYLLSSGRGLLNEPADYGAFRCADAARRTL
EILEN-AGGGT-PGLTEVRQRLDDYMFAPMGG-DTDIGRVLDELCSKMAETLKDAPAS--
---------
>tr|A0A4Q9HRR4|A0A4Q9HRR4_STRKA Uncharacterized protein OS=Streptomyces kasugaensis OX=1946 GN=EYS09_21505 PE=4 SV=1
MKPGE--------KTLP-QDRLHEEIALLAAYLLSSGRGLLDEPADYGAYRCADAARRTL
GILEQ-AGAST-PQLSGIRHRLDEIMFSPMGG-DLHLPEILDDLCLQLAGALKELKTA--
---------
>tr|A0A6G2U9Z1|A0A6G2U9Z1_9ACTN DUF86 domain-containing protein OS=Streptomyces sp. SID7805 OX=2690328 GN=GTY53_29690 PE=4 SV=1
MKSGE--------KTLP-QDRLHEEIALLAAYLLSSGRGLLDEPADYGAYRCADAARRTL
GILEQ-AGAST-PQLSGIRHRLDEVMFSPMGG-DLHLPEILDDLCLQLAGALKELKTA--
---------
>tr|A0A7Y7B1U2|A0A7Y7B1U2_STRMO Uncharacterized protein OS=Streptomyces morookaense OX=1970 GN=HG542_05340 PE=4 SV=1
MNPGE--------TVLS-QNRLHEEIALLAAYLLSSGRGLLEEPADYGAFRCADAARRTL
EILEK-AGAST-PALTAVRERLDGVMFSPMGG-DIDLAGILDELCLQTATALQELTS---
---------
>tr|A0A2M9M7J8|A0A2M9M7J8_9ACTN Uncharacterized protein OS=Streptomyces sp. CB02959 OX=2020330 GN=CG747_16670 PE=4 SV=1
MTSGD--------TGTP-QERLREELALLAVYLLSSGRGLLDEPPDYGAFRCTDAARRVL
HILEA-DGPLG-PEMAAVRGRLDDFMFAPMGGDDVDLAGLLDEACLQMAVALQGTEKPA-
---------
>tr|A0A1V3ZZV8|A0A1V3ZZV8_9ACTN Uncharacterized protein OS=Streptomyces tsukubensis OX=83656 GN=B1H18_31345 PE=4 SV=1
MNSGT--------SSRPLPTELAEQIALLAAFLLSSGRGLLEEPTAYGPARCADGARRTL
ELLER-YGPCD-ARLVALRTRLEEAMSGPMG--EVDLVALLDDACDRMAEVLSENR----
---------
>tr|A0A401W9I1|A0A401W9I1_STREY Uncharacterized protein OS=Streptomyces paromomycinus OX=92743 GN=GKJPGBOP_05711 PE=4 SV=1
MAPGP--------DRPTTAPDLTDDIVLLAAFLLSSAHGLLDEPPAYGPVRCADGARRAL
ELLDA-YGEPD-PALLSVRTQLEDAMCGSMA--DVDLPSLLRTACEQMLDVVTARRTGAP
HVPATG---
>tr|A0A5C0C984|A0A5C0C984_9ACTN Cyclodipeptide oxidase OS=Streptomyces chrestomyceticus OX=68185 GN=pcmC PE=4 SV=1
MAPGH--------PRPTTAPDLTDDIVLLAAFLLSSAHGLLDEPPAYGPARCADGARRAL
ELLDA-YGEPD-PALLNVRTRLEDAMCGSMA--DVDLPTLLRTACEQMLDVVTARRAGAP
HGPAEG---
>tr|A0A7U9L1D4|A0A7U9L1D4_9ACTN Uncharacterized protein OS=Streptomyces chrestomyceticus JCM 4735 OX=1306181 GN=OEIGOIKO_05612 PE=4 SV=1
MAPGH--------PRPTTAPDLTDDIVLLAAFLLSSAHGLLDEPPAYGPARCADGARRAL
ELLDA-YGEPD-PALLNVRTRLEDAMCGSMA--DVDLPTLLRTACEQMLDVVTARRAGAP
HGPADG---
>tr|A0A1I1S8J6|A0A1I1S8J6_9ACTN Uncharacterized protein OS=Streptomyces aidingensis OX=910347 GN=SAMN05421773_114161 PE=4 SV=1
MSHGTEPPVPPVPPGPP-ASAAAEGLTLLAAFLLSSARGLLNEPPGYGVARCADGARRTL
ELLDLCGGGPD-PRLVRVRERLEETMCGPMS--AADFPALLDRALDEVVSVIEEGGDREP
GGLTGAG--
>tr|A0A160NXE2|A0A160NXE2_STRLU Uncharacterized protein OS=Streptomyces laurentii OX=39478 GN=SLA_2553 PE=4 SV=1
MISGE--------TP---PRPVDEELILLAAYLLSCGRGLLDEPQVYGTFRCIDAARRVL
VLLKD-RGLDN-SELLALHSQLEDFMCGPMI--QRDVTGFLDEVCLRLTLQLRDSDLIPQ
EPPSVVPV-
>tr|A0A1C6LHA5|A0A1C6LHA5_9ACTN Uncharacterized protein OS=Streptomyces sp. AmelKG-E11A OX=1100822 GN=YW7DRAFT_00114 PE=4 SV=1
MSSGE--------TA---LRPIDEELLLLTAYLLSSGRGLLEEPQQYGPFRCIDAARRVL
VLLRG-RGVTN-SELQELHGRLEDFMCGPMA--PRDLTAFLDEVCGKLTLLLRDSDLIRR
GPASPATT-
>tr|A0A6C1C8Y1|A0A6C1C8Y1_9ACTN AlbB OS=Streptomyces albus OX=1888 GN=D8771_07555 PE=4 SV=1
MSSGE--------TT---TRPVAEELVLLAAYLLSCGRGLLEEPQAYGPLRCLDAGRRVL
TLVEQ-AGLHD-ERLSAVRARLDDCMCGPME--YRDLPGFLDEVCGSLITALKDSELISA
STGHQE---
>tr|S3BSA3|S3BSA3_9ACTN AlbB OS=Streptomyces sp. HPH0547 OX=1203592 GN=HMPREF1486_04548 PE=4 SV=1
MSSGE--------TT---TRPVAEELVLLAAYLLSCGRGLLEEPQAYGPLRCLDAGRRVL
TLVEQ-AGLHD-ERLSAVRARLDDCMCGPME--YRDLPGFLDEVCGSLITALKDSELISA
STGHQE---
>tr|A0A1V0AK25|A0A1V0AK25_9ACTN AlbB OS=Nonomuraea sp. ATCC 55076 OX=1909395 GN=BKM31_22260 PE=4 SV=1
---------------------MGEELLLLAAYLLSSGRGLLDEPAAYGPLRCLDAARRVL
ALAIR-AGAGN-EDVAALRAELDDVMCGAMT--ERDLDHFLDHLCERLGALLHESDLIQT
TRG------
>tr|A0A2P9I497|A0A2P9I497_9ACTN AlbB OS=Actinomadura parvosata subsp. kistnae OX=1955414 GN=KIS93_02303 PE=4 SV=1
MTSGAA-------MT---AREIGEELLLLAAYLLSSGRGLLDEPAAYGPLRCLDAARRVL
ALAIR-AGAGN-EDVAALRAELDDVMCGAMT--ERDLDHFLDHLCERLGALLHESDLIQT
TRG------
>tr|A0A223QB56|A0A223QB56_NOCDA AlbB OS=Nocardiopsis dassonvillei OX=2014 GN=CGQ36_09470 PE=4 SV=1
MSAGE--------PD---VRQVGEELLLLAAYLLSSGRGLLDEPRQYGTFRCLDAARRVL
ALAAG-TGPHH-PELEALRGRMDDVMCGPMG--DHELDTLLDQLCERLATVLEDPDVISD
---------
>tr|D7B1W7|D7B1W7_NOCDD AlbB OS=Nocardiopsis dassonvillei (strain ATCC 23218 / DSM 43111 / CIP 107115 / JCM 7437 / KCTC 9190 / NBRC 14626 / NCTC 10488 / NRRL B-5397 / IMRU 509) OX=446468 GN=Ndas_1147 PE=4 SV=1
MSAGE--------PE---VRQVGEELLLLAAYLLSSGRGLLDEPRQYGTFRCLDAARRVL
ALAAG-TGPHH-PELDALRGRMDDVMCGPMG--DHELDTLLDQMCERLATVLEDPDVISD
---------
>tr|A0A7X6MGJ9|A0A7X6MGJ9_9ACTN Uncharacterized protein OS=Nocardiopsis alborubida OX=146802 GN=HGB44_25050 PE=4 SV=1
MSAGE--------TD---ARRVGEELLLLAAYLLSSGRGLLDEPRQYGTFRCLDAARRVL
ALAAG-TGPHH-PDLDALRGRMDDVMCGAMD--DHELDTLLDQLCERLAAVLEDPDVISD
---------
>tr|A0A317LX08|A0A317LX08_9ACTN Uncharacterized protein OS=Nocardiopsis sp. L17-MgMaSL7 OX=1938893 GN=BDW27_11055 PE=4 SV=1
MSAGV--------ND----DRVGEELVLLAAYLLSSGRGLLEEPAAYGPLRCLDAARRVL
SLRSR-IGVPDSPELTDLRARMDDVMCGAMA--DRELDVLLDDLCDRLAAALEEPGAVSA
---------
>tr|A0A7K2IZ53|A0A7K2IZ53_9ACTN AlbB OS=Nocardiopsis alba OX=53437 GN=GTW20_23200 PE=4 SV=1
---------------------MREELLLLAAYLLSSGRGLLQEPPSYGPLRCLDAARRVL
ALRDG-LGGEESPALADLRASMDDVMCGAMT--DRELDVLLDDLCDRLAAVVEEPGAISA
---------
>tr|J7L6T9|J7L6T9_NOCAA AlbB OS=Nocardiopsis alba (strain ATCC BAA-2165 / BE74) OX=1205910 GN=B005_4462 PE=4 SV=1
---------------------MREELLLLAAYLLSSGRGLLQEPPSYGPLRCLDAARRVL
ALRDG-LGGQESPALADLRASMDDVMCGAMT--DRELDVLLDDLCDRLAAVVEEPGAISA
---------
>tr|A0A4Y3QT91|A0A4Y3QT91_STRCI AlbB OS=Streptomyces cacaoi OX=1898 GN=SCA03_11060 PE=4 SV=1
MEHTD--------RQLP--ARLREDLVLLTAYLLSTGHGLLHEPAAYAPARAVDAARRTL
GLLAE-HDGPD-RRLDEVRARIDEFFTDPHD--GEPLAELLDELCVRMAEVVDAFQEDAS
PAETQPR--
>tr|A0A6I6WP72|A0A6I6WP72_9ACTN AlbB OS=Streptomyces sp. NHF165 OX=2175864 GN=DEH18_16080 PE=4 SV=1
MEHTD--------RQLP--VRLREDLVLLTAYLLSTGHGLLHEPAAYAPARAVDAARRTL
GLLAE-HDGPD-RRLDEVRARIDEFFTDPHD--GEPLAELLDELCVRMAEVVDAFQEDAS
PAETQPR--
>tr|A0A7V8NBP7|A0A7V8NBP7_9ACTN Uncharacterized protein OS=Streptomyces sp. AJS327 OX=2545265 GN=E0L36_00400 PE=4 SV=1
MKPSD--------KALP--PRLHEDLVLLAGHLLSCASGLVEEPAYYGIFRCMDSARRTL
EVLAE-HAELD-PRLAELRDELERTVSGAQN--GQSVEEFLDDVCLRMARIVKEGAEERT
PSVSV----
>tr|A0A964XP32|A0A964XP32_9ACTN Uncharacterized protein OS=Streptomyces boluensis OX=1775135 GN=GUY60_32780 PE=4 SV=1
MNAWE--------RALP--PESAEDIAVLAAFLLSSAIGLPHQPPKYGPFRFMDAARRTL
RILED-GGVQN-PALASVRQQIESALFAPIE--NMDFAELLEGLALETAHGLKSMSPDPA
TETAV----
>tr|A0A3A4A687|A0A3A4A687_9ACTN Uncharacterized protein OS=Bailinhaonella thermotolerans OX=1070861 GN=D5H75_37815 PE=4 SV=1
M-----------------------RIAHVAAYLLASGRTMLSEPMEYGPFRLLDGARRAL
ALLEG-DDETY-ARFASIHDRIQEVFQTVRL--DIDLPTLLDELCLEMAAGMREWERADE
RPPQ-----
>tr|A0A6I4PTP6|A0A6I4PTP6_9ACTN Uncharacterized protein OS=Actinomadura sp. J1-007 OX=2661913 GN=GEV43_33515 PE=4 SV=1
M------------TATPDPASRDTELARLAAYLLASSRSLLTEPASYGPIRLIDAARRTL
ALLEP-DGAAN-PHYNTVKTRIEDSHRS-KT--PIDLPTLLDELCLQMAHGLKGIHTAQP
QTDEHSEPA
