# Supplementary material for: Cyclodipeptide oxidase is an enzyme filament
Source: Nat Commun. 2024 Apr 27;15:3574. doi: 10.1038/s41467-024-48030-9 (PMC11055893; doi:10.1038/s41467-024-48030-9)
Supplement: Supplementary file 12 — Source Data [file 41467_2024_48030_MOESM12_ESM.xlsx]

## Sheet: Figure 1e
Figure 1e	SDS-PAGE gel of purified AlbAB filaments

## Sheet: Figure 1g
Figure 1g	UV-Vis spectra of folded and unfolded AlbAB
Absorbance	Unfolded AlbAB	Folded AlbAB
190	0.06	0.106		Highlighted datapoints (250-540 nm) are points displayed in Figure 1g
190.5	0.043	0.102
191	0.05	0.065
191.5	0.057	0.034
192	0.069	0.039
192.5	0.061	0.045
193	0.021	0.059
193.5	-0.02	0.114
194	-0.041	0.112
194.5	-0.031	0.099
195	-0.045	0.096
195.5	-0.067	0.07
196	-0.049	0.067
196.5	-0.023	0.074
197	0.042	0.121
197.5	0.085	0.153
198	0.082	0.21
198.5	0.05	0.27
199	0.067	0.229
199.5	0.061	0.185
200	0.009	0.155
200.5	-0.013	0.134
201	-0.053	0.122
201.5	-0.022	0.094
202	0.021	0.096
202.5	0.042	0.108
203	0.078	0.123
203.5	0.109	0.105
204	0.123	0.085
204.5	0.072	0.087
205	0.032	0.085
205.5	-0.051	0.066
206	-0.071	0.071
206.5	-0.063	0.051
207	-0.043	0.037
207.5	-0.007	-0.004
208	0.037	-0.013
208.5	0.049	-0.015
209	0.074	0.059
209.5	0.061	0.129
210	0.05	0.192
210.5	0.031	0.266
211	0.036	0.362
211.5	0.021	0.424
212	0.004	0.478
212.5	-0.005	0.537
213	-0.014	0.609
213.5	-0.011	0.669
214	0	0.764
214.5	-0.035	0.833
215	-0.02	0.911
215.5	-0.006	0.985
216	0.006	1.06
216.5	0.003	1.125
217	-0.003	1.202
217.5	-0.006	1.275
218	-0.011	1.348
218.5	-0.012	1.417
219	-0.023	1.488
219.5	-0.022	1.558
220	-0.01	1.622
220.5	-0.001	1.694
221	0.012	1.737
221.5	0.01	1.777
222	0	1.816
222.5	-0.01	1.851
223	-0.015	1.887
223.5	-0.009	1.921
224	-0.01	1.961
224.5	-0.006	2.005
225	-0.003	2.055
225.5	0.001	2.115
226	-0.004	2.162
226.5	-0.012	2.234
227	-0.038	2.315
227.5	-0.049	2.397
228	-0.052	2.468
228.5	-0.05	2.522
229	-0.036	2.546
229.5	-0.024	2.549
230	-0.014	2.517
230.5	0.002	2.474
231	-0.003	2.43
231.5	-0.014	2.358
232	-0.02	2.283
232.5	-0.022	2.202
233	-0.02	2.109
233.5	-0.016	2.003
234	-0.004	1.886
234.5	-0.006	1.778
235	-0.007	1.671
235.5	-0.002	1.577
236	-0.011	1.49
236.5	-0.012	1.389
237	-0.012	1.31
237.5	-0.011	1.235
238	-0.008	1.159
238.5	-0.003	1.087
239	0.004	1.019
239.5	0.001	0.962
240	0	0.907
240.5	0	0.858
241	0	0.814
241.5	0	0.777
242	0	0.746
242.5	0.005	0.716
243	-0.001	0.691
243.5	-0.005	0.67
244	-0.008	0.651
244.5	-0.01	0.632
245	-0.002	0.614
245.5	-0.01	0.598
246	-0.015	0.583
246.5	-0.017	0.572
247	-0.017	0.562
247.5	-0.012	0.555
248	-0.016	0.55
248.5	-0.013	0.547
249	-0.008	0.545
249.5	-0.002	0.542
250	0.008	0.542
250.5	0	0.542
251	0.001	0.543
251.5	-0.003	0.546
252	-0.001	0.548
252.5	0.01	0.553
253	0.008	0.556
253.5	-0.002	0.56
254	-0.011	0.563
254.5	-0.017	0.567
255	-0.021	0.572
255.5	-0.023	0.578
256	-0.029	0.585
256.5	-0.023	0.593
257	-0.001	0.602
257.5	0.02	0.611
258	0.027	0.62
258.5	0.046	0.629
259	0.005	0.636
259.5	0.007	0.644
260	-0.017	0.652
260.5	-0.01	0.658
261	0.027	0.666
261.5	0.106	0.675
262	0.198	0.684
262.5	0.325	0.694
263	0.446	0.704
263.5	0.576	0.714
264	0.631	0.725
264.5	0.705	0.736
265	0.72	0.747
265.5	0.753	0.757
266	0.771	0.768
266.5	0.794	0.777
267	0.808	0.788
267.5	0.83	0.798
268	0.834	0.808
268.5	0.853	0.819
269	0.853	0.831
269.5	0.853	0.841
270	0.857	0.852
270.5	0.864	0.861
271	0.868	0.866
271.5	0.887	0.872
272	0.898	0.878
272.5	0.905	0.882
273	0.903	0.886
273.5	0.902	0.889
274	0.902	0.893
274.5	0.9	0.895
275	0.896	0.898
275.5	0.888	0.897
276	0.882	0.895
276.5	0.875	0.894
277	0.869	0.892
277.5	0.861	0.887
278	0.852	0.884
278.5	0.845	0.879
279	0.837	0.874
279.5	0.827	0.868
280	0.818	0.862
280.5	0.808	0.855
281	0.8	0.848
281.5	0.791	0.84
282	0.783	0.83
282.5	0.771	0.821
283	0.758	0.811
283.5	0.741	0.797
284	0.722	0.782
284.5	0.701	0.765
285	0.678	0.745
285.5	0.653	0.725
286	0.629	0.704
286.5	0.605	0.682
287	0.582	0.66
287.5	0.561	0.641
288	0.541	0.623
288.5	0.523	0.605
289	0.507	0.588
289.5	0.49	0.572
290	0.473	0.555
290.5	0.456	0.539
291	0.437	0.521
291.5	0.416	0.502
292	0.393	0.48
292.5	0.37	0.458
293	0.346	0.434
293.5	0.323	0.409
294	0.3	0.385
294.5	0.279	0.362
295	0.26	0.34
295.5	0.242	0.321
296	0.226	0.304
296.5	0.211	0.289
297	0.198	0.276
297.5	0.186	0.264
298	0.175	0.254
298.5	0.165	0.244
299	0.156	0.235
299.5	0.147	0.227
300	0.139	0.219
300.5	0.131	0.212
301	0.125	0.206
301.5	0.119	0.201
302	0.114	0.196
302.5	0.109	0.191
303	0.105	0.187
303.5	0.1	0.184
304	0.096	0.181
304.5	0.093	0.178
305	0.09	0.176
305.5	0.086	0.174
306	0.084	0.173
306.5	0.081	0.171
307	0.079	0.17
307.5	0.078	0.169
308	0.076	0.168
308.5	0.075	0.167
309	0.074	0.166
309.5	0.074	0.165
310	0.073	0.165
310.5	0.072	0.164
311	0.072	0.164
311.5	0.071	0.164
312	0.07	0.164
312.5	0.07	0.165
313	0.069	0.165
313.5	0.069	0.165
314	0.069	0.165
314.5	0.069	0.165
315	0.069	0.166
315.5	0.07	0.166
316	0.07	0.166
316.5	0.07	0.167
317	0.07	0.167
317.5	0.07	0.168
318	0.07	0.169
318.5	0.07	0.169
319	0.071	0.169
319.5	0.072	0.17
320	0.072	0.171
320.5	0.073	0.171
321	0.073	0.172
321.5	0.073	0.173
322	0.073	0.174
322.5	0.074	0.175
323	0.075	0.176
323.5	0.075	0.177
324	0.076	0.178
324.5	0.077	0.179
325	0.078	0.179
325.5	0.079	0.18
326	0.079	0.18
326.5	0.08	0.18
327	0.08	0.181
327.5	0.081	0.181
328	0.081	0.181
328.5	0.082	0.182
329	0.082	0.183
329.5	0.083	0.183
330	0.083	0.184
330.5	0.084	0.185
331	0.085	0.186
331.5	0.086	0.187
332	0.087	0.187
332.5	0.088	0.188
333	0.089	0.187
333.5	0.091	0.188
334	0.092	0.189
334.5	0.093	0.19
335	0.094	0.19
335.5	0.094	0.191
336	0.095	0.191
336.5	0.095	0.191
337	0.096	0.191
337.5	0.097	0.191
338	0.098	0.191
338.5	0.099	0.192
339	0.099	0.193
339.5	0.1	0.193
340	0.101	0.194
340.5	0.102	0.195
341	0.102	0.195
341.5	0.103	0.195
342	0.104	0.195
342.5	0.105	0.195
343	0.106	0.195
343.5	0.107	0.195
344	0.108	0.194
344.5	0.109	0.195
345	0.11	0.194
345.5	0.11	0.194
346	0.111	0.193
346.5	0.112	0.192
347	0.113	0.192
347.5	0.113	0.191
348	0.114	0.191
348.5	0.115	0.19
349	0.116	0.19
349.5	0.116	0.189
350	0.117	0.189
350.5	0.118	0.188
351	0.118	0.187
351.5	0.119	0.187
352	0.12	0.186
352.5	0.121	0.186
353	0.121	0.185
353.5	0.122	0.185
354	0.123	0.184
354.5	0.124	0.183
355	0.125	0.183
355.5	0.126	0.182
356	0.127	0.181
356.5	0.127	0.18
357	0.128	0.18
357.5	0.128	0.179
358	0.129	0.178
358.5	0.129	0.178
359	0.13	0.177
359.5	0.13	0.176
360	0.131	0.176
360.5	0.132	0.175
361	0.133	0.174
361.5	0.133	0.173
362	0.134	0.172
362.5	0.134	0.171
363	0.135	0.17
363.5	0.135	0.169
364	0.135	0.168
364.5	0.134	0.166
365	0.135	0.165
365.5	0.134	0.164
366	0.135	0.162
366.5	0.135	0.161
367	0.135	0.159
367.5	0.136	0.157
368	0.136	0.156
368.5	0.136	0.154
369	0.137	0.153
369.5	0.137	0.152
370	0.137	0.151
370.5	0.137	0.149
371	0.137	0.148
371.5	0.136	0.146
372	0.137	0.144
372.5	0.136	0.143
373	0.136	0.141
373.5	0.136	0.139
374	0.136	0.137
374.5	0.136	0.135
375	0.136	0.134
375.5	0.136	0.132
376	0.136	0.132
376.5	0.137	0.131
377	0.137	0.129
377.5	0.136	0.128
378	0.136	0.126
378.5	0.135	0.125
379	0.134	0.124
379.5	0.133	0.123
380	0.132	0.122
380.5	0.132	0.121
381	0.131	0.121
381.5	0.13	0.121
382	0.13	0.12
382.5	0.129	0.119
383	0.128	0.118
383.5	0.128	0.118
384	0.127	0.117
384.5	0.126	0.117
385	0.125	0.117
385.5	0.124	0.116
386	0.123	0.116
386.5	0.123	0.116
387	0.121	0.116
387.5	0.12	0.116
388	0.119	0.116
388.5	0.118	0.116
389	0.117	0.116
389.5	0.116	0.116
390	0.115	0.116
390.5	0.115	0.117
391	0.114	0.117
391.5	0.113	0.117
392	0.113	0.118
392.5	0.112	0.118
393	0.112	0.118
393.5	0.111	0.119
394	0.11	0.119
394.5	0.11	0.12
395	0.109	0.121
395.5	0.108	0.122
396	0.107	0.122
396.5	0.107	0.123
397	0.106	0.123
397.5	0.106	0.123
398	0.105	0.124
398.5	0.105	0.125
399	0.105	0.125
399.5	0.104	0.126
400	0.104	0.127
400.5	0.104	0.128
401	0.105	0.128
401.5	0.104	0.129
402	0.104	0.129
402.5	0.104	0.13
403	0.104	0.13
403.5	0.105	0.131
404	0.105	0.132
404.5	0.105	0.133
405	0.106	0.134
405.5	0.106	0.134
406	0.107	0.135
406.5	0.107	0.136
407	0.107	0.137
407.5	0.108	0.138
408	0.108	0.139
408.5	0.108	0.14
409	0.109	0.141
409.5	0.11	0.143
410	0.111	0.144
410.5	0.111	0.144
411	0.112	0.145
411.5	0.113	0.146
412	0.114	0.147
412.5	0.114	0.148
413	0.115	0.15
413.5	0.116	0.151
414	0.117	0.152
414.5	0.118	0.153
415	0.119	0.154
415.5	0.12	0.154
416	0.121	0.155
416.5	0.122	0.156
417	0.122	0.158
417.5	0.123	0.159
418	0.124	0.16
418.5	0.125	0.161
419	0.126	0.163
419.5	0.127	0.164
420	0.128	0.164
420.5	0.13	0.165
421	0.131	0.166
421.5	0.132	0.166
422	0.133	0.167
422.5	0.134	0.167
423	0.134	0.168
423.5	0.135	0.168
424	0.136	0.169
424.5	0.137	0.169
425	0.138	0.17
425.5	0.139	0.17
426	0.14	0.17
426.5	0.14	0.17
427	0.141	0.171
427.5	0.141	0.171
428	0.141	0.171
428.5	0.142	0.171
429	0.143	0.172
429.5	0.144	0.172
430	0.144	0.172
430.5	0.145	0.173
431	0.146	0.173
431.5	0.147	0.174
432	0.148	0.175
432.5	0.149	0.176
433	0.15	0.177
433.5	0.151	0.178
434	0.152	0.178
434.5	0.153	0.179
435	0.154	0.179
435.5	0.155	0.179
436	0.156	0.18
436.5	0.157	0.18
437	0.157	0.181
437.5	0.158	0.181
438	0.159	0.182
438.5	0.161	0.183
439	0.162	0.183
439.5	0.163	0.184
440	0.164	0.185
440.5	0.165	0.185
441	0.167	0.186
441.5	0.167	0.187
442	0.168	0.188
442.5	0.169	0.189
443	0.17	0.189
443.5	0.171	0.19
444	0.171	0.19
444.5	0.172	0.19
445	0.173	0.191
445.5	0.173	0.191
446	0.173	0.191
446.5	0.174	0.191
447	0.174	0.192
447.5	0.175	0.192
448	0.175	0.192
448.5	0.175	0.192
449	0.176	0.192
449.5	0.176	0.192
450	0.176	0.191
450.5	0.176	0.191
451	0.176	0.19
451.5	0.177	0.19
452	0.177	0.189
452.5	0.177	0.188
453	0.177	0.188
453.5	0.176	0.187
454	0.176	0.186
454.5	0.176	0.185
455	0.175	0.185
455.5	0.175	0.184
456	0.174	0.183
456.5	0.174	0.182
457	0.173	0.181
457.5	0.173	0.181
458	0.172	0.179
458.5	0.172	0.178
459	0.171	0.177
459.5	0.171	0.176
460	0.171	0.176
460.5	0.17	0.175
461	0.169	0.174
461.5	0.168	0.173
462	0.168	0.172
462.5	0.167	0.171
463	0.166	0.17
463.5	0.166	0.169
464	0.165	0.168
464.5	0.164	0.167
465	0.164	0.166
465.5	0.163	0.165
466	0.162	0.165
466.5	0.161	0.164
467	0.16	0.163
467.5	0.159	0.162
468	0.158	0.162
468.5	0.158	0.161
469	0.157	0.161
469.5	0.157	0.16
470	0.156	0.159
470.5	0.156	0.159
471	0.155	0.158
471.5	0.154	0.158
472	0.153	0.157
472.5	0.153	0.156
473	0.152	0.155
473.5	0.151	0.155
474	0.15	0.154
474.5	0.15	0.153
475	0.148	0.152
475.5	0.147	0.151
476	0.146	0.151
476.5	0.145	0.15
477	0.144	0.148
477.5	0.143	0.147
478	0.142	0.146
478.5	0.14	0.145
479	0.139	0.144
479.5	0.137	0.143
480	0.136	0.142
480.5	0.135	0.14
481	0.133	0.139
481.5	0.132	0.138
482	0.131	0.136
482.5	0.129	0.135
483	0.127	0.133
483.5	0.125	0.131
484	0.123	0.129
484.5	0.122	0.127
485	0.12	0.125
485.5	0.118	0.123
486	0.117	0.122
486.5	0.115	0.12
487	0.113	0.118
487.5	0.111	0.116
488	0.109	0.114
488.5	0.107	0.112
489	0.105	0.11
489.5	0.103	0.108
490	0.1	0.106
490.5	0.098	0.104
491	0.095	0.102
491.5	0.093	0.1
492	0.09	0.098
492.5	0.088	0.095
493	0.086	0.093
493.5	0.083	0.091
494	0.081	0.089
494.5	0.079	0.087
495	0.076	0.085
495.5	0.074	0.083
496	0.072	0.081
496.5	0.069	0.079
497	0.067	0.077
497.5	0.065	0.076
498	0.062	0.074
498.5	0.06	0.072
499	0.057	0.071
499.5	0.055	0.069
500	0.053	0.067
500.5	0.051	0.065
501	0.049	0.064
501.5	0.048	0.063
502	0.046	0.061
502.5	0.045	0.06
503	0.043	0.059
503.5	0.042	0.057
504	0.04	0.056
504.5	0.038	0.055
505	0.037	0.054
505.5	0.035	0.054
506	0.034	0.053
506.5	0.033	0.052
507	0.031	0.051
507.5	0.03	0.05
508	0.029	0.049
508.5	0.028	0.048
509	0.027	0.047
509.5	0.025	0.046
510	0.025	0.045
510.5	0.024	0.045
511	0.023	0.044
511.5	0.022	0.044
512	0.022	0.043
512.5	0.021	0.043
513	0.02	0.043
513.5	0.02	0.042
514	0.019	0.041
514.5	0.019	0.041
515	0.018	0.04
515.5	0.017	0.04
516	0.016	0.039
516.5	0.015	0.039
517	0.015	0.039
517.5	0.015	0.039
518	0.015	0.039
518.5	0.015	0.038
519	0.014	0.038
519.5	0.014	0.038
520	0.014	0.038
520.5	0.014	0.038
521	0.013	0.037
521.5	0.013	0.037
522	0.012	0.037
522.5	0.012	0.036
523	0.011	0.036
523.5	0.011	0.036
524	0.011	0.035
524.5	0.012	0.035
525	0.012	0.035
525.5	0.012	0.035
526	0.012	0.036
526.5	0.012	0.036
527	0.012	0.036
527.5	0.012	0.036
528	0.012	0.036
528.5	0.012	0.036
529	0.012	0.036
529.5	0.012	0.036
530	0.011	0.036
530.5	0.011	0.035
531	0.01	0.035
531.5	0.01	0.035
532	0.011	0.035
532.5	0.011	0.035
533	0.011	0.035
533.5	0.011	0.035
534	0.01	0.035
534.5	0.011	0.035
535	0.011	0.035
535.5	0.01	0.035
536	0.01	0.034
536.5	0.01	0.034
537	0.01	0.034
537.5	0.009	0.034
538	0.009	0.033
538.5	0.009	0.034
539	0.009	0.034
539.5	0.009	0.034
540	0.009	0.034
540.5	0.01	0.034
541	0.01	0.035
541.5	0.01	0.035
542	0.01	0.034
542.5	0.01	0.034
543	0.01	0.034
543.5	0.01	0.034
544	0.01	0.033
544.5	0.01	0.033
545	0.01	0.033
545.5	0.01	0.033
546	0.01	0.032
546.5	0.009	0.032
547	0.009	0.032
547.5	0.01	0.032
548	0.01	0.032
548.5	0.01	0.032
549	0.009	0.032
549.5	0.009	0.032
550	0.008	0.032
550.5	0.008	0.032
551	0.008	0.031
551.5	0.008	0.031
552	0.008	0.031
552.5	0.008	0.032
553	0.009	0.032
553.5	0.008	0.032
554	0.008	0.032
554.5	0.009	0.032
555	0.008	0.032
555.5	0.008	0.032
556	0.009	0.031
556.5	0.009	0.031
557	0.009	0.031
557.5	0.009	0.031
558	0.008	0.031
558.5	0.008	0.031
559	0.008	0.031
559.5	0.008	0.031
560	0.008	0.031
560.5	0.008	0.031
561	0.009	0.031
561.5	0.009	0.031
562	0.008	0.031
562.5	0.008	0.031
563	0.008	0.03
563.5	0.008	0.03
564	0.008	0.03
564.5	0.008	0.03
565	0.008	0.031
565.5	0.008	0.031
566	0.009	0.031
566.5	0.009	0.031
567	0.009	0.031
567.5	0.008	0.031
568	0.008	0.031
568.5	0.008	0.031
569	0.008	0.031
569.5	0.009	0.031
570	0.009	0.03
570.5	0.009	0.03
571	0.009	0.03
571.5	0.01	0.03
572	0.01	0.03
572.5	0.009	0.03
573	0.009	0.03
573.5	0.009	0.03
574	0.009	0.03
574.5	0.009	0.03
575	0.008	0.03
575.5	0.008	0.03
576	0.008	0.03
576.5	0.008	0.03
577	0.008	0.03
577.5	0.008	0.03
578	0.008	0.029
578.5	0.008	0.029
579	0.009	0.029
579.5	0.008	0.029
580	0.008	0.029
580.5	0.008	0.029
581	0.008	0.029
581.5	0.007	0.029
582	0.007	0.029
582.5	0.007	0.029
583	0.007	0.029
583.5	0.007	0.029
584	0.007	0.029
584.5	0.007	0.029
585	0.007	0.028
585.5	0.007	0.028
586	0.007	0.028
586.5	0.007	0.028
587	0.007	0.028
587.5	0.007	0.028
588	0.007	0.028
588.5	0.007	0.028
589	0.007	0.028
589.5	0.007	0.028
590	0.007	0.028
590.5	0.007	0.028
591	0.008	0.028
591.5	0.008	0.028
592	0.008	0.028
592.5	0.008	0.029
593	0.007	0.029
593.5	0.007	0.029
594	0.007	0.029
594.5	0.007	0.029
595	0.007	0.029
595.5	0.008	0.029
596	0.008	0.029
596.5	0.009	0.029
597	0.009	0.029
597.5	0.009	0.029
598	0.009	0.029
598.5	0.009	0.029
599	0.008	0.029
599.5	0.008	0.028
600	0.008	0.028
600.5	0.008	0.028
601	0.008	0.028
601.5	0.008	0.028
602	0.008	0.028
602.5	0.008	0.028
603	0.008	0.029
603.5	0.008	0.029
604	0.008	0.028
604.5	0.008	0.028
605	0.008	0.028
605.5	0.008	0.028
606	0.008	0.028
606.5	0.008	0.028
607	0.008	0.028
607.5	0.008	0.028
608	0.008	0.028
608.5	0.008	0.028
609	0.008	0.028
609.5	0.008	0.028
610	0.008	0.028
610.5	0.008	0.028
611	0.008	0.028
611.5	0.008	0.028
612	0.008	0.027
612.5	0.008	0.027
613	0.009	0.027
613.5	0.009	0.027
614	0.009	0.028
614.5	0.009	0.028
615	0.008	0.028
615.5	0.008	0.028
616	0.008	0.028
616.5	0.008	0.028
617	0.008	0.027
617.5	0.007	0.027
618	0.007	0.027
618.5	0.007	0.027
619	0.007	0.027
619.5	0.007	0.028
620	0.007	0.028
620.5	0.007	0.028
621	0.007	0.027
621.5	0.007	0.027
622	0.007	0.027
622.5	0.007	0.026
623	0.007	0.026
623.5	0.007	0.026
624	0.006	0.027
624.5	0.006	0.027
625	0.007	0.027
625.5	0.008	0.027
626	0.008	0.027
626.5	0.008	0.027
627	0.008	0.027
627.5	0.008	0.027
628	0.008	0.027
628.5	0.008	0.027
629	0.007	0.027
629.5	0.007	0.027
630	0.008	0.027
630.5	0.008	0.027
631	0.008	0.027
631.5	0.008	0.027
632	0.008	0.027
632.5	0.008	0.027
633	0.008	0.027
633.5	0.007	0.027
634	0.008	0.027
634.5	0.008	0.027
635	0.008	0.027
635.5	0.008	0.027
636	0.008	0.026
636.5	0.008	0.026
637	0.007	0.025
637.5	0.007	0.025
638	0.007	0.025
638.5	0.007	0.025
639	0.008	0.026
639.5	0.008	0.026
640	0.007	0.026
640.5	0.007	0.026
641	0.007	0.026
641.5	0.006	0.026
642	0.006	0.026
642.5	0.006	0.026
643	0.006	0.026
643.5	0.006	0.027
644	0.006	0.027
644.5	0.006	0.027
645	0.006	0.027
645.5	0.006	0.026
646	0.006	0.025
646.5	0.006	0.025
647	0.006	0.025
647.5	0.007	0.026
648	0.007	0.026
648.5	0.007	0.027
649	0.007	0.027
649.5	0.007	0.027
650	0.007	0.026
650.5	0.007	0.026
651	0.006	0.026
651.5	0.006	0.026
652	0.006	0.026
652.5	0.006	0.026
653	0.006	0.027
653.5	0.007	0.026
654	0.007	0.026
654.5	0.007	0.026
655	0.008	0.026
655.5	0.008	0.026
656	0.007	0.025
656.5	0.007	0.026
657	0.007	0.026
657.5	0.007	0.026
658	0.007	0.025
658.5	0.007	0.025
659	0.008	0.025
659.5	0.008	0.026
660	0.009	0.026
660.5	0.009	0.026
661	0.009	0.027
661.5	0.008	0.027
662	0.008	0.027
662.5	0.007	0.027
663	0.007	0.027
663.5	0.007	0.026
664	0.007	0.026
664.5	0.007	0.025
665	0.007	0.025
665.5	0.007	0.024
666	0.007	0.023
666.5	0.006	0.024
667	0.006	0.023
667.5	0.006	0.024
668	0.006	0.024
668.5	0.005	0.024
669	0.005	0.024
669.5	0.005	0.025
670	0.006	0.025
670.5	0.006	0.025
671	0.006	0.026
671.5	0.006	0.026
672	0.006	0.026
672.5	0.006	0.026
673	0.005	0.025
673.5	0.005	0.025
674	0.006	0.025
674.5	0.006	0.025
675	0.007	0.025
675.5	0.008	0.026
676	0.008	0.026
676.5	0.009	0.025
677	0.009	0.026
677.5	0.009	0.025
678	0.008	0.025
678.5	0.008	0.026
679	0.007	0.025
679.5	0.007	0.025
680	0.007	0.026
680.5	0.007	0.026
681	0.006	0.025
681.5	0.007	0.025
682	0.006	0.025
682.5	0.007	0.025
683	0.006	0.025
683.5	0.006	0.025
684	0.006	0.024
684.5	0.006	0.024
685	0.006	0.024
685.5	0.006	0.024
686	0.006	0.024
686.5	0.006	0.024
687	0.006	0.024
687.5	0.005	0.024
688	0.005	0.023
688.5	0.005	0.023
689	0.005	0.023
689.5	0.006	0.024
690	0.006	0.025
690.5	0.007	0.025
691	0.007	0.026
691.5	0.007	0.026
692	0.006	0.025
692.5	0.006	0.025
693	0.006	0.025
693.5	0.006	0.024
694	0.007	0.024
694.5	0.007	0.024
695	0.007	0.024
695.5	0.007	0.025
696	0.007	0.025
696.5	0.007	0.025
697	0.007	0.025
697.5	0.007	0.026
698	0.007	0.026
698.5	0.008	0.026
699	0.008	0.026
699.5	0.009	0.026
700	0.009	0.025
700.5	0.009	0.025
701	0.009	0.025
701.5	0.009	0.024
702	0.009	0.024
702.5	0.008	0.024
703	0.007	0.024
703.5	0.006	0.024
704	0.006	0.024
704.5	0.006	0.024
705	0.005	0.024
705.5	0.005	0.024
706	0.004	0.024
706.5	0.005	0.024
707	0.005	0.024
707.5	0.005	0.023
708	0.005	0.023
708.5	0.006	0.023
709	0.006	0.024
709.5	0.006	0.024
710	0.006	0.024
710.5	0.005	0.023
711	0.004	0.023
711.5	0.004	0.022
712	0.003	0.022
712.5	0.004	0.021
713	0.004	0.021
713.5	0.005	0.022
714	0.006	0.022
714.5	0.007	0.023
715	0.007	0.023
715.5	0.007	0.023
716	0.007	0.024
716.5	0.007	0.024
717	0.007	0.023
717.5	0.007	0.023
718	0.007	0.023
718.5	0.007	0.024
719	0.007	0.024
719.5	0.007	0.024
720	0.006	0.024
720.5	0.006	0.024
721	0.005	0.024
721.5	0.006	0.024
722	0.005	0.023
722.5	0.005	0.023
723	0.005	0.023
723.5	0.005	0.023
724	0.006	0.023
724.5	0.006	0.023
725	0.006	0.024
725.5	0.006	0.024
726	0.006	0.025
726.5	0.005	0.025
727	0.004	0.024
727.5	0.004	0.024
728	0.004	0.024
728.5	0.005	0.024
729	0.005	0.023
729.5	0.006	0.023
730	0.007	0.023
730.5	0.008	0.024
731	0.008	0.023
731.5	0.008	0.023
732	0.007	0.023
732.5	0.007	0.023
733	0.007	0.023
733.5	0.006	0.023
734	0.005	0.023
734.5	0.006	0.023
735	0.006	0.022
735.5	0.006	0.022
736	0.006	0.022
736.5	0.006	0.022
737	0.006	0.022
737.5	0.006	0.022
738	0.006	0.023
738.5	0.005	0.023
739	0.005	0.024
739.5	0.005	0.024
740	0.005	0.024
740.5	0.004	0.024
741	0.004	0.024
741.5	0.004	0.023
742	0.004	0.023
742.5	0.005	0.022
743	0.006	0.022
743.5	0.006	0.021
744	0.006	0.022
744.5	0.006	0.021
745	0.006	0.022
745.5	0.006	0.022
746	0.005	0.022
746.5	0.006	0.021
747	0.006	0.022
747.5	0.006	0.022
748	0.007	0.022
748.5	0.007	0.022
749	0.007	0.022
749.5	0.007	0.022
750	0.008	0.022
750.5	0.007	0.022
751	0.007	0.022
751.5	0.006	0.021
752	0.006	0.022
752.5	0.006	0.022
753	0.006	0.022
753.5	0.006	0.023
754	0.007	0.022
754.5	0.007	0.023
755	0.008	0.022
755.5	0.007	0.022
756	0.006	0.022
756.5	0.007	0.021
757	0.006	0.021
757.5	0.005	0.021
758	0.005	0.022
758.5	0.005	0.022
759	0.005	0.022
759.5	0.006	0.022
760	0.006	0.022
760.5	0.005	0.022
761	0.006	0.022
761.5	0.006	0.023
762	0.006	0.022
762.5	0.006	0.022
763	0.006	0.022
763.5	0.006	0.022
764	0.005	0.022
764.5	0.005	0.022
765	0.005	0.022
765.5	0.006	0.022
766	0.006	0.021
766.5	0.006	0.022
767	0.006	0.02
767.5	0.007	0.021
768	0.007	0.021
768.5	0.007	0.022
769	0.007	0.023
769.5	0.007	0.022
770	0.008	0.022
770.5	0.008	0.022
771	0.007	0.02
771.5	0.006	0.02
772	0.007	0.02
772.5	0.007	0.02
773	0.008	0.02
773.5	0.008	0.021
774	0.008	0.022
774.5	0.008	0.022
775	0.008	0.023
775.5	0.007	0.022
776	0.007	0.022
776.5	0.006	0.023
777	0.006	0.023
777.5	0.005	0.022
778	0.005	0.022
778.5	0.005	0.021
779	0.005	0.022
779.5	0.005	0.022
780	0.005	0.023
780.5	0.006	0.023
781	0.007	0.024
781.5	0.007	0.023
782	0.007	0.024
782.5	0.007	0.023
783	0.008	0.023
783.5	0.008	0.022
784	0.008	0.023
784.5	0.008	0.023
785	0.007	0.023
785.5	0.007	0.022
786	0.007	0.022
786.5	0.007	0.021
787	0.008	0.021
787.5	0.007	0.021
788	0.007	0.021
788.5	0.007	0.022
789	0.006	0.022
789.5	0.005	0.022
790	0.004	0.021
790.5	0.005	0.021
791	0.005	0.021
791.5	0.006	0.021
792	0.007	0.022
792.5	0.006	0.022
793	0.007	0.022
793.5	0.006	0.023
794	0.005	0.023
794.5	0.004	0.022
795	0.004	0.021
795.5	0.004	0.02
796	0.004	0.02
796.5	0.004	0.02
797	0.004	0.02
797.5	0.004	0.02
798	0.004	0.021
798.5	0.005	0.022
799	0.005	0.022
799.5	0.005	0.022
800	0.004	0.022
800.5	0.004	0.021
801	0.005	0.021
801.5	0.005	0.02
802	0.004	0.021
802.5	0.006	0.021
803	0.006	0.021
803.5	0.007	0.021
804	0.007	0.021
804.5	0.007	0.021
805	0.007	0.02
805.5	0.007	0.02
806	0.007	0.02
806.5	0.006	0.019
807	0.006	0.019
807.5	0.006	0.02
808	0.006	0.02
808.5	0.006	0.02
809	0.006	0.02
809.5	0.006	0.021
810	0.006	0.022
810.5	0.006	0.023
811	0.006	0.023
811.5	0.006	0.023
812	0.005	0.023
812.5	0.005	0.021
813	0.005	0.022
813.5	0.006	0.021
814	0.007	0.02
814.5	0.008	0.02
815	0.009	0.02
815.5	0.01	0.02
816	0.009	0.02
816.5	0.008	0.021
817	0.007	0.022
817.5	0.006	0.021
818	0.006	0.022
818.5	0.005	0.022
819	0.006	0.023
819.5	0.007	0.023
820	0.007	0.023
820.5	0.007	0.022
821	0.007	0.021
821.5	0.007	0.021
822	0.005	0.02
822.5	0.004	0.019
823	0.003	0.019
823.5	0.003	0.019
824	0.002	0.018
824.5	0.003	0.018
825	0.004	0.019
825.5	0.005	0.019
826	0.005	0.019
826.5	0.006	0.019
827	0.006	0.019
827.5	0.006	0.019
828	0.006	0.019
828.5	0.006	0.019
829	0.006	0.018
829.5	0.006	0.018
830	0.006	0.018
830.5	0.006	0.018
831	0.007	0.019
831.5	0.007	0.02
832	0.007	0.02
832.5	0.007	0.02
833	0.007	0.021
833.5	0.006	0.021
834	0.006	0.021
834.5	0.006	0.02
835	0.006	0.019
835.5	0.006	0.019
836	0.006	0.019
836.5	0.006	0.02
837	0.006	0.021
837.5	0.007	0.021
838	0.007	0.021
838.5	0.008	0.02
839	0.009	0.02
839.5	0.009	0.019
840	0.007	0.018
840.5	0.007	0.018
841	0.007	0.018
841.5	0.006	0.019
842	0.006	0.019
842.5	0.006	0.019
843	0.006	0.019
843.5	0.007	0.018
844	0.007	0.019
844.5	0.006	0.019
845	0.004	0.021
845.5	0.003	0.021
846	0.004	0.022
846.5	0.005	0.023
847	0.004	0.023
847.5	0.005	0.022
848	0.005	0.022
848.5	0.006	0.021
849	0.006	0.022
849.5	0.006	0.021
850	0.006	0.02

## Sheet: Figure 1h
Figure 1h	Saturation kinetics of AlbAB wild type and mutants
Kinetics data for AlbAB WT. [AlbAB] = 0.25 μM; [cyclo(L-Phe-L-Leu)] = 0-100 μM
Raw fluorescence (ex 318 nm, em 405 nm)
[cyclo(L-Phe-L-Leu)] (μM)		100	100	100	75	75	75	50	50	50	25	25	25	10	10	10	5	5	5	0	0	0
Time	T° 318,405	A1	A2	A3	B1	B2	B3	C1	C2	C3	D1	D2	D3	E1	E2	E3	B4	B5	B6	G1	G2	G3
00:00:08	30	1644	1468	952	1614	1247	1044	1496	1270	878	1179	1024	747	837	770	591	486	490	416	203	206	200
00:00:20	30	2197	2070	1567	2113	1767	1597	1887	1696	1380	1491	1376	1071	1008	996	815	585	564	534	224	231	233
00:00:32	30	2640	2586	2089	2606	2208	2187	2438	2166	1798	1865	1680	1511	1220	1175	1031	677	706	689	265	220	231
00:00:44	30	3264	3061	2755	3114	2648	2670	2865	2669	2374	2204	2056	1795	1420	1237	1227	781	844	748	261	266	255
00:00:56	30	3649	3597	3283	3610	3082	3240	3285	3004	2663	2502	2451	2182	1550	1472	1422	847	925	816	268	263	270
00:01:08	30	4130	4094	3718	3956	3462	3649	3619	3388	3015	2771	2659	2568	1789	1583	1615	966	1005	900	268	293	293
00:01:20	30	4587	4549	4139	4359	3874	4126	3934	3822	3509	3211	3140	2884	1991	1780	1756	950	1088	938	275	287	242
00:01:32	30	4948	4976	4615	4731	4250	4527	4413	4148	3770	3443	3407	3216	2094	1916	1894	1085	1120	1012	286	260	300
00:01:44	30	5399	5325	5041	5148	4708	4953	4768	4506	4163	3709	3660	3579	2198	2046	2001	1142	1174	1111	282	280	268
00:01:56	30	5679	5844	5482	5583	5085	5346	5021	4810	4453	4049	3976	3893	2241	2210	2233	1245	1296	1140	302	288	307
00:02:08	30	6021	6359	5804	5979	5408	5839	5436	5271	4860	4277	4314	4111	2344	2340	2412	1282	1331	1239	277	280	274
00:02:20	30.1	6529	6773	6428	6238	5675	6131	5663	5409	5077	4590	4449	4405	2487	2428	2559	1344	1379	1310	281	275	279
00:02:32	30	6944	7116	6772	6568	6053	6539	5925	5994	5474	4831	4816	4634	2560	2544	2653	1432	1470	1420	283	264	287
00:02:44	30	7179	7398	7121	6933	6259	6907	6507	6143	5908	5140	5031	4883	2733	2709	2763	1458	1614	1406	262	277	267
00:02:56	30	7435	7911	7366	7242	6516	7136	6545	6351	6140	5278	5159	5202	2865	2898	2921	1608	1625	1501	260	301	289
00:03:08	30	7952	8154	7861	7523	6947	7646	6926	6795	6385	5520	5348	5375	2953	3064	3072	1613	1674	1574	285	275	312
00:03:20	30	8160	8637	8044	7914	7181	8030	7001	7136	6646	5753	5438	5568	3042	3154	3222	1669	1792	1617	253	298	287
00:03:32	30	8555	8765	8456	8136	7419	8204	7444	7357	7034	5853	5541	5815	3207	3281	3397	1798	1793	1674	282	298	293
00:03:44	30	8951	9254	8915	8466	7774	8504	7666	7624	7208	5978	5680	5927	3294	3358	3470	1891	1877	1687	265	292	277
00:03:56	30	9217	9658	9235	8755	8244	8983	7909	7997	7577	6172	5830	6051	3375	3541	3512	1927	1943	1831	292	298	306
00:04:08	30	9453	9894	9570	9068	8169	9207	8270	8261	7804	6229	6104	6289	3513	3677	3660	1958	1954	1855	256	278	282
00:04:20	30	9923	10045	10018	9336	8540	9543	8580	8426	7995	6295	6184	6431	3590	3805	3825	2035	2037	1976	286	277	278
00:04:32	30	10131	10479	10082	9569	8947	9602	8827	8634	8235	6434	6452	6484	3748	3884	3889	2119	2114	1917	271	285	275
00:04:44	30	10384	10767	10350	9881	9204	9929	9054	8923	8732	6664	6446	6582	3901	3900	4121	2195	2171	2037	278	269	285
00:04:56	30	10653	10985	10758	10064	9557	10420	9317	9377	8796	6832	6777	6678	3869	4085	4152	2242	2223	2028	269	265	274
00:05:08	30	11046	11306	10877	10395	9594	10516	9637	9562	9185	6962	7029	7033	4011	4235	4228	2280	2386	2177	275	298	291
00:05:20	30.1	11446	11668	11155	10666	10030	10876	9638	9611	9322	7064	7015	6965	4099	4251	4355	2286	2404	2185	300	283	268
00:05:32	30	11416	11857	11487	10897	10127	10996	10031	10104	9640	7075	7257	7171	4190	4356	4460	2360	2454	2220	271	304	300
00:05:44	30	11789	12009	11781	10978	10390	11288	10142	10221	9808	7318	7381	7373	4294	4474	4558	2476	2485	2301	289	273	297
00:05:56	30.1	12038	12225	12069	11544	10830	11788	10579	10509	10178	7569	7460	7462	4424	4489	4633	2546	2578	2360	277	273	307
00:06:08	30	12367	12588	12417	11881	10908	11922	10745	10763	10605	7595	7727	7643	4390	4760	4745	2597	2617	2472	292	304	293
00:06:20	30	12588	12845	12604	11920	11386	12286	11105	10930	10611	7780	7714	7834	4530	4801	4791	2621	2694	2501	274	285	294
00:06:32	30	12831	13194	12935	12077	11277	12291	11198	11296	10746	8062	7905	7941	4641	4838	4879	2678	2727	2508	262	276	287
00:06:44	30	13177	13305	12971	12408	11570	12819	11295	11286	11111	8064	8210	7947	4740	4894	5147	2725	2741	2560	283	279	279
00:06:56	30	13474	13504	13356	12699	11832	12767	11860	11670	11169	8214	8244	8103	4725	4968	5230	2725	2830	2650	292	263	292
00:07:08	30	13796	13932	13454	12724	11866	13212	11639	11578	11446	8378	8523	8403	4843	5135	5138	2802	2962	2767	250	291	282
00:07:20	30	13810	14271	13763	13063	12118	13518	11850	12097	11476	8405	8488	8453	4942	5152	5294	2806	2983	2862	274	269	297
00:07:32	30	14050	14313	14155	13361	12407	13658	12005	11935	11675	8479	8571	8628	4827	5207	5459	2842	2991	2808	290	278	290
00:07:44	30	14163	14809	14408	13724	12328	13713	12117	12339	11932	8664	8588	8712	5056	5316	5408	2908	2989	2962	278	285	277
00:07:56	30	14552	14877	14638	14141	12268	14146	12230	12142	12074	8786	8906	8914	5103	5438	5551	3031	3158	2953	255	278	276
00:08:08	30	14829	15169	14703	13919	12321	14426	12178	12276	11989	8920	9197	8984	5255	5526	5743	2959	3150	2937	284	295	306
00:08:20	30	14732	15660	14987	14437	12082	14381	12149	12089	12145	8969	9148	9154	5201	5624	5681	2968	3179	3048	259	285	284
00:08:32	30	15195	15447	15170	14775	12340	14843	12140	12275	12209	9218	9354	9340	5299	5601	5841	3004	3316	3061	265	299	304
00:08:44	30	15290	15855	15595	14594	12117	14917	12176	12289	12136	9410	9209	9245	5430	5762	5816	3113	3370	3253	270	296	282
00:08:56	30	15384	16003	15999	14793	12480	14834	12475	12271	12253	9540	9378	9529	5482	5758	5890	3050	3436	3333	287	298	304
00:09:08	30	15678	16079	15835	14914	12516	15171	12591	12479	12214	9610	9808	9622	5463	5906	5994	3253	3429	3360	280	281	299
00:09:20	30	15727	16469	16221	14837	12774	15266	12746	12710	12292	9766	9897	9804	5613	5943	6209	3193	3451	3446	261	302	287
00:09:32	30	16305	16249	16427	14915	12790	15511	12783	12800	12652	9813	9604	9837	5713	5931	6234	3241	3476	3561	283	279	272
00:09:44	30	16172	16547	16816	14965	13098	15393	13276	12989	12538	9909	9858	9902	5789	6165	6315	3362	3502	3522	256	285	312
00:09:56	30.1	16239	16550	16686	15030	12950	15326	12853	13112	12815	10236	10029	10139	5911	6272	6346	3280	3579	3647	274	304	289
00:10:08	30	16657	16562	17235	15197	13294	15364	13157	13150	13023	10225	10091	9990	5902	6235	6369	3287	3664	3686	286	283	286
00:10:20	30	16427	17017	17048	15153	13387	15515	13112	13253	13130	10222	10179	10475	5875	6267	6467	3439	3697	3688	259	285	294
00:10:32	30	16239	16978	17484	15570	13719	15699	13354	13543	13106	10259	10341	10330	5991	6339	6530	3446	3690	3673	293	270	304
00:10:44	30	16759	16902	17334	15421	13556	15901	13434	13400	13114	10426	10422	10221	6181	6355	6591	3499	3655	3788	297	307	303
00:10:56	30	16624	16817	17583	15680	13744	16027	13823	13698	13574	10438	10589	10483	6137	6458	6591	3424	3862	3760	279	304	317
00:11:08	30	17085	17053	17325	15804	13957	15912	13757	13903	13639	10559	10747	10460	6190	6481	6724	3659	3785	3911	290	274	340
00:11:20	30	16795	17337	17314	15822	13968	16185	13890	14017	13586	10859	10867	10860	6310	6501	6749	3628	3819	3906	291	262	286
00:11:32	30	16967	17291	17566	15904	14271	16244	13960	14195	14040	10613	11075	10862	6357	6688	6978	3708	3946	3886	290	277	285
00:11:44	30.1	17029	17952	17871	16054	14213	16507	13931	14254	14276	10973	10946	10869	6449	6616	6891	3732	3985	3895	309	266	315
00:11:56	30	17140	17513	17952	16310	14782	16483	14267	14166	14179	11026	10958	10979	6383	6776	6880	3688	3998	4025	288	319	321
00:12:08	30	17335	17921	17997	16455	14744	16702	14264	14507	14331	11374	11133	10930	6529	6900	6986	3666	3987	4012	274	305	288
00:12:20	30	17546	17776	18008	16585	14825	16994	14461	14575	14236	11295	11289	11263	6490	6850	7128	3861	4066	4090	286	264	310
00:12:32	30	17493	18394	18137	16505	14811	16857	14584	14653	14549	11285	11289	11221	6579	6929	6998	3875	4120	4140	277	294	267
00:12:44	30.1	17682	18154	18391	16723	14866	17036	14928	14786	14646	11432	11526	11346	6678	6941	7120	3950	4186	4168	263	267	325
00:12:56	30	17858	18282	18450	16692	15154	16994	14640	14690	15000	11615	11444	11297	6597	7133	7284	3991	4105	4139	276	271	306
00:13:08	30	17970	18262	18719	17142	15012	17343	14902	14808	15269	11589	11634	11607	6748	7061	7243	3991	4222	4148	285	284	306
00:13:20	30	18291	18753	18415	17217	14986	17292	14935	15311	15161	11608	11479	11681	6756	7301	7177	3970	4279	4223	275	297	315
00:13:32	30.1	17985	18420	19002	17361	15283	17540	15144	15424	14952	11773	11598	11639	7039	7140	7259	3988	4267	4285	287	295	286
00:13:44	30	18271	18873	18855	17185	15575	17665	15051	15296	15316	11714	11724	11807	6805	7241	7386	4002	4331	4307	279	299	313
00:13:56	30	18328	18964	18932	17589	15256	17661	15153	15234	15322	11882	11829	11715	7017	7201	7526	4105	4416	4340	290	290	334
00:14:08	30	18468	19005	19121	17589	15828	18169	15375	15342	15371	11984	12229	11959	6945	7171	7420	4076	4401	4249	280	302	304
00:14:20	30	18775	19060	19491	17698	15955	18000	15339	15871	15301	12123	11949	11969	7030	7325	7544	4150	4445	4377	312	301	324
00:14:32	30	18525	18865	19374	17698	15639	17856	15483	15783	15403	12190	11986	12284	6964	7211	7638	4179	4423	4298	277	292	302
00:14:44	30	19024	19387	19381	17796	15723	18104	15777	15740	15760	12016	12135	12288	7144	7392	7368	4107	4414	4458	307	306	295
00:14:56	30	19329	19345	19746	18026	16061	18273	15741	15751	15647	11963	12058	12114	7113	7389	7648	4184	4512	4314	296	308	318
00:15:08	30	19141	19485	19694	18181	16358	18264	15877	16393	15872	12213	12165	12157	7063	7519	7776	4308	4470	4464	274	298	297
00:15:20	30	19200	19898	19983	17959	16174	18635	15730	15976	16062	12294	12404	12250	7197	7637	7715	4238	4638	4463	294	279	318
00:15:32	30	19276	19719	20241	18705	16427	18516	16139	16209	15977	12228	12361	12516	7269	7537	7622	4288	4549	4546	283	294	299
00:15:44	30	19650	20123	20376	18472	16445	18513	15985	16227	16093	12584	12614	12386	7189	7422	7743	4199	4528	4448	303	300	322
00:15:56	30.1	19685	20134	20167	18372	16338	18832	16419	16691	16172	12699	12596	12553	7336	7802	7633	4237	4603	4607	283	304	332
00:16:08	30	19841	19868	20488	18674	16433	18798	16285	16366	16289	12560	12560	12550	7465	7712	7765	4345	4627	4520	293	306	333
00:16:20	30	19886	20097	20362	19033	16672	18865	16265	16223	16250	12544	12765	12719	7340	7802	7740	4403	4579	4538	259	279	313
00:16:32	30.1	19636	20341	20368	18550	16813	19352	16509	16724	16442	12638	12717	12793	7499	7774	7763	4394	4593	4514	285	300	323
00:16:44	30	20177	20508	20863	18822	16602	19127	16518	16682	16714	12831	12925	12682	7504	7688	8011	4292	4692	4542	303	306	304
00:16:56	30	19901	20629	20883	18886	16666	19414	16550	16545	16554	12917	13149	12920	7524	7800	7951	4410	4594	4549	268	306	312
00:17:08	30	20512	20947	20923	18953	17046	19386	16817	16813	16695	12800	12931	12977	7542	7823	7976	4416	4725	4616	294	272	302
00:17:20	30	20238	20721	21301	19260	17081	19867	16764	16904	16750	12955	12964	13010	7428	7770	8020	4505	4733	4604	301	299	331
00:17:32	30	20291	20983	21006	19393	17224	19593	16673	17017	16791	13143	13154	13226	7449	7916	7949	4457	4663	4596	288	271	337
00:17:44	30	20444	20921	21174	19456	17308	19267	17046	17153	16601	13136	13353	12957	7619	7954	8048	4526	4704	4626	303	303	314
00:17:56	30	20730	20987	21234	19163	17321	19880	17311	17158	17038	12996	13215	13279	7647	7993	8125	4505	4788	4703	260	310	272
00:18:08	30	20420	20974	21211	19486	17428	19771	17095	17203	16982	13106	13168	13274	7623	8005	8129	4544	4744	4711	286	316	290
00:18:20	30	20857	21100	21439	19947	17415	19940	16944	17562	17232	13122	13234	13320	7563	7981	8160	4477	4786	4748	294	297	318
00:18:32	30	20833	21016	21385	19826	17808	20042	17121	17232	17459	13342	13409	13316	7705	8061	8255	4510	4851	4782	293	294	327
00:18:44	30	20990	21395	21855	20165	17521	19914	17428	17530	17426	13296	13315	13354	7712	7964	8179	4627	4800	4746	284	316	316
00:18:56	30	20859	21492	21831	19792	17638	20116	17317	17416	17009	13425	13527	13427	7786	8126	8268	4591	4798	4828	285	314	333
00:19:08	30	21173	21697	22273	20146	17702	20049	17416	17454	17714	13489	13471	13615	7725	8097	8241	4613	4929	4959	301	295	305
00:19:20	30	21034	21739	22086	20096	17963	20211	17419	17786	17405	13772	13291	13537	7800	7970	8295	4631	4939	4695	283	291	359
00:19:32	30	21075	21875	22108	20071	17991	20331	17403	17647	17476	13468	13555	13607	7808	8273	8322	4579	4871	4724	263	299	327
00:19:44	30.1	21288	21883	22260	20239	18074	20205	17717	17730	17977	13556	13607	13730	7856	8176	8324	4675	4918	4751	288	309	327
00:19:56	30.1	21069	22137	21939	20334	17978	20522	17561	17917	17554	13542	13845	13954	7956	8182	8469	4652	4918	4800	295	316	308
00:20:08	30	21442	22031	22082	20358	18206	20359	17798	17738	18044	13929	13792	13903	7868	8276	8435	4682	4796	4881	300	297	311
00:20:20	30	21257	22214	22123	20481	17859	20826	17721	17653	17934	13785	13814	13922	7855	8185	8400	4657	5003	4957	291	312	339
00:20:32	30	21422	21764	22338	20448	17949	20766	17892	18139	17890	13877	13852	14022	7913	8189	8511	4685	5038	4922	316	310	332
00:20:44	30	21640	22194	22294	20682	18057	20781	18124	18193	18158	13669	13978	13903	7861	8368	8377	4719	5003	4968	311	298	313
00:20:56	30.1	21569	22190	22771	20516	18148	20724	17929	18384	18181	13971	13895	14263	8026	8311	8483	4703	4899	4921	322	294	320
00:21:08	30	21391	22472	22382	20468	18420	20936	18011	18093	18339	14037	14062	14281	7998	8464	8532	4788	4973	4967	294	304	350
00:21:20	30	21759	22446	22541	20725	18463	21510	17994	18149	18287	14042	14116	14056	7917	8413	8479	4844	5032	4945	293	320	311
00:21:32	30	21987	22467	22271	20744	18422	21166	18120	18340	18301	14012	14125	14116	8108	8408	8568	4783	5077	4945	288	319	312
00:21:44	30	21964	22995	22847	21080	18487	21093	18200	18790	18532	14294	13948	14302	8200	8496	8538	4810	5057	5076	309	318	324
00:21:56	30	21872	22503	22990	20889	18684	21346	18333	18406	18534	14091	14192	14386	8082	8397	8720	4744	5173	5029	302	313	336
00:22:08	30	22285	22314	23220	21272	18946	21148	18364	18586	18592	14279	14399	14279	7899	8256	8610	4717	5135	5007	305	323	345
00:22:20	30	22387	22797	23046	21036	18590	21097	18549	18505	18737	14249	14098	14385	8081	8555	8493	4835	5049	5020	292	294	320
00:22:32	30	22058	22990	23088	20982	18666	21098	18459	18524	18477	14280	14166	14319	8099	8349	8786	4871	5172	5048	321	311	329
00:22:44	30	22141	23121	22877	21064	18678	21338	18801	18770	18547	14299	14340	14338	7972	8584	8697	4854	5166	5095	305	331	356
00:22:56	30	22604	22846	22830	21117	18843	21191	18681	18884	19013	14353	14308	14363	8095	8517	8776	4853	5049	5144	323	320	345
00:23:08	30	22287	22819	23422	21405	19036	21681	18529	18683	18759	14284	14305	14686	8165	8443	8654	4820	5068	5090	299	312	328
00:23:20	30	22460	22664	23309	21288	18965	21514	18762	18862	18466	14466	14463	14454	8110	8516	8488	4845	5155	5027	283	340	310
00:23:32	30	22362	23381	23337	21696	18901	21499	18746	19269	19039	14489	14490	14440	8155	8398	8806	4889	5078	5164	298	317	321
00:23:44	30	22444	22944	23349	21591	18997	22224	19087	18812	18693	14448	14566	14520	8030	8540	8852	4875	5117	5223	321	289	307
00:23:56	30	22321	23134	23564	21602	19241	21667	18776	18947	19241	14364	14472	14484	8172	8586	8801	4861	5140	5033	288	290	329
00:24:08	30	22555	23213	23416	21747	19065	21983	18751	18924	19141	14589	14777	14575	8205	8633	8742	4964	5234	5126	318	343	351
00:24:20	30	22550	23372	23846	21349	19092	21946	18906	19165	19129	14618	14519	14639	8307	8648	8828	4800	5265	5066	345	340	345
00:24:32	30	22667	23324	23775	21824	19295	22071	19268	19291	19469	14683	14770	14645	8174	8655	8668	5059	5261	5110	291	289	314
00:24:44	30	23114	23468	23621	21838	19182	21814	19003	19436	18973	15033	14816	14653	8237	8681	8607	4904	5214	5230	292	314	345
00:24:56	30	23033	23423	23950	22108	19265	22246	18694	19288	19293	14666	14676	14707	8347	8706	8749	4989	5220	5190	322	325	350
00:25:08	30	22984	23605	23895	21693	19576	22027	18912	19405	19198	14622	14980	14682	8330	8813	8947	5036	5350	5069	280	311	359
00:25:20	30	22943	23461	23943	22185	19631	21804	18711	19266	19347	14809	14770	14764	8291	8518	8835	4959	5326	5190	293	344	351
00:25:32	30	23198	23818	23922	21976	19909	22285	18865	19553	19558	14974	14673	14751	8378	8811	8978	5026	5277	5209	316	339	338
00:25:44	30	23168	23691	23916	22119	19619	22170	19502	19505	19326	14911	14947	14897	8335	8690	8880	4961	5386	5207	310	322	327
00:25:56	30	23181	23869	24134	22189	19525	22680	19243	19307	19407	14992	14763	15075	8437	8793	8982	5037	5331	5177	323	302	346
00:26:08	30	23198	24112	24189	22072	19543	22261	19164	19880	19479	14940	14885	15029	8460	8686	8758	4961	5314	5166	320	307	335
00:26:20	30	23316	23795	24337	22169	19513	22431	19276	19626	19671	14738	15020	14956	8412	8755	8896	4993	5347	5150	290	311	326
00:26:32	30	23642	23921	24679	22419	20074	22410	19680	19730	19461	15103	15310	14930	8198	8772	9104	5034	5243	5266	319	335	345
00:26:44	30.1	23196	24010	24400	22362	19864	22505	19192	19857	19710	15004	15229	14838	8407	8805	8848	4988	5268	5104	305	328	337
00:26:56	30.1	23445	24104	24420	22763	19927	22538	19295	20200	19759	15017	15015	15137	8332	8714	8867	5044	5325	5248	333	321	346
00:27:08	30	23600	23973	24283	22455	20003	22907	19402	19638	20049	15132	15187	15101	8374	8711	9206	5046	5368	5400	313	308	333
00:27:20	30	23441	24073	24313	22350	20019	22466	19580	20009	19984	15173	15326	15023	8356	8786	8928	5133	5230	5241	302	317	351
00:27:32	30	23255	23913	24282	22938	19982	22877	19701	20238	19966	15166	15209	15304	8437	8785	8948	5069	5263	5362	296	314	337
00:27:44	30	23290	24381	24618	22538	20013	22418	20123	20042	19753	14944	15171	15171	8433	8764	8922	5066	5460	5345	308	329	351
00:27:56	30	23483	24259	25260	22494	19994	23420	19761	20035	20307	15209	15163	15055	8386	8874	9048	5188	5235	5304	320	308	349
00:28:08	30	23734	24469	24598	22677	20256	23117	19828	20090	20100	15235	15622	15502	8491	8848	8925	5166	5419	5248	328	325	354
00:28:20	30	23637	24315	24568	22867	20312	22756	19976	20199	20086	15077	15517	15167	8387	8741	8859	5148	5468	5253	301	351	360
00:28:32	30	23884	24393	24482	22682	20237	22791	19792	20236	20061	15252	15524	15456	8404	8933	8813	5016	5241	5343	298	317	350
00:28:44	30	23812	24458	24730	23042	20477	22898	19543	20318	20155	15245	15556	15214	8417	8839	8989	5030	5388	5217	306	318	329
00:28:56	30	23756	24061	24733	22670	20401	22838	19812	20378	19900	15104	15178	15274	8530	9007	8932	5257	5447	5323	317	324	346
00:29:08	30	23784	24591	25001	22894	20377	23367	20118	20302	20637	15405	15493	15393	8430	8838	9065	5135	5415	5315	297	330	334
00:29:20	30	24122	24629	25045	22741	20473	23151	20053	20229	20015	15401	15467	15370	8513	9001	9028	5185	5443	5238	310	332	338
00:29:32	30	23834	24315	24769	23169	20807	23173	20002	20594	20429	15601	15412	15305	8505	8708	8916	5170	5319	5331	327	324	326
00:29:44	30	24042	24554	25099	22900	20799	22995	20119	20440	20276	15537	15571	15380	8501	8889	9070	5146	5372	5315	335	349	334
00:29:56	30	24115	24814	25101	23023	20691	23122	19889	20235	20235	15503	15643	15523	8608	8969	9046	5094	5330	5307	319	338	385
00:30:08	30	23971	24997	25150	22995	20691	23088	20260	20293	20475	15691	15522	15548	8531	9029	9023	5073	5431	5289	332	314	354
[H2O2] (μM)/ time (s)		Highlighted datapoints used for linear regression. Datapoints from above were background subtracted and fit to standard curve of H2O2 using the formula [H2O2]=1236.9(418em) + 4
[cyclo(L-Phe-L-Leu)] (μM)	100	100	100	75	75	75	50	50	50	25	25	25	10	10	10	5	5	5
time (s)
8	1.16178	1.01948	0.602312	1.13752	0.840812	0.676692	1.04212	0.859407	0.542485	0.785836	0.660522	0.436575	0.509338	0.45517	0.310454	0.225564	0.228798	0.168971
20	1.58757	1.4849	1.07823	1.51966	1.23993	1.10249	1.33694	1.18253	0.927049	1.01679	0.923815	0.677231	0.626297	0.616595	0.470262	0.284313	0.267335	0.243081
32	1.93818	1.89452	1.49271	1.91069	1.58892	1.57194	1.77487	1.55496	1.25744	1.31161	1.16204	1.02541	0.790147	0.753766	0.637346	0.351147	0.374592	0.360848
44	2.42488	2.26076	2.01337	2.30361	1.92686	1.94465	2.1023	1.94384	1.70534	1.5679	1.44824	1.23723	0.934056	0.786105	0.77802	0.417441	0.468375	0.390762
56	2.73102	2.68898	2.43512	2.69949	2.27262	2.40036	2.43674	2.20956	1.93387	1.8037	1.76247	1.54499	1.03404	0.970976	0.930552	0.46568	0.528741	0.440618
68	3.10561	3.07651	2.77252	2.96494	2.56555	2.71674	2.69248	2.50573	2.20417	2.0069	1.91635	1.84278	1.21298	1.04643	1.0723	0.547606	0.579136	0.494246
80	3.48856	3.45784	3.12636	3.30423	2.91212	3.11585	2.96063	2.87008	2.61703	2.3761	2.3187	2.11173	1.38976	1.21918	1.19977	0.548145	0.659714	0.538443
92	3.7691	3.79174	3.49988	3.59366	3.20479	3.42873	3.33657	3.12232	2.81672	2.55235	2.52324	2.36883	1.46172	1.31781	1.30002	0.64597	0.674266	0.586951
104	4.13803	4.07821	3.8486	3.93511	3.57938	3.77745	3.62789	3.41607	3.13876	2.77171	2.7321	2.66661	1.55011	1.42722	1.39084	0.696365	0.722236	0.671302
116	4.34635	4.47975	4.18708	4.26874	3.86612	4.07713	3.81437	3.64379	3.35516	3.02854	2.96952	2.90242	1.56682	1.54176	1.56035	0.761581	0.802813	0.676692
128	4.64063	4.9139	4.4652	4.60668	4.14504	4.49349	4.16768	4.03428	3.702	3.23066	3.26057	3.09645	1.66788	1.66465	1.72286	0.809281	0.848896	0.774517
140	5.05026	5.24753	4.9686	4.81499	4.35982	4.72849	4.35012	4.14477	3.87636	3.48263	3.36864	3.33306	1.78241	1.73471	1.84062	0.858329	0.886625	0.830841
152	5.38605	5.5251	5.24699	5.08206	4.6657	5.05861	4.56221	4.618	4.19759	3.67774	3.66562	3.51847	1.8417	1.82877	1.91689	0.929744	0.960466	0.920042
164	5.58358	5.76064	5.53669	5.3847	4.83979	5.36368	5.04029	4.746	4.55601	3.93511	3.84698	3.72733	1.98911	1.96971	2.01337	0.95831	1.08443	0.916269
176	5.77869	6.16353	5.72291	5.62266	5.03571	5.53696	5.05915	4.90231	4.73172	4.03482	3.93861	3.97337	2.08397	2.11065	2.12925	1.06772	1.08147	0.981216
188	6.19075	6.35406	6.11717	5.84391	5.37823	5.94335	5.36125	5.25534	4.92387	4.22454	4.08548	4.10731	2.14919	2.23893	2.2454	1.06584	1.11515	1.03431
200	6.36807	6.75371	6.27429	6.16919	5.57658	6.26297	5.43105	5.54019	5.14404	4.42208	4.16741	4.27251	2.23031	2.32086	2.37583	1.12027	1.21972	1.07823
212	6.67799	6.84776	6.59795	6.33924	5.75956	6.39421	5.77977	5.70943	5.4483	4.49349	4.24125	4.46277	2.35427	2.4141	2.50788	1.21513	1.21109	1.11488
224	7.00865	7.25362	6.97955	6.61654	6.05708	6.64726	5.96976	5.93581	5.59948	4.60506	4.36414	4.56383	2.43512	2.48686	2.57741	1.30083	1.28951	1.1359
236	7.207	7.56353	7.22155	6.83348	6.42035	7.01781	6.14951	6.22066	5.8811	4.7452	4.4687	4.64737	2.4839	2.6181	2.59466	1.31323	1.32616	1.23562
248	7.41935	7.77589	7.51395	7.10809	6.38128	7.22047	6.46293	6.45566	6.08618	4.81284	4.71178	4.86135	2.61703	2.74962	2.73587	1.35985	1.35662	1.27658
260	7.7926	7.89123	7.8694	7.31803	6.67448	7.48538	6.70682	6.58232	6.23386	4.85946	4.76972	4.96941	2.67254	2.84636	2.86253	1.41537	1.41698	1.36767
272	7.96346	8.24481	7.92384	7.5091	7.00623	7.53577	6.90921	6.75317	6.43059	4.97453	4.98909	5.01496	2.80298	2.91293	2.91697	1.48597	1.48193	1.32266
284	8.16773	8.47738	8.14024	7.76107	7.21373	7.79988	7.09246	6.98655	6.83213	5.16021	4.98397	5.09392	2.9264	2.92559	3.10427	1.54715	1.52774	1.41941
296	8.39168	8.66009	8.47657	7.91549	7.50559	8.2033	7.31156	7.36007	6.89034	5.3025	5.25804	5.178	2.907	3.08163	3.1358	1.59161	1.57625	1.4186
308	8.69432	8.90452	8.55768	8.168	7.52041	8.26583	7.55518	7.49454	7.18975	5.39251	5.44668	5.44992	3.00671	3.18781	3.18215	1.60724	1.69294	1.52397
320	9.02121	9.20069	8.78594	8.3906	7.87641	8.56038	7.55949	7.53766	7.30401	5.47848	5.43887	5.39844	3.08136	3.20425	3.28833	1.6156	1.711	1.53394
332	8.99049	9.34702	9.04789	8.57089	7.94837	8.65093	7.87075	7.92977	7.55464	5.48091	5.62805	5.55852	3.14846	3.28267	3.36675	1.66896	1.74495	1.55577
344	9.29636	9.47422	9.28989	8.64069	8.16531	8.89131	7.9648	8.02867	7.69477	5.68168	5.73261	5.72614	3.23686	3.38238	3.45029	1.76705	1.77433	1.62557
356	9.49821	9.64939	9.52327	9.09882	8.52157	9.29609	8.31865	8.26205	7.99445	5.88514	5.79702	5.79864	3.3425	3.39505	3.51147	1.82418	1.85006	1.67381
368	9.75557	9.93424	9.796	9.36265	8.57601	9.3958	8.44423	8.45878	8.33104	5.89754	6.00426	5.93635	3.30638	3.60552	3.59339	1.85679	1.87296	1.75573
380	9.94395	10.1517	9.95688	9.40389	8.97216	9.69979	8.74498	8.6035	8.3456	6.05681	6.00345	6.10047	3.42927	3.64837	3.64028	1.8859	1.94492	1.78888
392	10.148	10.4414	10.232	9.53836	8.89158	9.71138	8.82771	8.90694	8.46228	6.29234	6.16541	6.19452	3.52656	3.68583	3.71897	1.93953	1.97914	1.80209
404	10.4234	10.5269	10.2568	9.80165	9.12415	10.1339	8.90182	8.89455	8.75307	6.28965	6.40769	6.19506	3.60229	3.72679	3.93133	1.97321	1.98615	1.83981
416	10.6619	10.6861	10.5665	10.0353	9.33436	10.0903	9.35699	9.20338	8.79834	6.4093	6.43356	6.31956	3.58854	3.785	3.99682	1.9716	2.05649	1.91096
428	10.9287	11.0386	10.6522	10.062	9.36831	10.4565	9.18479	9.13547	9.02875	6.54836	6.66559	6.56857	3.69041	3.92648	3.92891	2.04032	2.16967	2.01202
440	10.9354	11.3081	10.8974	10.3315	9.56747	10.6993	9.3508	9.55049	9.04843	6.56561	6.63271	6.60441	3.76587	3.93565	4.05045	2.03897	2.18207	2.08424
452	11.1246	11.3372	11.2095	10.5675	9.79626	10.8077	9.47126	9.41467	9.20446	6.62058	6.69496	6.74105	3.66804	3.97526	4.179	2.06322	2.18369	2.03573
464	11.2208	11.7431	11.4189	10.8659	9.73725	10.857	9.56666	9.74614	9.41709	6.775	6.71356	6.81381	3.85803	4.06824	4.14261	2.12143	2.18692	2.16509
476	11.5436	11.8064	11.6132	11.2114	9.69709	11.2154	9.66637	9.59522	9.54025	6.88199	6.97901	6.98547	3.90438	4.17522	4.26658	2.22923	2.33191	2.16617
488	11.7471	12.022	11.6452	11.0114	9.71946	11.4213	9.60385	9.68308	9.45105	6.96984	7.19379	7.02159	4.00679	4.22589	4.40133	2.15054	2.30496	2.13275
500	11.684	12.4343	11.8902	11.4455	9.5416	11.4003	9.59576	9.54726	9.59253	7.02482	7.16954	7.17439	3.97849	4.32048	4.36656	2.17317	2.34376	2.23785
512	12.0476	12.2513	12.0274	11.708	9.7394	11.763	9.57771	9.68685	9.63349	7.21535	7.3253	7.31398	4.04695	4.2911	4.48514	2.1915	2.44374	2.23758
524	12.1298	12.5866	12.3764	11.5671	9.5645	11.8282	9.6122	9.70356	9.57986	7.37597	7.21346	7.24257	4.15825	4.42666	4.47032	2.28501	2.49279	2.3982
536	12.1947	12.6952	12.6919	11.7169	9.84693	11.7501	9.84289	9.67796	9.66341	7.47002	7.33905	7.46113	4.18924	4.41238	4.51909	2.22303	2.5351	2.45183
548	12.4402	12.7644	12.5672	11.8226	9.88385	12.0303	9.94448	9.85394	9.63969	7.53443	7.69451	7.54413	4.18169	4.53984	4.61099	2.39497	2.53726	2.48147
560	12.4826	13.0824	12.8819	11.763	10.0951	12.1098	10.0725	10.0434	9.70545	7.66324	7.76915	7.69397	4.30566	4.57245	4.78751	2.34915	2.55774	2.5537
572	12.9542	12.9089	13.0528	11.8304	10.1124	12.3122	10.1067	10.1205	10.0008	7.70555	7.53658	7.72496	4.39082	4.56706	4.81203	2.39227	2.58226	2.65098
584	12.8415	13.1447	13.3622	11.8657	10.3563	12.2117	10.5002	10.2681	9.90352	7.77805	7.73682	7.77239	4.44714	4.75113	4.8724	2.48498	2.59816	2.61433
596	12.8919	13.1433	13.2533	11.9145	10.2328	12.1538	10.1544	10.3638	10.1237	8.03864	7.87129	7.96022	4.542	4.83386	4.89369	2.41491	2.65664	2.71162
608	13.2331	13.1563	13.7004	12.0527	10.5142	12.1877	10.4034	10.3978	10.2951	8.03299	7.92465	7.84299	4.53796	4.80718	4.91551	2.4238	2.7286	2.74638
620	13.0517	13.5287	13.5538	12.0217	10.594	12.3144	10.3716	10.4856	10.3862	8.03514	8.00038	8.23969	4.52071	4.83763	4.99933	2.55127	2.75986	2.75258
632	12.8919	13.4894	13.8985	12.351	10.8546	12.4553	10.5595	10.7123	10.359	8.05724	8.12353	8.11464	4.60668	4.88803	5.04244	2.54911	2.74638	2.73264
644	13.3015	13.4171	13.7664	12.2198	10.712	12.6079	10.6134	10.5859	10.3547	8.18148	8.17824	8.01574	4.74951	4.89018	5.08098	2.58118	2.70731	2.81483
656	13.1943	13.3503	13.9696	12.4311	10.8659	12.7116	10.9297	10.8287	10.7284	8.19306	8.31514	8.22944	4.71582	4.97534	5.08287	2.52244	2.87655	2.79408
668	13.5659	13.54	13.7599	12.5303	11.037	12.6176	10.8753	10.9933	10.7799	8.28981	8.4418	8.20977	4.75759	4.99286	5.18932	2.71135	2.81322	2.91508
680	13.349	13.7872	13.7686	12.5623	11.0634	12.8558	11.0004	11.103	10.7546	8.54987	8.55634	8.55068	4.87213	5.02654	5.22705	2.7038	2.85822	2.92856
692	13.4845	13.7465	13.9688	12.6251	11.3049	12.9	11.0534	11.2434	11.1181	8.34748	8.721	8.54879	4.90662	5.17423	5.40868	2.76498	2.95739	2.90889
704	13.5244	14.2706	14.2051	12.7361	11.2477	13.1024	11.0198	11.2809	11.2987	8.62829	8.60646	8.54421	4.97076	5.10578	5.32811	2.77414	2.97868	2.90592
716	13.6039	13.9055	14.2604	12.9329	11.6975	13.0727	11.2812	11.1995	11.21	8.6609	8.60592	8.6229	4.90716	5.22489	5.30897	2.72833	2.97895	3.00078
728	13.778	14.2518	14.3132	13.0665	11.6832	13.2662	11.2952	11.4916	11.3493	8.95869	8.76385	8.59973	5.04164	5.34158	5.41111	2.72698	2.9865	3.00671
740	13.9505	14.1364	14.324	13.1735	11.7506	13.5042	11.4563	11.5485	11.2744	8.8967	8.89185	8.87083	5.01199	5.30304	5.5278	2.88652	3.05225	3.07166
752	13.9135	14.642	14.4342	13.1148	11.7452	13.3994	11.5617	11.6175	11.5334	8.89455	8.89778	8.84281	5.08988	5.37284	5.42863	2.90376	3.10184	3.11801
764	14.0618	14.4434	14.635	13.2864	11.7851	13.5395	11.8352	11.7204	11.6072	9.00881	9.08481	8.93928	5.16533	5.37796	5.52268	2.95982	3.15062	3.13607
776	14.2046	14.5474	14.6832	13.2619	12.0185	13.5061	11.6029	11.6434	11.894	9.1573	9.01905	8.90021	5.10039	5.53373	5.65581	2.99351	3.08567	3.11316
788	14.2892	14.5253	14.8948	13.6198	11.8978	13.7823	11.8088	11.7328	12.1055	9.13035	9.16673	9.14491	5.21654	5.46959	5.61673	2.98758	3.17433	3.11451
800	14.5455	14.919	14.6458	13.6772	11.8735	13.7378	11.8323	12.1363	12.015	9.14248	9.03819	9.2015	5.21977	5.66039	5.56014	2.96736	3.21718	3.17191
812	14.3032	14.6549	15.1254	13.7987	12.1187	13.9435	12.0064	12.2327	11.8511	9.281	9.13952	9.17266	5.45369	5.53534	5.63155	2.98704	3.2126	3.22715
824	14.5283	15.015	15.0004	13.6503	12.3486	14.0383	11.925	12.123	12.1392	9.2271	9.23518	9.30229	5.25831	5.6108	5.72803	2.99216	3.25815	3.23874
836	14.5681	15.0823	15.0565	13.9707	12.0845	14.0289	12.0012	12.0667	12.1379	9.35673	9.31388	9.22171	5.4235	5.57226	5.83502	3.06923	3.32067	3.25922
848	14.6889	15.123	15.2168	13.9782	12.5545	14.4471	12.1883	12.1616	12.185	9.44674	9.64481	9.42652	5.37284	5.55556	5.75687	3.05333	3.31609	3.1932
860	14.9233	15.1537	15.5022	14.0526	12.6434	14.2968	12.1454	12.5755	12.1147	9.54537	9.40469	9.42086	5.42782	5.66632	5.84337	3.09942	3.33791	3.28294
872	14.739	15.0139	15.4254	14.0704	12.4057	14.1981	12.2796	12.5222	12.2149	9.61732	9.45239	9.69332	5.39224	5.59194	5.93715	3.14065	3.33791	3.23686
884	15.1325	15.4259	15.4211	14.1397	12.4637	14.3887	12.5073	12.4774	12.4936	9.46668	9.56289	9.68658	5.5278	5.7283	5.7089	3.07247	3.32067	3.35624
896	15.3753	15.3882	15.7124	14.3218	12.7332	14.5215	12.4745	12.4826	12.3985	9.42006	9.49686	9.54213	5.49896	5.7221	5.9315	3.13095	3.39612	3.23605
908	15.2376	15.5157	15.6846	14.4614	12.9876	14.5285	12.5987	13.0159	12.5947	9.63646	9.59765	9.59118	5.47282	5.84149	6.04926	3.24548	3.37645	3.3716
920	15.2793	15.8436	15.9124	14.276	12.8329	14.8225	12.4739	12.6728	12.7423	9.69601	9.78495	9.66044	5.57523	5.93096	5.99402	3.18296	3.50635	3.36486
932	15.3448	15.703	16.125	14.8832	13.0415	14.7304	12.8086	12.8652	12.6777	9.6467	9.75422	9.87954	5.63748	5.85415	5.92287	3.22742	3.43843	3.43601
944	15.634	16.0164	16.2209	14.6816	13.0428	14.7147	12.6709	12.8666	12.7582	9.92131	9.94556	9.76123	5.5596	5.74797	6.00749	3.14226	3.40825	3.34357
956	15.6639	16.0269	16.0536	14.6024	12.9579	14.9743	13.0234	13.2433	12.8237	10.0159	9.93263	9.89786	5.68006	6.05681	5.92018	3.1746	3.4705	3.47374
968	15.7865	15.8083	16.3096	14.843	13.0312	14.9433	12.9116	12.9771	12.9148	9.90002	9.90002	9.89193	5.78085	5.98054	6.02339	3.25841	3.4864	3.3999
980	15.8447	16.0153	16.2296	15.1551	13.2463	15.0193	12.9172	12.8833	12.9051	9.90891	10.0876	10.0504	5.70162	6.07513	6.02501	3.32714	3.46943	3.43628
992	15.6272	16.1972	16.219	14.7492	13.3449	15.3976	13.0991	13.273	13.045	9.96955	10.0334	10.0949	5.81481	6.03714	6.02824	3.3045	3.46538	3.40151
1004	16.0633	16.3309	16.6179	14.9678	13.173	15.2144	13.1051	13.2377	13.2635	10.1242	10.2002	10.0038	5.8175	5.96626	6.2274	3.22069	3.54408	3.4228
1016	15.8474	16.436	16.6413	15.0268	13.232	15.4537	13.1382	13.1342	13.1415	10.201	10.3886	10.2035	5.84095	6.06408	6.18616	3.32336	3.47212	3.43574
1028	16.3462	16.6979	16.6785	15.0858	13.5441	15.4359	13.3589	13.3557	13.2603	10.1113	10.2172	10.2544	5.86035	6.08753	6.21123	3.33306	3.58288	3.49476
1040	16.1077	16.4982	16.9671	15.3171	13.5554	15.8078	13.2991	13.4123	13.2878	10.2196	10.2269	10.2641	5.75121	6.0277	6.22982	3.38804	3.57237	3.46808
1052	16.16	16.7195	16.7381	15.434	13.6804	15.5957	13.235	13.5131	13.3304	10.3811	10.39	10.4482	5.77762	6.15517	6.18185	3.35867	3.52521	3.47104
1064	16.2773	16.6629	16.8674	15.4785	13.7419	15.3257	13.5301	13.6166	13.1703	10.3689	10.5444	10.2242	5.90859	6.17943	6.25542	3.40798	3.55189	3.48883
1076	16.5295	16.7373	16.937	15.2626	13.7734	15.8423	13.7653	13.6416	13.5446	10.2768	10.4538	10.5056	5.95225	6.23198	6.3387	3.41202	3.64082	3.5721
1088	16.2654	16.7133	16.9049	15.5103	13.8464	15.7407	13.5772	13.6645	13.4859	10.3522	10.4023	10.488	5.91937	6.2282	6.32846	3.43008	3.59178	3.5651
1100	16.6141	16.8106	17.0846	15.8784	13.8314	15.8727	13.4506	13.9502	13.6834	10.3606	10.4511	10.5207	5.86628	6.20422	6.34894	3.37133	3.62115	3.59043
1112	16.5934	16.7413	17.0396	15.7792	14.1477	15.9539	13.5923	13.6821	13.8656	10.5371	10.5913	10.5161	5.97973	6.26755	6.42439	3.39666	3.67235	3.61657
1124	16.7198	17.0472	17.4191	16.0528	13.9152	15.8498	13.84	13.9224	13.8384	10.4994	10.5147	10.5463	5.98485	6.18859	6.36241	3.49072	3.63058	3.58692
1136	16.6095	17.1213	17.3954	15.7469	14.0054	16.0088	13.7459	13.826	13.4969	10.5993	10.6818	10.601	6.04037	6.31525	6.43005	3.4573	3.62465	3.64891
1148	16.8717	17.2954	17.7611	16.0414	14.0655	15.963	13.8343	13.865	14.0752	10.6594	10.6449	10.7613	5.99941	6.30016	6.41658	3.48344	3.73892	3.76317
1160	16.7507	17.3207	17.6013	15.9924	14.2679	16.0854	13.8281	14.1248	13.8168	10.8796	10.4907	10.6896	6.05142	6.18886	6.45161	3.48937	3.73838	3.54111
1172	16.7958	17.4425	17.6309	15.984	14.3024	16.1942	13.827	14.0243	13.8861	10.6457	10.716	10.7581	6.06974	6.44568	6.4853	3.45919	3.69526	3.57641
1184	16.9585	17.4396	17.7444	16.1104	14.3601	16.0829	14.0715	14.082	14.2817	10.7074	10.7486	10.8481	6.09912	6.35783	6.47748	3.52737	3.72383	3.58881
1196	16.7828	17.6463	17.4862	16.1886	14.2838	16.3406	13.9467	14.2345	13.941	10.6974	10.9424	11.0305	6.18131	6.36403	6.59606	3.51012	3.72517	3.62977
1208	17.0873	17.5635	17.6048	16.211	14.4711	16.2118	14.1413	14.0928	14.3402	11.0133	10.9025	10.9923	6.11313	6.44299	6.57154	3.53734	3.6295	3.69822
1220	16.9286	17.7023	17.6287	16.3012	14.1814	16.5802	14.0699	14.0149	14.2421	10.8877	10.9111	10.9985	6.09346	6.36026	6.53408	3.50796	3.7877	3.75051
1232	17.0577	17.3342	17.7983	16.2702	14.2499	16.5273	14.2038	14.4035	14.2022	10.9578	10.9376	11.075	6.13604	6.35918	6.61951	3.52629	3.81168	3.7179
1244	17.2436	17.6915	17.7724	16.4691	14.3469	16.5492	14.4011	14.4568	14.4285	10.7993	11.0491	10.9885	6.1037	6.5136	6.52087	3.56348	3.79308	3.76479
1256	17.1825	17.6845	18.1543	16.3312	14.4167	16.4993	14.2396	14.6075	14.4434	11.0397	10.9783	11.2758	6.23333	6.46374	6.6028	3.54677	3.70523	3.72302
1268	17.0353	17.9093	17.8365	16.2891	14.6334	16.6675	14.3027	14.369	14.5679	11.0898	11.11	11.2871	6.20745	6.5842	6.63918	3.61226	3.76182	3.75697
1280	17.3393	17.8947	17.9715	16.5034	14.6746	17.138	14.2954	14.4207	14.5323	11.1003	11.1602	11.1117	6.14844	6.54944	6.6028	3.664	3.81599	3.74565
1292	17.525	17.9131	17.7546	16.5201	14.6428	16.8612	14.3986	14.5765	14.545	11.0774	11.1688	11.1615	6.3042	6.54674	6.6761	3.61603	3.85372	3.747
1304	17.4978	18.3313	18.2117	16.7831	14.6867	16.7936	14.4547	14.9317	14.7231	11.2968	11.0171	11.3033	6.36996	6.60927	6.64322	3.62923	3.82893	3.84429
1316	17.4234	17.9335	18.3273	16.6287	14.846	16.9981	14.5622	14.6212	14.7247	11.1327	11.2143	11.3712	6.27456	6.52923	6.79036	3.57588	3.92271	3.80629
1328	17.7514	17.7748	18.5073	16.9324	15.0519	16.8321	14.5813	14.7608	14.7657	11.2787	11.3758	11.2787	6.12068	6.4093	6.6955	3.54812	3.88606	3.78257
1340	17.8519	18.1834	18.3847	16.7596	14.7821	16.809	14.749	14.7134	14.901	11.2725	11.1505	11.3825	6.28588	6.66909	6.61897	3.66157	3.83459	3.81114
1352	17.5711	18.3246	18.4038	16.7012	14.8287	16.7949	14.6614	14.7139	14.6759	11.2828	11.1906	11.3143	6.28561	6.48772	6.84103	3.67586	3.91921	3.81896
1364	17.6298	18.4221	18.2249	16.7591	14.8301	16.9806	14.9295	14.9045	14.7242	11.2898	11.3229	11.3213	6.17458	6.66936	6.76072	3.65376	3.906	3.8486
1376	18.0052	18.2009	18.1879	16.803	14.9646	16.8629	14.8336	14.9977	15.102	11.3345	11.2981	11.3426	6.2751	6.61627	6.82567	3.65403	3.81249	3.88929
1388	17.7621	18.1923	18.6798	17.0491	15.1338	17.2722	14.7239	14.8484	14.9099	11.2919	11.3089	11.6169	6.34489	6.56965	6.74024	3.64055	3.84105	3.85884
1400	17.9036	18.0686	18.59	16.9561	15.078	17.1388	14.9139	14.9947	14.6746	11.4407	11.4383	11.431	6.30205	6.63029	6.60765	3.66238	3.91301	3.80952
1412	17.8236	18.6474	18.6119	17.2851	15.0255	17.1259	14.9002	15.323	15.137	11.4585	11.4593	11.4189	6.33762	6.53408	6.86393	3.69715	3.84995	3.91948
1424	17.895	18.2992	18.6267	17.2054	15.1082	17.7171	15.181	14.9586	14.8624	11.4305	11.5259	11.4887	6.24168	6.654	6.90624	3.69095	3.8866	3.9723
1436	17.7983	18.4555	18.8032	17.217	15.3082	17.2695	14.9322	15.0705	15.3082	11.3652	11.4526	11.4623	6.35918	6.69389	6.86771	3.68232	3.90789	3.82138
1448	17.9591	18.4911	18.6552	17.3059	15.1376	17.4967	14.8837	15.0236	15.199	11.5189	11.6708	11.5075	6.35756	6.70359	6.79171	3.7373	3.95559	3.86827
1460	17.9503	18.6148	18.998	16.9793	15.1546	17.4619	15.0042	15.2136	15.1845	11.5374	11.4574	11.5544	6.43517	6.71086	6.85639	3.59986	3.9758	3.81491
1472	18.0815	18.6127	18.9773	17.4	15.3553	17.5996	15.3335	15.3521	15.496	11.6266	11.697	11.5959	6.3643	6.75317	6.76368	3.84591	4.00922	3.88714
1484	18.4275	18.7137	18.8374	17.3959	15.2486	17.3765	15.1039	15.454	15.0796	11.8943	11.7188	11.587	6.39987	6.75883	6.69901	3.70523	3.95586	3.96879
1496	18.3496	18.6649	19.091	17.6018	15.3033	17.7134	14.8417	15.3219	15.3259	11.5851	11.5932	11.6183	6.47641	6.76665	6.80141	3.76155	3.94831	3.92406
1508	18.3227	18.8248	19.0592	17.279	15.5674	17.549	15.0306	15.4292	15.2618	11.5622	11.8517	11.6107	6.47533	6.86582	6.97416	3.81222	4.06608	3.8389
1520	18.2793	18.6981	19.0878	17.6665	15.6016	17.3584	14.8578	15.3065	15.372	11.7032	11.6717	11.6668	6.43356	6.61708	6.87337	3.73973	4.03644	3.92648
1532	18.4841	18.9854	19.0694	17.4962	15.825	17.746	14.981	15.5372	15.5413	11.8352	11.5919	11.6549	6.50255	6.85262	6.98763	3.79255	3.99547	3.9405
1544	18.469	18.8919	19.0738	17.6209	15.5998	17.6622	15.5052	15.5076	15.3629	11.7935	11.8226	11.7821	6.47695	6.76395	6.91756	3.74916	4.09276	3.94804
1556	18.4763	19.0325	19.2468	17.6743	15.5205	18.0713	15.2925	15.3443	15.4251	11.8557	11.6706	11.9228	6.55618	6.84399	6.99679	3.80737	4.04506	3.92055
1568	18.4925	19.2314	19.2937	17.5821	15.5375	17.7349	15.2311	15.81	15.4858	11.8161	11.7716	11.8881	6.5772	6.75991	6.81812	3.74835	4.03374	3.91409
1580	18.5973	18.9846	19.4228	17.67	15.5227	17.8818	15.3311	15.614	15.6504	11.6622	11.8902	11.8385	6.54782	6.82513	6.93912	3.78365	4.06985	3.91058
1592	18.8415	19.067	19.6798	17.8527	15.9568	17.8454	15.6383	15.6787	15.4612	11.9379	12.1053	11.798	6.3554	6.81947	7.08788	3.7974	3.96637	3.98496
1604	18.4887	19.1468	19.4621	17.8144	15.7949	17.93	15.2516	15.7892	15.6704	11.8657	12.0476	11.7315	6.53219	6.85396	6.88873	3.76802	3.99439	3.86181
1616	18.6819	19.2147	19.4702	18.1305	15.8377	17.9486	15.3268	16.0584	15.7019	11.8681	11.8665	11.9651	6.46347	6.77231	6.896	3.80521	4.03239	3.97014
1628	18.8196	19.1212	19.3718	17.8939	15.9116	18.2594	15.4257	15.6165	15.9487	11.9735	12.0179	11.9484	6.50982	6.78228	7.18247	3.81923	4.07955	4.10542
1640	18.6868	19.1977	19.3918	17.8047	15.9202	17.8985	15.5653	15.9121	15.8919	12.0023	12.126	11.881	6.49096	6.8386	6.95341	3.88525	3.96367	3.97257
1652	18.5426	19.0746	19.3729	18.2863	15.8965	18.237	15.6693	16.1034	15.8835	12.0029	12.0376	12.1144	6.56264	6.84399	6.97577	3.83971	3.99655	4.07659
1664	18.5598	19.4419	19.6335	17.9519	15.9105	17.8549	15.9994	15.9339	15.7003	11.8123	11.9958	11.9958	6.54836	6.81596	6.9437	3.82623	4.14477	4.0518
1676	18.7188	19.3462	20.1555	17.9193	15.8981	18.6679	15.7097	15.9312	16.1511	12.0295	11.9923	11.905	6.51333	6.90786	7.04854	3.92783	3.96583	4.02161
1688	18.9137	19.5079	19.6122	18.0591	16.1018	18.4149	15.7558	15.9676	15.9757	12.0425	12.3554	12.2583	6.59013	6.87876	6.94101	3.90196	4.1065	3.96825
1700	18.8339	19.3821	19.5866	18.2114	16.1457	18.1216	15.8741	16.0544	15.963	11.9134	12.2691	11.9861	6.5047	6.7909	6.8863	3.88606	4.14477	3.97095
1712	19.0463	19.4578	19.5297	18.0745	16.0978	18.1626	15.738	16.097	15.9555	12.0675	12.2874	12.2325	6.53111	6.95879	6.86178	3.79201	3.97391	4.05638
1724	18.9913	19.5136	19.7335	18.3688	16.295	18.2524	15.5399	16.1665	16.0347	12.0651	12.3165	12.04	6.54486	6.88603	7.0073	3.80656	4.09599	3.95774
1736	18.9369	19.1834	19.7267	18.0589	16.2244	18.1947	15.7482	16.2058	15.8194	11.942	12.0018	12.0794	6.62705	7.01269	6.95206	3.98092	4.13453	4.03428
1748	18.9665	19.6189	19.9504	18.247	16.212	18.6294	16.0026	16.1514	16.4222	12.1923	12.2635	12.1826	6.55321	6.88307	7.06659	3.88929	4.11567	4.03482
1760	19.2346	19.6445	19.9809	18.1181	16.2845	18.4496	15.945	16.0873	15.9142	12.184	12.2373	12.1589	6.61519	7.00973	7.03156	3.9246	4.13318	3.96745
1772	19.0026	19.3915	19.7585	18.465	16.5554	18.4682	15.9045	16.3832	16.2498	12.3465	12.1937	12.1071	6.60953	6.77365	6.94182	3.91328	4.03374	4.04344
1784	19.1597	19.5737	20.0143	18.2365	16.5379	18.3133	15.9881	16.2476	16.115	12.2837	12.3112	12.1567	6.59525	6.90894	7.05527	3.88283	4.06554	4.01946
1796	19.2123	19.7774	20.0094	18.3294	16.4441	18.4095	15.7957	16.0754	16.0754	12.2497	12.3629	12.2659	6.67529	6.96715	7.0294	3.83432	4.02512	4.00652
1808	19.1072	19.9367	20.0604	18.3181	16.4554	18.3933	16.1069	16.1336	16.2808	12.413	12.2764	12.2974	6.62436	7.02698	7.02213	3.82866	4.11809	4.00329
Velocities calculated by linear regression from 8-104 seconds determined in Graphpad Prism.
[cyclo(L-Phe-L-Leu)] (μM)	100	100	100	75	75	75	50	50	50	25	25	25	10	10	10	5	5	5
vH202 (μM/s)	0.03088	0.03208	0.03372	0.02897	0.02796	0.03228	0.02681	0.02672	0.02677	0.021	0.02204	0.0233	0.01132	0.009976	0.01143	0.00485	0.005383	0.004861
Kinetics data for AlbA S54A/AlbB. [AlbA S54A/AlbB] = 0.25 μM; [cyclo(L-Phe-L-Leu)] = 0-100 μM
Raw fluorescence (ex 318 nm, em 405 nm)																					Raw fluorescence (ex 318 nm, em 405 nm) for 5 μM cyclo(L-Phe-L-Leu). These measurements were collected on a separate 96 well plate than the other AlbAB S54A measurements.
	[cyclo(L-Phe-L-Leu)] (μM)	100	100	100	75	75	75	50	50	50	25	25	25	10	10	10	0	0	0		5	5	5	0	0	0
Time	T° 318,405	A1	A2	A3	B1	B2	B3	C1	C2	C3	D1	D2	D3	E1	E2	E3	G1	G2	G3		C4	C5	C6	D4	D5	D6
00:00:08	30	834	824	820	836	789	753	860	799	819	775	808	792	790	838	805	782	817	787		1359	1242	1352	1457	1386	1334
00:00:20	30	826	813	830	804	821	786	779	831	808	773	822	818	795	848	789	807	788	787		1406	1324	1338	1552	1403	1360
00:00:32	30	856	849	853	799	795	804	831	819	789	808	847	825	777	789	786	831	811	754		1518	1354	1366	1594	1490	1465
00:00:44	30	827	859	805	855	820	747	791	837	818	803	856	830	804	800	791	817	890	774		1509	1390	1450	1609	1527	1534
00:00:56	30	831	872	859	807	839	798	779	862	789	827	811	838	793	804	833	853	831	780		1577	1436	1424	1639	1516	1535
00:01:08	30	865	892	846	831	837	797	839	857	819	791	836	841	776	753	832	855	807	777		1615	1410	1418	1716	1569	1516
00:01:20	30	877	866	896	881	854	769	846	848	860	789	874	830	766	850	855	779	815	816		1623	1413	1410	1699	1525	1442
00:01:32	30	836	852	847	894	875	823	814	835	852	812	819	830	816	787	852	811	839	747		1584	1408	1471	1690	1486	1508
00:01:44	30	846	867	909	840	865	824	851	869	881	866	844	848	768	796	821	803	799	808		1601	1508	1462	1650	1569	1515
00:01:56	30	865	877	945	876	856	885	837	888	790	753	910	829	807	804	821	790	838	802		1565	1521	1524	1687	1561	1479
00:02:08	30	866	891	838	874	837	879	807	866	822	803	835	850	789	809	823	815	840	790		1610	1415	1467	1591	1524	1475
00:02:20	30	939	972	884	953	889	836	871	888	881	833	864	813	763	791	799	868	796	821		1640	1489	1476	1633	1562	1491
00:02:32	30	915	929	886	889	874	829	878	832	881	822	847	849	830	771	803	783	822	762		1685	1494	1529	1698	1534	1555
00:02:44	30	950	948	955	907	907	884	832	895	826	796	835	840	781	830	803	841	806	778		1660	1472	1474	1649	1511	1442
00:02:56	30	892	965	957	951	902	896	839	869	859	824	879	789	776	789	818	794	816	751		1609	1468	1503	1639	1603	1508
00:03:08	30	936	925	989	963	934	895	862	893	853	824	872	833	813	819	873	813	798	799		1663	1485	1574	1667	1491	1521
00:03:20	30	976	1007	983	934	921	887	830	870	851	832	899	820	819	822	863	800	829	769		1684	1505	1489	1617	1490	1487
00:03:32	30	957	1025	988	957	923	944	861	890	873	838	858	840	801	797	838	813	791	836		1610	1480	1532	1662	1567	1469
00:03:44	30	1030	1023	992	1012	914	887	896	900	868	803	899	847	785	879	790	793	854	761		1710	1497	1512	1670	1490	1437
00:03:56	30	1013	1051	1015	1030	944	895	869	869	887	798	868	844	786	811	824	810	800	782		1635	1537	1504	1675	1531	1453
00:04:08	30	1034	1046	1010	1000	964	992	907	902	862	826	850	803	772	878	851	804	825	803		1655	1514	1447	1672	1524	1510
00:04:20	30	1032	1040	1042	1020	971	937	917	891	900	855	874	842	752	834	826	832	815	750		1687	1553	1485	1652	1484	1421
00:04:32	30.1	1088	1104	1045	991	984	962	917	924	940	855	843	803	774	832	816	809	785	751		1655	1521	1507	1685	1536	1395
00:04:44	30	1092	1089	1118	1052	992	1018	917	925	931	831	841	824	787	833	821	760	818	719		1651	1477	1457	1674	1580	1465
00:04:56	30	1115	1108	1057	1058	952	985	904	945	945	831	901	870	801	855	834	786	801	757		1605	1464	1472	1655	1550	1456
00:05:08	30	1102	1165	1101	1060	981	973	987	949	954	861	835	808	762	811	875	769	770	750		1653	1536	1552	1702	1502	1438
00:05:20	30	1135	1194	1185	1066	1051	971	958	985	950	797	858	870	792	829	815	848	776	752		1661	1548	1521	1656	1501	1476
00:05:32	30	1194	1193	1157	1156	1058	1038	981	970	990	819	866	839	778	801	814	834	819	742		1650	1518	1503	1714	1559	1428
00:05:44	30	1185	1192	1162	1150	1034	1053	965	986	945	833	888	870	817	799	830	809	848	780		1729	1502	1488	1708	1557	1441
00:05:56	30	1217	1239	1196	1162	1095	1028	1017	973	1004	828	890	836	800	807	842	813	787	752		1685	1442	1516	1640	1532	1411
00:06:08	30	1197	1212	1206	1146	1125	1050	1026	1014	1038	854	898	839	792	783	784	791	781	782		1746	1486	1510	1635	1521	1440
00:06:20	30	1222	1245	1266	1153	1146	1102	998	1057	1002	854	859	876	839	819	793	829	858	764		1739	1550	1469	1709	1515	1460
00:06:32	30	1319	1325	1234	1265	1078	1130	980	999	984	871	877	862	803	763	863	774	778	757		1692	1514	1548	1665	1531	1458
00:06:44	30	1343	1307	1263	1180	1158	1115	1025	1013	1017	840	902	805	814	823	870	791	803	721		1711	1507	1518	1651	1546	1454
00:06:56	30	1270	1380	1318	1260	1157	1125	1011	1073	999	867	905	860	786	845	842	752	784	769		1724	1581	1495	1665	1531	1407
00:07:08	30	1375	1337	1328	1273	1158	1157	1049	1126	1029	811	903	840	822	811	834	797	766	768		1730	1502	1609	1570	1555	1434
00:07:20	30	1412	1374	1360	1254	1159	1113	1066	1075	1059	883	863	862	800	806	816	816	793	738		1667	1517	1473	1670	1536	1438
00:07:32	30.1	1430	1396	1340	1334	1256	1176	1077	1118	1054	891	881	865	802	817	831	776	815	755		1757	1502	1540	1662	1575	1413
00:07:44	30	1451	1461	1345	1330	1248	1239	1044	1128	1088	853	883	890	789	815	839	774	788	766		1721	1578	1522	1685	1563	1502
00:07:56	30	1420	1475	1405	1351	1213	1236	1025	1108	1024	856	905	860	802	758	803	758	790	705		1770	1555	1562	1666	1584	1396
00:08:08	30	1541	1525	1530	1329	1283	1231	1051	1109	1082	865	893	873	804	779	851	758	794	788		1742	1558	1514	1705	1554	1482
00:08:20	30	1554	1518	1444	1368	1265	1274	1047	1130	1010	856	913	890	832	845	829	784	811	782		1738	1532	1518	1675	1597	1429
00:08:32	30	1592	1553	1485	1358	1324	1308	1041	1098	1060	870	917	861	788	805	821	781	770	712		1720	1555	1487	1643	1541	1388
00:08:44	30	1617	1609	1540	1385	1335	1331	1103	1152	1052	897	922	878	796	801	812	761	810	769		1708	1513	1522	1660	1502	1469
00:08:56	30	1652	1630	1578	1374	1372	1327	1122	1115	1063	939	880	909	748	830	842	752	771	769		1734	1584	1490	1616	1552	1435
00:09:08	30.1	1635	1685	1632	1441	1370	1324	1078	1111	1097	882	912	898	799	798	854	762	732	743		1754	1555	1558	1690	1536	1425
00:09:20	30	1706	1751	1649	1444	1412	1371	1097	1090	1044	912	916	890	840	833	852	765	766	784		1802	1596	1530	1687	1561	1487
00:09:32	30	1765	1684	1635	1359	1442	1423	1098	1108	1132	899	921	846	854	816	867	750	818	764		1720	1536	1508	1671	1577	1424
00:09:44	30	1672	1783	1687	1444	1502	1404	1138	1162	1140	913	976	899	839	830	852	776	781	737		1714	1550	1564	1630	1525	1418
00:09:56	30	1783	1742	1685	1460	1527	1423	1111	1147	1176	890	944	870	842	812	859	793	756	747		1740	1572	1501	1674	1601	1497
00:10:08	30	1787	1792	1742	1462	1469	1439	1144	1131	1173	847	934	927	807	806	843	737	771	761		1728	1506	1507	1679	1581	1381
00:10:20	30	1777	1799	1773	1426	1522	1452	1168	1172	1188	916	931	907	792	832	867	815	775	781		1739	1683	1569	1665	1566	1484
00:10:32	30	1815	1858	1750	1444	1485	1522	1204	1134	1204	900	905	890	817	839	833	707	771	752		1787	1578	1516	1738	1530	1418
00:10:44	30	1808	1835	1788	1469	1451	1465	1201	1182	1189	960	976	937	866	832	854	736	772	725		1729	1603	1533	1688	1536	1350
00:10:56	30	1797	1794	1842	1549	1500	1412	1181	1211	1217	947	917	963	844	825	866	767	791	745		1726	1618	1527	1690	1585	1472
00:11:08	30	1839	1809	1830	1567	1483	1473	1222	1199	1197	926	957	956	864	873	864	790	793	714		1727	1578	1547	1705	1618	1458
00:11:20	30	1846	1766	1769	1526	1513	1513	1295	1207	1230	987	928	929	798	860	840	808	731	722		1788	1624	1607	1711	1636	1450
00:11:32	30	1819	1808	1862	1594	1519	1422	1233	1220	1215	978	979	946	818	895	859	760	794	753		1773	1636	1591	1725	1594	1421
00:11:44	30	1806	1901	1867	1542	1562	1516	1217	1275	1305	989	974	891	807	883	871	776	786	723		1798	1526	1603	1624	1555	1427
00:11:56	30	1858	1839	1865	1614	1607	1540	1289	1252	1265	935	943	961	830	846	845	757	783	730		1827	1587	1599	1663	1574	1406
00:12:08	30	1917	1962	1859	1643	1581	1531	1322	1306	1340	934	1021	976	845	847	918	773	788	788		1845	1647	1587	1601	1526	1449
00:12:20	30	1947	1929	1884	1651	1609	1560	1317	1276	1284	1043	987	972	869	843	877	750	808	731		1813	1630	1613	1660	1583	1462
00:12:32	30	1982	1982	1926	1673	1654	1508	1261	1262	1335	972	1023	952	853	829	881	786	763	751		1765	1621	1611	1694	1542	1400
00:12:44	30	1983	1986	1933	1663	1632	1575	1316	1294	1323	961	999	978	873	880	884	775	797	724		1804	1694	1559	1692	1591	1383
00:12:56	30	1985	2078	1990	1778	1606	1584	1305	1275	1317	1001	1016	943	825	840	874	774	763	722		1818	1633	1548	1715	1588	1427
00:13:08	30.1	1977	2016	1993	1709	1643	1656	1375	1369	1316	977	1076	1002	893	866	898	791	755	694		1840	1651	1613	1724	1642	1435
00:13:20	30.1	2021	1993	1987	1775	1689	1675	1352	1382	1371	1008	1012	992	908	874	865	781	774	726		1795	1600	1620	1731	1529	1404
00:13:32	30	2076	2104	2047	1778	1668	1719	1369	1329	1385	1009	1054	1008	886	902	880	773	768	704		1789	1586	1616	1713	1554	1479
00:13:44	30	2035	2126	2123	1804	1714	1620	1360	1385	1398	980	1041	991	884	844	856	754	800	696		1854	1671	1546	1683	1635	1455
00:13:56	30	2123	2143	2105	1789	1768	1680	1348	1346	1408	1041	1061	1020	884	889	929	724	784	747		1835	1664	1652	1657	1582	1433
00:14:08	30	2171	2101	2185	1843	1709	1670	1451	1457	1460	1033	1043	992	865	906	947	761	817	737		1869	1659	1617	1693	1621	1405
00:14:20	30	2249	2193	2160	1913	1763	1743	1430	1405	1456	1048	1046	1011	891	905	874	756	825	730		1828	1666	1570	1688	1595	1484
00:14:32	30	2183	2202	2196	1925	1760	1827	1405	1477	1477	1014	1044	998	863	902	911	744	778	703		1841	1591	1680	1704	1609	1428
00:14:44	30	2248	2206	2151	1927	1753	1809	1462	1440	1475	1040	1089	1057	937	900	930	757	757	738		1794	1660	1618	1694	1562	1434
00:14:56	30	2209	2337	2223	1915	1917	1864	1466	1521	1461	1032	1162	1077	857	879	905	783	763	689		1851	1675	1619	1745	1589	1423
00:15:08	30	2245	2361	2275	1942	1818	1807	1462	1446	1534	1068	1132	1064	896	913	888	787	776	726		1825	1625	1656	1714	1521	1435
00:15:20	30.1	2362	2302	2214	1982	1835	1837	1497	1490	1452	1051	1063	1064	935	906	917	793	763	715		1834	1730	1692	1658	1532	1451
00:15:32	30.1	2321	2403	2320	1964	1920	1858	1543	1465	1549	1072	1111	1082	863	903	931	779	738	741		1817	1723	1620	1676	1573	1404
00:15:44	30.1	2286	2388	2361	2011	1941	1874	1578	1528	1577	1081	1094	1057	894	933	930	709	779	753		1865	1641	1633	1724	1579	1468
00:15:56	30.1	2343	2444	2375	2049	1932	1939	1589	1525	1523	1041	1086	1054	958	865	922	768	788	720		1876	1668	1680	1658	1589	1405
00:16:08	30.1	2306	2452	2406	2146	1906	1931	1510	1546	1542	1105	1092	1111	932	907	918	788	770	713		1858	1636	1659	1776	1551	1422
00:16:20	30.1	2419	2436	2323	2042	2006	1946	1562	1544	1528	1112	1149	1123	942	938	914	749	775	712		1840	1665	1679	1701	1582	1468
00:16:32	30.1	2446	2552	2445	2025	2037	1919	1564	1524	1535	1153	1149	1072	944	922	982	763	787	680		1886	1687	1639	1654	1522	1472
00:16:44	30.1	2489	2464	2531	2083	1984	1947	1596	1651	1569	1115	1134	1067	951	943	943	760	785	751		1861	1648	1677	1704	1537	1464
00:16:56	30.1	2514	2584	2501	2158	2000	1977	1586	1566	1679	1203	1176	1110	970	957	950	800	758	735		1926	1693	1658	1664	1540	1484
00:17:08	30.1	2544	2531	2509	2133	2065	2002	1619	1547	1634	1187	1151	1139	945	925	985	756	782	709		1909	1619	1662	1711	1629	1472
00:17:20	30.1	2574	2574	2594	2247	2045	2049	1565	1612	1590	1132	1151	1128	941	967	939	754	760	706		1931	1727	1665	1731	1586	1442
00:17:32	30.1	2547	2676	2597	2264	2084	2055	1666	1684	1659	1167	1218	1159	940	953	990	800	800	731		1918	1718	1720	1745	1535	1501
00:17:44	30.1	2564	2686	2557	2296	2067	1981	1651	1606	1693	1173	1163	1112	990	923	991	752	748	719		1941	1687	1670	1674	1549	1454
00:17:56	30.1	2679	2679	2639	2310	2134	2124	1687	1632	1699	1200	1203	1119	967	976	962	741	780	726		1869	1764	1706	1696	1536	1422
00:18:08	30.1	2606	2612	2650	2289	2150	2141	1648	1685	1690	1162	1180	1197	1043	964	986	810	763	744		1935	1682	1683	1755	1582	1507
00:18:20	30.1	2720	2708	2680	2297	2166	2137	1697	1718	1729	1219	1227	1166	966	984	941	721	759	726		1910	1659	1690	1803	1623	1479
00:18:32	30	2647	2752	2756	2263	2212	2116	1759	1729	1726	1244	1285	1140	1016	977	983	761	786	710		1860	1739	1683	1759	1599	1441
00:18:44	30.1	2732	2733	2804	2358	2274	2173	1693	1656	1704	1179	1253	1191	1003	969	1013	741	801	697		1957	1760	1682	1762	1578	1518
00:18:56	30	2706	2849	2745	2328	2169	2160	1734	1758	1780	1198	1210	1162	1011	943	1003	764	760	746		1954	1767	1699	1687	1655	1496
00:19:08	30.1	2826	2795	2774	2390	2254	2178	1706	1835	1719	1242	1218	1206	964	954	1042	727	742	783		1900	1701	1738	1720	1617	1466
00:19:20	30.1	2780	2767	2799	2398	2214	2285	1810	1741	1747	1212	1232	1210	965	944	1013	766	765	737		1910	1728	1736	1776	1528	1410
00:19:32	30.1	2847	2898	2876	2413	2318	2230	1791	1787	1808	1265	1211	1168	967	1015	1004	729	748	707		1920	1758	1710	1763	1627	1475
00:19:44	30.1	2924	2977	2810	2398	2297	2293	1806	1786	1807	1231	1292	1194	977	1009	1040	734	739	755		1945	1789	1767	1749	1571	1455
00:19:56	30.1	2838	2914	2874	2448	2335	2317	1846	1799	1812	1255	1259	1162	976	998	1057	725	754	726		1972	1774	1746	1768	1584	1463
00:20:08	30.1	2919	2940	2874	2471	2338	2317	1796	1797	1863	1216	1305	1230	1028	1051	1042	757	734	699		1888	1771	1706	1748	1599	1442
00:20:20	30.1	2962	3055	3008	2439	2385	2336	1880	1823	1834	1291	1284	1235	1019	1052	1044	713	805	693		1958	1851	1727	1726	1599	1480
00:20:32	30.1	3019	3029	2913	2541	2400	2382	1853	1867	1870	1277	1304	1216	1020	995	1059	728	819	707		1994	1784	1733	1728	1636	1418
00:20:44	30.1	2995	3067	3077	2568	2354	2403	1857	1937	1867	1288	1308	1302	1031	1002	1008	748	750	734		1947	1770	1774	1761	1661	1486
00:20:56	30.1	2982	3142	3114	2666	2437	2322	1931	1901	1951	1297	1261	1318	1045	1041	992	725	754	715		1992	1775	1751	1719	1659	1442
00:21:08	30.1	3068	3068	3133	2567	2480	2476	1825	1901	1938	1303	1331	1195	1013	984	1045	744	775	695		1936	1793	1819	1714	1583	1506
00:21:20	30.1	3014	3119	3077	2545	2434	2488	1897	1949	1938	1278	1312	1275	1021	985	1057	719	770	732		1962	1836	1766	1745	1581	1488
00:21:32	30.1	3133	3158	3067	2595	2477	2389	1899	1945	1996	1295	1301	1292	1035	1054	1077	770	770	698		1978	1741	1777	1736	1619	1437
00:21:44	30.1	3113	3223	3098	2711	2565	2397	1905	1990	1970	1358	1330	1317	1049	1022	1081	761	783	730		1932	1815	1736	1759	1621	1496
00:21:56	30.1	3131	3240	3148	2622	2554	2493	1960	1916	1963	1290	1402	1253	1026	1064	1036	752	765	686		2082	1832	1780	1780	1617	1423
00:22:08	30.1	3192	3239	3097	2720	2594	2460	1931	2017	2037	1338	1324	1256	1046	1056	1096	796	765	700		1996	1837	1767	1765	1633	1471
00:22:20	30.1	3230	3290	3151	2700	2556	2557	2051	1982	1971	1326	1363	1282	1002	1028	1117	829	749	716		1977	1827	1741	1779	1593	1462
00:22:32	30.1	3195	3357	3177	2813	2607	2510	1995	1873	2014	1341	1430	1312	1088	1050	1087	785	752	702		1971	1796	1759	1770	1674	1466
00:22:44	30.1	3352	3310	3272	2754	2590	2658	1997	2013	2042	1340	1301	1283	1093	1080	1115	727	778	682		1970	1808	1824	1760	1624	1453
00:22:56	30.1	3260	3397	3305	2730	2717	2575	1987	2033	2045	1330	1374	1353	1087	1047	1123	740	785	680		1975	1754	1829	1756	1609	1426
00:23:08	30.1	3293	3242	3340	2845	2656	2623	2066	2043	2081	1369	1412	1289	1119	1052	1114	742	762	702		1938	1826	1768	1775	1615	1493
00:23:20	30.1	3298	3328	3352	2815	2649	2597	2020	2086	2049	1316	1403	1354	1060	1081	1104	782	740	706		2054	1790	1819	1722	1562	1460
00:23:32	30.1	3365	3372	3522	2920	2679	2612	2084	2047	2084	1367	1405	1397	1090	1117	1105	711	771	696		2027	1837	1789	1750	1599	1521
00:23:44	30.1	3374	3437	3384	2827	2735	2698	2074	2043	2095	1410	1441	1341	1086	1108	1083	731	782	729		2044	1819	1825	1858	1574	1510
00:23:56	30.1	3344	3393	3428	2918	2794	2694	2100	2133	2167	1394	1437	1326	1069	1066	1084	773	745	727		2064	1900	1802	1819	1597	1447
00:24:08	30.1	3438	3492	3442	2874	2777	2615	2134	2077	2082	1429	1420	1366	1096	1094	1149	794	773	745		2094	1805	1870	1838	1653	1498
00:24:20	30.1	3530	3427	3424	2969	2829	2784	2100	2074	2185	1387	1438	1395	1121	1077	1117	766	738	691		2030	1805	1858	1841	1618	1494
00:24:32	30.1	3578	3461	3591	2941	2771	2729	2093	2167	2220	1376	1478	1358	1081	1104	1178	748	802	741		2078	1863	1796	1769	1644	1524
00:24:44	30.1	3493	3517	3566	2940	2772	2765	2134	2158	2228	1427	1502	1384	1125	1150	1170	720	777	689		2014	1813	1816	1771	1667	1487
00:24:56	30.1	3519	3633	3643	2987	2828	2800	2227	2135	2230	1491	1473	1437	1134	1088	1142	794	784	753		2089	1800	1795	1799	1589	1491
00:25:08	30.1	3468	3565	3589	2895	2924	2796	2127	2167	2180	1496	1434	1379	1150	1046	1178	754	777	713		2077	1884	1805	1792	1673	1481
00:25:20	30.1	3551	3654	3639	3004	2893	2912	2177	2225	2195	1493	1490	1435	1137	1149	1168	741	746	686		2051	1893	1753	1790	1648	1517
00:25:32	30.1	3679	3744	3567	3125	2945	2885	2185	2240	2313	1450	1471	1444	1145	1182	1142	745	777	703		2013	1915	1821	1853	1666	1485
00:25:44	30.1	3613	3582	3664	2979	2960	2853	2270	2244	2235	1494	1489	1455	1148	1130	1163	725	756	700		2118	1887	1744	1793	1650	1543
00:25:56	30.1	3638	3683	3746	3162	3005	2863	2154	2275	2204	1459	1522	1467	1179	1162	1150	775	736	742		2084	1864	1862	1780	1654	1520
00:26:08	30.1	3640	3594	3672	3104	2997	2923	2250	2224	2312	1503	1502	1472	1175	1159	1202	754	757	701		2073	1828	1839	1768	1622	1464
00:26:20	30.1	3684	3752	3728	3075	3012	2944	2307	2276	2288	1511	1491	1487	1119	1183	1206	735	751	726		2081	1888	1830	1791	1727	1452
00:26:32	30.1	3734	3805	3737	3061	2965	2961	2290	2255	2313	1520	1538	1496	1172	1165	1165	774	802	702		2038	1892	1878	1814	1612	1496
00:26:44	30.1	3633	3795	3811	3155	3036	2958	2296	2279	2365	1506	1567	1463	1149	1144	1193	785	731	698		2112	1867	1837	1771	1597	1551
00:26:56	30.1	3786	3895	3822	3225	3027	3015	2328	2335	2375	1514	1465	1481	1194	1176	1171	751	727	698		2133	1963	1876	1798	1713	1542
00:27:08	30.1	3745	3835	3941	3264	3080	2961	2315	2274	2428	1528	1603	1457	1209	1186	1197	754	759	675		2069	1947	1883	1802	1620	1491
00:27:20	30.1	3832	3919	3830	3307	3082	2968	2295	2378	2316	1527	1522	1428	1189	1188	1183	783	784	736		2142	1841	1845	1812	1669	1498
00:27:32	30.1	3831	3899	3957	3304	3136	3028	2298	2359	2401	1465	1619	1438	1173	1148	1136	755	778	727		2124	1952	1890	1803	1604	1443
00:27:44	30.1	3863	3928	3846	3340	3190	3085	2331	2423	2516	1457	1553	1540	1198	1154	1230	736	759	731		2075	1861	1929	1691	1647	1498
00:27:56	30.1	3892	4051	3929	3338	3123	3145	2378	2368	2383	1495	1622	1502	1203	1168	1203	788	754	641		2116	1962	1939	1788	1650	1538
00:28:08	30.1	3952	3947	3951	3383	3123	3073	2393	2384	2459	1564	1682	1513	1234	1200	1271	746	751	717		2110	1926	1923	1780	1700	1503
00:28:20	30.1	3928	3954	3954	3281	3178	3124	2401	2369	2406	1609	1608	1536	1204	1186	1248	743	772	722		2134	1906	1832	1793	1643	1494
00:28:32	30.1	3990	4070	4136	3354	3207	3101	2429	2379	2413	1617	1615	1541	1273	1151	1201	775	749	713		2240	1927	1837	1854	1730	1551
00:28:44	30.1	4043	4062	4027	3323	3344	3242	2412	2415	2439	1622	1593	1519	1274	1236	1176	708	738	716		2163	1927	1935	1775	1661	1516
00:28:56	30.1	4065	4141	4022	3423	3220	3205	2400	2458	2539	1607	1669	1563	1220	1242	1262	758	721	712		2110	1967	1912	1776	1697	1556
00:29:08	30.2	4052	4071	4112	3371	3223	3100	2395	2496	2484	1623	1633	1550	1265	1171	1295	761	770	714		2175	1915	1975	1793	1655	1542
00:29:20	30.2	4034	4051	4185	3537	3356	3218	2452	2457	2553	1610	1650	1542	1270	1241	1250	725	768	680		2148	1896	1916	1810	1723	1469
00:29:32	30.2	4126	4185	4136	3396	3303	3307	2563	2437	2544	1628	1613	1572	1244	1252	1256	752	772	697		2192	1915	1920	1801	1665	1535
00:29:44	30.2	4038	4236	4153	3563	3308	3143	2429	2476	2596	1690	1662	1618	1257	1237	1252	724	752	744		2182	1941	1877	1804	1630	1486
00:29:56	30.2	4094	4340	4197	3572	3407	3230	2531	2592	2501	1629	1707	1599	1276	1246	1224	787	802	730		2246	1988	1959	1812	1642	1494
00:30:08	30.2	4107	4242	4195	3596	3391	3245	2528	2576	2574	1644	1653	1571	1307	1259	1262	747	731	693		2160	1930	1853	1843	1660	1521
00:30:20	30.2	4319	4210	4190	3553	3383	3282	2611	2570	2595	1727	1675	1592	1249	1283	1302	737	721	732		2131	2012	1997	1853	1674	1483
00:30:32	30.2	4185	4301	4132	3592	3385	3361	2526	2632	2592	1610	1707	1629	1289	1253	1269	735	792	725		2224	1948	1934	1796	1676	1480
00:30:44	30.1	4274	4337	4301	3644	3400	3404	2503	2636	2587	1602	1747	1648	1289	1283	1333	770	763	698		2165	1984	1920	1830	1642	1532
00:30:56	30.2	4233	4350	4386	3700	3558	3416	2603	2592	2568	1734	1725	1675	1297	1287	1296	744	721	691		2156	1997	1923	1866	1686	1555
00:31:08	30.2	4320	4224	4458	3658	3490	3375	2522	2565	2662	1687	1620	1651	1347	1251	1349	767	763	759		2171	2023	1967	1836	1682	1539
00:31:20	30.2	4331	4388	4335	3611	3480	3364	2578	2649	2616	1705	1709	1691	1310	1227	1344	787	773	691		2184	1947	1947	1811	1699	1499
00:31:32	30.1	4393	4414	4415	3611	3467	3494	2662	2603	2718	1673	1723	1602	1232	1260	1345	748	794	679		2196	1926	1887	1773	1633	1558
00:31:44	30.2	4420	4385	4351	3656	3599	3434	2590	2600	2600	1678	1772	1683	1298	1292	1350	725	757	685		2218	1969	2014	1801	1668	1507
00:31:56	30.2	4491	4486	4486	3776	3395	3481	2626	2708	2660	1732	1772	1642	1300	1292	1311	763	737	713		2161	1971	1946	1877	1687	1496
00:32:08	30.2	4471	4501	4440	3784	3570	3472	2624	2635	2786	1692	1780	1671	1342	1305	1371	768	750	719		2173	2050	1953	1858	1675	1555
00:32:20	30.2	4340	4501	4518	3794	3664	3571	2685	2664	2773	1808	1778	1644	1322	1347	1331	728	786	727		2171	2014	1932	1815	1629	1538
00:32:32	30.2	4454	4550	4581	3787	3653	3582	2661	2698	2674	1776	1810	1644	1358	1315	1361	716	762	708		2299	2022	1990	1833	1671	1530
00:32:44	30.2	4415	4447	4557	3754	3572	3533	2717	2744	2722	1718	1740	1673	1379	1318	1352	768	754	709		2253	2023	1950	1825	1623	1504
00:32:56	30.2	4477	4688	4507	3757	3710	3637	2799	2731	2790	1735	1820	1761	1321	1391	1357	776	741	729		2191	1998	1918	1933	1629	1502
00:33:08	30.2	4423	4613	4648	3818	3689	3577	2770	2710	2844	1747	1809	1785	1326	1326	1371	775	774	683		2271	2032	2070	1863	1724	1547
00:33:20	30.2	4542	4556	4648	3884	3607	3550	2696	2772	2825	1782	1834	1736	1338	1295	1400	786	776	697		2249	2013	1924	1746	1688	1475
00:33:32	30.2	4516	4685	4667	3945	3667	3691	2689	2869	2909	1753	1812	1762	1334	1334	1384	780	735	687		2194	2016	1946	1841	1684	1568
00:33:44	30.2	4711	4724	4715	3815	3690	3668	2778	2805	2839	1768	1817	1727	1370	1322	1432	764	773	691		2207	1962	1963	1837	1631	1494
00:33:56	30.2	4600	4621	4644	3904	3788	3758	2843	2831	2945	1804	1831	1739	1353	1322	1355	758	817	736		2191	1951	1957	1807	1716	1554
00:34:08	30.2	4729	4752	4597	3990	3720	3637	2753	2883	2869	1741	1766	1752	1372	1344	1373	732	766	724		2268	2053	1988	1866	1675	1527
00:34:20	30.2	4645	4690	4714	3908	3857	3650	2772	2900	2868	1749	1902	1694	1370	1371	1361	795	771	709		2212	2051	2049	1804	1676	1474
00:34:32	30.2	4691	4738	4697	3904	3790	3718	2743	2887	2826	1759	1816	1757	1397	1370	1386	725	755	728		2182	2034	2002	1820	1700	1473
00:34:44	30.2	4677	4841	4713	4062	3825	3762	2858	2896	2875	1805	1816	1746	1427	1354	1391	760	771	692		2189	1940	2010	1826	1674	1528
00:34:56	30.2	4824	4774	4876	3991	3857	3798	2872	2923	2919	1826	1795	1772	1355	1382	1353	758	760	704		2197	1973	1981	1886	1678	1521
00:35:08	30.2	4702	4870	4814	4022	3776	3776	2848	2877	2923	1816	1966	1791	1440	1353	1457	725	765	732		2277	2087	2007	1839	1664	1504
00:35:20	30.2	4665	4936	4919	4134	3850	3820	2871	2874	2988	1837	1863	1808	1397	1389	1431	723	753	685		2210	2043	2055	1805	1723	1511
00:35:32	30.2	4715	4950	5003	4028	3880	3816	2905	2950	2903	1843	1820	1822	1398	1362	1414	786	766	718		2319	1986	2029	1865	1689	1509
00:35:44	30.2	4768	4916	4926	4111	3889	3880	2960	2960	2923	1815	1839	1772	1438	1390	1454	755	768	725		2197	2108	1977	1832	1736	1541
00:35:56	30.2	4892	4926	4879	4106	4002	3750	2854	2927	2950	1880	1876	1803	1408	1395	1433	738	762	694		2267	2046	2026	1863	1619	1471
00:36:08	30.2	4748	5008	4956	4048	3930	3867	2941	2965	2994	1910	1976	1842	1444	1339	1386	719	770	727		2237	2055	2030	1831	1700	1538
00:36:20	30.2	4947	5087	4846	4334	4120	3932	2807	2990	3076	1848	1937	1875	1474	1398	1424	773	779	682		2297	2040	2011	1884	1724	1568
00:36:32	30.2	4930	5007	4926	4115	3990	3827	2888	2973	3019	1918	1927	1785	1478	1345	1461	752	754	726		2246	2111	2044	1852	1668	1551
00:36:44	30.1	4903	4978	4998	4138	3936	3860	2989	3020	3101	1862	1897	1793	1431	1400	1453	783	756	720		2225	2037	2073	1859	1702	1552
00:36:56	30.2	4873	5069	5165	4223	3993	3899	2950	2980	3123	1921	1966	1884	1400	1373	1478	720	748	695		2268	2046	2028	1785	1725	1552
00:37:08	30.2	5027	5123	5144	4180	4137	3858	2998	3056	3104	2005	1990	1939	1390	1392	1439	776	758	735		2287	2094	2019	1817	1724	1545
00:37:20	30.2	4940	5058	5120	4297	4227	3977	2923	3083	2989	1926	1970	1883	1489	1458	1470	752	775	710		2359	2070	2110	1824	1721	1556
00:37:32	30.2	5012	5098	5161	4214	4141	4024	3081	3023	3149	1940	1992	1862	1439	1424	1469	750	737	727		2335	2130	2111	1856	1718	1512
00:37:44	30.2	5088	5130	5235	4314	4081	4067	3000	3177	3105	1937	1972	1853	1477	1503	1497	744	728	725		2360	2037	2063	1844	1733	1545
00:37:56	30.2	4994	5236	5270	4239	4066	4008	3024	3087	3183	1866	1954	1960	1450	1472	1483	769	766	707		2253	2135	2004	1858	1701	1566
00:38:08	30.2	5135	5104	5211	4333	4178	4129	3019	3103	3165	1972	1973	1914	1454	1466	1477	806	751	661		2299	2116	2035	1816	1688	1564
00:38:20	30.2	5237	5356	5204	4407	4163	4051	3060	3124	3215	2042	1948	1910	1553	1391	1474	786	754	698		2325	2131	2078	1874	1710	1517
00:38:32	30.2	5192	5255	5247	4370	4135	4190	3031	3175	3188	1955	2015	1861	1498	1407	1563	751	770	685		2260	2102	2128	1826	1758	1553
00:38:44	30.2	5106	5316	5352	4368	4232	4077	3066	3137	3168	1989	1957	1939	1519	1440	1519	792	768	708		2317	2104	2108	1824	1756	1570
00:38:56	30.2	5108	5385	5336	4509	4277	4109	3112	3290	3306	1960	2037	1999	1513	1518	1534	754	746	688		2264	2148	2131	1842	1691	1582
00:39:08	30.2	5117	5393	5330	4315	4252	4184	3048	3190	3080	1979	2011	1968	1503	1521	1549	748	775	716		2360	2108	2041	1861	1679	1544
00:39:20	30.2	5183	5354	5237	4414	4302	4141	3123	3126	3325	1993	2037	1903	1534	1546	1548	723	758	733		2348	2132	2103	1885	1730	1577
00:39:32	30.1	5150	5366	5404	4443	4326	4114	3114	3186	3215	2055	2057	1937	1581	1509	1497	751	731	712		2329	2173	2145	1888	1672	1589
00:39:44	30.2	5253	5486	5353	4400	4271	4147	3256	3216	3302	1970	2097	1932	1540	1489	1520	760	754	710		2287	2134	2113	1862	1722	1573
00:39:56	30.2	5305	5463	5394	4458	4333	4276	3161	3193	3325	2038	2048	1969	1572	1530	1560	744	763	725		2275	2150	2031	1816	1719	1564
00:40:08	30.2	5302	5573	5334	4537	4388	4268	3202	3213	3305	2024	2111	1989	1560	1474	1485	750	784	697		2286	2188	2177	1890	1716	1551
00:40:20	30.2	5410	5542	5368	4644	4452	4202	3194	3279	3136	2003	1985	1983	1520	1521	1516	786	777	721		2269	2196	2128	1780	1682	1532
00:40:32	30.2	5387	5413	5454	4631	4376	4179	3317	3277	3324	1953	2105	1999	1568	1500	1554	790	739	708		2393	2162	2087	1848	1685	1566
00:40:44	30.2	5268	5513	5507	4604	4503	4269	3282	3335	3305	2119	2165	1993	1564	1519	1596	753	751	694		2335	2108	2180	1875	1674	1592
00:40:56	30.2	5391	5585	5603	4566	4499	4258	3270	3276	3393	2015	2147	1994	1558	1481	1550	756	765	715		2346	2077	2076	1858	1712	1566
00:41:08	30.2	5404	5607	5470	4607	4459	4335	3254	3392	3425	2079	2106	1984	1571	1514	1603	789	731	707		2317	2075	2068	1825	1702	1582
00:41:20	30.2	5460	5629	5671	4624	4352	4328	3257	3367	3430	2100	2168	2007	1569	1558	1553	806	792	723		2333	2235	2094	1886	1678	1578
00:41:32	30.2	5464	5556	5505	4625	4475	4432	3266	3335	3354	2110	2130	2006	1542	1538	1604	767	778	709		2364	2145	2132	1819	1706	1560
00:41:44	30.2	5504	5590	5731	4685	4488	4370	3341	3410	3392	2172	2132	2098	1612	1519	1588	734	767	705		2382	2176	2188	1861	1756	1545
00:41:56	30.2	5517	5628	5630	4668	4533	4472	3326	3415	3429	2120	2106	1996	1610	1559	1594	763	783	735		2327	2166	2194	1920	1779	1640
00:42:08	30.2	5570	5632	5866	4596	4525	4468	3284	3408	3387	2134	2128	2086	1663	1550	1680	758	763	712		2423	2154	2153	1877	1701	1565
00:42:20	30.2	5590	5735	5611	4695	4545	4432	3334	3472	3438	2132	2077	2108	1556	1534	1602	753	769	685		2383	2154	2170	1815	1723	1564
00:42:32	30.2	5508	5758	5637	4839	4564	4388	3373	3480	3473	2146	2201	2075	1642	1563	1642	756	769	735		2430	2133	2119	1818	1729	1506
00:42:44	30.2	5760	5574	5616	4687	4473	4426	3365	3531	3469	2135	2182	1977	1624	1600	1662	757	762	729		2392	2170	2198	1858	1733	1594
00:42:56	30.2	5610	5825	5719	4680	4583	4456	3435	3443	3522	2088	2231	2119	1644	1564	1624	753	769	710		2341	2114	2192	1885	1664	1584
00:43:08	30.2	5491	5795	5741	4781	4547	4483	3425	3499	3483	2173	2330	2111	1678	1648	1599	744	753	748		2362	2221	2152	1850	1674	1561
00:43:20	30.2	5685	5868	5724	4660	4636	4436	3408	3589	3513	2169	2169	2080	1589	1564	1613	780	740	703		2400	2157	2123	1875	1729	1560
00:43:32	30.2	5709	5928	5732	4799	4588	4403	3492	3469	3505	2080	2236	2065	1643	1663	1672	732	787	695		2455	2205	2125	1818	1642	1546
00:43:44	30.2	5633	5981	5986	4912	4724	4617	3480	3555	3529	2173	2197	2094	1607	1616	1648	754	767	724		2407	2200	2186	1849	1733	1565
00:43:56	30.1	5707	5991	5950	4838	4679	4492	3502	3499	3483	2124	2253	2152	1616	1601	1601	778	764	719		2371	2229	2167	1859	1740	1538
00:44:08	30.2	5795	5824	5939	4894	4712	4473	3424	3554	3618	2261	2215	2100	1667	1687	1600	785	767	700		2418	2134	2136	1869	1685	1566
00:44:20	30.2	5630	5941	5917	4862	4733	4570	3492	3450	3602	2215	2233	2076	1641	1612	1672	736	745	695		2485	2206	2158	1870	1717	1554
00:44:32	30.2	5821	5953	6069	4975	4780	4697	3604	3557	3638	2192	2280	2149	1668	1594	1638	764	753	721		2363	2222	2175	1845	1768	1601
00:44:44	30.2	5817	6136	5996	4862	4753	4686	3443	3573	3664	2220	2245	2243	1627	1615	1694	760	788	735		2361	2213	2230	1884	1677	1514
00:44:56	30.2	5865	6045	5815	5017	4761	4534	3475	3545	3596	2218	2299	2121	1642	1592	1640	766	738	711		2395	2221	2126	1834	1749	1583
00:45:08	30.2	5931	6029	5958	4845	4821	4684	3462	3606	3679	2182	2282	2150	1654	1617	1700	753	755	728		2439	2240	2170	1847	1756	1630
00:45:20	30.2	5900	6096	5938	4945	4742	4586	3509	3720	3632	2277	2264	2087	1670	1587	1673	724	782	730		2407	2196	2165	1928	1762	1570
00:45:32	30.2	5847	5998	6119	5018	4881	4617	3526	3649	3666	2263	2277	2172	1626	1594	1732	745	765	704		2413	2228	2225	1962	1718	1621
00:45:44	30.2	5983	6066	6011	5181	4743	4728	3473	3539	3706	2277	2252	2208	1687	1672	1756	722	776	732		2408	2211	2197	1866	1679	1572
00:45:56	30.2	5967	6084	6305	4996	4822	4792	3562	3635	3766	2316	2265	2215	1678	1654	1725	733	767	733		2435	2278	2226	1873	1759	1619
00:46:08	30.1	5955	6147	5926	5058	5016	4753	3635	3640	3695	2285	2327	2200	1704	1674	1703	744	775	741		2415	2204	2075	1873	1753	1562
00:46:20	30.2	5874	6165	6123	5182	4951	4920	3616	3668	3699	2293	2309	2239	1717	1633	1748	736	775	699		2447	2280	2233	1895	1749	1559
00:46:32	30.2	6064	6191	6161	5164	4960	4760	3600	3677	3894	2203	2281	2159	1655	1670	1704	756	780	707		2434	2192	2227	1801	1766	1575
00:46:44	30.2	6056	6259	6243	5124	4924	4744	3572	3581	3744	2261	2338	2179	1742	1725	1696	759	760	671		2435	2162	2220	1869	1825	1573
00:46:56	30.1	5903	6255	6107	5090	4863	4821	3648	3628	3763	2287	2334	2222	1693	1679	1732	755	790	716		2503	2190	2198	1892	1715	1578
00:47:08	30.1	6027	6223	6201	5164	4965	4820	3579	3797	3793	2382	2324	2261	1749	1706	1694	745	778	691		2486	2231	2209	1866	1745	1558
00:47:20	30.1	6016	6139	6141	4986	5053	4972	3708	3687	3775	2309	2336	2217	1723	1618	1729	748	777	694		2425	2334	2231	1858	1739	1548
00:47:32	30.1	6181	6258	6266	5211	4851	4938	3671	3690	3835	2343	2293	2296	1735	1656	1686	766	793	722		2426	2238	2200	1930	1767	1617
00:47:44	30.2	6143	6359	6307	5224	5101	4978	3669	3775	3833	2316	2348	2346	1693	1712	1804	748	764	728		2408	2216	2209	1864	1732	1556
00:47:56	30.1	5994	6259	6262	5202	5020	5067	3700	3766	3791	2253	2348	2295	1787	1687	1711	766	781	716		2550	2265	2211	1866	1780	1552
00:48:08	30.1	6149	6387	6463	5148	5139	4954	3667	3770	3863	2365	2393	2304	1728	1749	1734	724	781	671		2491	2266	2299	1875	1707	1581
00:48:20	30.1	6335	6281	6434	5300	5084	4920	3806	3800	3786	2328	2365	2263	1753	1711	1806	733	750	693		2414	2277	2200	1866	1681	1583
00:48:32	30.1	6152	6240	6346	5468	5078	4880	3713	3772	3848	2326	2386	2318	1730	1737	1832	755	733	705		2447	2252	2234	1791	1714	1563
00:48:44	30.1	6243	6344	6431	5377	5162	5056	3691	3828	3730	2313	2435	2304	1718	1740	1767	751	774	726		2482	2191	2253	1939	1758	1640
00:48:56	30.2	6139	6408	6506	5406	5088	4971	3780	3808	3988	2462	2411	2309	1688	1736	1756	798	757	729		2479	2238	2232	1880	1737	1561
00:49:08	30.1	6145	6304	6400	5357	5151	4986	3747	3758	3878	2362	2364	2347	1812	1723	1748	759	771	723		2466	2233	2224	1949	1748	1517
00:49:20	30.1	6240	6411	6565	5306	5218	4999	3793	3741	3845	2374	2468	2335	1785	1712	1740	726	771	683		2479	2329	2319	1883	1741	1616
00:49:32	30.1	6250	6427	6409	5307	5284	5058	3872	3822	3958	2349	2424	2305	1759	1690	1792	724	775	693		2530	2259	2222	1914	1743	1557
00:49:44	30.1	6408	6400	6582	5345	5190	5007	3824	3836	3944	2434	2427	2342	1773	1763	1804	760	804	733		2521	2338	2307	1971	1805	1544
00:49:56	30.1	6273	6504	6481	5397	5297	5114	3917	3803	3910	2378	2434	2384	1827	1752	1790	721	792	726		2571	2278	2264	1905	1722	1632
00:50:08	30.1	6233	6625	6574	5480	5166	4926	3885	3897	3874	2475	2479	2407	1742	1802	1817	767	755	706		2480	2265	2257	1870	1814	1642
00:50:20	30.1	6246	6543	6481	5447	5325	5159	3911	3918	4028	2433	2464	2374	1774	1766	1816	774	775	704		2505	2289	2271	1927	1750	1569
00:50:32	30.1	6479	6527	6677	5448	5274	5182	3789	3901	3987	2487	2458	2353	1815	1730	1829	753	770	744		2482	2329	2242	1917	1769	1615
00:50:44	30.1	6383	6628	6610	5477	5309	5126	3780	3841	4136	2495	2513	2371	1820	1782	1843	788	767	713		2455	2292	2240	1916	1753	1623
00:50:56	30.1	6373	6632	6792	5447	5331	5159	3869	4026	4101	2371	2491	2414	1773	1823	1808	756	756	727		2486	2304	2287	1896	1717	1629
00:51:08	30.1	6452	6583	6475	5687	5223	5046	3869	3871	3959	2381	2507	2345	1766	1841	1799	752	767	738		2528	2314	2335	1866	1853	1543
00:51:20	30.1	6445	6612	6618	5366	5495	5218	3974	4005	4110	2448	2488	2293	1808	1784	1829	781	740	739		2496	2356	2322	1935	1744	1599
00:51:32	30.1	6636	6668	6743	5525	5367	5381	3944	3973	4050	2490	2520	2487	1843	1828	1850	754	786	696		2566	2318	2301	1869	1799	1578
00:51:44	30.1	6497	6658	6706	5538	5336	5205	3940	3993	4057	2383	2503	2379	1821	1768	1814	735	786	745		2507	2305	2263	1936	1806	1607
00:51:56	30.1	6503	6648	6768	5652	5438	5356	3895	4210	4130	2478	2563	2426	1852	1745	1858	758	772	681		2527	2334	2289	1946	1773	1605
00:52:08	30.1	6526	6834	6842	5656	5391	5325	3952	4095	4216	2473	2568	2360	1855	1822	1829	734	810	743		2521	2368	2315	1914	1721	1620
00:52:20	30.2	6488	6738	6698	5626	5337	5285	3888	4035	4119	2529	2511	2441	1872	1868	1890	759	746	697		2510	2350	2302	1824	1767	1603
00:52:32	30.1	6637	6603	6704	5593	5587	5137	3955	3983	4093	2489	2561	2507	1795	1859	1906	773	816	714		2519	2297	2285	1916	1771	1537
00:52:44	30.1	6524	6746	6798	5573	5542	5280	4004	4048	4157	2480	2571	2396	1826	1865	1906	743	756	718		2559	2298	2319	1908	1722	1567
00:52:56	30.1	6690	6873	6848	5564	5368	5324	4004	4065	4233	2583	2683	2452	1832	1799	1901	781	817	725		2573	2323	2271	1901	1745	1590
00:53:08	30.1	6640	6870	6876	5711	5453	5413	4004	4136	4171	2563	2550	2493	1881	1809	1921	765	776	752		2553	2369	2318	1858	1801	1543
00:53:20	30.1	6667	6780	6903	5740	5479	5361	4036	4053	4244	2595	2610	2424	1863	1829	1874	786	752	692		2517	2268	2286	1953	1749	1567
00:53:32	30.1	6709	7033	6908	5653	5557	5320	3925	4138	4233	2473	2580	2421	1901	1839	1918	787	777	715		2565	2346	2276	2009	1728	1572
00:53:44	30.1	6664	6880	6843	5731	5534	5412	4005	4081	4226	2483	2544	2469	1823	1837	1905	775	774	700		2517	2382	2305	1888	1820	1563
00:53:56	30.1	6618	6900	6982	5687	5687	5425	4119	4103	4221	2585	2646	2522	1898	1887	1882	763	772	724		2561	2390	2306	1921	1803	1595
00:54:08	30.1	6802	6863	7003	5590	5645	5487	4092	4277	4123	2534	2652	2429	1937	1880	1902	728	801	711		2513	2307	2352	1937	1804	1580
00:54:20	30.1	6721	6968	6964	5771	5717	5500	4031	4261	4317	2607	2610	2539	1819	1813	1900	791	788	720		2589	2353	2281	1948	1777	1572
00:54:32	30.1	6859	7074	6938	5897	5508	5337	4092	4166	4277	2566	2732	2502	1914	1892	1967	760	756	733		2639	2290	2270	1915	1790	1622
00:54:44	30.1	6684	7000	7077	5864	5595	5375	4119	4227	4275	2505	2642	2504	1885	1897	1927	764	754	723		2560	2271	2323	1908	1795	1644
00:54:56	30.1	6817	7003	6909	5881	5674	5454	4161	4235	4287	2640	2605	2440	1954	1923	1894	795	789	714		2590	2351	2343	1897	1747	1588
00:55:08	30.1	6741	7138	7233	5855	5749	5379	4107	4249	4252	2602	2654	2590	1916	1796	1922	754	759	700		2517	2310	2418	1950	1772	1583
00:55:20	30.1	6706	7134	7115	5892	5596	5654	4167	4302	4180	2613	2632	2502	1880	1902	1956	763	763	758		2583	2384	2318	1944	1833	1638
00:55:32	30.1	6839	7068	6914	5852	5571	5528	4110	4196	4247	2605	2644	2489	1895	1937	1949	749	771	721		2615	2353	2370	1857	1791	1582
00:55:44	30.1	6778	7122	7128	6011	5701	5581	4139	4150	4369	2594	2670	2493	1841	1913	1950	731	814	697		2627	2328	2390	1944	1761	1585
00:55:56	30.1	7053	7037	7110	6046	5710	5507	4145	4277	4352	2613	2637	2623	1930	1898	1894	761	807	725		2512	2338	2328	1935	1766	1636
00:56:08	30.1	6868	7332	7109	5906	5709	5686	4226	4300	4364	2665	2664	2638	1967	1913	1914	751	744	698		2567	2305	2274	1949	1759	1628
00:56:20	30.1	6965	7228	7211	5963	5790	5563	4268	4272	4319	2555	2678	2604	1916	1882	2031	776	762	697		2529	2334	2373	1900	1761	1619
00:56:32	30.1	7154	7246	7251	5974	5707	5565	4067	4271	4353	2687	2763	2585	1877	1884	1941	777	797	715		2554	2346	2426	1899	1755	1539
00:56:44	30.1	7098	7265	7249	5884	5694	5594	4146	4240	4407	2750	2728	2566	1936	1911	2047	787	754	718		2567	2330	2397	1909	1785	1643
00:56:56	30.2	6969	7296	7271	5969	5754	5750	4294	4363	4450	2676	2803	2628	1936	1943	1978	783	800	701		2514	2455	2363	1886	1799	1588
00:57:08	30.1	6998	7199	7123	6198	5790	5731	4272	4261	4444	2592	2719	2585	1992	1927	1982	754	798	712		2634	2415	2371	1843	1740	1612
00:57:20	30.1	7059	7384	7222	6074	5935	5630	4272	4320	4538	2728	2793	2616	1993	1912	2027	810	789	709		2549	2390	2379	1919	1749	1555
00:57:32	30.1	7047	7248	7312	6049	5878	5677	4186	4427	4399	2714	2708	2649	2027	1985	1960	748	797	742		2595	2391	2397	1913	1789	1601
00:57:44	30.1	7118	7215	7331	6148	5969	5768	4286	4386	4477	2708	2694	2644	1966	1952	1931	735	792	707		2591	2385	2365	1925	1817	1611
00:57:56	30.2	7034	7362	7367	6129	5849	5688	4294	4479	4502	2615	2699	2627	2049	1940	2013	771	781	714		2627	2440	2434	1902	1696	1656
00:58:08	30.1	6952	7393	7291	6153	5843	5803	4225	4335	4494	2670	2704	2732	1932	1942	1961	808	735	717		2595	2399	2414	1894	1804	1616
00:58:20	30.1	7198	7308	7643	6112	5974	5664	4312	4451	4477	2777	2741	2546	2010	1962	2032	815	784	738		2634	2460	2416	1925	1734	1595
00:58:32	30.1	7159	7454	7478	6002	5958	5728	4255	4460	4527	2704	2805	2659	2051	1924	2030	781	811	724		2517	2423	2412	1963	1807	1615
00:58:44	30.1	7205	7519	7260	6224	5993	5663	4320	4381	4434	2682	2756	2631	1959	1949	2044	773	795	681		2625	2481	2381	1948	1737	1605
00:58:56	30.1	7164	7509	7491	6254	5953	5850	4359	4439	4528	2661	2808	2647	2031	1959	2048	724	781	685		2632	2483	2430	1936	1750	1615
00:59:08	30.1	7163	7506	7490	6155	6044	5740	4257	4551	4583	2734	2760	2661	2028	2036	2041	766	783	730		2672	2388	2420	1934	1798	1648
00:59:20	30.1	7380	7591	7661	6212	5952	5779	4468	4499	4610	2781	2780	2673	2050	1963	2059	757	793	706		2625	2475	2462	1849	1740	1588
00:59:32	30.1	7305	7537	7540	6195	6102	5903	4441	4561	4549	2774	2777	2618	2092	1954	2014	804	765	735		2686	2477	2469	1897	1788	1631
00:59:44	30.1	7314	7510	7464	6229	6048	5871	4460	4507	4558	2794	2815	2702	1997	2022	2057	750	798	735		2592	2366	2384	1896	1876	1612
00:59:56	30.1	7236	7541	7407	6149	6044	5836	4365	4503	4685	2758	2859	2632	2037	1983	2069	762	771	706		2625	2430	2362	1922	1787	1660
01:00:08	30.1	7251	7473	7670	6271	6049	5797	4349	4576	4518	2777	2807	2736	2043	1996	2020	762	800	730		2639	2457	2469	1933	1819	1596
01:00:20	30.1	7394	7625	7605	6284	6109	5960	4419	4476	4669	2827	2828	2723	2078	1945	2096	765	791	708		2636	2464	2383	1958	1845	1641
01:00:32	30.1	7276	7716	7598	6109	6183	5878	4449	4563	4623	2741	2814	2694	2080	1989	2144	774	784	744		2598	2423	2381	1870	1803	1637
01:00:44	30.1	7459	7596	7612	6334	6166	5824	4401	4613	4677	2880	2894	2643	1987	2041	2076	761	761	696		2667	2407	2432	1922	1839	1685
01:00:56	30.1	7310	7574	7551	6202	6121	5937	4406	4562	4740	2796	2837	2726	2007	2024	2010	794	790	727		2629	2389	2411	1917	1738	1585
01:01:08	30.1	7262	7528	7659	6333	6130	5829	4352	4629	4704	2836	2851	2714	2026	1984	2143	773	804	740		2645	2462	2516	1933	1866	1613
01:01:20	30.1	7382	7444	7755	6247	6246	6041	4487	4647	4751	2875	2841	2702	2071	2053	2162	772	823	736		2624	2381	2464	1815	1811	1615
01:01:32	30.1	7461	7598	7685	6474	6143	5927	4536	4640	4755	2824	2922	2719	2080	2026	2065	788	788	716		2642	2435	2418	1948	1773	1569
01:01:44	30.1	7494	7629	7709	6505	6112	5947	4384	4607	4649	2779	2907	2782	2149	2060	2097	743	780	718		2677	2489	2462	1930	1806	1601
01:01:56	30.1	7454	7703	7704	6433	6230	6009	4572	4583	4836	2802	2835	2751	2115	2065	2181	774	799	722		2661	2419	2417	2000	1753	1619
01:02:08	30.1	7431	7656	7819	6524	6290	6013	4612	4691	4777	2868	2887	2681	2044	2035	2127	779	781	748		2643	2452	2439	1969	1820	1631
01:02:20	30.1	7404	7884	7860	6557	6317	6028	4566	4719	4639	2811	2856	2732	2037	2096	2087	774	786	738		2683	2449	2409	1966	1811	1639
01:02:32	30.1	7600	7730	7857	6456	6132	6063	4543	4757	4833	2915	2900	2787	2090	2130	2179	785	838	689		2609	2488	2435	1907	1769	1636
01:02:44	30.1	7641	7781	7860	6534	6351	5962	4586	4858	4643	2856	2928	2710	2109	2033	2134	800	807	700		2652	2506	2412	1908	1763	1563
01:02:56	30.1	7564	7879	7844	6410	6342	6224	4478	4764	4858	2952	2974	2712	2154	2041	2165	805	753	700		2677	2537	2430	1906	1782	1632
01:03:08	30.1	7612	7753	7772	6343	6326	6217	4678	4672	4723	3028	3041	2814	2059	2057	2163	784	787	772		2707	2468	2495	1934	1789	1592
01:03:20	30.1	7627	7839	7773	6484	6373	6107	4566	4678	4818	2864	3011	2845	2127	2092	2199	786	830	742		2635	2430	2490	1931	1750	1589
01:03:32	30.1	7554	7750	7819	6616	6345	6132	4614	4740	4708	2946	2971	2837	2156	2064	2096	762	792	719		2605	2466	2405	1918	1801	1556
01:03:44	30.1	7710	7946	7932	6511	6368	6097	4584	4699	4894	2931	3021	2840	2161	2094	2169	812	765	756		2611	2569	2540	1961	1796	1680
01:03:56	30.1	7508	7966	8010	6807	6440	6137	4634	4668	4785	2984	2937	2842	2126	2090	2136	772	796	746		2677	2409	2452	1994	1881	1584
01:04:08	30.1	7702	8053	8029	6597	6490	6214	4691	4712	4889	2876	3013	2871	2051	2099	2124	759	768	718		2724	2423	2427	1932	1843	1584
01:04:20	30.1	7634	8012	7983	6531	6326	6224	4636	4787	4875	3026	2973	2797	2155	2114	2131	807	769	739		2653	2458	2449	1928	1784	1613
01:04:32	30.1	7838	7985	8192	6650	6444	6322	4697	4841	4818	2906	3039	2958	2120	2124	2181	730	818	716		2686	2518	2466	2003	1761	1606
01:04:44	30.1	7749	7956	7922	6625	6549	6105	4756	4796	4901	2936	3027	2804	2108	2108	2152	797	795	700		2717	2527	2489	1883	1823	1598
01:04:56	30.1	7874	7947	8056	6600	6436	6186	4718	4768	5002	2906	3028	2917	2201	2158	2138	800	847	709		2676	2485	2426	2010	1802	1586
01:05:08	30.1	7675	8010	8098	6633	6681	6092	4660	4778	4911	2938	2941	2913	2103	2167	2180	782	801	724		2707	2492	2506	2001	1770	1638
01:05:20	30.1	7698	8113	8026	6676	6547	6284	4751	4859	4956	2926	3018	2842	2203	2125	2171	757	805	761		2721	2490	2547	1919	1788	1641
01:05:32	30.1	7740	8106	8016	6591	6557	6236	4706	4897	5019	2968	3114	2858	2142	2163	2208	813	825	729		2697	2510	2459	1923	1763	1554
01:05:44	30.1	7934	8072	8061	6823	6563	6276	4817	4821	4873	2913	3077	2922	2169	2147	2226	766	788	743		2672	2495	2540	1959	1769	1609
01:05:56	30.1	7772	8003	8289	6652	6514	6214	4806	4830	4909	3111	3037	2861	2121	2120	2148	770	766	765		2714	2518	2521	1958	1819	1635
01:06:08	30.2	7709	7966	8176	6767	6400	6390	4903	4885	4960	2939	3066	2847	2170	2138	2190	816	800	699		2768	2549	2459	1914	1799	1619
01:06:20	30.1	7678	7815	8075	6690	6578	6249	4735	4835	5064	2979	3005	2904	2189	2081	2193	759	796	709		2719	2512	2486	1912	1819	1666
01:06:32	30.1	7836	8292	8116	6673	6570	6376	4768	4887	4925	2966	3068	3020	2138	2174	2317	786	758	742		2698	2544	2575	1902	1889	1586
01:06:44	30.1	7923	8257	8154	6858	6587	6258	4832	4963	5004	3003	3029	2878	2179	2122	2255	809	808	721		2783	2485	2597	1979	1815	1645
01:06:56	30.1	7977	8280	8194	6760	6561	6432	4713	4998	5036	3015	3161	2956	2147	2244	2197	812	812	705		2706	2570	2483	1893	1803	1611
01:07:08	30.1	8043	8129	8228	6763	6486	6318	4738	4958	5029	2953	3013	2896	2172	2190	2250	742	771	727		2710	2557	2536	2046	1784	1600
01:07:20	30.1	8096	8201	8228	6912	6707	6390	4835	5008	4963	3043	3123	2995	2192	2216	2231	753	817	748		2675	2562	2430	1986	1829	1673
01:07:32	30.1	7868	8318	8054	6881	6577	6546	4802	5059	5054	2958	3059	2967	2167	2139	2304	793	826	753		2683	2541	2564	1949	1873	1624
01:07:44	30.1	7969	8355	8150	6817	6720	6293	4716	4948	5050	3114	3108	2991	2227	2258	2268	801	803	708		2754	2604	2563	2014	1804	1572
01:07:56	30.1	7955	8329	8445	6758	6743	6442	4838	4998	5063	2996	3056	2926	2217	2273	2285	783	787	722		2826	2522	2621	1915	1854	1649
01:08:08	30.1	8223	8118	8263	6836	6779	6478	4839	4952	5127	3060	3160	2932	2251	2096	2271	768	781	731		2775	2495	2455	1940	1811	1611
01:08:20	30.1	7980	8142	8176	6772	6701	6477	4799	5101	5044	3074	3126	2964	2275	2208	2285	805	804	744		2804	2581	2583	2020	1816	1621
01:08:32	30.1	8047	8312	8233	6920	6926	6381	4928	5158	5185	3139	3048	2935	2244	2203	2221	773	760	729		2754	2602	2522	1946	1817	1621
01:08:44	30.1	8188	8418	8466	6880	6672	6473	4949	5128	5043	3110	3115	2932	2240	2181	2264	772	798	690		2805	2570	2545	1989	1812	1624
01:08:56	30.1	7979	8479	8417	7053	6661	6425	4964	4988	5130	3089	3168	3007	2222	2198	2267	769	794	739		2741	2638	2488	1985	1759	1619
01:09:08	30.1	8082	8508	8437	7068	6906	6564	4839	5080	5261	3126	3205	3040	2260	2232	2365	797	787	722		2747	2584	2553	1962	1764	1621
01:09:20	30.1	8038	8293	8488	7036	6785	6516	4950	5130	5225	3201	3169	2991	2267	2217	2293	757	825	703		2775	2639	2520	1945	1802	1564
01:09:32	30.1	8116	8294	8344	6846	6659	6551	4926	5059	5125	3191	3189	2978	2215	2179	2331	762	782	701		2794	2602	2546	2014	1797	1629
01:09:44	30.1	8130	8401	8437	6982	6743	6549	4966	5118	5069	3022	3168	3026	2328	2304	2356	798	829	738		2713	2588	2509	2007	1806	1610
01:09:56	30.1	8174	8404	8449	7071	6830	6622	4993	5052	5168	3162	3146	2997	2261	2155	2322	761	784	760		2817	2580	2589	2021	1791	1616
01:10:08	30.1	8143	8432	8463	7091	6979	6627	5089	5177	5269	3097	3161	3032	2326	2218	2385	781	779	754		2815	2585	2522	1983	1745	1635
01:10:20	30.1	8098	8334	8568	6866	6860	6616	5010	5145	5169	3178	3226	3026	2302	2279	2275	795	830	729		2785	2558	2480	1966	1754	1618
01:10:32	30.1	8300	8542	8377	7072	6821	6617	4963	5117	5197	3180	3140	3068	2273	2298	2266	769	830	783		2770	2587	2609	1927	1805	1680
01:10:44	30.1	8143	8482	8539	7092	6974	6707	4982	5242	5312	3158	3187	3051	2206	2276	2286	778	776	683		2771	2661	2551	2016	1802	1608
01:10:56	30.1	8143	8492	8519	7122	6991	6818	5135	5200	5207	3110	3234	3097	2230	2228	2274	774	844	705		2846	2605	2569	1946	1838	1626
01:11:08	30.1	8189	8547	8412	7121	6866	6712	5065	5156	5408	3145	3267	3033	2324	2237	2344	770	789	738		2896	2616	2679	1925	1795	1648
01:11:20	30.1	8366	8547	8483	7233	6940	6778	5016	5137	5225	3233	3217	3095	2287	2316	2334	819	777	718		2835	2528	2694	1937	1776	1681
01:11:32	30.1	8508	8469	8656	7199	7106	6690	5112	5267	5271	3067	3272	3122	2339	2280	2340	781	779	715		2764	2620	2582	1927	1843	1674
01:11:44	30.1	8354	8525	8748	7280	6995	6600	5161	5309	5321	3242	3181	3014	2305	2317	2278	814	800	706		2788	2647	2547	2013	1826	1633
01:11:56	30.1	8250	8647	8530	7182	7025	6589	5100	5298	5253	3108	3352	3096	2305	2289	2372	792	769	738		2728	2632	2523	1994	1800	1675
01:12:08	30.1	8271	8615	8634	7190	7088	6698	5034	5229	5234	3189	3239	3057	2325	2224	2299	777	855	731		2844	2583	2695	2015	1820	1659
01:12:20	30.1	8255	8688	8789	7104	6980	6816	5060	5254	5185	3188	3301	3108	2303	2362	2347	810	807	688		2733	2599	2646	2001	1765	1663
01:12:32	30.1	8131	8792	8499	7190	7053	6772	5071	5365	5289	3200	3237	3152	2301	2410	2347	837	817	771		2727	2581	2601	1971	1833	1613
01:12:44	30.1	8344	8717	8690	7242	7088	6819	5160	5265	5364	3239	3329	3152	2379	2314	2447	790	833	733		2830	2667	2621	2041	1803	1625
01:12:56	30.1	8290	8720	8705	7344	7232	6772	5085	5318	5346	3223	3301	3183	2264	2280	2407	786	791	736		2755	2585	2586	1962	1887	1667
01:13:08	30.1	8305	8895	8721	7247	7210	6792	5167	5250	5389	3135	3323	3126	2290	2414	2415	731	783	738		2761	2602	2672	2000	1807	1592
01:13:20	30.1	8536	8740	8836	7163	7309	6934	5170	5180	5483	3182	3283	3120	2411	2299	2326	799	795	760		2849	2667	2582	1931	1860	1623
01:13:32	30.1	8366	8796	8599	7188	7074	6930	5156	5329	5308	3130	3334	3124	2366	2319	2345	758	843	715		2860	2563	2614	2011	1839	1647
01:13:44	30.1	8178	8825	8673	7241	7165	6672	5098	5239	5421	3203	3299	3223	2351	2354	2377	775	781	744		2906	2618	2638	2018	1786	1691
01:13:56	30.1	8407	8645	8877	7382	7241	6757	5324	5361	5409	3235	3252	3187	2374	2379	2437	824	795	702		2855	2621	2600	1969	1871	1613
01:14:08	30.1	8409	8717	8802	7139	7187	6913	5214	5440	5418	3277	3403	3213	2330	2385	2436	754	799	748		2781	2646	2642	1989	1815	1598
01:14:20	30.1	8434	8844	8872	7449	7126	6989	5151	5375	5426	3177	3355	3167	2351	2386	2425	781	796	745		2844	2593	2599	1983	1803	1639
01:14:32	30.1	8558	8619	8839	7386	7272	6924	5159	5306	5471	3209	3304	3168	2368	2314	2416	797	763	705		2924	2635	2711	2028	1833	1698
01:14:44	30.1	8473	8957	8809	7437	7203	6928	5261	5431	5471	3270	3371	3202	2349	2348	2415	797	785	746		2863	2640	2578	1917	1804	1606
01:14:56	30.1	8625	9015	8829	7344	7274	6842	5247	5422	5562	3256	3358	3044	2378	2388	2437	797	797	735		2849	2715	2649	2002	1828	1609
01:15:08	30.1	8740	8783	9004	7577	7279	6996	5275	5393	5332	3291	3340	3232	2307	2365	2419	791	836	741		2873	2694	2624	1949	1841	1718
01:15:20	30.1	8590	8861	8999	7578	7284	6972	5167	5405	5431	3337	3395	3208	2349	2323	2503	803	816	729		2847	2683	2588	1969	1792	1699
01:15:32	30.1	8782	8888	8847	7519	7213	7077	5309	5363	5577	3329	3427	3181	2376	2370	2437	784	794	764		2841	2699	2717	1924	1853	1609
01:15:44	30.1	8645	8970	9021	7410	7247	7064	5116	5362	5525	3372	3381	3163	2406	2452	2417	811	801	685		2835	2687	2618	1971	1896	1655
01:15:56	30.1	8690	8976	8787	7472	7243	6965	5222	5506	5491	3344	3391	3209	2429	2400	2463	789	798	735		2825	2635	2730	1939	1859	1669
01:16:08	30.1	8607	8986	9122	7677	7100	6943	5294	5390	5534	3306	3420	3157	2407	2413	2396	745	806	713		2879	2692	2619	1888	1830	1645
01:16:20	30.1	8753	8890	9008	7193	7247	7073	5289	5599	5607	3327	3410	3255	2407	2377	2465	779	828	688		2939	2637	2608	2020	1853	1696
01:16:32	30.1	8667	8951	8959	7588	7316	6932	5324	5575	5569	3377	3450	3277	2463	2394	2407	812	789	733		2887	2673	2737	1984	1859	1631
01:16:44	30.1	8774	8899	9153	7568	7328	7092	5316	5617	5476	3298	3377	3254	2389	2440	2529	801	830	752		2924	2738	2647	1972	1791	1665
01:16:56	30.1	8739	9235	9069	7642	7322	7243	5444	5517	5555	3422	3503	3198	2355	2373	2448	808	831	738		2808	2697	2652	2031	1816	1645
01:17:08	30.1	8753	9079	8984	7654	7311	7126	5375	5393	5591	3375	3482	3267	2464	2418	2474	808	792	748		2871	2678	2660	1986	1881	1653
01:17:20	30.1	8668	9029	9152	7555	7272	7034	5493	5560	5666	3250	3470	3281	2478	2386	2419	820	813	741		2855	2604	2664	1999	1814	1645
01:17:32	30.1	8799	9209	9230	7359	7451	7150	5242	5562	5621	3319	3514	3289	2451	2440	2480	795	822	729		2860	2653	2606	1972	1734	1658
01:17:44	30.1	8773	9353	9105	7432	7474	7194	5368	5533	5481	3400	3478	3194	2495	2449	2484	805	837	745		2870	2663	2622	1987	1828	1693
01:17:56	30.1	8782	9236	9099	7692	7339	7114	5388	5542	5674	3367	3471	3264	2407	2476	2486	781	772	708		2894	2705	2664	1948	1882	1664
01:18:08	30.1	8713	9120	9205	7717	7450	7158	5475	5592	5583	3384	3481	3303	2473	2480	2582	801	804	752		2874	2650	2652	1987	1781	1701
01:18:20	30.1	8902	9069	9137	7702	7428	7186	5375	5643	5731	3437	3422	3287	2471	2445	2539	803	828	732		2877	2778	2685	2023	1817	1649
01:18:32	30.1	8647	9127	9104	7707	7548	6949	5361	5488	5533	3414	3496	3312	2473	2432	2461	835	792	775		2948	2799	2661	1966	1820	1652
01:18:44	30.1	8882	9171	9045	7744	7359	7101	5359	5629	5730	3413	3425	3306	2423	2473	2517	785	837	716		2879	2721	2636	1943	1867	1683
01:18:56	30.1	8734	9061	9267	7479	7457	7187	5426	5554	5747	3391	3475	3397	2565	2463	2558	801	785	757		2888	2647	2691	2054	1806	1666
01:19:08	30.1	8896	9140	9231	7762	7530	6996	5391	5559	5594	3417	3553	3349	2484	2550	2601	811	787	722		2927	2653	2620	2025	1802	1622
01:19:20	30.1	9058	9352	9233	7752	7543	7263	5448	5573	5706	3463	3537	3281	2461	2402	2595	773	834	737		2908	2765	2648	2055	1877	1635
01:19:32	30.1	8940	9250	9324	7767	7412	7248	5351	5586	5698	3414	3433	3274	2460	2486	2516	739	786	758		2894	2736	2686	1975	1832	1712
01:19:44	30.1	8744	9234	9106	7860	7403	7176	5429	5697	5663	3491	3549	3358	2527	2501	2579	774	816	751		2868	2662	2707	2002	1859	1647
01:19:56	30.1	8991	9423	9445	7773	7553	7132	5473	5641	5804	3467	3408	3325	2461	2473	2565	800	817	763		2851	2742	2719	1973	1852	1650
01:20:08	30.1	8958	9267	9384	7732	7596	7258	5487	5647	5720	3416	3485	3307	2493	2417	2599	802	832	748		2906	2757	2763	2052	1831	1709
01:20:20	30.1	9027	9204	9295	7724	7636	7080	5425	5637	5755	3518	3515	3350	2407	2453	2506	786	811	757		2849	2727	2654	2004	1820	1642
01:20:32	30.1	9075	9360	9223	7595	7648	7423	5443	5715	5743	3467	3555	3378	2530	2533	2569	810	797	741		2872	2724	2698	1906	1844	1703
01:20:44	30.1	9042	9362	9466	8011	7651	7205	5391	5841	5609	3552	3487	3370	2525	2439	2555	821	843	717		2879	2697	2656	1983	1813	1657
01:20:56	30.1	8932	9433	9252	7797	7544	7252	5479	5786	5747	3496	3574	3383	2562	2496	2558	792	820	798		2896	2734	2699	1989	1888	1668
01:21:08	30.1	9024	9360	9283	7712	7618	7349	5639	5805	5846	3539	3468	3323	2541	2502	2588	833	800	738		2853	2754	2716	1987	1822	1680
01:21:20	30.1	8906	9383	9524	7839	7695	7398	5546	5703	5897	3461	3598	3405	2495	2537	2570	810	828	755		2858	2719	2661	2045	1871	1755
01:21:32	30.1	8972	9315	9497	7933	7816	7423	5526	5673	5872	3435	3571	3286	2506	2471	2503	787	816	748		2956	2660	2727	2000	1872	1635
01:21:44	30.1	9073	9405	9369	7948	7651	7375	5417	5678	5780	3532	3547	3412	2558	2444	2581	796	805	758		2865	2813	2745	2019	1872	1643
01:21:56	30.1	8963	9420	9585	7898	7681	7338	5476	5775	5816	3543	3634	3345	2503	2549	2583	819	821	754		2927	2716	2700	1991	1844	1668
01:22:08	30.1	8924	9349	9641	7847	7781	7395	5633	5727	5689	3525	3616	3343	2554	2527	2588	781	816	753		2966	2726	2753	2059	1859	1733
01:22:20	30.1	8927	9482	9314	7724	7592	7302	5594	5900	5832	3443	3631	3430	2656	2575	2613	804	825	739		3002	2771	2671	2034	1829	1659
01:22:32	30.1	9036	9591	9548	7977	7691	7415	5500	5757	5780	3490	3498	3337	2552	2498	2623	774	821	782		2909	2783	2738	2009	1850	1654
01:22:44	30.1	9054	9604	9677	7880	7597	7488	5605	5852	5773	3509	3704	3381	2517	2525	2571	789	801	757		2911	2835	2692	1979	1783	1694
01:22:56	30.1	9069	9423	9607	8073	7910	7461	5797	5766	5857	3500	3668	3391	2557	2542	2641	802	808	707		2913	2748	2713	2010	1824	1671
01:23:08	30.1	9139	9600	9401	8069	7740	7373	5669	5759	5981	3440	3648	3430	2554	2483	2583	806	818	750		2968	2659	2776	2073	1823	1672
01:23:20	30.1	8936	9713	9672	8046	7739	7579	5545	5819	5878	3579	3606	3459	2479	2536	2626	815	795	722		2969	2783	2658	1990	1868	1603
01:23:32	30.1	9123	9568	9482	7953	7702	7592	5654	5935	5948	3494	3589	3406	2526	2547	2614	768	812	730		2902	2755	2746	2074	1819	1655
01:23:44	30.1	9313	9602	9445	8001	7703	7613	5648	5894	5807	3514	3675	3410	2525	2597	2643	802	855	716		2906	2685	2693	2014	1885	1643
01:23:56	30.1	9136	9406	9542	8034	7745	7513	5545	5830	5920	3630	3565	3441	2587	2564	2613	795	836	752		2993	2679	2706	2023	1805	1646
01:24:08	30.1	9259	9442	9460	7975	7844	7569	5612	5876	5854	3560	3626	3407	2554	2497	2640	838	812	751		3035	2832	2737	2066	1889	1692
01:24:20	30.1	9317	9538	9613	8300	7827	7565	5703	5798	6017	3542	3592	3592	2639	2577	2657	796	850	707		2967	2751	2739	2092	1811	1707
01:24:32	30.1	9248	9824	9814	7955	7785	7594	5668	5898	6028	3486	3706	3561	2609	2527	2631	780	827	722		2956	2768	2841	2055	1904	1686
01:24:44	30.1	9174	9882	9656	8077	7818	7430	5728	5803	5993	3573	3660	3487	2562	2506	2658	793	852	764		3014	2790	2781	2006	1824	1697
01:24:56	30.1	9326	9566	9499	8291	7899	7565	5843	5873	6074	3623	3607	3446	2592	2635	2611	796	862	743		2947	2758	2738	2038	1856	1651
01:25:08	30.1	9459	9800	9636	7952	8047	7587	5680	5932	6008	3588	3647	3410	2569	2663	2626	779	823	752		2957	2753	2760	2046	1857	1642
01:25:20	30.1	9249	9806	9582	7999	8065	7545	5806	5929	5998	3527	3652	3440	2701	2560	2604	807	810	760		2973	2787	2760	1994	1829	1662
01:25:32	30.1	9330	9805	9639	8081	7819	7541	5873	5940	6006	3675	3739	3548	2512	2556	2630	823	834	728		2858	2727	2732	2053	1811	1680
01:25:44	30.1	9188	9834	9768	8156	7869	7715	5737	5836	6026	3575	3755	3467	2606	2623	2694	828	791	760		2906	2789	2742	1948	1880	1628
01:25:56	30.1	9388	9700	9615	8157	7804	7662	5767	5920	5919	3743	3658	3570	2611	2608	2616	782	857	758		2971	2799	2782	2004	1829	1641
01:26:08	30.1	9454	9839	9899	8060	8249	7534	5727	5886	6091	3670	3673	3462	2549	2591	2592	853	816	749		2980	2806	2798	1981	1881	1640
01:26:20	30.1	9258	9887	9798	8182	7956	7766	5823	6026	6185	3592	3724	3544	2549	2626	2691	849	827	729		2972	2811	2822	1964	1807	1687
01:26:32	30.1	9335	9918	9897	8084	8033	7674	5782	5947	6056	3643	3668	3484	2546	2618	2672	821	804	758		2926	2751	2718	2059	1836	1647
01:26:44	30.1	9300	9850	9678	8186	8142	7785	5751	6062	6064	3650	3719	3557	2728	2632	2798	788	830	713		3016	2756	2775	2030	1918	1692
01:26:56	30.1	9399	9868	9879	8117	8111	7697	5882	6064	6067	3580	3717	3479	2633	2636	2712	863	799	743		2942	2816	2811	2030	1891	1671
01:27:08	30.1	9441	9804	9650	8315	8049	7642	5808	6086	6008	3690	3735	3511	2612	2590	2704	824	832	726		2880	2706	2748	2030	1844	1641
01:27:20	30.1	9304	10009	9662	8099	7890	7625	5755	6116	6025	3648	3766	3539	2665	2621	2738	801	838	785		2904	2811	2726	1977	1864	1685
01:27:32	30.1	9723	9922	9979	8321	8240	7698	5882	6030	6149	3624	3713	3533	2578	2599	2740	758	867	782		3004	2822	2736	2048	1840	1696
01:27:44	30.1	9599	10058	10092	8170	8081	7727	5924	6085	5981	3712	3734	3576	2598	2605	2692	807	880	688		2994	2741	2835	2040	1871	1689
01:27:56	30.1	9411	9910	9752	8391	8098	7630	5929	5945	6122	3663	3707	3559	2649	2681	2681	785	809	770		2938	2783	2801	1996	1907	1672
01:28:08	30.1	9444	9837	9833	8264	8173	7836	5768	6065	6122	3822	3722	3624	2755	2667	2782	814	791	734		3029	2856	2820	1996	1877	1669
01:28:20	30.1	9415	9889	9804	8250	7933	7840	5871	6181	6170	3641	3884	3623	2670	2599	2729	808	806	723		2986	2811	2805	2001	1882	1674
01:28:32	30.1	9592	9726	10063	8365	8125	7735	6029	6096	6256	3641	3833	3602	2780	2681	2757	818	802	734		3083	2799	2785	1982	1871	1748
01:28:44	30.1	9545	9833	9814	8335	8087	7761	5996	6112	6163	3720	3755	3601	2675	2636	2601	806	815	722		2966	2823	2820	2000	1906	1678
01:28:56	30.1	9552	9894	9949	8341	8113	7778	5976	6179	6187	3810	3831	3615	2683	2664	2721	817	867	736		3025	2770	2832	2016	1843	1704
01:29:08	30.1	9603	9826	9966	8345	8399	7770	5990	6124	6294	3676	3774	3601	2632	2652	2695	804	792	784		3027	2898	2858	2050	1866	1690
01:29:20	30.1	9738	10180	10049	8146	8107	7757	5875	6280	6195	3673	3829	3454	2674	2750	2766	822	784	741		3061	2858	2864	1993	1890	1727
01:29:32	30.1	9506	10063	10074	8482	8264	7743	5904	6186	6370	3805	3833	3586	2744	2733	2779	762	835	776		3151	2734	2858	2113	1875	1608
01:29:44	30.1	9552	9983	9991	8539	8111	7965	5999	6348	6148	3687	3853	3518	2615	2647	2792	816	847	754		3003	2863	2814	2077	1861	1660
01:29:56	30.1	9646	9966	10083	8286	8106	7873	5865	6365	6084	3665	3905	3573	2704	2607	2774	823	824	790		2953	2707	2837	2004	1860	1687
01:30:08	30.1	9694	9836	10126	8196	8181	7969	5822	6116	6283	3671	3833	3568	2747	2705	2790	781	799	743		2959	2893	2796	2008	1833	1664
01:30:20	30.1	9718	9925	9929	8385	8340	7782	5835	6085	6289	3769	3929	3640	2725	2750	2781	841	871	776		2954	2849	2716	1992	1858	1672
01:30:32	30.1	9708	10232	10003	8458	8209	7823	5882	6135	6183	3775	3874	3664	2668	2714	2784	840	804	773		2990	2879	2827	1999	1835	1694
01:30:44	30.1	9621	10189	10164	8479	8463	7917	6004	6261	6283	3744	3851	3557	2717	2643	2831	831	807	713		3005	2819	2818	1992	1854	1611
01:30:56	30.1	9683	10135	9991	8327	8412	7933	5961	6212	6293	3671	3908	3660	2647	2748	2769	847	871	730		2999	2729	2862	2020	1882	1736
01:31:08	30.2	9630	10183	10140	8351	8385	8146	6081	6319	6358	3797	3772	3607	2633	2691	2762	824	847	724		3098	2842	2848	1986	1856	1632
01:31:20	30.1	9700	10110	10179	8501	8307	7879	5969	6187	6346	3845	3923	3687	2722	2723	2751	759	852	795		3104	2831	2846	1982	1941	1662
01:31:32	30.1	9522	10188	10052	8661	8176	7876	6028	6133	6294	3760	3842	3682	2626	2707	2851	788	828	771		3072	2864	2795	1977	1896	1697
01:31:44	30.1	9785	10060	10319	8449	8279	7940	6051	6152	6397	3797	3838	3779	2731	2760	2775	816	873	736		3109	2811	2902	2006	1910	1715
01:31:56	30.1	9854	10129	9985	8446	8464	7974	5995	6353	6317	3724	4030	3633	2696	2727	2831	838	828	754		2990	2845	2779	2084	1908	1724
01:32:08	30.1	9608	10103	10044	8475	8364	7844	6100	6112	6302	3687	3949	3719	2688	2711	2862	794	894	723		3094	2843	2832	2003	1898	1698
01:32:20	30.1	9691	10053	10130	8607	8325	8004	6128	6327	6338	3656	4011	3708	2794	2636	2768	842	854	779		3056	2851	2918	2008	1843	1666
01:32:32	30.1	9759	10120	10243	8401	8375	7961	6012	6230	6389	3818	3883	3699	2766	2724	2729	780	800	788		3039	2802	2812	2041	1826	1698
01:32:44	30.1	9929	10205	10142	8418	8515	8028	6053	6377	6511	3842	3997	3772	2772	2723	2830	842	868	761		3022	2750	2864	2021	1902	1681
01:32:56	30.1	9856	10195	10236	8664	8347	7876	6089	6381	6552	3788	3960	3734	2715	2798	2774	822	864	738		3104	2834	2963	1982	1844	1759
01:33:08	30.1	10002	10135	10168	8437	8423	8162	6209	6228	6331	3832	3968	3751	2770	2775	2709	818	861	751		3023	2817	2856	2090	1923	1727
01:33:20	30.1	10004	10398	10134	8600	8565	7998	6160	6312	6384	3832	4005	3816	2815	2899	2905	811	863	725		3006	2915	2815	2063	1877	1712
01:33:32	30.1	9997	10212	10304	8715	8421	7905	6153	6356	6392	3798	3918	3764	2677	2825	2827	818	821	762		3109	2939	2907	2025	1900	1712
01:33:44	30.1	9950	10293	10481	8675	8327	8029	6114	6400	6529	3886	3950	3777	2790	2806	2826	810	848	778		3090	2873	2812	2023	1880	1712
01:33:56	30.1	9682	10382	10144	8599	8401	8040	6168	6397	6393	3864	3904	3724	2785	2670	2872	829	839	767		3136	2997	2811	2016	1890	1730
01:34:08	30.1	10009	10308	10142	8606	8535	8084	6104	6304	6358	3929	3956	3716	2833	2789	2909	842	850	708		3020	2852	2890	1993	1867	1717
01:34:20	30.1	9873	10067	10295	8623	8327	8115	6017	6273	6414	3818	4030	3682	2817	2737	2830	787	849	754		2947	2914	2884	1998	1865	1654
01:34:32	30.1	9988	10249	10416	8597	8289	8190	6205	6326	6370	3812	3913	3798	2804	2787	2850	811	845	775		3090	2884	2878	2003	1874	1669
01:34:44	30.1	9901	10298	10286	8679	8454	8012	6048	6311	6572	3967	3964	3749	2775	2907	2900	815	844	763		3064	2844	2847	2038	1905	1691
01:34:56	30.1	9947	10402	10306	8597	8587	8160	6059	6267	6628	3833	4065	3818	2864	2728	2902	795	844	736		3034	2863	2901	1974	1853	1705
01:35:08	30.1	9938	10477	10292	8790	8546	8023	6091	6350	6330	3943	4079	3726	2800	2778	2913	837	849	745		3137	2902	2994	2045	1901	1752
01:35:20	30.1	10086	10450	10379	8796	8490	8203	6202	6371	6566	3980	4104	3866	2830	2882	2904	808	799	714		3093	2857	2894	2047	1897	1704
01:35:32	30.2	10157	10472	10167	8913	8616	8116	6208	6446	6772	4001	3985	3701	2720	2682	2931	801	812	712		2996	2945	2934	2042	1916	1738
01:35:44	30.2	10041	10388	10397	8735	8629	8145	6318	6485	6558	3867	3992	3819	2810	2794	2815	815	862	773		3009	2949	2866	2026	1879	1690
01:35:56	30.1	9922	10370	10421	8538	8526	8180	5996	6384	6588	3964	4097	3803	2822	2803	2897	814	824	764		3086	2884	2953	2054	1819	1684
01:36:08	30.1	9966	10237	10422	8807	8659	8145	6188	6521	6470	3859	4027	3813	2848	2744	2870	811	789	742		3057	2870	2882	1997	1868	1788
01:36:20	30.1	10079	10479	10590	8926	8768	8338	6201	6453	6554	3893	3989	3649	2796	2794	2931	779	827	771		3137	2917	2897	2031	1923	1661
01:36:32	30.1	9960	10492	10591	8527	8747	8282	6301	6366	6552	3902	4036	3844	2853	2891	2985	801	854	745		3086	3027	2958	2046	1899	1682
01:36:44	30.1	10108	10404	10266	8854	8651	8292	6146	6444	6678	3955	3989	3856	2894	2813	2880	815	892	732		3028	2964	2930	2008	1931	1693
01:36:56	30.1	10262	10354	10582	8717	8596	8149	6272	6304	6638	3932	4180	3861	2809	2876	2876	785	817	760		3092	2915	2994	2006	1905	1688
01:37:08	30.1	10203	10213	10503	8834	8676	8128	6251	6478	6579	3845	4106	3780	2796	2843	2891	813	859	754		3052	2921	2796	2034	1906	1756
01:37:20	30.1	10038	10664	10652	8888	8788	8310	6236	6477	6573	4015	4042	3757	2877	2862	2882	822	842	770		3151	2902	2958	2051	1841	1678
01:37:32	30.1	10235	10557	10735	8781	8669	8300	6313	6386	6641	3987	4032	3895	2859	2866	2949	817	830	730		3085	2906	2932	2044	1896	1673
01:37:44	30.1	10087	10457	10537	8760	8600	8359	6223	6416	6604	3915	4101	3827	2805	2833	2820	809	826	741		3083	2942	2818	2051	1887	1730
01:37:56	30.1	9978	10382	10688	8811	8722	8328	6226	6466	6504	3971	4117	3826	2802	2786	2949	795	847	755		3075	2862	2895	1979	1876	1686
01:38:08	30.1	10074	10551	10431	8852	8820	8284	6353	6547	6676	3905	4084	3775	2899	2835	2930	826	815	788		3164	2973	3013	2051	1834	1732
01:38:20	30.1	10150	10479	10697	8987	8806	8481	6350	6577	6501	4011	4140	3820	2878	2827	2880	827	878	703		3092	3005	2932	2086	1853	1702
01:38:32	30.1	10365	10781	10478	9042	8843	8346	6359	6679	6657	3919	4125	3745	2851	2804	2917	803	842	819		3189	2976	3001	2103	1907	1691
01:38:44	30.1	10150	10533	10677	8940	8755	8298	6289	6741	6631	3953	4070	3869	2830	2870	2886	794	844	785		3102	2919	2918	2010	1872	1667
01:38:56	30.1	10166	10763	10769	8824	8760	8459	6503	6622	6530	3949	4145	3947	2883	2914	3003	814	856	770		3060	2905	2915	2035	1914	1724
01:39:08	30.1	10215	10518	10695	8903	8658	8504	6299	6772	6636	3939	4057	3841	2879	2827	3056	807	865	756		3128	2984	2900	2031	1896	1737
01:39:20	30.1	10289	10628	10880	8946	8770	8412	6414	6466	6664	3946	4097	3912	2885	2873	3009	808	843	812		3106	3006	2904	2051	1908	1734
01:39:32	30.1	10201	10729	10661	8906	8746	8341	6300	6585	6667	4089	4050	3848	2936	2922	2942	812	821	771		3138	2917	2901	2049	1806	1706
01:39:44	30.1	10467	10682	10778	9111	8535	8481	6294	6737	6580	3942	4153	3883	2887	2931	2968	828	820	738		3103	2971	2882	2006	1879	1745
01:39:56	30.1	10332	10574	10687	8863	8772	8429	6354	6604	6763	4024	4089	3945	2881	2871	2910	814	846	781		3141	2883	2866	2059	1895	1729
01:40:08	30.1	10229	10551	10561	8912	8873	8369	6360	6650	6822	3986	4181	3875	2888	2960	3007	791	853	765		3092	2984	2902	2008	1877	1690
01:40:20	30.1	10154	10676	10555	9120	8868	8436	6442	6658	6694	4087	4189	3836	2881	2895	2957	790	867	751		3169	2984	2958	2045	1914	1709
01:40:32	30.1	10248	10790	10786	8855	8779	8412	6508	6608	6570	3960	4153	3865	3021	2861	3006	830	805	794		3171	2943	2856	2061	1932	1742
01:40:44	30.1	10374	10577	10682	8947	8922	8567	6333	6641	6650	4011	4162	3945	2889	2903	2988	797	880	729		3081	2994	2935	2008	1906	1784
01:40:56	30.1	10411	10998	10654	8879	8828	8309	6497	6769	6895	4084	4231	3902	2987	2945	2987	802	813	784		3123	2913	2989	2013	1874	1775
01:41:08	30.1	10344	10845	10638	8939	8996	8424	6556	6673	6865	3995	4141	3850	2942	2948	3030	832	846	784		3140	2926	2917	1983	1881	1707
01:41:20	30.1	10443	10862	10866	9051	8797	8555	6356	6639	6927	4075	4162	3911	2820	2934	3018	813	825	740		3123	3044	2933	2084	1864	1714
01:41:32	30.1	10291	10541	10906	9049	8968	8566	6256	6591	6809	4064	4168	3921	2924	2865	2956	795	870	769		3155	3013	2965	2070	1878	1679
01:41:44	30.1	10424	10754	10768	9284	8894	8525	6353	6781	6875	4108	4189	3933	2871	2895	2983	830	856	780		3155	3006	2980	2064	1883	1675
01:41:56	30.1	10403	10981	10881	9196	8981	8582	6547	6575	6815	4055	4256	3978	2974	3015	2993	801	842	777		3084	2930	2992	2079	1952	1654
01:42:08	30.1	10605	10917	10786	8957	9025	8534	6495	6781	6656	3995	4273	4067	3007	3058	2935	788	832	758		3184	2944	3020	2024	1904	1689
01:42:20	30.1	10487	10796	11020	9149	9081	8401	6477	6854	6935	4056	4218	3956	2959	2957	2974	845	839	754		3132	2948	2994	2089	1938	1726
01:42:32	30.1	10542	10727	10958	9219	8979	8533	6359	6714	6767	4038	4222	3952	2861	2983	3019	819	884	794		3077	2980	2944	2039	1914	1712
01:42:44	30.1	10182	10975	10776	9332	8939	8797	6355	6848	6851	4060	4218	3993	2926	2999	3003	817	828	716		3108	2972	3078	2012	1957	1778
01:42:56	30.2	10382	10876	10911	9218	9028	8562	6471	6773	6814	4039	4134	3921	3024	2934	3036	787	878	730		3090	2919	2972	2125	1892	1725
01:43:08	30.1	10462	10827	10923	9192	8990	8489	6509	6827	6788	4111	4225	3917	2918	2942	3045	850	851	769		3171	2927	3021	2129	1927	1697
01:43:20	30.1	10443	11149	10955	9234	9078	8482	6395	6680	6952	4115	4226	4031	2967	2959	3016	824	831	784		3189	3027	3049	2005	1820	1700
01:43:32	30.1	10450	10659	10947	9213	9124	8629	6467	6911	6823	4096	4268	3994	2885	2960	3000	824	871	736		3161	3010	2983	2084	1954	1720
01:43:44	30.1	10440	10946	10979	9381	9092	8536	6704	6854	6760	4163	4312	3963	3020	2968	3078	785	862	758		3199	2975	2964	1986	1906	1725
01:43:56	30.1	10412	10821	10735	9209	8952	8655	6508	6782	6815	4188	4313	4073	2944	3026	3040	872	862	763		3128	3006	2934	2105	1874	1695
01:44:08	30.1	10469	11035	10928	9254	8867	8622	6532	6845	7009	4146	4292	4015	2921	2928	3007	806	802	758		3257	3017	2977	2110	1881	1705
01:44:20	30.1	10308	11151	10891	9367	9092	8580	6592	6848	6813	4159	4235	3987	2950	3006	3023	814	847	784		3192	3027	2948	1989	1867	1708
01:44:32	30.1	10515	10698	11048	9039	9010	8729	6700	6823	6952	4046	4285	4154	3028	2938	3021	863	846	751		3164	2983	3020	2060	1882	1725
01:44:44	30.1	10503	11129	10921	9169	9122	8598	6602	7032	7037	4060	4255	4052	2959	2956	3022	815	849	739		3204	2924	3002	1996	1939	1742
01:44:56	30.1	10496	10967	11212	9163	9185	8775	6531	6842	7023	4070	4302	4025	2971	2937	2990	865	893	764		3169	3146	3055	2040	1918	1668
01:45:08	30.1	10530	10844	10920	9351	9080	8633	6646	6811	6864	4104	4223	4018	2935	3064	3028	812	833	794		3185	2992	3057	2001	1908	1699
01:45:20	30.1	10288	11046	11056	9282	9096	8702	6605	6954	6916	4144	4274	4074	2986	3019	3096	851	903	789		3210	2984	2984	2061	1922	1726
01:45:32	30.1	10716	11069	10990	9278	9129	8588	6592	6923	6901	4154	4347	4038	2952	2979	3073	793	846	753		3183	3032	3019	2029	1895	1732
01:45:44	30.1	10454	11126	11009	9296	9305	8686	6522	6788	7004	4209	4319	4116	2975	2993	3109	812	861	792		3142	2999	3008	2100	1979	1758
01:45:56	30.1	10682	11135	10978	9417	9241	8823	6672	6761	6989	4244	4440	3991	2927	3043	3118	812	852	736		3220	3025	3031	2087	1941	1737
01:46:08	30.1	10620	11075	11140	9165	9133	8717	6619	6848	7142	4116	4305	4005	2953	3058	3111	831	889	759		3102	3066	3003	2081	1905	1702
01:46:20	30.1	10581	11194	10937	9221	9067	8600	6650	6925	7050	4224	4338	4080	2977	2958	3104	840	854	791		3144	3045	3019	2035	1853	1731
01:46:32	30.1	10482	11202	11097	9398	9210	8975	6651	6894	6985	4070	4295	4042	3029	3072	3046	820	844	764		3112	3045	3121	2055	1908	1696
01:46:44	30.1	10659	11181	10934	9437	9111	9019	6717	6812	7102	4216	4298	4037	3016	3038	3081	834	853	781		3171	3025	3122	2085	1979	1722
01:46:56	30.1	10577	11124	11137	9396	9159	8660	6725	6916	6919	4139	4452	4182	3048	3019	3105	856	866	783		3234	2999	2998	2033	1856	1634
01:47:08	30.1	10578	10965	10936	9559	9274	8688	6545	6968	6859	4143	4281	4057	3018	3094	3138	835	824	769		3187	2899	2995	2092	1883	1771
01:47:20	30.1	10710	11132	11126	9246	9166	8671	6533	6955	7027	4101	4349	4053	3069	3031	3067	830	880	763		3174	3032	2991	2044	1994	1722
01:47:32	30.1	10379	11299	11155	9232	9279	8587	6661	6772	7031	4164	4364	4086	3083	3021	3086	839	858	781		3118	3024	2994	1982	1941	1703
01:47:44	30.1	10908	11009	11199	9247	9181	8697	6699	7140	7016	4212	4394	4086	3035	2945	3168	874	850	770		3280	3023	2992	2049	1869	1731
01:47:56	30.1	10759	11012	11167	9402	9208	8739	6806	6883	7063	4206	4350	4031	3007	2937	3108	849	820	759		3184	3044	2989	2155	1874	1713
01:48:08	30.1	10735	11143	11387	9433	9262	8591	6781	6928	7164	4226	4401	4063	3007	3094	3090	853	860	773		3231	3068	3051	2096	1908	1712
01:48:20	30.1	10436	11216	11082	9490	9318	8707	6774	7131	6970	4244	4347	4091	2943	3081	3041	817	872	785		3144	2970	3036	2077	1877	1767
01:48:32	30.1	10684	11189	11292	9464	9358	8912	6860	6845	7010	4352	4426	4125	2987	3113	3067	815	881	774		3191	3058	3047	2088	1956	1730
01:48:44	30.1	10826	11348	11202	9424	9148	8813	6730	6882	7159	4362	4454	4180	2992	3122	3058	810	845	797		3201	3009	2988	2021	1872	1706
01:48:56	30.1	10800	11478	11125	9436	9221	8725	6686	7031	6993	4194	4451	4205	3061	3094	3072	830	842	773		3262	2993	3048	2063	1908	1717
01:49:08	30.1	10747	11312	11175	9326	9259	8830	6616	7086	7158	4182	4401	4134	3041	3062	3042	826	849	737		3192	3055	3014	2084	1921	1738
01:49:20	30.1	11014	11165	11290	9429	9177	8904	6813	6977	7234	4331	4309	4110	3035	3160	3135	804	848	806		3138	3082	3067	2091	1878	1690
01:49:32	30.1	10692	11257	11326	9388	9291	8714	6774	6955	7128	4169	4423	4062	3109	3183	3187	818	889	786		3124	3081	3024	2039	1933	1741
01:49:44	30.1	10746	11306	11163	9373	9382	8950	6664	6933	7216	4259	4367	4173	3013	3033	3153	823	853	764		3190	3071	3074	2102	1859	1707
01:49:56	30.1	10836	11105	11375	9271	9452	8960	6741	6971	7101	4310	4337	4125	3089	3041	3184	805	869	800		3207	2987	3031	2094	1923	1741
01:50:08	30.1	10823	11394	11420	9394	9172	8825	6882	7074	7128	4352	4430	4084	3096	3051	3138	832	826	789		3221	3080	3090	2031	1871	1795
01:50:20	30.1	10940	11120	11235	9305	9405	8943	6852	7057	7127	4358	4347	4162	3018	3130	3248	880	875	756		3183	3115	3074	2071	1901	1759
01:50:32	30.1	10740	11379	11236	9467	9508	8894	6759	6999	7164	4288	4443	4118	3085	3040	3120	829	854	764		3210	3018	3064	2068	1908	1695
01:50:44	30.1	10672	11301	11162	9538	9352	9061	6894	7061	7132	4313	4434	4143	3113	3173	3146	839	840	781		3211	3137	3115	2074	1941	1729
01:50:56	30.1	10997	11316	11395	9764	9479	8998	6770	7062	7185	4355	4413	4244	3046	3106	3240	835	843	767		3212	3081	3048	2046	1890	1741
01:51:08	30.1	10810	11198	11318	9684	9556	8796	6759	7140	7124	4287	4349	4189	3054	3130	3208	859	880	753		3153	3137	3065	2076	1926	1812
01:51:20	30.1	10907	11169	11293	9557	9278	8841	6852	7131	7163	4318	4506	4075	3101	3217	3200	855	882	765		3238	3135	3011	2089	1923	1732
01:51:32	30.1	10811	11321	11401	9634	9575	8748	6928	7234	7252	4244	4478	4107	3044	3194	3185	837	856	777		3283	3071	3134	2042	1924	1729
01:51:44	30.1	10952	11215	11389	9620	9435	9082	6912	7233	7258	4303	4498	4147	3066	3102	3268	791	895	811		3253	3140	3109	2082	1952	1762
01:51:56	30.1	11007	11220	11392	9685	9338	8990	6868	7178	7165	4313	4489	4188	3049	3109	3203	885	865	720		3258	3076	3082	2051	1914	1707
01:52:08	30.1	10924	11641	11450	9571	9562	8955	6708	7120	7228	4240	4387	4223	3104	3095	3211	845	842	773		3089	3048	3154	2041	1971	1728
01:52:20	30.1	11135	11588	11578	9633	9448	9056	6925	7266	7335	4399	4479	4136	3075	3113	3192	853	867	833		3212	3123	3126	2090	1878	1707
01:52:32	30.1	10808	11423	11562	9636	9577	8941	6828	7212	7088	4295	4510	4321	3082	3109	3254	855	831	808		3148	3106	3125	2099	1889	1669
01:52:44	30.1	10743	11375	11297	9701	9549	9082	6837	7184	7237	4391	4402	4222	3103	3112	3234	834	878	787		3224	3026	3063	2083	1926	1770
01:52:56	30.1	11002	11262	11549	9631	9525	9082	6951	7231	7359	4402	4558	4172	3142	3145	3227	864	831	794		3187	3077	3056	2099	1948	1745
01:53:08	30.1	11002	11513	11447	9854	9559	9040	6804	7185	7129	4395	4470	4273	3183	3067	3234	845	863	774		3194	3068	3090	2056	1907	1692
01:53:20	30.1	11048	11467	11541	9863	9552	8916	6916	7165	7285	4386	4521	4250	3083	3174	3193	807	897	790		3177	3135	3019	2133	1938	1786
01:53:32	30.1	10967	11522	11531	9842	9477	9139	6879	7092	7208	4351	4635	4277	3096	3196	3237	869	892	740		3251	3130	3019	2079	1998	1719
01:53:44	30.1	11031	11468	11386	9656	9479	9132	6815	7076	7230	4511	4531	4163	3092	3217	3251	846	824	752		3202	3095	3088	2054	1973	1743
01:53:56	30.1	10966	11381	11513	9831	9462	9143	7063	7326	7196	4495	4486	4286	3113	3143	3305	823	873	749		3279	3099	3138	2102	1938	1732
01:54:08	30.1	10929	11589	11538	9647	9531	9170	6990	7182	7224	4457	4554	4143	3120	3141	3212	849	860	771		3212	3107	3080	2047	1935	1736
01:54:20	30.1	11113	11454	11534	9675	9670	9124	6908	7135	7281	4442	4504	4220	3125	3119	3237	825	837	780		3171	3094	3071	2043	1853	1741
01:54:32	30.1	10883	11277	11637	9739	9484	9176	7023	7240	7364	4395	4685	4159	3015	3106	3284	809	836	767		3278	3062	3074	2075	1953	1731
01:54:44	30.1	11022	11605	11343	9987	9543	9048	6924	7382	7180	4467	4592	4345	3268	3212	3267	847	848	794		3282	3024	3090	2059	1885	1764
01:54:56	30.1	11024	11414	11557	9731	9694	9296	6911	7268	7391	4418	4600	4226	3173	3134	3272	834	856	769		3280	3077	3021	2059	1921	1715
01:55:08	30.1	10964	11627	11846	9950	9489	9163	7091	7358	7451	4298	4492	4390	3100	3217	3253	807	845	766		3334	3152	3111	2012	1944	1749
01:55:20	30.1	11131	11428	11482	9839	9547	9168	6967	7240	7333	4365	4477	4370	3132	3192	3281	855	846	768		3258	3062	3144	2033	1852	1753
01:55:32	30.1	11005	11748	11331	9845	9713	9343	6875	7503	7344	4474	4613	4262	3229	3146	3257	848	827	763		3296	3161	3105	2055	1934	1738
01:55:44	30.1	11186	11699	11468	9696	9848	9118	6914	7139	7420	4364	4609	4257	3109	3241	3315	821	860	770		3274	3135	3093	2026	1929	1789
01:55:56	30.1	11076	11561	11490	9621	9786	9273	7035	7229	7399	4459	4662	4269	3216	3138	3236	853	858	780		3366	3020	3120	2096	1927	1701
01:56:08	30.1	11182	11834	11577	9926	9685	9129	6988	7171	7358	4435	4528	4295	3252	3204	3256	829	895	773		3197	3071	3172	2021	1987	1704
01:56:20	30.1	11011	11360	11493	9884	9763	9329	6902	7376	7418	4501	4585	4428	3222	3247	3293	859	873	781		3199	3116	3075	2105	1949	1770
01:56:32	30.1	11126	11608	11755	9975	9689	9224	7137	7238	7415	4476	4581	4241	3193	3227	3356	856	842	749		3230	3153	3079	2134	1960	1716
01:56:44	30.1	11211	11636	11751	9713	9931	9198	6968	7461	7284	4491	4495	4222	3027	3209	3253	825	881	750		3195	3186	3023	2087	1922	1731
01:56:56	30.1	10991	11894	11519	9953	9771	9220	7170	7234	7292	4361	4673	4329	3122	3228	3281	847	830	800		3327	3189	3056	2106	1892	1653
01:57:08	30.1	11194	11544	11589	9942	9869	9400	7002	7359	7299	4514	4599	4341	3116	3220	3255	864	842	775		3291	3159	3063	2080	1938	1767
01:57:20	30.1	11114	11797	11602	9938	9657	9354	7079	7364	7355	4328	4555	4221	3200	3125	3249	853	889	760		3310	3132	3066	2069	1898	1750
01:57:32	30.1	10921	11987	11823	9882	9546	9468	7053	7599	7458	4499	4558	4463	3209	3143	3199	855	868	786		3209	3110	3097	2058	1935	1719
01:57:44	30.1	11418	11657	11620	9933	9859	9435	7290	7454	7479	4412	4764	4388	3229	3168	3242	841	893	766		3256	3079	3204	2095	1900	1693
01:57:56	30.1	11017	11837	11540	9947	9719	9227	7144	7298	7322	4556	4624	4348	3214	3227	3327	862	866	755		3245	3155	3112	2088	1893	1710
01:58:08	30.1	11089	11824	11588	10067	9598	9209	6970	7290	7384	4506	4534	4268	3213	3191	3305	853	873	820		3288	3105	3189	2057	1966	1735
01:58:20	30.1	11303	11665	11921	9914	9677	9202	7183	7474	7404	4493	4591	4327	3137	3209	3441	840	897	742		3353	3099	3092	2103	1898	1722
01:58:32	30.1	11390	11701	11438	10181	9740	9387	7077	7374	7370	4466	4666	4306	3294	3168	3253	831	868	763		3318	3141	3179	2097	1898	1761
01:58:44	30.1	11467	11726	11848	10131	9834	9318	7078	7368	7558	4513	4554	4375	3251	3207	3391	784	884	753		3245	3045	3071	2032	1900	1733
01:58:56	30.1	11170	11718	11668	9846	9778	9491	7161	7359	7466	4519	4580	4456	3184	3246	3284	852	841	744		3314	3214	3088	2042	1923	1811
01:59:08	30.1	11058	11914	11627	10042	9718	9492	7020	7564	7436	4569	4620	4398	3274	3271	3293	830	857	749		3308	3097	3146	2033	1885	1812
01:59:20	30.1	11436	11896	11928	10081	9861	9284	7082	7509	7523	4492	4672	4412	3123	3253	3399	836	885	786		3246	3196	3149	2007	1924	1704
01:59:32	30.1	11325	11652	11829	10031	9916	9333	7058	7549	7675	4526	4704	4312	3333	3243	3305	870	857	771		3345	3135	3097	2064	1895	1725
01:59:44	30.1	11265	11823	11780	9738	9904	9391	7152	7508	7551	4575	4659	4401	3289	3319	3343	842	881	789		3259	3193	3123	2055	1983	1801
01:59:56	30.1	11385	11696	11794	9938	9748	9479	7349	7566	7543	4526	4768	4415	3290	3381	3328	814	906	755		3285	3160	3155	2044	1969	1791
02:00:08	30.1	11153	11742	11657	9896	9850	9139	7362	7431	7470	4578	4758	4429	3186	3251	3343	845	884	757		3333	3135	3138	2025	1943	1776
[H2O2] (μM)/ time (s)		Highlighted datapoints used for linear regression. Datapoints from above were background subtracted and fit to standard curve of H2O2 using the formula [H2O2]=1236.9(418em) + 4
[cyclo(L-Phe-L-Leu)] (μM)	100	100	100	75	75	75	50	50	50	25	25	25	10	10	10	5	5	5
time (s)
8	0.0280271	0.0199423	0.0167084	0.029644	-0.00835422	-0.0374592	0.0490473	-0.000269491	0.0159	-0.0196728	0.00700676	-0.0059288	-0.00754575	0.0312609	0.00458135	-0.030183	-0.124774	-0.0358423
20	0.0226372	0.0121271	0.0258711	0.00485084	0.0185949	-0.00970167	-0.015361	0.0266796	0.00808473	-0.0202118	0.0194033	0.0161695	-0.00242542	0.0404236	-0.00727626	-0.0293745	-0.0956693	-0.0843507
32	0.0431185	0.0374592	0.0406931	-0.0029644	-0.00619829	0.00107796	0.0229067	0.0132051	-0.0110491	0.00431185	0.0358423	0.0180559	-0.0207508	-0.0110491	-0.0134745	-0.00188644	-0.134476	-0.124774
44	-0.00323389	0.0226372	-0.0210203	0.0194033	-0.0088932	-0.0679117	-0.0323389	0.00485084	-0.0105101	-0.0226372	0.0202118	-0.000808473	-0.0218288	-0.0250627	-0.0323389	-0.0417711	-0.137979	-0.089471
56	0.00458135	0.0377287	0.0272186	-0.014822	0.0110491	-0.0220983	-0.0374592	0.029644	-0.0293745	0.00134745	-0.0115881	0.0102407	-0.0261406	-0.0172474	0.00619829	0.00781524	-0.106179	-0.115881
68	0.0388067	0.0606355	0.0234457	0.0113186	0.0161695	-0.0161695	0.0177864	0.0323389	0.00161695	-0.0210203	0.015361	0.0194033	-0.0331474	-0.0517423	0.0121271	0.00862371	-0.157113	-0.150645
80	0.0563236	0.0474304	0.0716846	0.0595575	0.0377287	-0.0309915	0.0312609	0.0328779	0.0425796	-0.014822	0.0538982	0.0183254	-0.0334169	0.0344948	0.0385372	0.0514728	-0.118307	-0.120732
92	0.0266796	0.0396152	0.0355728	0.073571	0.05821	0.0161695	0.0088932	0.0258711	0.0396152	0.00727626	0.0129356	0.0218288	0.0105101	-0.0129356	0.0396152	0.0150915	-0.1272	-0.0762659
104	0.0312609	0.0482389	0.0821947	0.0264101	0.0466219	0.0134745	0.0353033	0.0498558	0.0595575	0.0474304	0.029644	0.0328779	-0.0317999	-0.00916269	0.0110491	0.015361	-0.059827	-0.0970167
116	0.0412321	0.0509338	0.10591	0.0501253	0.0339559	0.0574016	0.0185949	0.059827	-0.0194033	-0.0493168	0.0776134	0.0121271	-0.00565931	-0.00808473	0.00565931	-0.0118576	-0.0474304	-0.045005
128	0.0379982	0.05821	0.015361	0.044466	0.0145525	0.0485084	-0.00970167	0.0379982	0.00242542	-0.0129356	0.0129356	0.0250627	-0.0242542	-0.00808473	0.00323389	0.0614439	-0.0962083	-0.0541677
140	0.0862371	0.112917	0.0417711	0.0975557	0.0458135	0.0029644	0.0312609	0.045005	0.0393457	0.000538982	0.0256016	-0.0156305	-0.0560541	-0.0334169	-0.0269491	0.059827	-0.0622524	-0.0727626
152	0.0986337	0.109952	0.075188	0.0776134	0.0654863	0.029105	0.0687202	0.0315304	0.0711456	0.0234457	0.0436575	0.0452745	0.0299135	-0.0177864	0.00808473	0.0689897	-0.0854286	-0.0571321
164	0.1113	0.109683	0.115342	0.0765354	0.0765354	0.0579406	0.0159	0.0668338	0.0110491	-0.0132051	0.0183254	0.0223677	-0.0253321	0.014283	-0.00754575	0.0986337	-0.0533592	-0.0517423
176	0.0816558	0.140674	0.134206	0.129356	0.0897405	0.0848896	0.0388067	0.0630609	0.0549762	0.0266796	0.0711456	-0.00161695	-0.0121271	-0.00161695	0.0218288	0.0175169	-0.0964778	-0.0681812
188	0.104023	0.0951303	0.146873	0.125852	0.102407	0.0708761	0.0441965	0.0692592	0.0369203	0.0134745	0.0522812	0.0207508	0.00458135	0.00943218	0.0530897	0.0803083	-0.0635999	0.00835422
200	0.139596	0.164659	0.145256	0.10564	0.0951303	0.0676422	0.0215593	0.0538982	0.0385372	0.0231762	0.0773439	0.0134745	0.0126661	0.0150915	0.0482389	0.120193	-0.0245237	-0.0374592
212	0.112917	0.167893	0.137979	0.112917	0.0854286	0.102407	0.0353033	0.058749	0.045005	0.0167084	0.0328779	0.0183254	-0.0132051	-0.0164389	0.0167084	0.0323389	-0.0727626	-0.030722
224	0.180559	0.1749	0.149837	0.166006	0.0867761	0.0649473	0.0722236	0.0754575	0.0495863	-0.0029644	0.074649	0.0326084	-0.0175169	0.0584795	-0.0134745	0.140405	-0.0317999	-0.0196728
236	0.171127	0.201849	0.172744	0.184871	0.115342	0.075727	0.0547067	0.0547067	0.0692592	-0.00269491	0.0538982	0.0344948	-0.0123966	0.00781524	0.0183254	0.0630609	-0.0161695	-0.0428491
248	0.177325	0.187027	0.157922	0.149837	0.120732	0.143369	0.074649	0.0706066	0.0382677	0.00916269	0.028566	-0.00943218	-0.0344948	0.0512033	0.0293745	0.0665643	-0.0474304	-0.101598
260	0.18514	0.191608	0.193225	0.175439	0.135823	0.108335	0.0921659	0.0711456	0.0784219	0.0420406	0.0574016	0.0315304	-0.0412321	0.0250627	0.0185949	0.13259	0.0242542	-0.030722
272	0.244428	0.257364	0.209664	0.166006	0.160347	0.142561	0.106179	0.111839	0.124774	0.0560541	0.0463524	0.0140135	-0.00943218	0.0374592	0.0245237	0.0908184	-0.0175169	-0.0288355
284	0.260598	0.258172	0.281618	0.228259	0.17975	0.200771	0.119115	0.125583	0.130434	0.0495863	0.0576711	0.043927	0.0140135	0.0512033	0.0415016	0.059827	-0.0808473	-0.0970167
296	0.266527	0.260867	0.219635	0.220444	0.134745	0.161425	0.0959388	0.129086	0.129086	0.0369203	0.0935134	0.0684507	0.0126661	0.0563236	0.0393457	0.0382677	-0.075727	-0.0692592
308	0.270838	0.321772	0.27003	0.236883	0.173013	0.166545	0.177864	0.147142	0.151184	0.0759964	0.0549762	0.0331474	-0.00404236	0.0355728	0.0873151	0.0821947	-0.0123966	0.000538982
320	0.274072	0.321772	0.314496	0.218288	0.206161	0.141483	0.130973	0.152801	0.124505	0.000808473	0.0501253	0.059827	-0.00323389	0.0266796	0.015361	0.0910879	-0.000269491	-0.0220983
332	0.316652	0.315843	0.286738	0.28593	0.2067	0.19053	0.144447	0.135554	0.151723	0.0134745	0.0514728	0.029644	-0.0196728	-0.00107796	0.00943218	0.0638694	-0.0428491	-0.0549762
344	0.298057	0.303716	0.279462	0.26976	0.175978	0.191339	0.120193	0.137171	0.104023	0.0134745	0.0579406	0.043388	0.000538982	-0.0140135	0.0110491	0.126391	-0.0571321	-0.0684507
356	0.346835	0.364621	0.329857	0.302369	0.248201	0.194033	0.18514	0.149567	0.17463	0.0323389	0.0824642	0.0388067	0.00970167	0.015361	0.0436575	0.123966	-0.0724931	-0.0126661
368	0.330126	0.342253	0.337403	0.288894	0.271916	0.211281	0.191878	0.182176	0.201579	0.0528202	0.088393	0.0406931	0.00269491	-0.00458135	-0.00377287	0.169779	-0.0404236	-0.0210203
380	0.324198	0.342792	0.35977	0.268413	0.262754	0.227181	0.1431	0.1908	0.146334	0.0266796	0.030722	0.044466	0.0145525	-0.00161695	-0.0226372	0.140405	-0.0123966	-0.0778829
392	0.440887	0.445738	0.372167	0.39723	0.246045	0.288086	0.166815	0.182176	0.170049	0.0786914	0.0835422	0.0714151	0.0237152	-0.00862371	0.0722236	0.110491	-0.0334169	-0.0059288
404	0.458674	0.429569	0.393996	0.326893	0.309106	0.274342	0.201579	0.191878	0.195111	0.0520117	0.102137	0.0237152	0.0309915	0.0382677	0.0762659	0.126661	-0.0382677	-0.0293745
416	0.40235	0.491282	0.441157	0.394265	0.310993	0.285121	0.192956	0.243081	0.183254	0.0765354	0.107257	0.0708761	0.0110491	0.058749	0.0563236	0.150106	0.0344948	-0.0350338
428	0.480233	0.449511	0.442235	0.397769	0.304794	0.303986	0.216671	0.278923	0.200501	0.0242542	0.0986337	0.0476999	0.0331474	0.0242542	0.0428491	0.166815	-0.0175169	0.0689897
440	0.505834	0.475113	0.463794	0.378096	0.301291	0.264101	0.226103	0.233379	0.220444	0.0781524	0.0619829	0.0611744	0.0110491	0.0159	0.0239847	0.0929744	-0.0282965	-0.0638694
452	0.520656	0.493168	0.447894	0.443043	0.379982	0.315304	0.235266	0.268413	0.216671	0.0848896	0.0768049	0.0638694	0.0129356	0.0250627	0.0363813	0.16412	-0.0420406	-0.0113186
464	0.542485	0.55057	0.456787	0.44466	0.378365	0.371089	0.213437	0.281349	0.24901	0.0590185	0.0832727	0.088932	0.00727626	0.0282965	0.0476999	0.108066	-0.00754575	-0.0528202
476	0.537634	0.5821	0.525507	0.48185	0.370281	0.388875	0.218288	0.285391	0.217479	0.0816558	0.121271	0.0848896	0.0379982	0.00242542	0.0388067	0.175708	0.00188644	0.00754575
488	0.612014	0.599078	0.603121	0.440618	0.403428	0.361387	0.215862	0.262754	0.240925	0.0654863	0.0881235	0.0719541	0.0161695	-0.00404236	0.0541677	0.127469	-0.0212898	-0.0568626
500	0.612553	0.583448	0.523621	0.462177	0.378904	0.386181	0.202657	0.26976	0.172744	0.0482389	0.0943218	0.075727	0.0288355	0.0393457	0.0264101	0.135015	-0.0315304	-0.0428491
512	0.673997	0.642466	0.58749	0.484814	0.457326	0.444391	0.228528	0.274611	0.243889	0.0902795	0.128278	0.0830032	0.0239847	0.0377287	0.0506643	0.155227	0.0218288	-0.0331474
524	0.673458	0.66699	0.611205	0.485892	0.445469	0.442235	0.257903	0.297518	0.216671	0.0913574	0.111569	0.0759964	0.00970167	0.013744	0.0226372	0.129625	-0.0280271	-0.0207508
536	0.71469	0.696904	0.654863	0.489935	0.488318	0.451936	0.286199	0.28054	0.238499	0.138249	0.090549	0.113995	-0.0161695	0.0501253	0.059827	0.158191	0.0369203	-0.0390762
548	0.715768	0.756192	0.713342	0.558924	0.501523	0.464333	0.265449	0.292128	0.28081	0.106988	0.131242	0.119923	0.0398847	0.0390762	0.0843507	0.161425	0.000538982	0.0029644
560	0.752149	0.78853	0.706066	0.540329	0.514458	0.481311	0.259789	0.25413	0.21694	0.110222	0.113456	0.0924354	0.0520117	0.0463524	0.0617134	0.177595	0.0110491	-0.0423101
572	0.795268	0.729781	0.690166	0.467028	0.534131	0.51877	0.256016	0.264101	0.283504	0.0951303	0.112917	0.0522812	0.058749	0.0280271	0.0692592	0.128278	-0.0204813	-0.0431185
584	0.73032	0.820061	0.742448	0.545989	0.59288	0.51365	0.298596	0.317999	0.300213	0.11669	0.167623	0.105371	0.0568626	0.0495863	0.0673727	0.150106	0.0175169	0.0288355
596	0.819522	0.786375	0.740292	0.558385	0.612553	0.528472	0.276228	0.305333	0.328779	0.0975557	0.141213	0.0813863	0.058749	0.0344948	0.0724931	0.117498	-0.0183254	-0.075727
608	0.830032	0.834074	0.793651	0.567278	0.572938	0.548684	0.310184	0.299674	0.33363	0.0700676	0.140405	0.134745	0.0377287	0.0369203	0.0668338	0.1431	-0.0363813	-0.0355728
620	0.794459	0.812246	0.791225	0.510685	0.588299	0.531706	0.302099	0.305333	0.318269	0.0983642	0.110491	0.0910879	-0.00188644	0.0304525	0.058749	0.132051	0.0867761	-0.00538982
632	0.863179	0.897944	0.810629	0.563236	0.596383	0.626297	0.369203	0.312609	0.369203	0.123427	0.127469	0.115342	0.0563236	0.07411	0.0692592	0.178672	0.00970167	-0.0404236
644	0.856712	0.87854	0.840542	0.582639	0.568087	0.579406	0.365969	0.350608	0.356267	0.171127	0.184062	0.152532	0.0951303	0.0676422	0.0854286	0.161964	0.0600965	0.00350338
656	0.828954	0.826529	0.865335	0.628453	0.588838	0.517692	0.330935	0.355189	0.36004	0.141752	0.117498	0.154688	0.0584795	0.0431185	0.0762659	0.112917	0.0256016	-0.0479694
668	0.864527	0.840273	0.857251	0.644622	0.576711	0.568626	0.365699	0.347104	0.345487	0.126391	0.151454	0.150645	0.0762659	0.0835422	0.0762659	0.104562	-0.0159	-0.0409626
680	0.879888	0.81521	0.817635	0.621177	0.610666	0.610666	0.434419	0.363274	0.381869	0.18541	0.13771	0.138518	0.0326084	0.0827337	0.0665643	0.149567	0.0169779	0.00323389
692	0.845663	0.836769	0.880427	0.663756	0.603121	0.524699	0.371897	0.361387	0.357345	0.165737	0.166545	0.139866	0.0363813	0.0986337	0.0695287	0.152801	0.0420406	0.00565931
704	0.841081	0.917886	0.890398	0.627644	0.643814	0.606624	0.364891	0.411782	0.436036	0.180559	0.168432	0.101329	0.0334169	0.0948608	0.0851591	0.209125	-0.0107796	0.0514728
716	0.887164	0.871803	0.892823	0.689897	0.684237	0.63007	0.427143	0.39723	0.40774	0.140944	0.147412	0.161964	0.0560541	0.0689897	0.0681812	0.2226	0.028566	0.0382677
728	0.913574	0.949956	0.866683	0.692053	0.641927	0.601504	0.432533	0.419597	0.447085	0.118846	0.189183	0.152801	0.0468914	0.0485084	0.10591	0.255208	0.0951303	0.0466219
740	0.953998	0.939445	0.903064	0.71469	0.680734	0.641119	0.44466	0.411513	0.41798	0.223138	0.177864	0.165737	0.0824642	0.0614439	0.088932	0.194572	0.0466219	0.0328779
752	0.97933	0.97933	0.934056	0.729512	0.714151	0.596114	0.396421	0.39723	0.456248	0.162773	0.204005	0.146603	0.0665643	0.0471609	0.0892015	0.174361	0.0579406	0.0498558
764	0.981216	0.983642	0.940793	0.722505	0.697443	0.65136	0.441965	0.424179	0.447624	0.154957	0.185679	0.168701	0.0838117	0.089471	0.0927049	0.197806	0.108874	-0.000269491
776	0.992805	1.06799	0.996847	0.825451	0.686393	0.668607	0.443043	0.418789	0.452745	0.197267	0.209394	0.150376	0.0549762	0.0671032	0.0945913	0.191878	0.0423101	-0.0264101
788	0.991457	1.02299	1.00439	0.774786	0.721427	0.731937	0.504757	0.499906	0.457057	0.182984	0.263023	0.203196	0.115073	0.0932439	0.119115	0.19053	0.0377287	0.00700676
800	1.01598	0.993344	0.988493	0.817097	0.747568	0.736249	0.475113	0.499367	0.490473	0.196998	0.200232	0.184062	0.116151	0.0886625	0.0813863	0.191069	0.0334169	0.0495863
812	1.07015	1.09279	1.0467	0.829224	0.740292	0.781524	0.498558	0.466219	0.511494	0.207508	0.243889	0.2067	0.108066	0.121001	0.103215	0.16412	0	0.0242542
824	1.03565	1.10922	1.1068	0.848896	0.776134	0.700137	0.489935	0.510146	0.520656	0.182715	0.232032	0.191608	0.105101	0.0727626	0.0824642	0.209394	0.0614439	-0.0396152
836	1.10545	1.12162	1.0909	0.835422	0.818444	0.747298	0.478885	0.477268	0.527394	0.230684	0.246854	0.213706	0.103754	0.107796	0.140135	0.221252	0.0830032	0.0733015
848	1.12809	1.0715	1.13941	0.86291	0.754575	0.723044	0.545989	0.550839	0.553265	0.208047	0.216132	0.1749	0.0722236	0.105371	0.138518	0.236074	0.0662948	0.0323389
860	1.19223	1.14695	1.12027	0.920581	0.79931	0.783141	0.530089	0.509877	0.551109	0.221252	0.219635	0.191339	0.0943218	0.10564	0.0805778	0.189991	0.0590185	-0.0185949
872	1.16204	1.17741	1.17256	0.953459	0.820061	0.874229	0.533053	0.591263	0.591263	0.21694	0.241194	0.204005	0.0948608	0.126391	0.133668	0.207508	0.00538982	0.0773439
884	1.20732	1.17336	1.1289	0.9478	0.807125	0.8524	0.57186	0.554073	0.58237	0.230684	0.270299	0.244428	0.147412	0.117498	0.141752	0.183254	0.0749185	0.0409626
896	1.18037	1.28385	1.19169	0.942679	0.944296	0.901447	0.579675	0.624141	0.575633	0.228798	0.333899	0.265179	0.0873151	0.105101	0.126122	0.211281	0.0689897	0.0237152
908	1.19492	1.28871	1.21918	0.949956	0.849705	0.840812	0.561889	0.548953	0.620099	0.24335	0.295093	0.240116	0.104293	0.118037	0.0978252	0.213706	0.0520117	0.0770744
920	1.29436	1.24586	1.17471	0.987145	0.8683	0.869917	0.595036	0.589377	0.558655	0.234457	0.244159	0.244967	0.140674	0.117229	0.126122	0.228798	0.144717	0.113995
932	1.26472	1.33102	1.26391	0.976096	0.940523	0.890398	0.635729	0.572668	0.64058	0.254938	0.286469	0.263023	0.0859676	0.118307	0.140944	0.21182	0.135823	0.0525507
944	1.24101	1.32347	1.30164	1.01868	0.962083	0.907915	0.668607	0.628183	0.667799	0.266796	0.277306	0.247393	0.115612	0.147142	0.144717	0.218827	0.0377287	0.0312609
956	1.27766	1.35931	1.30353	1.03997	0.945374	0.951033	0.668068	0.616326	0.614709	0.225025	0.261406	0.235535	0.157922	0.0827337	0.128817	0.259789	0.0916269	0.101329
968	1.24909	1.36713	1.32994	1.11973	0.925701	0.945913	0.605546	0.634651	0.631417	0.278115	0.267604	0.282965	0.138249	0.118037	0.12693	0.219096	0.0396152	0.05821
980	1.34988	1.36362	1.27227	1.04509	1.01598	0.967472	0.657019	0.642466	0.629531	0.293206	0.32312	0.302099	0.155766	0.152532	0.133129	0.204005	0.0625219	0.0738405
992	1.37333	1.45902	1.37252	1.03296	1.04266	0.947261	0.660253	0.627914	0.636807	0.32797	0.324737	0.262484	0.159	0.141213	0.189722	0.268952	0.108066	0.0692592
1004	1.3903	1.37009	1.42426	1.06206	0.982025	0.952111	0.668338	0.712804	0.646509	0.279462	0.294823	0.240655	0.146873	0.140405	0.140405	0.233379	0.0611744	0.0846202
1016	1.41132	1.46792	1.40081	1.12351	0.995769	0.977174	0.661061	0.644892	0.736249	0.351416	0.329587	0.276228	0.163042	0.152532	0.146873	0.290511	0.102137	0.0738405
1028	1.44797	1.43746	1.41968	1.11569	1.06072	1.00978	0.700137	0.641927	0.712265	0.350877	0.321772	0.31207	0.155227	0.139057	0.187566	0.24335	0.0088932	0.0436575
1040	1.47951	1.47951	1.49567	1.21513	1.05182	1.05506	0.663756	0.701754	0.683968	0.313687	0.329048	0.310454	0.159269	0.180289	0.157652	0.27542	0.110491	0.060366
1052	1.42776	1.53206	1.46819	1.19897	1.05344	1.02999	0.715498	0.730051	0.709839	0.31207	0.353303	0.305603	0.128547	0.139057	0.168971	0.258981	0.0972862	0.0989032
1064	1.47169	1.57032	1.46603	1.25502	1.06988	1.00035	0.733554	0.697173	0.76751	0.347104	0.33902	0.297787	0.199154	0.144986	0.199962	0.305603	0.100251	0.0865066
1076	1.55712	1.55712	1.52478	1.25879	1.1165	1.10842	0.755114	0.710648	0.764815	0.361387	0.363813	0.295901	0.173013	0.180289	0.168971	0.253591	0.168701	0.12181
1088	1.47924	1.48409	1.51481	1.22295	1.11057	1.1033	0.704719	0.734632	0.738675	0.311801	0.326354	0.340098	0.215593	0.151723	0.16951	0.255747	0.0512033	0.0520117
1100	1.60132	1.59161	1.56898	1.25933	1.15342	1.12998	0.774247	0.791225	0.800119	0.387797	0.394265	0.344948	0.183254	0.197806	0.163042	0.219096	0.0161695	0.0412321
1112	1.52855	1.61344	1.61668	1.2181	1.17687	1.09925	0.810629	0.786375	0.783949	0.394265	0.427413	0.310184	0.209933	0.178403	0.183254	0.207239	0.109413	0.0641388
1124	1.60212	1.60293	1.66033	1.29975	1.23184	1.15019	0.76212	0.732207	0.771014	0.346565	0.406392	0.356267	0.204274	0.176786	0.212359	0.26976	0.110491	0.0474304
1136	1.57275	1.68836	1.60428	1.26715	1.1386	1.13132	0.786914	0.806317	0.824103	0.353572	0.363274	0.324467	0.202388	0.147412	0.19592	0.272725	0.12154	0.0665643
1148	1.67462	1.64955	1.63258	1.32212	1.21217	1.15073	0.769127	0.87342	0.779637	0.393996	0.374592	0.364891	0.16924	0.161156	0.232301	0.238499	0.0776134	0.107527
1160	1.63312	1.6226	1.64848	1.32428	1.17552	1.23292	0.848896	0.793112	0.797963	0.36543	0.381599	0.363813	0.165737	0.148759	0.204544	0.270569	0.123427	0.129895
1172	1.70992	1.75115	1.73337	1.35904	1.28224	1.21109	0.856173	0.852939	0.869917	0.430916	0.387258	0.352494	0.189991	0.228798	0.219905	0.23796	0.106988	0.0681812
1184	1.76031	1.80316	1.66815	1.33506	1.2534	1.25017	0.856442	0.840273	0.857251	0.39157	0.440887	0.361657	0.186218	0.212089	0.237152	0.282426	0.156305	0.138518
1196	1.69698	1.75843	1.72609	1.38168	1.29032	1.27577	0.894979	0.856981	0.867491	0.417172	0.420406	0.341984	0.191608	0.209394	0.257094	0.293476	0.133398	0.110761
1208	1.76651	1.78349	1.73013	1.40432	1.29679	1.27981	0.858598	0.859407	0.912766	0.389684	0.461638	0.401003	0.237691	0.256286	0.24901	0.232571	0.137979	0.0854286
1220	1.79562	1.87081	1.83281	1.37279	1.32913	1.28951	0.920851	0.874768	0.883661	0.44466	0.439001	0.399386	0.224755	0.251435	0.244967	0.284852	0.198345	0.0980947
1232	1.83011	1.8382	1.74441	1.44366	1.32967	1.31512	0.887434	0.898752	0.901178	0.421753	0.443582	0.372436	0.213976	0.193764	0.245506	0.320155	0.150376	0.109144
1244	1.81664	1.87485	1.88293	1.47142	1.29841	1.33802	0.896596	0.961274	0.904681	0.436575	0.452745	0.447894	0.228798	0.205352	0.210203	0.248201	0.105101	0.108335
1256	1.81637	1.94572	1.92309	1.56089	1.37575	1.28278	0.966664	0.94241	0.982833	0.454092	0.424987	0.47107	0.250357	0.247123	0.207508	0.308298	0.132859	0.113456
1268	1.88051	1.88051	1.93306	1.47546	1.40513	1.40189	0.875576	0.93702	0.966933	0.453553	0.47619	0.366238	0.219096	0.19565	0.244967	0.267604	0.151993	0.173013
1280	1.83496	1.91985	1.8859	1.45579	1.36605	1.40971	0.9319	0.97394	0.965047	0.431455	0.458943	0.42903	0.223677	0.194572	0.252782	0.28566	0.183793	0.1272
1292	1.92659	1.9468	1.87323	1.49163	1.39623	1.32509	0.928935	0.966125	1.00736	0.440618	0.445469	0.438192	0.230415	0.245776	0.264371	0.304525	0.112917	0.142022
1304	1.90072	1.98965	1.88859	1.57571	1.45768	1.32185	0.924084	0.992805	0.976635	0.48185	0.459213	0.448702	0.232032	0.210203	0.257903	0.244698	0.150106	0.0862371
1316	1.93441	2.02253	1.94815	1.52289	1.46792	1.4186	0.987684	0.952111	0.99011	0.446007	0.536556	0.416094	0.232571	0.263293	0.240655	0.38106	0.178942	0.136901
1328	1.96809	2.00609	1.89129	1.58649	1.48463	1.37629	0.948608	1.01814	1.03431	0.469184	0.457865	0.402889	0.23311	0.241194	0.273533	0.298326	0.169779	0.113186
1340	1.98992	2.03843	1.92605	1.56143	1.44501	1.44582	1.03673	0.980947	0.972054	0.450589	0.480502	0.415016	0.188644	0.209664	0.281618	0.292398	0.171127	0.101598
1352	1.97645	2.10742	1.96189	1.66761	1.50106	1.42264	1.00628	0.907645	1.02164	0.477538	0.549492	0.454092	0.272994	0.242272	0.272186	0.267066	0.125583	0.0956693
1364	2.11739	2.08343	2.05271	1.63392	1.50133	1.55631	1.02191	1.03485	1.05829	0.490743	0.459213	0.44466	0.29105	0.28054	0.308837	0.28593	0.154957	0.167893
1376	2.03816	2.14892	2.07454	1.60967	1.59916	1.48436	1.00897	1.04616	1.05587	0.477807	0.51338	0.496402	0.281349	0.24901	0.310454	0.302369	0.123696	0.184332
1388	2.06457	2.02334	2.10257	1.70237	1.54957	1.52289	1.07257	1.05398	1.0847	0.509068	0.543833	0.444391	0.30695	0.252782	0.302908	0.247662	0.157113	0.110222
1400	2.06268	2.08694	2.10634	1.67219	1.53798	1.49594	1.02946	1.08281	1.0529	0.460291	0.530628	0.491012	0.253321	0.270299	0.288894	0.378904	0.165467	0.188913
1412	2.13033	2.13599	2.25726	1.77056	1.57571	1.52155	1.09467	1.06476	1.09467	0.514997	0.545719	0.539251	0.29105	0.312879	0.303177	0.32312	0.16951	0.130703
1424	2.12035	2.17129	2.12844	1.67812	1.60374	1.57383	1.06934	1.04428	1.08632	0.532514	0.557577	0.476729	0.270569	0.288355	0.268143	0.31746	0.135554	0.140405
1436	2.09529	2.13491	2.1632	1.75088	1.65063	1.56978	1.08955	1.11623	1.14372	0.51877	0.553534	0.463794	0.256016	0.253591	0.268143	0.35492	0.22233	0.1431
1448	2.15323	2.19689	2.15647	1.69725	1.61883	1.48786	1.09898	1.0529	1.05694	0.529011	0.521734	0.478077	0.259789	0.258172	0.302638	0.345218	0.111569	0.16412
1460	2.25914	2.17587	2.17344	1.80559	1.6924	1.65602	1.10303	1.08201	1.17175	0.526585	0.567817	0.533053	0.311532	0.275959	0.308298	0.303177	0.121271	0.16412
1472	2.27208	2.17749	2.28259	1.75708	1.61964	1.58568	1.0715	1.13132	1.17417	0.491821	0.574285	0.477268	0.253321	0.271916	0.331743	0.346296	0.172474	0.118307
1484	2.23165	2.25106	2.29067	1.78457	1.64875	1.64309	1.13294	1.15234	1.20894	0.56135	0.621985	0.526585	0.317191	0.337403	0.353572	0.297787	0.135284	0.13771
1496	2.2136	2.30576	2.31385	1.78349	1.65494	1.63231	1.16905	1.09467	1.17148	0.574016	0.559463	0.530358	0.285391	0.248201	0.291859	0.37082	0.137171	0.133129
1508	2.19581	2.27423	2.29364	1.73256	1.756	1.65252	1.11165	1.14399	1.1545	0.601504	0.551378	0.506912	0.321772	0.237691	0.344409	0.343062	0.187027	0.123157
1520	2.28205	2.36532	2.35319	1.83981	1.75007	1.76544	1.17121	1.21001	1.18576	0.618212	0.615787	0.571321	0.330396	0.340098	0.355459	0.319616	0.191878	0.0786914
1532	2.37152	2.42407	2.28097	1.92363	1.7781	1.72959	1.16366	1.20813	1.26715	0.569434	0.586412	0.564584	0.32285	0.352764	0.320425	0.275689	0.196459	0.120462
1544	2.33002	2.30496	2.37125	1.81745	1.80209	1.71558	1.24424	1.22322	1.21594	0.616865	0.612822	0.585334	0.337133	0.322581	0.34926	0.36543	0.178672	0.0630609
1556	2.33083	2.36721	2.41814	1.94599	1.81906	1.70426	1.13105	1.22888	1.17148	0.569165	0.620099	0.575633	0.342792	0.329048	0.319347	0.346565	0.168701	0.167084
1568	2.34349	2.3063	2.36936	1.91015	1.82365	1.76382	1.21972	1.1987	1.26984	0.615787	0.614978	0.590724	0.350608	0.337672	0.372436	0.364621	0.166545	0.175439
1580	2.37907	2.43404	2.41464	1.88671	1.83577	1.7808	1.2658	1.24074	1.25044	0.622255	0.606085	0.602851	0.305333	0.357075	0.37567	0.339828	0.183793	0.136901
1592	2.4017	2.4591	2.40413	1.8576	1.77999	1.77675	1.23427	1.20597	1.25286	0.611744	0.626297	0.592341	0.330396	0.324737	0.324737	0.317999	0.199962	0.188644
1604	2.33729	2.46827	2.4812	1.95084	1.85464	1.79158	1.25637	1.24262	1.31215	0.617673	0.66699	0.582909	0.329048	0.325006	0.364621	0.378635	0.180559	0.156305
1616	2.47123	2.55936	2.50034	2.01768	1.8576	1.8479	1.29248	1.29814	1.33048	0.634382	0.594766	0.607702	0.37567	0.361118	0.357075	0.359501	0.222061	0.151723
1628	2.43485	2.50761	2.59331	2.04598	1.89722	1.80101	1.27873	1.24559	1.37009	0.642466	0.703102	0.585065	0.384564	0.365969	0.374862	0.345487	0.246854	0.195111
1640	2.4742	2.54453	2.47258	2.04975	1.86784	1.77568	1.23157	1.29868	1.24855	0.610666	0.606624	0.530628	0.337403	0.336594	0.332552	0.386719	0.143369	0.146603
1652	2.48498	2.53995	2.58684	2.05891	1.92309	1.83577	1.24559	1.2949	1.32886	0.572129	0.696634	0.5503	0.336055	0.315843	0.306142	0.406931	0.267874	0.217749
1664	2.52001	2.57256	2.50627	2.09718	1.97591	1.89102	1.28143	1.35581	1.431	0.574824	0.652438	0.641927	0.36543	0.329857	0.391301	0.371089	0.198076	0.253052
1676	2.55504	2.68359	2.58496	2.10715	1.93333	1.95111	1.33102	1.32293	1.33506	0.617134	0.71981	0.622794	0.38106	0.352764	0.38106	0.366508	0.242003	0.223408
1688	2.5952	2.59116	2.59439	2.13518	1.92497	1.88455	1.33479	1.32751	1.38815	0.664565	0.759964	0.623333	0.397769	0.370281	0.427682	0.35977	0.211011	0.208586
1700	2.5696	2.59062	2.59062	2.04651	1.96324	1.91958	1.33506	1.30919	1.3391	0.694748	0.693939	0.635729	0.367316	0.352764	0.402889	0.393457	0.209125	0.149298
1712	2.61972	2.6844	2.73776	2.10553	1.98669	1.90099	1.3577	1.31727	1.34476	0.701215	0.699598	0.639771	0.423101	0.324467	0.364891	0.423909	0.170857	0.0980947
1724	2.68278	2.69814	2.66985	2.10068	2.11766	2.0352	1.36416	1.36659	1.38599	0.72547	0.702024	0.642197	0.444121	0.413399	0.364891	0.410974	0.220174	0.226642
1736	2.69275	2.7542	2.65799	2.17371	2.00959	1.99747	1.34665	1.39354	1.45902	0.705527	0.755653	0.669954	0.392648	0.410435	0.426604	0.347374	0.231762	0.187296
1748	2.66769	2.68305	2.7162	2.11712	1.99747	1.89802	1.32805	1.40971	1.40001	0.70391	0.711995	0.644892	0.414477	0.338481	0.438731	0.410435	0.200232	0.24874
1760	2.67254	2.68629	2.79462	2.27073	2.1244	2.01283	1.39354	1.39758	1.47519	0.712804	0.745142	0.657827	0.437923	0.414477	0.421753	0.385372	0.181637	0.197806
1772	2.73399	2.78169	2.74207	2.1438	2.06861	2.07185	1.47034	1.36847	1.45498	0.71442	0.702293	0.669146	0.403967	0.410435	0.413669	0.421214	0.197267	0.20131
1784	2.66311	2.82319	2.75608	2.27908	2.07292	1.93953	1.36228	1.40027	1.49729	0.764815	0.742178	0.706605	0.414747	0.398577	0.410704	0.434958	0.240116	0.188374
1796	2.6817	2.88059	2.76498	2.25968	2.12628	1.98318	1.41806	1.46738	1.39381	0.688819	0.75188	0.664565	0.403428	0.379174	0.361387	0.479155	0.270569	0.247123
1808	2.7321	2.84124	2.80324	2.31897	2.15323	2.0352	1.45552	1.49433	1.49271	0.740831	0.748107	0.681812	0.468375	0.429569	0.431994	0.389145	0.203196	0.140944
1820	2.89837	2.81025	2.79408	2.27908	2.14164	2.05999	1.5175	1.48436	1.50457	0.802813	0.760773	0.69367	0.416363	0.443852	0.459213	0.369472	0.273264	0.261137
1832	2.77333	2.86711	2.73048	2.29391	2.12655	2.10715	1.43207	1.51777	1.48543	0.691514	0.769936	0.706875	0.431994	0.402889	0.415825	0.460291	0.237152	0.225833
1844	2.85094	2.90188	2.87277	2.34161	2.14434	2.14757	1.41914	1.52667	1.48705	0.690705	0.807934	0.727895	0.437653	0.432802	0.473226	0.398577	0.252244	0.200501
1856	2.83801	2.9326	2.96171	2.40709	2.29229	2.17749	1.5202	1.51131	1.4919	0.817635	0.810359	0.769936	0.464333	0.456248	0.463524	0.363543	0.234996	0.175169
1868	2.8725	2.79489	2.98407	2.33729	2.20147	2.1085	1.41887	1.45363	1.53206	0.743795	0.689627	0.71469	0.468914	0.391301	0.470531	0.389145	0.269491	0.224216
1880	2.89164	2.93772	2.89487	2.30954	2.20363	2.10984	1.47438	1.53179	1.50511	0.768588	0.771822	0.75727	0.449241	0.382138	0.476729	0.412591	0.220983	0.220983
1892	2.94985	2.96683	2.96763	2.31762	2.2012	2.22303	1.55038	1.50268	1.59566	0.750802	0.791225	0.6934	0.394265	0.416902	0.485623	0.434419	0.216132	0.184601
1904	2.98623	2.95793	2.93044	2.36856	2.32247	2.18907	1.50672	1.51481	1.51481	0.769397	0.845393	0.773439	0.462177	0.457326	0.504218	0.448972	0.247662	0.284043
1916	3.03123	3.02719	3.02719	2.45318	2.14515	2.21468	1.52343	1.58973	1.55092	0.800658	0.832996	0.727895	0.451397	0.44493	0.460291	0.380252	0.226642	0.20643
1928	3.0086	3.03285	2.98353	2.45318	2.28016	2.20093	1.51535	1.52424	1.64632	0.761851	0.832996	0.744873	0.478885	0.448972	0.502331	0.382408	0.282965	0.204544
1940	2.90161	3.03177	3.04552	2.46018	2.35508	2.27989	1.56359	1.54661	1.63473	0.854556	0.830302	0.721966	0.461638	0.48185	0.468914	0.409357	0.282426	0.216132
1952	3.0086	3.08621	3.11127	2.46935	2.36101	2.30361	1.55901	1.58892	1.56952	0.843507	0.870995	0.736788	0.505565	0.470801	0.50799	0.498828	0.274881	0.24901
1964	2.96494	2.99081	3.07974	2.43054	2.2834	2.25187	1.59215	1.61398	1.59619	0.784488	0.802275	0.748107	0.510416	0.461099	0.488587	0.483736	0.297787	0.238769
1976	3.01102	3.18161	3.03528	2.42892	2.39092	2.33191	1.6544	1.59943	1.64713	0.79419	0.86291	0.81521	0.459482	0.516075	0.488587	0.403428	0.247393	0.182715
1988	2.97114	3.12475	3.15304	2.48201	2.37772	2.28717	1.63473	1.58622	1.69456	0.807664	0.85779	0.838386	0.467297	0.467297	0.503679	0.449241	0.256016	0.286738
2000	3.06007	3.07139	3.14577	2.52809	2.30415	2.25806	1.56763	1.62907	1.67192	0.828685	0.870725	0.791495	0.469723	0.434958	0.519848	0.49209	0.301291	0.229337
2012	3.05441	3.19104	3.17649	2.59277	2.36802	2.38742	1.57733	1.72286	1.75519	0.8206	0.8683	0.827876	0.48185	0.48185	0.522273	0.398038	0.25413	0.197537
2024	3.20506	3.21557	3.20829	2.48066	2.3796	2.36182	1.64228	1.66411	1.69159	0.82572	0.865335	0.792573	0.503948	0.465141	0.554073	0.443852	0.245776	0.246584
2036	3.09295	3.10993	3.12852	2.53025	2.43647	2.41221	1.67246	1.66276	1.75492	0.832457	0.854286	0.779907	0.467836	0.442774	0.469453	0.399925	0.205891	0.210742
2048	3.22123	3.23982	3.11451	2.62376	2.40548	2.33837	1.62368	1.72878	1.71747	0.805508	0.82572	0.814402	0.507182	0.484545	0.50799	0.464602	0.290781	0.23823
2060	3.13903	3.17541	3.19481	2.54319	2.50195	2.3346	1.62476	1.72825	1.70237	0.797693	0.921389	0.753227	0.491282	0.49209	0.484006	0.45005	0.319886	0.318269
2072	3.19428	3.23227	3.19913	2.55801	2.46584	2.40763	1.61937	1.73579	1.68647	0.823834	0.869917	0.822217	0.531167	0.509338	0.522273	0.415286	0.295632	0.26976
2084	3.17892	3.3115	3.20802	2.6817	2.4901	2.43916	1.7083	1.73902	1.72205	0.856981	0.865874	0.809281	0.551378	0.49236	0.522273	0.411513	0.210203	0.266796
2096	3.29803	3.25761	3.34007	2.62457	2.51624	2.46854	1.71989	1.76112	1.75789	0.874229	0.849166	0.830571	0.493438	0.515267	0.491821	0.402619	0.221522	0.227989
2108	3.1994	3.33522	3.28995	2.64963	2.45075	2.45075	1.70049	1.72393	1.76112	0.866144	0.987415	0.845932	0.562158	0.491821	0.575902	0.488318	0.334708	0.27003
2120	3.18592	3.40502	3.39127	2.75662	2.52702	2.50276	1.73552	1.73795	1.83011	0.899561	0.920581	0.876115	0.543833	0.537365	0.571321	0.425526	0.290511	0.300213
2132	3.19697	3.38696	3.42981	2.64155	2.5219	2.47015	1.73364	1.77002	1.73202	0.875037	0.856442	0.858059	0.515267	0.486162	0.528202	0.507182	0.23796	0.272725
2144	3.24575	3.3654	3.37349	2.71458	2.5351	2.52782	1.78403	1.78403	1.75412	0.858329	0.877732	0.823564	0.553534	0.514728	0.56647	0.396152	0.324198	0.218288
2156	3.36055	3.38804	3.35004	2.72509	2.64101	2.43728	1.71288	1.7719	1.7905	0.925432	0.922198	0.863179	0.543833	0.533323	0.564045	0.494785	0.316113	0.299943
2168	3.2382	3.44841	3.40637	2.67227	2.57687	2.52594	1.77729	1.7967	1.82014	0.943757	0.997116	0.888781	0.567009	0.482119	0.520117	0.43927	0.292128	0.271916
2180	3.39424	3.50742	3.31258	2.89864	2.72563	2.57364	1.66411	1.81206	1.88159	0.888781	0.960735	0.91061	0.586412	0.524968	0.545989	0.458943	0.251166	0.22772
2192	3.38103	3.44329	3.3778	2.72213	2.62107	2.48929	1.73013	1.79885	1.83604	0.945913	0.953189	0.838386	0.590185	0.482658	0.576441	0.446007	0.336864	0.282696
2204	3.35193	3.41256	3.42873	2.73345	2.57014	2.50869	1.80451	1.82957	1.89506	0.893362	0.921659	0.837578	0.544911	0.519848	0.562697	0.417711	0.265718	0.294823
2216	3.35355	3.51201	3.58962	2.82804	2.64209	2.56609	1.79885	1.82311	1.93872	0.966933	1.00331	0.93702	0.545719	0.52389	0.60878	0.466219	0.286738	0.272186
2228	3.44948	3.5271	3.54408	2.76471	2.72994	2.50438	1.80909	1.85598	1.89479	1.00628	0.994152	0.95292	0.509068	0.510685	0.548684	0.475113	0.319077	0.258442
2240	3.38777	3.48317	3.5333	2.86792	2.81133	2.60921	1.75708	1.88644	1.81044	0.951033	0.986606	0.916269	0.597731	0.572668	0.58237	0.52928	0.295632	0.32797
2252	3.45218	3.52171	3.57264	2.80702	2.748	2.65341	1.89102	1.84413	1.94599	0.96855	1.01059	0.90549	0.563506	0.551378	0.58776	0.513919	0.348182	0.332821
2264	3.5182	3.55216	3.63705	2.89245	2.70407	2.69275	1.83011	1.97321	1.915	0.970706	0.999003	0.902795	0.598809	0.619829	0.614978	0.524429	0.263293	0.284313
2276	3.43008	3.62573	3.65322	2.81968	2.67982	2.63293	1.83739	1.88832	1.96594	0.901178	0.972323	0.977174	0.564853	0.582639	0.591533	0.437114	0.341715	0.235805
2288	3.55054	3.52548	3.61199	2.90215	2.77683	2.73722	1.83981	1.90773	1.95785	0.993344	0.994152	0.946452	0.574555	0.584256	0.59315	0.489665	0.341715	0.276228
2300	3.62762	3.72383	3.60094	2.95659	2.75932	2.66877	1.86757	1.91931	1.99289	1.04455	0.96855	0.937828	0.649204	0.518231	0.585334	0.501792	0.344948	0.302099
2312	3.59986	3.65079	3.64433	2.9353	2.7453	2.78977	1.85275	1.96917	1.97968	0.982833	1.03134	0.906837	0.613361	0.53979	0.665912	0.43954	0.311801	0.332821
2324	3.51362	3.6834	3.71251	2.91697	2.80702	2.6817	1.86434	1.92174	1.9468	0.993613	0.967742	0.953189	0.613631	0.549762	0.613631	0.482119	0.309915	0.313148
2336	3.5368	3.76075	3.72113	3.05252	2.86496	2.72913	1.92309	2.067	2.07993	0.991727	1.05398	1.02326	0.630339	0.634382	0.647317	0.448702	0.35492	0.341176
2348	3.53033	3.75347	3.70254	2.88194	2.831	2.77603	1.8576	1.9724	1.88347	0.993344	1.01921	0.98445	0.608511	0.623063	0.6457	0.53467	0.330935	0.276767
2360	3.59043	3.72868	3.63409	2.96871	2.87816	2.748	1.92497	1.9274	2.08829	1.0114	1.04697	0.938637	0.64031	0.650012	0.651629	0.495863	0.321233	0.297787
2372	3.56914	3.74377	3.77449	2.99755	2.90296	2.73156	1.92309	1.9813	2.00474	1.06691	1.06853	0.971515	0.683698	0.625488	0.615787	0.49209	0.365969	0.343331
2384	3.64433	3.8327	3.72517	2.9547	2.85041	2.75015	2.02981	1.99747	2.067	0.99011	1.09279	0.959388	0.642466	0.601234	0.626297	0.455979	0.332282	0.315304
2396	3.68421	3.81195	3.75616	2.99943	2.89837	2.85229	1.95084	1.97672	2.08343	1.04293	1.05101	0.987145	0.666182	0.632226	0.65648	0.461907	0.360848	0.26464
2408	3.68205	3.90115	3.70793	3.06357	2.94311	2.84609	1.98426	1.99315	2.06753	1.03188	1.10222	1.00358	0.656749	0.587221	0.596114	0.45517	0.37594	0.367047
2420	3.75509	3.86181	3.72113	3.1358	2.98057	2.77845	1.96351	2.03223	1.91662	1.00062	0.986067	0.98445	0.610127	0.610936	0.606894	0.485353	0.426335	0.371359
2432	3.74916	3.77018	3.80333	3.13795	2.93179	2.77252	2.07562	2.04328	2.08128	0.972862	1.09575	1.01005	0.6616	0.606624	0.650282	0.557307	0.37055	0.309915
2444	3.66346	3.86154	3.85668	3.12663	3.04498	2.8558	2.05783	2.10068	2.07643	1.11758	1.15477	1.01571	0.668876	0.632495	0.694748	0.499097	0.315574	0.373784
2456	3.75266	3.9095	3.92406	3.08567	3.0315	2.83666	2.03789	2.04274	2.13733	1.02326	1.12998	1.00628	0.653785	0.591533	0.647317	0.509338	0.291859	0.29105
2468	3.7656	3.92972	3.81896	3.12124	3.00159	2.90134	2.02738	2.13895	2.16563	1.07742	1.09925	1.00062	0.666721	0.620638	0.692592	0.493168	0.297518	0.291859
2480	3.78554	3.92217	3.95613	3.10966	2.88975	2.87035	2.00447	2.09341	2.14434	1.06907	1.12405	0.993883	0.639771	0.630878	0.626836	0.497211	0.41798	0.303986
2492	3.80683	3.88121	3.83998	3.12852	3.00725	2.97248	2.02981	2.08559	2.10095	1.09521	1.11138	1.01113	0.635999	0.632765	0.686124	0.537634	0.360579	0.350069
2504	3.8521	3.92163	4.03563	3.18996	3.0307	2.9353	2.10338	2.15916	2.14461	1.15827	1.12593	1.09845	0.705527	0.630339	0.686124	0.531436	0.364891	0.374592
2516	3.8424	3.93214	3.93376	3.15601	3.04686	2.99755	2.07104	2.14299	2.15431	1.09602	1.0847	0.995769	0.683698	0.642466	0.670763	0.43927	0.309106	0.331743
2528	3.89819	3.94831	4.13749	3.11073	3.05333	3.00725	2.05002	2.15027	2.13329	1.12027	1.11542	1.08147	0.739483	0.648126	0.753227	0.569704	0.352225	0.351416
2540	3.92136	4.03859	3.93834	3.19778	3.07651	2.98515	2.09745	2.20902	2.18153	1.12566	1.0812	1.10626	0.659983	0.642197	0.697173	0.548414	0.363274	0.376209
2552	3.84078	4.0429	3.94508	3.29992	3.07759	2.9353	2.1147	2.2012	2.19554	1.1227	1.16717	1.0653	0.715229	0.65136	0.715229	0.599617	0.359501	0.348182
2564	4.04775	3.89738	3.93133	3.18026	3.00725	2.96925	2.11146	2.24567	2.19554	1.11704	1.15504	0.989301	0.70391	0.684507	0.734632	0.533323	0.353842	0.376479
2576	3.93079	4.10462	4.01892	3.17892	3.10049	2.99782	2.17237	2.17883	2.2427	1.08335	1.19897	1.10842	0.724392	0.659714	0.708222	0.506104	0.322581	0.385642
2588	3.83108	4.07686	4.0332	3.25707	3.06788	3.01614	2.16078	2.22061	2.20767	1.14857	1.2755	1.09845	0.748376	0.724122	0.684507	0.536017	0.422023	0.366238
2600	3.99386	4.14181	4.02539	3.16517	3.14577	2.98407	2.15296	2.2993	2.23785	1.15127	1.15127	1.07931	0.682351	0.662139	0.701754	0.54545	0.348991	0.321503
2612	4.01568	4.19274	4.03428	3.27997	3.10939	2.95982	2.2233	2.20471	2.23381	1.08174	1.20786	1.06961	0.728434	0.744603	0.75188	0.632495	0.430377	0.365699
2624	3.94589	4.22723	4.23128	3.36298	3.21098	3.12448	2.20524	2.26588	2.24486	1.14857	1.16797	1.0847	0.690975	0.698251	0.724122	0.55569	0.388336	0.377018
2636	4.0014	4.23101	4.19786	3.29884	3.17029	3.01911	2.21872	2.21629	2.20336	1.10464	1.20894	1.12728	0.693939	0.681812	0.681812	0.52928	0.414477	0.364352
2648	4.07497	4.09842	4.19139	3.34654	3.1994	3.00617	2.15808	2.26318	2.31493	1.21783	1.18064	1.08767	0.737597	0.753766	0.683429	0.57186	0.342253	0.34387
2660	3.96206	4.21349	4.19409	3.34115	3.23686	3.10507	2.23354	2.19958	2.32247	1.20112	1.21567	1.08874	0.737058	0.713612	0.76212	0.620368	0.394804	0.355998
2672	4.09977	4.20648	4.30027	3.4158	3.25815	3.19104	2.30738	2.26938	2.33487	1.16582	1.23696	1.13105	0.742178	0.682351	0.717924	0.502062	0.388067	0.350069
2684	4.0844	4.34231	4.22912	3.31231	3.22419	3.17002	2.16509	2.27019	2.34376	1.17633	1.19654	1.19492	0.696904	0.687202	0.751071	0.537904	0.41825	0.431994
2696	4.14154	4.28706	4.10111	3.45595	3.24898	3.06546	2.20929	2.26588	2.30711	1.19304	1.25852	1.11461	0.727356	0.686932	0.725739	0.540868	0.400194	0.323389
2708	4.18924	4.26847	4.21107	3.31124	3.29183	3.18107	2.19312	2.30954	2.36856	1.15827	1.23912	1.1324	0.731398	0.701485	0.768588	0.558385	0.397499	0.340906
2720	4.16417	4.32263	4.1949	3.39208	3.22796	3.10184	2.23112	2.4017	2.33056	1.23508	1.22457	1.08147	0.744334	0.677231	0.746759	0.525238	0.35465	0.329587
2732	4.12725	4.24933	4.34716	3.45703	3.34627	3.13283	2.25079	2.35023	2.36397	1.22969	1.24101	1.15612	0.71469	0.688819	0.800388	0.51904	0.369472	0.367047
2744	4.23289	4.3	4.25553	3.5845	3.23039	3.21826	2.20363	2.25699	2.392	1.23669	1.21648	1.18091	0.759695	0.747568	0.81548	0.564584	0.405314	0.393996
2756	4.21915	4.31374	4.49241	3.43412	3.29345	3.26919	2.27477	2.33379	2.4397	1.26742	1.22618	1.18576	0.75161	0.732207	0.789608	0.5503	0.42337	0.38133
2768	4.20217	4.3574	4.17873	3.47697	3.44302	3.23039	2.32652	2.33056	2.37502	1.23508	1.26903	1.16636	0.765354	0.7411	0.764546	0.551109	0.380521	0.276228
2780	4.15016	4.38543	4.35147	3.5907	3.40394	3.37888	2.32463	2.36667	2.39173	1.25502	1.26795	1.21136	0.789339	0.721427	0.814402	0.572938	0.437923	0.399925
2792	4.29488	4.39755	4.3733	3.56725	3.40232	3.24063	2.3028	2.36505	2.54049	1.17336	1.23642	1.13779	0.73032	0.742448	0.769936	0.578867	0.383216	0.411513
2804	4.30269	4.46681	4.45388	3.5492	3.3875	3.24198	2.29445	2.30172	2.4335	1.23454	1.29679	1.16824	0.814941	0.801197	0.777751	0.545989	0.325276	0.372167
2816	4.15986	4.44444	4.32479	3.50257	3.31905	3.28509	2.33676	2.32059	2.42973	1.23642	1.27442	1.18387	0.756192	0.744873	0.787722	0.623063	0.370011	0.376479
2828	4.27278	4.43124	4.41345	3.57507	3.41418	3.29695	2.29364	2.46988	2.46665	1.3259	1.279	1.22807	0.814132	0.779368	0.769666	0.613631	0.40747	0.389684
2840	4.26254	4.36198	4.3636	3.42981	3.48398	3.41849	2.39658	2.3796	2.45075	1.26553	1.28736	1.19115	0.791764	0.706875	0.796615	0.570782	0.497211	0.413938
2852	4.37923	4.44148	4.44795	3.59501	3.30396	3.3743	2.34996	2.36532	2.48255	1.27631	1.23589	1.23831	0.784758	0.720888	0.745142	0.526046	0.374053	0.343331
2864	4.35955	4.53418	4.49214	3.61657	3.51713	3.41768	2.35939	2.44509	2.49198	1.26553	1.2914	1.28978	0.761851	0.777212	0.851591	0.555151	0.399925	0.394265
2876	4.23289	4.44714	4.44956	3.59258	3.44544	3.48344	2.37826	2.43162	2.45183	1.2084	1.2852	1.24235	0.831649	0.750802	0.770205	0.657558	0.427143	0.383486
2888	4.38165	4.57407	4.63551	3.57237	3.5651	3.41553	2.37502	2.4583	2.53348	1.32239	1.34503	1.27308	0.807395	0.824373	0.812246	0.61929	0.437384	0.464063
2900	4.53203	4.48837	4.61207	3.69526	3.52063	3.38804	2.4874	2.48255	2.47123	1.29248	1.32239	1.23993	0.827607	0.793651	0.870456	0.565931	0.45517	0.392918
2912	4.3795	4.45064	4.53634	3.8265	3.5112	3.35112	2.40763	2.45533	2.51678	1.28628	1.33479	1.27981	0.80443	0.81009	0.886895	0.609319	0.451667	0.437114
2924	4.43744	4.51909	4.58943	3.7373	3.56348	3.47778	2.37422	2.48498	2.40575	1.26014	1.35877	1.25286	0.779098	0.796885	0.818713	0.565122	0.329857	0.379982
2936	4.34446	4.56194	4.64117	3.75185	3.49476	3.40017	2.43728	2.45991	2.60544	1.37171	1.33048	1.24801	0.745951	0.784758	0.800927	0.605546	0.410704	0.405853
2948	4.35767	4.48622	4.56383	3.72059	3.55405	3.42065	2.41895	2.42784	2.52486	1.29922	1.30083	1.28709	0.854556	0.782602	0.802813	0.585334	0.39696	0.389684
2960	4.45415	4.59239	4.7169	3.69903	3.62789	3.45083	2.47581	2.43377	2.51785	1.32859	1.40459	1.29706	0.8524	0.793381	0.816019	0.588838	0.467567	0.459482
2972	4.459	4.6021	4.58754	3.69661	3.67801	3.4953	2.53645	2.49603	2.60598	1.30514	1.36578	1.26957	0.828146	0.772361	0.854825	0.637077	0.41798	0.388067
2984	4.55844	4.55197	4.69911	3.69903	3.57372	3.42577	2.46935	2.47905	2.56636	1.34557	1.33991	1.27119	0.811168	0.803083	0.83623	0.601234	0.453284	0.428221
2996	4.46493	4.65168	4.63309	3.7567	3.67586	3.52791	2.56016	2.468	2.5545	1.31592	1.3612	1.32078	0.870456	0.80982	0.840542	0.658097	0.421214	0.409896
3008	4.43555	4.75247	4.71124	3.82677	3.57291	3.37888	2.53726	2.54696	2.52836	1.39731	1.40054	1.34233	0.8047	0.853208	0.865335	0.56647	0.392648	0.386181
3020	4.43932	4.67944	4.62932	3.79335	3.69472	3.56051	2.55154	2.5572	2.64613	1.35662	1.38168	1.30892	0.823834	0.817366	0.85779	0.608241	0.433611	0.419058
3032	4.62393	4.66273	4.784	3.79039	3.64972	3.57534	2.44913	2.53968	2.60921	1.3965	1.37306	1.28817	0.853208	0.784488	0.864527	0.574824	0.451128	0.380791
3044	4.54604	4.74412	4.72957	3.81357	3.67774	3.52979	2.44159	2.4909	2.7294	1.4027	1.41725	1.30245	0.856981	0.826259	0.875576	0.555421	0.42364	0.381599
3056	4.54577	4.75517	4.88452	3.79713	3.70334	3.56429	2.52136	2.64829	2.70892	1.31026	1.40728	1.34503	0.826798	0.867222	0.855095	0.593958	0.446816	0.433072
3068	4.60479	4.7107	4.62339	3.98631	3.61118	3.46808	2.51651	2.51812	2.58927	1.3135	1.41537	1.28439	0.816288	0.876923	0.842968	0.622524	0.449511	0.466489
3080	4.59832	4.73334	4.73819	3.72598	3.83027	3.60633	2.60059	2.62565	2.71054	1.36686	1.3992	1.24154	0.849435	0.830032	0.866413	0.592341	0.479155	0.451667
3092	4.75921	4.78508	4.84572	3.861	3.73326	3.74458	2.5828	2.60625	2.6685	1.40728	1.43154	1.40486	0.8842	0.872073	0.889859	0.657558	0.457057	0.443313
3104	4.63875	4.76891	4.80772	3.86342	3.70011	3.5942	2.57148	2.61433	2.66607	1.31269	1.40971	1.30946	0.858329	0.81548	0.852669	0.5821	0.418789	0.384833
3116	4.65842	4.77565	4.87267	3.97041	3.7974	3.7311	2.54992	2.80459	2.73991	1.40432	1.47304	1.36228	0.898213	0.811707	0.903064	0.605007	0.448972	0.412591
3128	4.65653	4.90554	4.91201	3.95316	3.73892	3.68556	2.57552	2.69114	2.78896	1.37979	1.4566	1.28844	0.880157	0.853478	0.859137	0.618751	0.495055	0.452206
3140	4.64872	4.85084	4.8185	3.95182	3.71817	3.67613	2.54669	2.66553	2.73345	1.44797	1.43342	1.37683	0.916808	0.913574	0.931361	0.626297	0.496941	0.458135
3152	4.74196	4.71447	4.79613	3.89792	3.89307	3.52925	2.57364	2.59628	2.68521	1.38842	1.44663	1.40297	0.827337	0.879079	0.917078	0.625488	0.446007	0.436306
3164	4.67378	4.85326	4.8953	3.90492	3.87986	3.66804	2.63643	2.672	2.76013	1.40432	1.47789	1.33641	0.875576	0.907106	0.940254	0.665104	0.454092	0.47107
3176	4.77942	4.92737	4.90716	3.86908	3.71062	3.67505	2.60786	2.65718	2.793	1.45902	1.53987	1.35311	0.851861	0.825181	0.907645	0.665912	0.463794	0.421753
3188	4.74708	4.93303	4.93788	3.99601	3.78743	3.75509	2.61595	2.72267	2.75096	1.45094	1.44043	1.39435	0.899561	0.841351	0.9319	0.658905	0.510146	0.468914
3200	4.78589	4.87725	4.97669	4.03644	3.82542	3.73002	2.6588	2.67254	2.82696	1.49379	1.50592	1.35554	0.901986	0.874498	0.910879	0.611744	0.410435	0.424987
3212	4.80664	5.06859	4.96753	3.95289	3.87528	3.68367	2.55585	2.72806	2.80486	1.38195	1.46846	1.33991	0.919503	0.869378	0.933247	0.639771	0.462716	0.406123
3224	4.77834	4.95297	4.92306	4.02404	3.86477	3.76614	2.62861	2.69006	2.80729	1.39812	1.44744	1.3868	0.864527	0.875846	0.930822	0.611205	0.502062	0.439809
3236	4.73846	4.96645	5.03274	3.98577	3.98577	3.77395	2.71809	2.70515	2.80055	1.47789	1.52721	1.42695	0.922467	0.913574	0.909532	0.633843	0.495594	0.427682
3248	4.89234	4.94166	5.05484	3.91247	3.95694	3.8292	2.70138	2.85094	2.72644	1.44178	1.53718	1.35689	0.959118	0.913035	0.930822	0.594497	0.427952	0.464333
3260	4.81095	5.01064	5.00741	4.0429	3.99925	3.82381	2.63616	2.82211	2.86738	1.4849	1.48732	1.42992	0.847818	0.842968	0.913305	0.662409	0.471609	0.413399
3272	4.936	5.10982	4.99987	4.15825	3.84375	3.7055	2.69895	2.75878	2.84852	1.46522	1.59943	1.41348	0.938098	0.920312	0.980947	0.694748	0.412591	0.396421
3284	4.79667	5.05215	5.1144	4.13372	3.91624	3.73838	2.72294	2.81025	2.84906	1.41806	1.52882	1.41725	0.916808	0.92651	0.950764	0.625488	0.39184	0.43388
3296	4.88883	5.03921	4.96321	4.1321	3.96475	3.78689	2.74153	2.80136	2.8434	1.51184	1.48355	1.35015	0.957232	0.932169	0.908723	0.680734	0.487509	0.481041
3308	4.8503	5.17126	5.24807	4.13399	4.04829	3.74916	2.72078	2.83558	2.83801	1.50403	1.54607	1.49433	0.949417	0.8524	0.954267	0.602043	0.434689	0.522004
3320	4.80287	5.14889	5.13353	4.14477	3.90546	3.95235	2.75015	2.8593	2.76067	1.49379	1.50915	1.40405	0.901178	0.918964	0.962622	0.625758	0.464872	0.411513
3332	4.92198	5.10712	4.98262	4.12402	3.89684	3.86207	2.71566	2.78519	2.82642	1.49891	1.53044	1.40513	0.924893	0.958849	0.96855	0.701485	0.489665	0.503409
3344	4.8724	5.15051	5.15536	4.2523	4.00167	3.90465	2.73884	2.74773	2.92479	1.48975	1.55119	1.40809	0.880966	0.939176	0.969089	0.695017	0.453284	0.503409
3356	5.08098	5.06805	5.12706	4.26685	3.9952	3.83108	2.72994	2.83666	2.8973	1.49136	1.51077	1.49945	0.939176	0.913305	0.910071	0.589377	0.448702	0.440618
3368	4.95836	5.3335	5.15321	4.18061	4.02134	4.00275	2.82238	2.88221	2.93395	1.56035	1.55954	1.53852	0.996038	0.952381	0.953189	0.634112	0.422292	0.39723
3380	5.02547	5.2381	5.22435	4.21538	4.07551	3.89199	2.84502	2.84825	2.88625	1.4601	1.55954	1.49972	0.943488	0.916	1.03646	0.618482	0.460829	0.49236
3392	5.16372	5.2381	5.24214	4.20972	3.99386	3.87905	2.66796	2.83289	2.89918	1.55227	1.61371	1.4698	0.897405	0.903064	0.949147	0.662139	0.493977	0.558655
3404	5.12653	5.26154	5.24861	4.14504	3.99143	3.91058	2.73991	2.81591	2.95093	1.61129	1.5935	1.46253	0.953189	0.932978	1.04293	0.633843	0.442235	0.496402
3416	5.0155	5.27987	5.25965	4.20702	4.0332	4.02997	2.85283	2.90862	2.97895	1.54472	1.6474	1.50592	0.946452	0.952111	0.980408	0.608241	0.560541	0.486162
3428	5.04433	5.20683	5.14539	4.39755	4.0677	4.02	2.84043	2.83154	2.97949	1.4822	1.58488	1.47654	0.997116	0.944566	0.989032	0.726278	0.549223	0.51365
3440	5.08179	5.34454	5.21357	4.28544	4.17307	3.92648	2.82858	2.86738	3.04363	1.58029	1.63285	1.48975	0.986067	0.920581	1.01356	0.650012	0.521465	0.512572
3452	5.07775	5.24025	5.29199	4.27089	4.13264	3.97014	2.76471	2.95955	2.93691	1.57464	1.56978	1.52208	1.01921	0.985259	0.965047	0.665643	0.500714	0.505565
3464	5.14943	5.22785	5.32164	4.36521	4.2205	4.05799	2.85984	2.94069	3.01426	1.58407	1.57275	1.53233	0.984181	0.972862	0.955884	0.648934	0.482389	0.466219
3476	5.0729	5.33808	5.34212	4.34123	4.11486	3.98469	2.85768	3.00725	3.02584	1.50026	1.56817	1.50996	1.04266	0.954537	1.01356	0.704719	0.553534	0.548684
3488	5.00822	5.36476	5.28229	4.36225	4.11162	4.07928	2.80351	2.89245	3.02099	1.54634	1.57383	1.59646	0.949686	0.957771	0.973132	0.662678	0.504218	0.516345
3500	5.18635	5.27528	5.54612	4.30835	4.19678	3.94616	2.8531	2.96548	2.9865	1.61209	1.58299	1.42534	0.991996	0.953189	1.00978	0.710378	0.569704	0.534131
3512	5.16048	5.39898	5.41838	4.22508	4.18951	4.00356	2.81268	2.97841	3.03258	1.55874	1.64039	1.52235	1.0308	0.928127	1.01382	0.580483	0.504487	0.495594
3524	5.21573	5.46959	5.26019	4.42262	4.23586	3.96906	2.88328	2.9326	2.97545	1.55901	1.61883	1.51777	0.974479	0.966394	1.0432	0.6934	0.57698	0.496133
3536	5.19848	5.4774	5.46285	4.46277	4.21942	4.13615	2.93071	2.99539	3.06735	1.55793	1.67677	1.54661	1.04859	0.990379	1.06233	0.696095	0.575633	0.532784
3548	5.17369	5.45099	5.43806	4.35875	4.26901	4.02323	2.82426	3.06196	3.08783	1.59296	1.61398	1.53394	1.02218	1.02865	1.03269	0.707144	0.477538	0.503409
3560	5.35532	5.52591	5.5825	4.41103	4.20082	4.06096	3.00105	3.02611	3.11585	1.63716	1.63635	1.54984	1.04616	0.975827	1.05344	0.723853	0.602582	0.592072
3572	5.28175	5.46932	5.47174	4.38435	4.30916	4.14827	2.96629	3.0633	3.0536	1.61856	1.62099	1.49244	1.06718	0.955615	1.00412	0.73571	0.566739	0.560272
3584	5.29469	5.45315	5.41596	4.4175	4.27116	4.12806	2.98731	3.02531	3.06654	1.64039	1.65737	1.56601	0.996038	1.01625	1.04455	0.641388	0.458674	0.473226
3596	5.24349	5.49007	5.38173	4.36468	4.27979	4.11162	2.92236	3.03393	3.18107	1.62314	1.7048	1.52128	1.04023	0.996577	1.06611	0.67211	0.514458	0.459482
3608	5.24133	5.42081	5.58008	4.44903	4.26954	4.06581	2.89514	3.07866	3.03177	1.62422	1.64848	1.59107	1.0308	0.992805	1.01221	0.689088	0.541946	0.551648
3620	5.36449	5.55124	5.53507	4.46708	4.3256	4.20514	2.95928	3.00536	3.1614	1.67219	1.673	1.58811	1.06665	0.959118	1.0812	0.660792	0.521734	0.456248
3632	5.25885	5.61457	5.51917	4.31536	4.37519	4.1286	2.97329	3.06546	3.11397	1.59242	1.65144	1.55442	1.05802	0.98445	1.10976	0.666182	0.524699	0.490743
3644	5.42943	5.54019	5.55313	4.5199	4.38408	4.10758	2.95712	3.12852	3.18026	1.72744	1.73876	1.53583	1.00547	1.04913	1.07742	0.685315	0.475113	0.495324
3656	5.28391	5.49735	5.47875	4.38812	4.32263	4.17388	2.9361	3.06223	3.20613	1.63446	1.66761	1.57787	0.996577	1.01032	0.999003	0.710109	0.516075	0.533862
3668	5.24349	5.45854	5.56445	4.49241	4.32829	4.08494	2.89083	3.11478	3.17541	1.66518	1.67731	1.56655	1.01032	0.976366	1.10491	0.676692	0.528741	0.572399
3680	5.33673	5.38685	5.63829	4.41911	4.4183	4.25257	2.9962	3.12556	3.20964	1.69294	1.66545	1.55308	1.04293	1.02838	1.1165	0.705797	0.509338	0.576441
3692	5.41111	5.52187	5.59221	4.61315	4.34554	4.17091	3.04633	3.13041	3.22338	1.66222	1.74145	1.57733	1.06072	1.01706	1.04859	0.707144	0.53979	0.526046
3704	5.45153	5.56068	5.62535	4.65195	4.33422	4.20082	2.93718	3.11747	3.15143	1.63958	1.74307	1.64201	1.13024	1.05829	1.0882	0.722775	0.570782	0.548953
3716	5.40464	5.60595	5.60676	4.57919	4.41507	4.2364	3.07462	3.08352	3.28806	1.64363	1.6703	1.60239	1.0882	1.04778	1.14156	0.700407	0.504757	0.50314
3728	5.38254	5.56445	5.69623	4.64926	4.46007	4.23613	3.10346	3.16733	3.23686	1.69348	1.70884	1.5423	1.0273	1.02002	1.0944	0.672919	0.518501	0.50799
3740	5.36341	5.75148	5.73207	4.67863	4.4846	4.25095	3.06896	3.19266	3.12798	1.65009	1.68647	1.58622	1.02434	1.07203	1.06476	0.706336	0.517153	0.484814
3752	5.5181	5.6232	5.72587	4.5932	4.33126	4.27547	3.04659	3.21961	3.28105	1.7304	1.71827	1.62692	1.06341	1.09575	1.13537	0.674536	0.576711	0.533862
3764	5.55259	5.66578	5.72965	4.65761	4.50966	4.19517	3.08271	3.30261	3.12879	1.68405	1.74226	1.56601	1.08012	1.01868	1.10033	0.73032	0.612283	0.536287
3776	5.50354	5.75821	5.72992	4.57057	4.51559	4.42019	3.0086	3.23982	3.31582	1.77487	1.79265	1.58083	1.12971	1.03835	1.1386	0.727356	0.61417	0.527663
3788	5.51944	5.63344	5.6488	4.49349	4.47975	4.39162	3.14738	3.14253	3.18377	1.8134	1.82391	1.64039	1.02999	1.02838	1.11408	0.752958	0.559733	0.581561
3800	5.52753	5.69892	5.64557	4.60344	4.5137	4.29865	3.05279	3.14334	3.25653	1.67677	1.79562	1.66141	1.08093	1.05263	1.13914	0.706875	0.541138	0.589646
3812	5.49142	5.64988	5.70566	4.73307	4.51397	4.34177	3.11451	3.21637	3.1905	1.76597	1.78619	1.67785	1.12728	1.0529	1.07877	0.681273	0.568895	0.519579
3824	5.60137	5.79217	5.78085	4.63201	4.5164	4.2973	3.07408	3.16706	3.32471	1.73768	1.81044	1.66411	1.11515	1.06099	1.12162	0.642466	0.608511	0.585065
3836	5.44318	5.81346	5.84903	4.87644	4.57973	4.33476	3.11963	3.14712	3.24171	1.78565	1.74765	1.67084	1.09198	1.06287	1.10006	0.689897	0.473226	0.50799
3848	5.61862	5.90239	5.88299	4.72525	4.63875	4.41561	3.1843	3.20128	3.34438	1.71693	1.82769	1.71288	1.04994	1.08874	1.10896	0.754844	0.511494	0.514728
3860	5.54478	5.85038	5.82693	4.65303	4.48729	4.40483	3.12097	3.24305	3.3142	1.81933	1.77648	1.63419	1.11515	1.08201	1.09575	0.706605	0.548953	0.541677
3872	5.72345	5.84229	6.00965	4.76298	4.59644	4.4978	3.18404	3.30046	3.28186	1.73606	1.84359	1.7781	1.1006	1.10383	1.14992	0.721158	0.585334	0.543294
3884	5.64395	5.8113	5.78381	4.73523	4.67378	4.31482	3.22419	3.25653	3.34142	1.75277	1.82634	1.64605	1.08335	1.08335	1.11893	0.764007	0.610397	0.579675
3896	5.72776	5.78678	5.8749	4.69777	4.56518	4.36306	3.17622	3.21664	3.40583	1.71127	1.8099	1.72016	1.14129	1.10653	1.09036	0.705527	0.551109	0.503409
3908	5.58008	5.85092	5.92206	4.73765	4.77646	4.30027	3.14253	3.23793	3.34546	1.75034	1.75277	1.73013	1.07527	1.12701	1.13752	0.727626	0.553804	0.565122
3920	5.59436	5.92988	5.85954	4.7681	4.66381	4.45118	3.21179	3.29911	3.37753	1.73633	1.81071	1.66842	1.1518	1.08874	1.12593	0.755383	0.568626	0.614709
3932	5.61646	5.91236	5.8396	4.68753	4.66004	4.40052	3.16355	3.31797	3.41661	1.75843	1.87647	1.6695	1.09063	1.10761	1.14399	0.765085	0.6139	0.572668
3944	5.79217	5.90374	5.89484	4.89396	4.68375	4.45172	3.27216	3.27539	3.31743	1.73283	1.86542	1.7401	1.13132	1.11354	1.17741	0.718732	0.575633	0.612014
3956	5.66012	5.84688	6.0781	4.75463	4.64306	4.40052	3.26219	3.28159	3.34546	1.89183	1.832	1.68971	1.09144	1.09063	1.11327	0.732476	0.574016	0.576441
3968	5.60541	5.81319	5.98297	4.84383	4.54712	4.53904	3.33684	3.32228	3.38292	1.749	1.85167	1.67462	1.12728	1.10141	1.14345	0.797693	0.620638	0.547875
3980	5.59409	5.70485	5.91506	4.79532	4.70477	4.43879	3.21476	3.2956	3.48074	1.79508	1.8161	1.73444	1.15639	1.06907	1.15962	0.740561	0.573207	0.552187
3992	5.7159	6.08457	5.94228	4.77565	4.69238	4.53553	3.23551	3.33172	3.36244	1.77864	1.8611	1.8223	1.10922	1.13833	1.25394	0.728973	0.604468	0.629531
4004	5.77223	6.04226	5.95898	4.9112	4.69211	4.42612	3.27324	3.37915	3.41229	1.79454	1.81556	1.69348	1.12836	1.08228	1.1898	0.780985	0.54006	0.630609
4016	5.81831	6.06328	5.99375	4.8344	4.67351	4.56922	3.17945	3.40987	3.44059	1.80667	1.9247	1.75897	1.10491	1.18333	1.14534	0.754305	0.644353	0.574016
4028	5.89565	5.96518	6.04522	4.86081	4.63686	4.50104	3.22365	3.40151	3.45892	1.78053	1.82903	1.73444	1.14911	1.16366	1.21217	0.724392	0.600695	0.583717
4040	5.91748	6.00237	6.0242	4.96025	4.79451	4.53823	3.28105	3.42092	3.38454	1.83227	1.89695	1.79346	1.14426	1.16366	1.17579	0.680465	0.589107	0.482389
4052	5.7186	6.08241	5.86897	4.92063	4.67486	4.6498	3.23982	3.4476	3.44356	1.749	1.83065	1.75627	1.10949	1.08686	1.22025	0.698251	0.583448	0.602043
4064	5.81642	6.12849	5.96276	4.88506	4.80664	4.46142	3.18646	3.37403	3.45649	1.89129	1.88644	1.79185	1.17417	1.19923	1.20732	0.770744	0.649473	0.616326
4076	5.81049	6.11286	6.20665	4.84275	4.83062	4.58727	3.29048	3.41984	3.47239	1.80128	1.84979	1.74468	1.17148	1.21675	1.22645	0.821408	0.575633	0.655671
4088	6.0304	5.94551	6.06274	4.90905	4.86296	4.61961	3.29453	3.38588	3.52737	1.85625	1.9371	1.75277	1.2022	1.07689	1.21837	0.795268	0.568895	0.536556
4100	5.81427	5.94524	5.97273	4.83763	4.78023	4.59913	3.24251	3.48667	3.44059	1.8479	1.88994	1.75897	1.20193	1.14776	1.21001	0.793112	0.612822	0.614439
4112	5.89296	6.1072	6.04333	4.98181	4.98666	4.54604	3.37133	3.55728	3.57911	1.92497	1.8514	1.76005	1.20139	1.16824	1.1828	0.772361	0.649473	0.584795
4124	6.00749	6.19344	6.23225	4.95001	4.78185	4.62096	3.38885	3.53357	3.46484	1.90207	1.90611	1.75816	1.1987	1.151	1.2181	0.802544	0.612553	0.592341
4136	5.8272	6.23144	6.18131	5.07856	4.76164	4.57084	3.38966	3.40906	3.52386	1.87377	1.93764	1.80748	1.17282	1.15342	1.20921	0.76751	0.684237	0.562967
4148	5.9094	6.25381	6.1964	5.08961	4.95863	4.68214	3.28752	3.48236	3.6287	1.90261	1.96648	1.83308	1.20247	1.17983	1.28736	0.776673	0.644892	0.619829
4160	5.87948	6.08564	6.2433	5.06939	4.86647	4.64899	3.38292	3.52844	3.60525	1.9689	1.94303	1.79912	1.21379	1.17336	1.23481	0.809012	0.699059	0.602851
4172	5.95332	6.09723	6.13766	4.92656	4.77538	4.68806	3.3743	3.48182	3.53518	1.9716	1.96998	1.79939	1.18253	1.15342	1.27631	0.789608	0.634382	0.589107
4184	5.9323	6.1514	6.18051	5.00418	4.81095	4.65411	3.3743	3.49718	3.45757	1.80262	1.92066	1.80586	1.24154	1.22214	1.26418	0.728703	0.627644	0.563775
4196	5.98405	6.16999	6.20638	5.0923	4.89746	4.7293	3.41229	3.45999	3.55378	1.93198	1.91904	1.79858	1.20355	1.11785	1.25286	0.811437	0.619829	0.627105
4208	5.95656	6.19021	6.21527	5.10604	5.0155	4.73091	3.48748	3.55863	3.63301	1.877	1.92875	1.82445	1.25367	1.16636	1.30137	0.827337	0.641388	0.590455
4220	5.9094	6.1002	6.28938	4.91336	4.90851	4.71124	3.41283	3.52198	3.54138	1.93171	1.97052	1.80882	1.22349	1.20489	1.20166	0.80982	0.626297	0.563236
4232	6.06516	6.26081	6.12742	5.07236	4.86943	4.7045	3.36729	3.49179	3.55647	1.92578	1.89344	1.83523	1.1925	1.21271	1.18684	0.777751	0.6298	0.647587
4244	5.97731	6.25138	6.29746	5.1276	5.0322	4.81634	3.42173	3.63193	3.68852	1.94707	1.97052	1.86057	1.17741	1.234	1.24208	0.774786	0.685854	0.596922
4256	5.95413	6.23629	6.25812	5.12868	5.02277	4.88291	3.52225	3.5748	3.58046	1.88509	1.98534	1.87458	1.17363	1.17202	1.20921	0.839734	0.644892	0.615787
4268	5.99833	6.28776	6.17862	5.13488	4.92872	4.80421	3.47266	3.54623	3.74997	1.92039	2.01903	1.82984	1.25664	1.1863	1.27281	0.891476	0.665104	0.716037
4280	6.13685	6.28318	6.23144	5.22085	4.98397	4.85299	3.42846	3.52629	3.59743	1.98696	1.97402	1.87539	1.22214	1.24559	1.26014	0.835152	0.586951	0.721158
4292	6.26216	6.23063	6.38181	5.20387	5.12868	4.79236	3.51659	3.6419	3.64513	1.86326	2.029	1.90773	1.27469	1.22699	1.2755	0.764276	0.647856	0.617134
4304	6.12553	6.26378	6.44407	5.25723	5.02681	4.70747	3.54408	3.66373	3.67343	1.99262	1.9433	1.80828	1.23508	1.24478	1.21325	0.776134	0.662139	0.581292
4316	6.04711	6.36807	6.27348	5.18366	5.05673	4.70423	3.50042	3.6605	3.62411	1.88994	2.08721	1.88024	1.24074	1.2278	1.2949	0.728434	0.650821	0.562697
4328	6.04684	6.32495	6.34031	5.17288	5.09041	4.77511	3.42981	3.58746	3.59151	1.93818	1.9786	1.83146	1.23966	1.158	1.21864	0.81548	0.604468	0.695017
4340	6.04953	6.3996	6.48126	5.11898	5.01873	4.88614	3.46646	3.62331	3.56752	1.953	2.04436	1.88832	1.2375	1.2852	1.27308	0.743256	0.634921	0.672919
4352	5.91694	6.45134	6.21446	5.15617	5.04541	4.81823	3.44302	3.68071	3.61926	1.93036	1.96028	1.89156	1.20355	1.29167	1.24074	0.741639	0.623602	0.639771
4364	6.10774	6.4093	6.38747	5.21681	5.0923	4.87482	3.53357	3.61845	3.69849	1.98049	2.05325	1.91015	1.2852	1.23265	1.34018	0.810898	0.679117	0.641927
4376	6.07567	6.42332	6.41119	5.31086	5.22031	4.84841	3.48452	3.67289	3.69553	1.97914	2.0422	1.9468	1.20382	1.21675	1.31943	0.737597	0.600156	0.600965
4388	6.10424	6.58124	6.44056	5.24887	5.21896	4.88102	3.56725	3.63435	3.74673	1.92443	2.07643	1.91716	1.24128	1.34153	1.34233	0.773978	0.645431	0.702024
4400	6.26351	6.42844	6.50605	5.15348	5.27151	4.96833	3.54219	3.55027	3.79524	1.93494	2.0166	1.88482	1.31161	1.22106	1.24289	0.841081	0.693939	0.625219
4412	6.13631	6.48395	6.32468	5.18393	5.09176	4.97534	3.54111	3.68098	3.664	1.90314	2.06807	1.89829	1.28547	1.24747	1.26849	0.827607	0.58749	0.628722
4424	5.98863	6.51171	6.38882	5.23109	5.16964	4.77107	3.49853	3.61253	3.75967	1.96648	2.04409	1.98264	1.27766	1.28008	1.29868	0.865335	0.632495	0.648665
4436	6.16811	6.36052	6.54809	5.33942	5.22543	4.83413	3.67559	3.7055	3.74431	1.98669	2.00043	1.94788	1.29059	1.29463	1.34153	0.835422	0.646239	0.629261
4448	6.17512	6.42412	6.49285	5.14835	5.18716	4.96564	3.59204	3.77476	3.75697	2.02603	2.1279	1.97429	1.26041	1.30488	1.34611	0.789339	0.680195	0.676961
4460	6.18967	6.52114	6.54378	5.39332	5.13219	5.02142	3.53545	3.71655	3.75778	1.93953	2.08343	1.93144	1.27173	1.30002	1.33155	0.834074	0.631148	0.635999
4472	6.30528	6.3546	6.53246	5.35775	5.26558	4.98423	3.55728	3.67613	3.80952	1.98076	2.05756	1.94761	1.30083	1.25718	1.33964	0.86264	0.628992	0.690436
4484	6.21958	6.61088	6.49123	5.382	5.19282	4.97049	3.62277	3.76021	3.79255	2.0131	2.09475	1.95812	1.26849	1.26769	1.32185	0.875846	0.695556	0.645431
4496	6.3422	6.6575	6.50713	5.30655	5.24995	4.90069	3.61118	3.75266	3.86585	2.00151	2.08397	1.83011	1.29167	1.29975	1.33937	0.834344	0.726009	0.672649
4508	6.42466	6.45943	6.6381	5.48441	5.24349	5.01469	3.62331	3.71871	3.66939	2.0193	2.05891	1.9716	1.22376	1.27065	1.31431	0.835152	0.690436	0.633843
4520	6.30878	6.52788	6.63945	5.49061	5.25292	5.00067	3.54138	3.7338	3.75482	2.06188	2.10877	1.95758	1.2631	1.24208	1.38761	0.827068	0.694478	0.617673
4532	6.46563	6.55132	6.51818	5.44453	5.19713	5.08718	3.6578	3.70146	3.87447	2.05702	2.13625	1.93737	1.28655	1.2817	1.33587	0.842159	0.727356	0.741909
4544	6.36699	6.62975	6.67098	5.36853	5.23675	5.0888	3.51389	3.71278	3.84456	2.10392	2.11119	1.93494	1.32293	1.36012	1.33182	0.800658	0.681004	0.625219
4556	6.39664	6.62786	6.47506	5.41192	5.22678	5.00202	3.59285	3.82246	3.81033	2.07454	2.11254	1.9654	1.33479	1.31134	1.36228	0.807395	0.653785	0.73059
4568	6.34516	6.65158	6.76153	5.59328	5.1268	4.99987	3.66669	3.74431	3.86073	2.05945	2.15162	1.93899	1.33263	1.33748	1.32374	0.879079	0.727895	0.668876
4580	6.45485	6.56561	6.66101	5.19363	5.23729	5.09661	3.6543	3.90492	3.91139	2.06807	2.13518	2.00986	1.32428	1.30002	1.37117	0.872073	0.627914	0.604468
4592	6.37481	6.60441	6.61088	5.50247	5.28256	4.97211	3.67208	3.87501	3.87016	2.09799	2.15701	2.01714	1.35904	1.30326	1.31377	0.855634	0.682621	0.734363
4604	6.44811	6.54917	6.75452	5.47309	5.27906	5.08826	3.65241	3.89576	3.78177	2.02091	2.08478	1.98534	1.28601	1.32724	1.3992	0.897944	0.747568	0.673997
4616	6.42143	6.82243	6.68823	5.53454	5.27582	5.21195	3.75751	3.81653	3.84725	2.12278	2.18827	1.94168	1.26014	1.27469	1.33533	0.786914	0.697173	0.660792
4628	6.44056	6.70413	6.62732	5.55205	5.27475	5.12518	3.70954	3.7241	3.88417	2.0926	2.1791	2.00528	1.35608	1.31889	1.36416	0.830302	0.674266	0.659714
4640	6.36484	6.6567	6.75614	5.46501	5.23621	5.04379	3.79794	3.8521	3.9378	1.98453	2.1624	2.00959	1.36039	1.28601	1.31269	0.834074	0.631148	0.679656
4652	6.47829	6.80977	6.82674	5.31409	5.38847	5.14512	3.60255	3.86127	3.90897	2.04786	2.20551	2.02361	1.34611	1.33721	1.36955	0.863449	0.696095	0.658097
4664	6.44622	6.91514	6.71464	5.36206	5.39602	5.16964	3.69337	3.82677	3.78473	2.1023	2.16536	1.93575	1.37063	1.33344	1.36174	0.832727	0.665373	0.632226
4676	6.48746	6.8545	6.74374	5.60622	5.32083	5.13892	3.7435	3.868	3.97472	2.10958	2.19366	2.0263	1.33344	1.38923	1.39731	0.855903	0.703102	0.669954
4688	6.4058	6.73485	6.80357	5.60056	5.3847	5.14862	3.78796	3.88256	3.87528	2.09745	2.17587	2.03196	1.36093	1.36659	1.44905	0.846471	0.665373	0.66699
4700	6.55698	6.692	6.74697	5.58682	5.36529	5.16964	3.7055	3.92217	3.99332	2.13868	2.12655	2.01741	1.3577	1.33668	1.41267	0.843507	0.763468	0.68828
4712	6.34031	6.72838	6.70979	5.58035	5.4518	4.96753	3.68367	3.78635	3.82273	2.10958	2.17587	2.02711	1.3488	1.31565	1.3391	0.914652	0.79419	0.682621
4724	6.54755	6.7812	6.67933	5.62751	5.31625	5.10766	3.6993	3.91759	3.99925	2.12601	2.13572	2.03951	1.32563	1.36605	1.40162	0.844046	0.716307	0.647587
4736	6.42655	6.69092	6.85747	5.41192	5.39413	5.17584	3.75212	3.85561	4.01164	2.10688	2.17479	2.11173	1.43908	1.35662	1.43342	0.842429	0.647587	0.68316
4748	6.56372	6.76099	6.83456	5.64691	5.45935	5.02762	3.73002	3.86585	3.89414	2.1341	2.24405	2.07912	1.37979	1.43315	1.47438	0.89471	0.673188	0.646509
4760	6.68823	6.92592	6.82971	5.63236	5.46339	5.23702	3.76964	3.8707	3.97823	2.16482	2.22465	2.01768	1.35473	1.30703	1.46307	0.847549	0.731937	0.637346
4772	6.60927	6.85989	6.91972	5.66093	5.37392	5.24133	3.70766	3.89765	3.9882	2.14164	2.15701	2.02846	1.37036	1.39138	1.41564	0.849166	0.721427	0.681004
4784	6.43517	6.83133	6.72784	5.72048	5.35101	5.16749	3.75509	3.97176	3.94427	2.18827	2.23516	2.08074	1.4089	1.38788	1.45094	0.83111	0.664565	0.700946
4796	6.62436	6.97362	6.9914	5.63964	5.46177	5.12141	3.78015	3.91597	4.04775	2.15835	2.11065	2.04355	1.34503	1.35473	1.42911	0.826259	0.738136	0.719541
4808	6.59714	6.84696	6.94155	5.60595	5.496	5.22273	3.79093	3.92028	3.9793	2.11658	2.17237	2.02846	1.37036	1.30892	1.45606	0.839195	0.718732	0.723583
4820	6.66047	6.80357	6.87714	5.60703	5.53588	5.08637	3.74835	3.91975	4.01515	2.20659	2.20417	2.07077	1.30838	1.34557	1.38842	0.827068	0.728434	0.669415
4832	6.70089	6.93131	6.82055	5.50435	5.5472	5.36529	3.76452	3.98442	4.00706	2.16698	2.23812	2.09502	1.40944	1.41186	1.44097	0.849166	0.729512	0.708492
4844	6.66532	6.92403	7.00811	5.83178	5.54073	5.18015	3.71359	4.0774	3.88983	2.2268	2.17425	2.07966	1.3965	1.32697	1.42076	0.854825	0.707683	0.674536
4856	6.56857	6.97362	6.82728	5.65096	5.44641	5.21034	3.77692	4.02512	3.99359	2.17371	2.23677	2.08236	1.4186	1.36524	1.41537	0.843776	0.712804	0.684507
4868	6.65346	6.92511	6.86286	5.59275	5.51675	5.29927	3.91678	4.05099	4.08414	2.21899	2.16159	2.04436	1.41213	1.3806	1.45013	0.824103	0.744064	0.713342
4880	6.55213	6.93777	7.05177	5.68949	5.57307	5.33296	3.83566	3.96259	4.11944	2.15	2.26076	2.10472	1.36901	1.40297	1.42965	0.779098	0.666721	0.619829
4892	6.61681	6.89412	7.04126	5.77681	5.68222	5.36449	3.83081	3.94966	4.11055	2.1403	2.25025	2.01983	1.38923	1.36093	1.3868	0.902525	0.663217	0.717385
4904	6.69631	6.96472	6.93562	5.78678	5.54666	5.32352	3.74053	3.95155	4.03401	2.21656	2.22869	2.11955	1.42911	1.33694	1.44771	0.821678	0.779637	0.724661
4916	6.59795	6.96742	7.10082	5.73692	5.56148	5.28418	3.7788	4.02054	4.05368	2.21602	2.28959	2.05595	1.37521	1.4124	1.43989	0.880157	0.70957	0.696634
4928	6.57827	6.92187	7.15795	5.70755	5.65419	5.34212	3.91759	3.99359	3.96286	2.21333	2.2869	2.06619	1.4283	1.40647	1.45579	0.871803	0.67777	0.699598
4940	6.57585	7.02455	6.88873	5.60326	5.49654	5.26208	3.88121	4.1286	4.07362	2.14218	2.29418	2.13167	1.50592	1.44043	1.47115	0.935673	0.748915	0.668068
4952	6.66155	7.11025	7.07548	5.80537	5.57415	5.35101	3.80279	4.01056	4.02916	2.17776	2.18422	2.05406	1.41941	1.37575	1.47681	0.86291	0.761042	0.724661
4964	6.68418	7.12884	7.18786	5.73504	5.50624	5.41812	3.89576	4.09545	4.03158	2.2012	2.35885	2.09772	1.3992	1.40566	1.44285	0.879888	0.818444	0.702832
4976	6.7044	6.99059	7.13935	5.89916	5.76738	5.40437	4.05907	4.03401	4.10758	2.20201	2.33783	2.11389	1.43962	1.42749	1.50753	0.8683	0.734902	0.706605
4988	6.74563	7.11833	6.95745	5.88056	5.61457	5.31786	3.94023	4.01299	4.19247	2.13814	2.3063	2.13006	1.42183	1.36443	1.44528	0.895788	0.64597	0.740561
5000	6.59283	7.22101	7.18786	5.87329	5.62508	5.49573	3.85129	4.07282	4.12052	2.26184	2.28367	2.16482	1.37252	1.4186	1.49136	0.925432	0.775056	0.673997
5012	6.74994	7.10971	7.04018	5.80403	5.6011	5.51217	3.94535	4.17253	4.18304	2.19905	2.27585	2.1279	1.41644	1.43342	1.48759	0.847818	0.728973	0.721697
5024	6.88657	7.12022	6.99329	5.82585	5.58493	5.51217	3.92352	4.1224	4.05207	2.19824	2.3284	2.11416	1.39866	1.45687	1.49406	0.852669	0.673997	0.680465
5036	6.74078	6.95906	7.06902	5.84984	5.61619	5.42863	3.83755	4.06797	4.14073	2.28933	2.23677	2.13652	1.44609	1.42749	1.46711	0.941332	0.687471	0.7093
5048	6.83537	6.98332	6.99787	5.79729	5.69138	5.46905	3.88687	4.1003	4.08252	2.22788	2.28124	2.10419	1.41456	1.36847	1.48409	0.928666	0.764546	0.687741
5060	6.89519	7.07387	7.1345	6.07298	5.69057	5.47875	3.97337	4.05018	4.22723	2.22626	2.26669	2.26669	1.49621	1.44609	1.51077	0.883661	0.709031	0.699329
5072	6.84588	7.31156	7.30347	5.80052	5.66308	5.50866	3.95155	4.13749	4.2426	2.18746	2.36532	2.24809	1.47843	1.41213	1.49621	0.865335	0.713342	0.772361
5084	6.76449	7.33689	7.15418	5.8776	5.6682	5.35452	3.97849	4.03913	4.19274	2.23624	2.30657	2.16671	1.41887	1.3736	1.49648	0.944027	0.762929	0.755653
5096	6.88954	7.08357	7.0294	6.05277	5.73584	5.46582	4.07362	4.09788	4.26038	2.27882	2.26588	2.13572	1.44528	1.48004	1.46064	0.885008	0.732207	0.716037
5108	7.00973	7.28542	7.15283	5.79136	5.86817	5.49627	3.95451	4.15825	4.21969	2.26318	2.31088	2.11928	1.43935	1.51535	1.48543	0.893093	0.728164	0.733824
5120	6.83375	7.28407	7.10297	5.82316	5.87652	5.45611	4.05018	4.14962	4.20541	2.20767	2.30873	2.13733	1.53987	1.42588	1.46145	0.922198	0.771822	0.749993
5132	6.89708	7.28111	7.1469	5.8873	5.67548	5.45072	4.10219	4.15636	4.20972	2.32517	2.37691	2.22249	1.38491	1.42049	1.48031	0.813324	0.707414	0.711456
5144	6.7839	7.30617	7.25281	5.94955	5.71752	5.59301	3.99386	4.07389	4.2275	2.24594	2.39146	2.15862	1.46253	1.47627	1.53367	0.875846	0.781254	0.743256
5156	6.94074	7.19298	7.12426	5.94551	5.66012	5.54531	4.01326	4.13696	4.13615	2.37691	2.30819	2.23704	1.46172	1.45929	1.46576	0.923545	0.784488	0.770744
5168	6.98844	7.2997	7.34821	5.86143	6.01423	5.43617	3.97526	4.10381	4.26954	2.31223	2.31466	2.14407	1.40593	1.43989	1.4407	0.923276	0.782602	0.776134
5180	6.83348	7.34201	7.27006	5.96356	5.78085	5.62724	4.05638	4.2205	4.34904	2.25267	2.35939	2.21387	1.40944	1.47169	1.52424	0.928666	0.798502	0.807395
5192	6.90166	7.373	7.35602	5.89026	5.84903	5.55879	4.02916	4.16256	4.25068	2.29984	2.32005	2.17129	1.41294	1.47115	1.51481	0.868839	0.727356	0.700676
5204	6.88738	7.33204	7.19298	5.98674	5.95117	5.66254	4.01811	4.26954	4.27116	2.31951	2.37529	2.24432	1.5741	1.49648	1.63069	0.915191	0.704988	0.720349
5216	6.94748	7.32665	7.33554	5.91101	5.90616	5.57146	4.10408	4.25122	4.25364	2.24297	2.35373	2.16132	1.47735	1.47977	1.54122	0.8683	0.766432	0.76239
5228	6.98763	7.28111	7.1566	6.07729	5.86224	5.53319	4.05045	4.2752	4.21214	2.3381	2.37448	2.19339	1.46657	1.44878	1.54095	0.838925	0.698251	0.732207
5240	6.86555	7.43552	7.15498	5.89134	5.72237	5.50813	3.99628	4.28814	4.21457	2.29283	2.38823	2.20471	1.4981	1.46253	1.55712	0.855364	0.780176	0.711456
5252	7.20888	7.36977	7.41585	6.0754	6.00992	5.57173	4.10354	4.22319	4.3194	2.27801	2.34996	2.20444	1.43234	1.44932	1.56332	0.920581	0.773439	0.70391
5264	7.11726	7.48834	7.51583	5.96195	5.88999	5.60379	4.14612	4.27628	4.1922	2.35778	2.37556	2.24782	1.45714	1.4628	1.53313	0.908184	0.703641	0.779637
5276	6.96823	7.37165	7.24392	6.14358	5.9067	5.52834	4.15312	4.16606	4.30916	2.32113	2.3567	2.23704	1.50133	1.52721	1.52721	0.869647	0.744334	0.758886
5288	7.00164	7.31937	7.31614	6.04765	5.97407	5.70162	4.0297	4.26981	4.3159	2.45641	2.37556	2.29633	1.59377	1.52262	1.6156	0.952111	0.812246	0.783141
5300	6.97874	7.36195	7.29323	6.03687	5.78058	5.70539	4.11351	4.36414	4.35524	2.31062	2.50707	2.29606	1.52559	1.46819	1.57329	0.913305	0.771822	0.766971
5312	7.11726	7.22559	7.49805	6.12526	5.93123	5.61592	4.23667	4.29083	4.42019	2.30603	2.46126	2.2745	1.60994	1.5299	1.59134	0.979869	0.750263	0.738944
5324	7.08222	7.31506	7.2997	6.10397	5.90347	5.63991	4.21295	4.30673	4.34797	2.37287	2.40116	2.27666	1.52801	1.49648	1.46819	0.889859	0.774247	0.771822
5336	7.06713	7.34363	7.38809	6.08807	5.90374	5.6329	4.17603	4.34015	4.34662	2.42488	2.44186	2.26723	1.51373	1.49837	1.54445	0.943218	0.737058	0.787183
5348	7.11914	7.29943	7.41262	6.10208	6.14574	5.63721	4.19813	4.30647	4.44391	2.32732	2.40655	2.26669	1.48328	1.49945	1.53421	0.933247	0.828954	0.796615
5360	7.23718	7.59452	7.48861	5.95009	5.91856	5.63559	4.11405	4.44148	4.37276	2.33379	2.45991	2.15674	1.52613	1.58757	1.60051	0.959657	0.795537	0.800388
5372	7.04261	7.49293	7.50182	6.21473	6.03848	5.61727	4.13049	4.35848	4.50724	2.4335	2.45614	2.25645	1.57571	1.56682	1.60401	1.03619	0.699059	0.79931
5384	7.06794	7.41639	7.42286	6.24896	5.90293	5.78489	4.19543	4.47759	4.3159	2.32625	2.46045	2.18961	1.45956	1.48543	1.60266	0.916	0.802813	0.763198
5396	7.13855	7.39726	7.49185	6.03902	5.8935	5.70512	4.08171	4.48595	4.25877	2.30307	2.4971	2.22869	1.52613	1.44771	1.58272	0.888242	0.689358	0.794459
5408	7.20807	7.32288	7.55733	5.99698	5.98485	5.81346	4.07767	4.31536	4.45037	2.33864	2.46961	2.25537	1.59161	1.55766	1.62638	0.90549	0.85213	0.773708
5420	7.18301	7.35037	7.3536	6.10532	6.06894	5.61781	4.04371	4.24583	4.41076	2.37341	2.50276	2.26911	1.52936	1.54957	1.57464	0.896866	0.811976	0.704449
5432	7.19406	7.6177	7.43256	6.18347	5.98216	5.67009	4.10084	4.30539	4.34419	2.39739	2.47743	2.30765	1.50241	1.5396	1.59619	0.924354	0.834613	0.792573
5444	7.14151	7.60072	7.58051	6.21823	6.2053	5.76387	4.21726	4.42504	4.44283	2.39012	2.47662	2.23893	1.55981	1.49999	1.65198	0.955615	0.805239	0.80443
5456	7.16549	7.53092	7.4145	6.06921	6.13793	5.75067	4.15636	4.35929	4.42477	2.30496	2.49656	2.29606	1.47708	1.55874	1.57571	0.901986	0.683698	0.791225
5468	7.13693	7.58401	7.54925	6.10289	6.13038	5.93715	4.26766	4.46007	4.49161	2.42111	2.40089	2.2675	1.48004	1.52694	1.58434	1.02622	0.819252	0.824103
5480	7.19056	7.52203	7.57782	6.2212	6.06435	5.71833	4.17415	4.35039	4.47894	2.45695	2.52001	2.32921	1.54903	1.54984	1.57248	1.00116	0.780446	0.792573
5492	7.05177	7.59021	7.48026	6.35567	5.96356	5.72102	4.22697	4.31185	4.44202	2.39335	2.45964	2.33029	1.47654	1.54203	1.65845	0.97933	0.811168	0.755383
5504	7.25416	7.47649	7.68588	6.17404	6.0366	5.76252	4.23532	4.31698	4.51505	2.41302	2.44617	2.39847	1.55119	1.57464	1.58676	0.992805	0.75188	0.825451
5516	7.31129	7.53362	7.4172	6.17296	6.18751	5.79136	4.19139	4.48083	4.45172	2.35535	2.60274	2.28178	1.52424	1.5493	1.63338	0.87369	0.756461	0.703102
5528	7.11483	7.51502	7.46732	6.19883	6.10909	5.68868	4.27871	4.28841	4.44202	2.32786	2.53968	2.35373	1.5202	1.53879	1.66087	0.989301	0.786375	0.777481
5540	7.16469	7.45735	7.51961	6.2883	6.06031	5.80079	4.2841	4.44498	4.45388	2.28555	2.57256	2.32759	1.58865	1.46091	1.56763	0.980678	0.814941	0.869108
5552	7.2485	7.54036	7.6398	6.15059	6.12957	5.79486	4.21915	4.3954	4.52394	2.44536	2.49791	2.34915	1.59485	1.56089	1.56493	0.953998	0.76239	0.770475
5564	7.35818	7.58132	7.53039	6.13658	6.215	5.82127	4.22454	4.48649	4.59482	2.43701	2.56232	2.38041	1.57194	1.53233	1.61883	0.929744	0.709839	0.802005
5576	7.31183	7.5859	7.61905	6.34813	6.09184	5.71105	4.26631	4.50238	4.64063	2.40602	2.54507	2.36236	1.53852	1.60563	1.58622	1.00116	0.782871	0.887164
5588	7.42825	7.53577	7.56245	6.16299	6.15167	5.94066	4.36171	4.37707	4.46034	2.43997	2.54992	2.37448	1.58137	1.58542	1.53206	0.893901	0.727356	0.758886
5600	7.43822	7.75676	7.54332	6.30312	6.27483	5.81642	4.33045	4.45334	4.51155	2.44833	2.58819	2.43539	1.62611	1.69402	1.69887	0.903873	0.830302	0.749454
5612	7.43202	7.60584	7.68022	6.39556	6.15787	5.7407	4.32425	4.48837	4.51748	2.4203	2.51731	2.39281	1.514	1.63365	1.63527	0.991188	0.853747	0.827876
5624	7.38459	7.6619	7.81389	6.35379	6.07244	5.83151	4.28329	4.51451	4.61881	2.48201	2.53375	2.39389	1.59593	1.60886	1.62503	0.981755	0.806317	0.757
5636	7.16819	7.73412	7.5417	6.29261	6.13254	5.84068	4.32722	4.51236	4.50912	2.46449	2.49683	2.35131	1.59215	1.49918	1.66249	1.01329	0.900908	0.750532
5648	7.44199	7.68373	7.54952	6.3077	6.2503	5.88568	4.28491	4.4466	4.49026	2.52648	2.54831	2.35427	1.64039	1.60482	1.70184	0.935403	0.79958	0.830302
5660	7.33473	7.49158	7.67591	6.32414	6.08484	5.91344	4.21726	4.42423	4.53823	2.43943	2.61083	2.32948	1.63015	1.56547	1.64066	0.892554	0.865874	0.84162
5672	7.41666	7.62767	7.76269	6.29207	6.04306	5.96303	4.35821	4.45603	4.49161	2.42353	2.50519	2.41221	1.60859	1.59485	1.64578	1.00035	0.833805	0.828954
5684	7.34875	7.66971	7.66001	6.36079	6.17889	5.82154	4.2337	4.44633	4.65734	2.55127	2.54885	2.37502	1.58757	1.69429	1.68863	0.955615	0.777751	0.780176
5696	7.3986	7.76646	7.68885	6.30717	6.29908	5.95386	4.25526	4.42342	4.71528	2.4556	2.64317	2.44347	1.67219	1.56224	1.70291	0.958849	0.8206	0.851322
5708	7.37624	7.812	7.66244	6.44811	6.25084	5.82801	4.26604	4.47544	4.45927	2.52944	2.63939	2.354	1.60536	1.58757	1.69671	0.997386	0.807395	0.881774
5720	7.52553	7.81982	7.76242	6.4826	6.23521	6.00318	4.38543	4.52206	4.67971	2.589	2.68925	2.49683	1.65926	1.7013	1.71908	0.975288	0.784488	0.814402
5732	7.58186	7.83653	7.58994	6.57612	6.336	5.93176	4.3892	4.58162	4.84518	2.6049	2.59196	2.36236	1.56925	1.53852	1.73983	0.88393	0.842698	0.833805
5744	7.45439	7.73493	7.7422	6.39852	6.31283	5.92152	4.44444	4.57946	4.63848	2.46288	2.56394	2.42407	1.60832	1.59539	1.61236	0.921659	0.873151	0.806047
5756	7.37112	7.73331	7.77454	6.25219	6.24249	5.96276	4.19705	4.51074	4.67567	2.55424	2.66176	2.42407	1.63096	1.6156	1.69159	0.994152	0.830841	0.886625
5768	7.42286	7.64195	7.79152	6.48584	6.36618	5.95063	4.36845	4.63767	4.59644	2.48551	2.62134	2.44833	1.66815	1.58407	1.68594	0.944835	0.793651	0.803352
5780	7.50478	7.82817	7.91791	6.57261	6.44488	6.09723	4.36953	4.57326	4.65492	2.50357	2.58118	2.3063	1.61668	1.61506	1.72582	1.01975	0.84189	0.82572
5792	7.40238	7.83248	7.91252	6.24384	6.4217	6.04576	4.44417	4.49673	4.6471	2.50465	2.61298	2.45776	1.65656	1.68728	1.76328	0.975288	0.927588	0.871803
5804	7.51152	7.75083	7.63926	6.4977	6.33358	6.04333	4.30835	4.54928	4.73846	2.53699	2.56448	2.45695	1.6792	1.61371	1.66788	0.927049	0.875307	0.847818
5816	7.65678	7.73116	7.91549	6.40769	6.30986	5.94847	4.43097	4.45684	4.72687	2.53914	2.73964	2.48174	1.63123	1.6854	1.6854	0.987684	0.844585	0.908454
5828	7.59183	7.59991	7.83437	6.48503	6.35729	5.91425	4.39674	4.58027	4.66192	2.45156	2.66257	2.39901	1.60347	1.64147	1.68028	0.929205	0.823295	0.722236
5840	7.45628	7.96238	7.95268	6.52653	6.44568	6.05923	4.38246	4.5773	4.65492	2.58684	2.60867	2.37826	1.6668	1.65467	1.67084	1.0432	0.84189	0.887164
5852	7.63091	7.89123	8.03514	6.45539	6.36484	6.06651	4.46007	4.51909	4.72525	2.57957	2.61595	2.50519	1.66761	1.67327	1.74037	0.978252	0.833535	0.854556
5864	7.51152	7.81066	7.87533	6.43868	6.30932	6.11448	4.38758	4.54362	4.69561	2.52163	2.672	2.45048	1.62422	1.64686	1.63635	0.961813	0.847818	0.747568
5876	7.41774	7.74436	7.99175	6.47425	6.4023	6.08376	4.38435	4.57838	4.6091	2.56124	2.67928	2.44401	1.61614	1.6032	1.73498	0.989571	0.817366	0.844046
5888	7.48673	7.87237	7.77535	6.49877	6.4729	6.03956	4.4784	4.63524	4.73954	2.49926	2.64398	2.39416	1.68594	1.63419	1.711	1.04104	0.886625	0.918964
5900	7.55383	7.81982	7.99607	6.61358	6.46724	6.20449	4.48163	4.66516	4.60371	2.59062	2.69491	2.4362	1.67462	1.63338	1.67623	0.976366	0.906029	0.84701
5912	7.71256	8.04889	7.80392	6.64295	6.48207	6.08025	4.47382	4.73253	4.71474	2.50115	2.66769	2.36047	1.6377	1.5997	1.69106	1.03862	0.866413	0.886625
5924	7.54979	7.85943	7.97585	6.57154	6.42197	6.0525	4.42827	4.7937	4.70477	2.53968	2.63427	2.47177	1.63177	1.66411	1.67704	1.00924	0.861293	0.860485
5936	7.55814	8.0408	8.04565	6.47317	6.42143	6.17808	4.59671	4.69292	4.61854	2.53187	2.69033	2.53025	1.67004	1.6951	1.76705	0.941871	0.816558	0.824642
5948	7.60099	7.84596	7.98906	6.54028	6.3422	6.21769	4.43501	4.81742	4.70747	2.52702	2.62242	2.44779	1.67004	1.62799	1.81313	0.999272	0.882852	0.814941
5960	7.65139	7.92546	8.12919	6.56561	6.42332	6.13388	4.51855	4.5606	4.72067	2.52324	2.64532	2.49576	1.66545	1.65575	1.7657	0.973671	0.892823	0.810359
5972	7.59614	8.02301	7.96804	6.54917	6.41981	6.09238	4.44229	4.6727	4.739	2.65476	2.62322	2.45991	1.72259	1.71127	1.72744	1.03511	0.856442	0.843507
5984	7.81605	7.98987	8.06748	6.71976	6.25408	6.21042	4.44229	4.80044	4.67351	2.54076	2.71135	2.49306	1.68782	1.72339	1.75331	0.988223	0.881505	0.809551
5996	7.69208	7.88773	7.97909	6.50443	6.43086	6.15356	4.47597	4.67809	4.80664	2.59223	2.64478	2.52836	1.66815	1.66006	1.69159	1.00466	0.796076	0.782332
6008	7.61743	7.87776	7.88584	6.55267	6.52114	6.11367	4.48945	4.72391	4.86296	2.57014	2.72779	2.48039	1.68243	1.74064	1.77864	0.994152	0.906837	0.840542
6020	7.55706	7.97909	7.88126	6.7211	6.51737	6.16811	4.55601	4.73064	4.75975	2.65206	2.73452	2.44913	1.67704	1.68836	1.73849	1.03134	0.881774	0.860754
6032	7.6274	8.06559	8.06236	6.5012	6.43976	6.14305	4.60371	4.68456	4.65384	2.54372	2.69976	2.46692	1.78457	1.65521	1.77244	1.0149	0.830571	0.760234
6044	7.73547	7.89959	7.98448	6.58178	6.56157	6.27456	4.46843	4.71744	4.72472	2.59116	2.71323	2.5378	1.68405	1.69537	1.76409	0.952111	0.881774	0.834074
6056	7.76727	8.24184	7.96373	6.52869	6.48746	6.06786	4.60291	4.82281	4.92468	2.65206	2.77091	2.50492	1.76517	1.73121	1.76517	0.995769	0.82599	0.887434
6068	7.69612	8.10117	7.93381	6.56022	6.6063	6.14385	4.63363	4.72822	4.88345	2.56313	2.68117	2.4459	1.71181	1.71666	1.78295	1.03404	0.861024	0.853747
6080	7.7988	8.13755	8.14078	6.6734	6.46805	6.2724	4.49457	4.72337	4.95621	2.65044	2.72078	2.51785	1.63581	1.72798	1.79589	0.995769	0.9319	0.842159
6092	7.66082	7.86294	8.15803	6.6567	6.59121	6.2662	4.39863	4.66947	4.84572	2.62646	2.71054	2.51085	1.7048	1.6571	1.73067	1.03107	0.916269	0.877462
6104	7.75972	8.02652	8.03784	6.83806	6.52276	6.22443	4.46843	4.81446	4.89045	2.65341	2.71889	2.51192	1.65333	1.67273	1.74388	1.03242	0.911957	0.890937
6116	7.75514	8.22244	8.14159	6.77931	6.60549	6.28291	4.63767	4.66031	4.85434	2.62296	2.78546	2.5607	1.749	1.78214	1.76436	0.95804	0.833535	0.883661
6128	7.92977	8.18201	8.0761	6.59741	6.65238	6.25542	4.60695	4.83817	4.73711	2.58577	2.81052	2.64398	1.78699	1.82823	1.72878	1.05721	0.863179	0.924623
6140	7.8182	8.06802	8.24912	6.73646	6.68149	6.13173	4.57623	4.88102	4.94651	2.61891	2.74989	2.53807	1.73202	1.7304	1.74415	0.978522	0.829763	0.866952
6152	7.84677	7.99633	8.18309	6.77716	6.58312	6.22255	4.46493	4.75193	4.79478	2.58846	2.73722	2.51893	1.63689	1.73552	1.76463	0.957771	0.879349	0.850244
6164	7.59237	8.23349	8.0726	6.90517	6.58744	6.47263	4.49834	4.89692	4.89935	2.6429	2.77064	2.58873	1.72609	1.78511	1.78834	0.960735	0.850783	0.936481
6176	7.7449	8.14429	8.17258	6.80384	6.65023	6.27348	4.58296	4.82712	4.86027	2.61676	2.69356	2.52136	1.79616	1.72339	1.80586	0.94753	0.809281	0.85213
6188	7.78937	8.08446	8.16207	6.76261	6.59929	6.19425	4.59347	4.85057	4.81904	2.65476	2.74692	2.49791	1.69025	1.70965	1.79292	1.01005	0.812785	0.888781
6200	7.78236	8.35314	8.1963	6.80492	6.67879	6.19694	4.50966	4.74008	4.95998	2.66634	2.75608	2.59843	1.73822	1.73175	1.77783	1.08605	0.955076	0.972862
6212	7.79017	7.95915	8.19199	6.79009	6.71814	6.31795	4.57003	4.92899	4.85784	2.65314	2.7922	2.57067	1.67408	1.73471	1.76705	1.00062	0.87854	0.856712
6224	7.7891	8.19818	8.22486	6.93292	6.69928	6.24976	4.76864	4.88991	4.81392	2.71431	2.83478	2.55262	1.79023	1.74819	1.83712	1.06934	0.888242	0.879349
6236	7.74167	8.07233	8.0028	6.76907	6.5613	6.32118	4.58539	4.80691	4.83359	2.70973	2.81079	2.61676	1.70399	1.77029	1.7816	0.996577	0.897944	0.839734
6248	7.82305	8.28065	8.19414	6.84076	6.52788	6.3298	4.64009	4.89315	5.02574	2.71108	2.82912	2.60517	1.7207	1.72636	1.79023	1.09494	0.900908	0.868569
6260	7.6716	8.35314	8.14294	6.91083	6.6885	6.27456	4.66731	4.87428	4.84599	2.7003	2.76174	2.56124	1.72286	1.76813	1.78187	1.07796	0.944566	0.880696
6272	7.83491	7.98286	8.26583	6.6416	6.61816	6.39098	4.75059	4.85003	4.95432	2.6049	2.79812	2.69221	1.78187	1.70911	1.77621	1.02757	0.881235	0.911149
6284	7.84057	8.34667	8.17851	6.76207	6.72407	6.30043	4.68672	5.03436	5.0384	2.63158	2.78923	2.62511	1.74145	1.73902	1.79238	1.05721	0.830841	0.893901
6296	7.80284	8.18363	8.38171	6.72515	6.74293	6.41146	4.59725	4.84868	4.99501	2.60759	2.79516	2.57121	1.71908	1.69159	1.73444	1.04266	1.02407	0.950495
6308	7.8527	8.10656	8.168	6.89951	6.68041	6.31902	4.71259	4.84599	4.88883	2.65745	2.75366	2.58792	1.71235	1.81664	1.78753	1.06045	0.904412	0.956962
6320	7.62902	8.24184	8.24993	6.8157	6.66532	6.34678	4.65141	4.93357	4.90285	2.66176	2.76686	2.60517	1.72555	1.75223	1.81448	1.05344	0.870725	0.870725
6332	8.01574	8.30113	8.23726	6.85315	6.73269	6.29531	4.6816	4.9492	4.93141	2.71054	2.86658	2.61676	1.73876	1.76058	1.83658	1.04589	0.923815	0.913305
6344	7.78425	8.32754	8.23295	6.84803	6.85531	6.35487	4.60533	4.82038	4.99501	2.73533	2.82426	2.66014	1.73768	1.75223	1.84601	0.963969	0.848357	0.855634
6356	7.98609	8.35233	8.2254	6.96338	6.82108	6.48314	4.74412	4.81607	5.0004	2.78115	2.93961	2.5766	1.71639	1.81017	1.87081	1.04643	0.888781	0.893632
6368	7.91468	8.28253	8.33509	6.73835	6.71248	6.37616	4.67998	4.86512	5.10281	2.65637	2.80917	2.56663	1.71612	1.80101	1.84386	0.971784	0.942679	0.891745
6380	7.88153	8.37713	8.16935	6.78201	6.6575	6.27995	4.70343	4.92576	5.02681	2.74207	2.83424	2.62565	1.7339	1.71854	1.83658	1.02434	0.944296	0.923276
6392	7.81685	8.39895	8.31406	6.94047	6.78848	6.59849	4.71959	4.91605	4.98962	2.63293	2.81483	2.61029	1.79131	1.82607	1.80505	0.987684	0.933517	0.994961
6404	7.94917	8.3712	8.1715	6.96122	6.69766	6.62328	4.76217	4.83898	5.07344	2.74018	2.80648	2.59547	1.77002	1.7878	1.82257	1.00116	0.883122	0.961544
6416	7.87291	8.31514	8.32565	6.9181	6.72649	6.32307	4.75867	4.91309	4.91551	2.66796	2.92101	2.70272	1.78592	1.76247	1.832	1.12297	0.932978	0.932169
6428	7.89447	8.20735	8.1839	7.07063	6.84022	6.36645	4.6339	4.97588	4.88776	2.69194	2.80351	2.62242	1.78241	1.84386	1.87943	1.02487	0.792034	0.869647
6440	7.98906	8.33023	8.32538	6.80545	6.74078	6.34058	4.61207	4.95324	5.01145	2.64586	2.84636	2.60706	1.81152	1.7808	1.8099	1.01059	0.895788	0.86264
6452	7.72011	8.4639	8.34748	6.79279	6.83079	6.27132	4.7142	4.80395	5.01334	2.69545	2.85714	2.63239	1.82149	1.77136	1.82391	1.00143	0.925432	0.901178
6464	8.14348	8.22513	8.37874	6.8006	6.74724	6.35594	4.74061	5.09715	4.9969	2.72994	2.87709	2.62808	1.77837	1.70561	1.8859	1.1262	0.918425	0.893362
6476	8.0408	8.24534	8.37066	6.9437	6.78686	6.40769	4.84491	4.90716	5.05269	2.74288	2.8593	2.6014	1.77352	1.71693	1.85518	1.02353	0.91034	0.865874
6488	8.00577	8.33562	8.53289	6.95314	6.81489	6.2724	4.80907	4.92791	5.11871	2.74342	2.8849	2.61164	1.75789	1.82823	1.82499	1.06853	0.93675	0.923006
6500	7.76727	8.39788	8.28954	7.00245	6.8634	6.36942	4.80664	5.09527	4.9651	2.7612	2.84448	2.63751	1.70938	1.82095	1.78861	0.996847	0.856173	0.909532
6512	7.96885	8.37713	8.4604	6.98251	6.89681	6.53623	4.87725	4.86512	4.99852	2.8496	2.90942	2.66607	1.74603	1.8479	1.81071	1.02056	0.913035	0.904142
6524	8.0885	8.51052	8.39249	6.95502	6.73188	6.46105	4.777	4.89988	5.12383	2.86253	2.93691	2.71539	1.75492	1.86003	1.80828	1.07581	0.920581	0.903603
6536	8.06937	8.61751	8.33212	6.96661	6.79279	6.39179	4.74331	5.02223	4.99151	2.7286	2.93637	2.73749	1.8126	1.83928	1.82149	1.10114	0.883661	0.928127
6548	8.03541	8.4922	8.38144	6.88657	6.8324	6.48557	4.69561	5.07559	5.1338	2.72779	2.90484	2.68898	1.80532	1.8223	1.80613	1.02972	0.918964	0.885817
6560	8.23888	8.36096	8.46202	6.95745	6.75371	6.533	4.84248	4.97507	5.18285	2.83585	2.81807	2.65718	1.78807	1.88913	1.86892	1.0087	0.96343	0.951303
6572	7.96912	8.4259	8.48169	6.91487	6.83645	6.36996	4.80152	4.94785	5.08772	2.69545	2.9008	2.60894	1.83847	1.89829	1.90153	0.982833	0.948069	0.901986
6584	8.02706	8.4798	8.36419	6.91702	6.9243	6.57504	4.72687	4.94435	5.17315	2.78249	2.86981	2.71297	1.77514	1.79131	1.88832	1.04832	0.952111	0.954537
6596	8.09066	8.30814	8.52642	6.8254	6.97173	6.57396	4.77996	4.96591	5.07101	2.81456	2.83639	2.665	1.82742	1.78861	1.90422	1.03781	0.859946	0.895518
6608	8.08742	8.54906	8.57008	6.93212	6.75263	6.47209	4.90123	5.05646	5.10012	2.8558	2.91886	2.63912	1.84035	1.80397	1.87431	1.06557	0.951572	0.959657
6620	8.16477	8.31029	8.40327	6.84291	6.92376	6.55025	4.85973	5.02547	5.08206	2.8434	2.83451	2.68494	1.76005	1.85059	1.94599	1.02568	0.970706	0.937559
6632	8.02032	8.53693	8.42132	6.99113	7.02428	6.52788	4.80179	4.99582	5.12922	2.80405	2.92937	2.66661	1.83146	1.79508	1.85976	1.06368	0.908454	0.945644
6644	7.96184	8.47037	8.35799	7.04503	6.89466	6.65939	4.90743	5.04244	5.09985	2.82076	2.91859	2.68332	1.85059	1.8991	1.87727	1.04482	0.984989	0.967203
6656	8.22864	8.48654	8.55041	7.23179	7.00137	6.6125	4.81122	5.0473	5.14674	2.85876	2.90565	2.76902	1.80047	1.84898	1.95731	1.06368	0.957771	0.931091
6668	8.06479	8.37847	8.47549	7.15445	7.05096	6.43652	4.78966	5.09769	5.08475	2.79112	2.84124	2.71189	1.79427	1.85571	1.91878	0.979061	0.966125	0.907915
6680	8.14051	8.35233	8.45258	7.04907	6.82351	6.47021	4.86216	5.08772	5.11359	2.81349	2.96548	2.61703	1.82957	1.92336	1.90961	1.06665	0.983372	0.883122
6692	8.07152	8.48384	8.54852	7.11995	7.07225	6.40364	4.93222	5.17962	5.19417	2.76228	2.95146	2.65152	1.79211	1.91339	1.90611	1.11623	0.944835	0.995769
6704	8.17824	8.39087	8.53154	7.10136	6.95179	6.6664	4.91201	5.17153	5.19174	2.80271	2.96036	2.67658	1.80262	1.83173	1.96594	1.06476	0.973401	0.948339
6716	8.22998	8.40219	8.54125	7.16118	6.88064	6.59929	4.88371	5.13434	5.12383	2.81807	2.96036	2.71701	1.79616	1.84467	1.92066	1.10222	0.955076	0.959927
6728	8.16558	8.74525	8.59083	7.07171	7.06444	6.57369	4.75705	5.09014	5.17746	2.76174	2.88059	2.748	1.84332	1.83604	1.92982	0.947261	0.914113	0.999811
6740	8.3111	8.67734	8.66925	7.09677	6.94721	6.63029	4.90743	5.18312	5.2389	2.86523	2.92991	2.6526	1.79481	1.82553	1.8894	1.06422	0.992266	0.994691
6752	8.06263	8.55984	8.67222	7.1151	7.0674	6.55321	4.84491	5.15536	5.05511	2.79705	2.97087	2.81807	1.81637	1.8382	1.95543	1.01733	0.983372	0.998733
6764	8.00873	8.51969	8.45663	7.1663	7.04341	6.66586	4.85084	5.13138	5.17423	2.87331	2.88221	2.73668	1.832	1.83928	1.93791	1.04589	0.885817	0.91573
6776	8.22082	8.43102	8.66306	7.1124	7.02671	6.66855	4.9457	5.17207	5.27555	2.8849	3.01102	2.69895	1.86622	1.86865	1.93494	1.01248	0.923545	0.906567
6788	8.22271	8.63584	8.58248	7.29458	7.05608	6.63648	4.82874	5.13677	5.09149	2.88113	2.94176	2.78249	1.90126	1.80748	1.94249	1.05506	0.953189	0.970976
6800	8.25666	8.59541	8.65524	7.29862	7.04719	6.533	4.91605	5.11736	5.21438	2.87062	2.97976	2.76067	1.81718	1.89075	1.90611	0.986876	0.95292	0.859137
6812	8.18929	8.63799	8.64527	7.27976	6.98467	6.7114	4.88425	5.05646	5.15024	2.84043	3.07004	2.78061	1.8258	1.90665	1.9398	1.06314	0.965317	0.875576
6824	8.26232	8.61563	8.54933	7.15067	7.00757	6.72703	4.8538	5.06481	5.18932	2.99108	3.00725	2.70973	1.84386	1.94492	1.9724	1.03053	0.944027	0.938367
6836	8.20357	8.53909	8.64581	7.28596	6.98763	6.72973	5.0481	5.26073	5.15563	2.97195	2.96467	2.80298	1.85464	1.87889	2.00986	1.09225	0.946722	0.978252
6848	8.16423	8.69782	8.65659	7.12777	7.03398	6.74212	4.97965	5.13488	5.16884	2.93179	3.01021	2.67793	1.85086	1.86784	1.92524	1.05263	0.967742	0.945913
6860	8.32323	8.59892	8.66359	7.16064	7.1566	6.71518	4.9236	5.10712	5.22516	2.92991	2.98003	2.75042	1.86515	1.8603	1.9557	1.04131	0.979061	0.960466
6872	8.14536	8.4639	8.75495	7.22047	7.01431	6.7653	5.02466	5.2001	5.30035	2.89999	3.13445	2.70919	1.7843	1.85787	2.00178	1.09494	0.920312	0.930013
6884	8.23699	8.70833	8.49651	7.40022	7.04126	6.64107	4.92387	5.29415	5.13084	2.93745	3.03851	2.83882	1.96809	1.92282	1.96728	1.11192	0.903334	0.956693
6896	8.24669	8.562	8.67761	7.20134	7.17142	6.84965	4.92144	5.21007	5.30951	2.90592	3.05306	2.75069	1.89937	1.86784	1.97941	1.11381	0.949686	0.904412
6908	8.20923	8.74525	8.92231	7.38944	7.01674	6.75317	5.07802	5.29388	5.36907	2.81995	2.9768	2.89433	1.8514	1.94599	1.9751	1.15477	1.00763	0.974479
6920	8.3305	8.57062	8.61428	7.28596	7.04988	6.74347	4.96402	5.18474	5.25992	2.86038	2.95093	2.86442	1.86353	1.91204	1.98399	1.11138	0.95292	1.01921
6932	8.23699	8.83769	8.50055	7.29916	7.19244	6.89331	4.898	5.40572	5.27717	2.95685	3.06923	2.78546	1.95031	1.8832	1.97294	1.11812	1.00897	0.9637
6944	8.37982	8.79457	8.60781	7.1752	7.29808	6.7079	4.92602	5.10793	5.33511	2.86442	3.06249	2.77791	1.84979	1.9565	2.01633	1.09575	0.983372	0.949417
6956	8.28011	8.67222	8.61482	7.10378	7.23718	6.82243	5.01307	5.16991	5.30735	2.93044	3.09456	2.77683	1.92551	1.86245	1.94168	1.17552	0.895788	0.976635
6968	8.36419	8.89131	8.68354	7.34875	7.15391	6.7044	4.97346	5.12141	5.27259	2.90942	2.98461	2.79624	1.953	1.91419	1.95623	1.04212	0.940254	1.02191
6980	8.22163	8.50379	8.61131	7.31048	7.21266	6.86178	4.89961	5.28283	5.31679	2.95847	3.02638	2.89945	1.92443	1.94465	1.98184	1.01356	0.946452	0.913305
6992	8.33239	8.72207	8.84092	7.40184	7.17061	6.79467	5.10739	5.18905	5.33215	2.95605	3.04094	2.76605	1.91878	1.94626	2.05056	1.04239	0.980139	0.920312
7004	8.39868	8.74229	8.83526	7.18759	7.36384	6.77123	4.96833	5.36691	5.22381	2.96575	2.96898	2.74827	1.78214	1.92929	1.96486	1.03296	1.02568	0.893901
7016	8.21516	8.94521	8.64204	7.37597	7.22882	6.78336	5.12599	5.17773	5.22462	2.85499	3.10723	2.82912	1.85329	1.93899	1.98184	1.16366	1.05209	0.944566
7028	8.3782	8.66117	8.69755	7.366	7.30698	6.9278	4.98909	5.27771	5.2292	2.97761	3.04633	2.83774	1.84736	1.93144	1.95974	1.09845	0.991727	0.914113
7040	8.30787	8.86005	8.7024	7.3571	7.12992	6.88495	5.04568	5.27609	5.26882	2.82157	3.00509	2.73506	1.90961	1.84898	1.94923	1.13213	0.988223	0.934864
7052	8.14994	9.01178	8.87919	7.30994	7.03829	6.97523	5.02277	5.4642	5.3502	2.95793	3.00563	2.92883	1.915	1.86164	1.90692	1.05182	0.971784	0.961274
7064	8.55418	8.74741	8.71749	7.3536	7.29377	6.95098	5.21681	5.34939	5.36961	2.89002	3.1746	2.87062	1.9336	1.88428	1.94411	1.09629	0.953189	1.05425
7076	8.23456	8.89751	8.6574	7.3695	7.18517	6.7874	5.10335	5.22785	5.24726	3.01102	3.066	2.84286	1.92605	1.93656	2.01741	1.08659	1.01382	0.979061
7088	8.2758	8.87002	8.67922	7.44954	7.07036	6.75587	4.9457	5.20441	5.28041	2.95362	2.97626	2.7612	1.90827	1.89048	1.98264	1.1033	0.955345	1.02326
7100	8.46687	8.75953	8.9665	7.3439	7.15229	6.76826	5.13596	5.37122	5.31463	2.96117	3.0404	2.82696	1.86488	1.92309	2.11065	1.16528	0.959927	0.954267
7112	8.54178	8.79322	8.58059	7.56434	7.2078	6.92241	5.05484	5.29496	5.29172	2.94392	3.10561	2.81456	1.99639	1.89452	1.96324	1.12809	0.984989	1.01571
7124	8.61509	8.82448	8.92311	7.53497	7.29485	6.87768	5.0667	5.30116	5.45477	2.99297	3.02611	2.8814	1.97267	1.9371	2.08586	1.09359	0.9319	0.95292
7136	8.37066	8.8137	8.77328	7.30024	7.24526	7.01323	5.12949	5.28957	5.37607	2.99351	3.04282	2.94257	1.91419	1.96432	1.99504	1.11947	1.03862	0.93675
7148	8.28038	8.97243	8.7404	7.45897	7.19702	7.01431	5.01577	5.45557	5.35209	3.0342	3.07543	2.89595	1.98723	1.9848	2.00259	1.12701	0.956423	0.996038
7160	8.56685	8.93874	8.96462	7.47137	7.2935	6.82701	5.04676	5.39197	5.40329	2.95281	3.09834	2.88813	1.84601	1.95111	2.06915	1.10249	1.06206	1.02407
7172	8.47953	8.7439	8.887	7.43337	7.34039	6.86905	5.02978	5.42674	5.52861	2.98273	3.12663	2.80971	2.01822	1.94546	1.99558	1.16932	0.999542	0.96882
7184	8.42725	8.87838	8.84361	7.19271	7.32692	6.91217	5.102	5.38982	5.42458	3.01857	3.08648	2.87789	1.97887	2.00313	2.02253	1.05802	1.00466	0.948069
7196	8.53424	8.78567	8.8649	7.36438	7.21077	6.99329	5.27124	5.44668	5.42809	2.98892	3.18457	2.89918	1.98965	2.06322	2.02037	1.08847	0.987415	0.983372
7208	8.34371	8.8199	8.75118	7.32746	7.29027	6.71544	5.27879	5.33457	5.3661	3.028	3.17353	2.90754	1.90261	1.95516	2.02954	1.14345	0.983372	0.985798
Velocities calculated by linear regression from 1424-2000 seconds determined in Graphpad Prism.
[cyclo(L-Phe-L-Leu)] (μM)	100	100	100	75	75	75	50	50	50	25	25	25	10	10	10	5	5	5
vH202 (μM/s)	0.001654	0.001722	0.001712	0.001437	0.001337	0.001323	0.0009404	0.0009646	0.000955	0.0005381	0.0005614	0.0005332	0.0003812	0.0003602	0.0003836	0.0002279	0.0002174	0.0002021
Kinetics data for AlbA/AlbB Y37F. [AlbA/AlbB Y37F] = 0.25 μM; [cyclo(L-Phe-L-Leu)] = 0-100 μM
Raw fluorescence (ex 318 nm, em 405 nm)
[cyclo(L-Phe-L-Leu)] (μM)		100	100	100	75	75	75	50	50	50	25	25	25	10	10	10	5	5	5	0	0	0
Time	T° 318,405	A4	A5	A6	B4	B5	B6	C4	C5	C6	D4	D5	D6	E4	E5	E6	F4	F5	F6	G4	G5	G6
00:00:07	30.1	1253	1273	1146	1203	1088	1020	1162	1094	1179	1064	1053	1006	1033	999	1068	1104	882	832	1215	1119	946
00:00:19	30.1	1236	1256	1175	1148	1119	1045	1172	1070	1119	1026	1044	1078	1132	1042	1050	1100	972	887	1243	1176	960
00:00:31	30.1	1296	1328	1201	1164	1179	1101	1290	1089	1151	1113	1079	1131	1121	1096	1118	1171	981	1005	1250	1276	1007
00:00:43	30.1	1310	1307	1311	1226	1131	1108	1219	1125	1147	1081	1101	1124	1261	1079	1194	1241	1053	1033	1342	1309	1043
00:00:55	30.1	1321	1278	1427	1166	1212	1074	1280	1149	1202	1129	1183	1176	1246	1169	1182	1285	1105	1041	1343	1318	1088
00:01:07	30.1	1281	1316	1369	1223	1155	1143	1263	1163	1238	1112	1174	1207	1240	1172	1234	1256	1046	1098	1314	1301	1154
00:01:19	30.1	1336	1267	1364	1268	1238	1138	1307	1183	1165	1196	1226	1233	1312	1123	1253	1376	1077	1129	1356	1347	1114
00:01:31	30.1	1316	1329	1313	1232	1245	1113	1223	1158	1217	1150	1266	1319	1281	1173	1284	1392	1113	1071	1306	1285	1152
00:01:43	30.1	1350	1325	1306	1225	1239	1153	1273	1168	1227	1156	1286	1273	1264	1168	1303	1312	1059	1097	1390	1299	1120
00:01:55	30	1367	1296	1245	1254	1276	1177	1256	1227	1218	1245	1299	1378	1327	1250	1277	1266	1072	1106	1311	1293	1108
00:02:07	30.1	1374	1387	1356	1294	1248	1184	1256	1183	1199	1202	1302	1368	1331	1186	1298	1321	1057	1108	1351	1313	1212
00:02:19	30.1	1390	1318	1347	1306	1269	1170	1274	1233	1214	1204	1315	1360	1344	1181	1297	1356	1155	1142	1348	1312	1132
00:02:31	30.1	1426	1364	1412	1308	1319	1167	1301	1189	1177	1191	1296	1334	1319	1175	1240	1363	1126	1079	1360	1283	1131
00:02:43	30.1	1369	1418	1360	1310	1256	1157	1316	1173	1199	1264	1385	1398	1264	1205	1278	1276	1103	1111	1355	1322	1110
00:02:55	30.1	1432	1363	1401	1255	1298	1152	1299	1182	1189	1219	1336	1371	1315	1229	1235	1299	1102	1118	1413	1346	1074
00:03:07	30.1	1414	1420	1448	1291	1313	1172	1257	1191	1196	1273	1372	1410	1372	1201	1271	1297	1126	1084	1363	1258	1111
00:03:19	30.1	1341	1404	1455	1348	1252	1200	1383	1147	1234	1208	1461	1403	1292	1244	1242	1329	1072	1096	1353	1305	1128
00:03:31	30	1428	1400	1405	1304	1293	1169	1325	1256	1230	1225	1390	1400	1278	1173	1310	1361	1126	1063	1323	1284	1095
00:03:43	30.1	1375	1379	1499	1329	1316	1140	1329	1214	1235	1307	1369	1444	1294	1232	1209	1384	1082	1129	1333	1354	1140
00:03:55	30.1	1405	1387	1473	1301	1328	1200	1333	1254	1242	1306	1373	1390	1289	1268	1233	1250	1114	1167	1383	1254	1081
00:04:07	30.1	1434	1403	1510	1326	1282	1191	1306	1200	1225	1325	1423	1511	1283	1177	1248	1329	1111	1170	1344	1306	1160
00:04:19	30	1451	1403	1483	1307	1339	1182	1303	1276	1278	1297	1437	1494	1273	1207	1279	1300	1127	1159	1351	1269	1073
00:04:31	30.1	1466	1400	1441	1327	1242	1199	1311	1256	1282	1240	1407	1489	1301	1218	1262	1279	1169	1202	1307	1367	1144
00:04:43	30.1	1417	1455	1504	1297	1347	1191	1348	1266	1267	1374	1398	1435	1291	1257	1297	1296	1076	1154	1331	1244	1149
00:04:55	30.1	1474	1433	1464	1295	1304	1207	1337	1248	1324	1292	1435	1503	1297	1244	1310	1301	1146	1185	1311	1284	1103
00:05:07	30.1	1448	1415	1475	1357	1322	1198	1383	1317	1381	1320	1388	1451	1314	1242	1269	1330	1113	1167	1354	1293	1115
00:05:19	30.1	1438	1462	1517	1306	1327	1225	1361	1328	1328	1368	1413	1443	1290	1230	1253	1241	1104	1127	1351	1252	1084
00:05:31	30.1	1428	1502	1485	1296	1288	1211	1412	1352	1302	1279	1443	1492	1318	1198	1301	1334	1132	1169	1341	1238	1142
00:05:43	30.1	1477	1513	1507	1350	1348	1237	1376	1323	1348	1372	1413	1468	1322	1243	1332	1370	1089	1172	1326	1279	1116
00:05:55	30.1	1429	1502	1531	1348	1357	1281	1429	1304	1319	1307	1415	1470	1310	1196	1284	1322	1122	1145	1402	1272	1170
00:06:07	30.1	1444	1465	1499	1328	1400	1275	1423	1366	1363	1347	1435	1498	1345	1262	1348	1389	1113	1189	1296	1297	1151
00:06:19	30.1	1436	1497	1528	1333	1312	1331	1419	1325	1325	1356	1390	1467	1346	1237	1253	1387	1114	1217	1326	1234	1093
00:06:31	30.1	1516	1540	1450	1363	1349	1260	1435	1328	1285	1334	1438	1494	1301	1220	1300	1319	1124	1185	1358	1288	1131
00:06:43	30.1	1474	1481	1444	1355	1349	1316	1487	1340	1318	1319	1443	1505	1385	1280	1246	1303	1074	1242	1352	1361	1177
00:06:55	30.1	1413	1517	1562	1391	1396	1262	1463	1386	1367	1335	1410	1521	1324	1274	1303	1394	1118	1152	1350	1240	1149
00:07:07	30.1	1460	1494	1490	1426	1404	1286	1477	1388	1327	1341	1399	1562	1344	1257	1303	1411	1091	1218	1388	1349	1214
00:07:19	30.1	1454	1514	1564	1420	1426	1296	1455	1380	1353	1332	1439	1565	1393	1262	1314	1380	1151	1220	1371	1292	1235
00:07:31	30.1	1461	1514	1551	1435	1424	1288	1491	1405	1327	1319	1388	1539	1340	1281	1367	1323	1138	1195	1378	1251	1188
00:07:43	30.1	1398	1507	1524	1457	1436	1300	1482	1419	1355	1406	1424	1506	1324	1285	1296	1333	1150	1236	1365	1298	1210
00:07:55	30.1	1452	1524	1477	1438	1407	1317	1525	1333	1365	1367	1494	1486	1358	1279	1291	1377	1156	1245	1394	1316	1149
00:08:07	30.1	1447	1449	1490	1441	1452	1354	1506	1364	1370	1341	1402	1514	1347	1264	1356	1338	1139	1195	1417	1357	1177
00:08:19	30.1	1447	1493	1486	1474	1506	1339	1509	1384	1331	1355	1411	1530	1339	1286	1339	1374	1146	1183	1336	1335	1221
00:08:31	30.1	1473	1513	1598	1431	1484	1342	1500	1418	1406	1406	1503	1459	1393	1281	1315	1312	1210	1240	1392	1354	1112
00:08:43	30.1	1448	1579	1572	1493	1505	1340	1529	1353	1395	1398	1424	1513	1300	1280	1290	1397	1135	1233	1396	1306	1170
00:08:55	30.1	1496	1537	1531	1466	1472	1389	1570	1345	1408	1401	1524	1490	1385	1284	1355	1341	1091	1254	1349	1302	1128
00:09:07	30.1	1531	1488	1486	1507	1540	1366	1525	1402	1370	1405	1499	1520	1369	1244	1396	1287	1150	1246	1377	1342	1137
00:09:19	30.1	1524	1600	1498	1539	1510	1364	1558	1438	1365	1328	1532	1625	1389	1301	1280	1237	1181	1223	1363	1325	1169
00:09:31	30.1	1525	1556	1462	1511	1459	1356	1498	1417	1357	1365	1496	1562	1394	1249	1366	1331	1157	1226	1387	1358	1167
00:09:43	30.1	1557	1578	1470	1456	1509	1416	1496	1399	1376	1436	1466	1534	1343	1255	1317	1431	1180	1223	1372	1384	1179
00:09:55	30.1	1518	1649	1453	1517	1553	1378	1470	1412	1370	1425	1450	1557	1336	1283	1328	1280	1161	1213	1433	1341	1171
00:10:07	30.1	1612	1572	1523	1485	1558	1371	1534	1402	1365	1388	1421	1544	1350	1291	1329	1409	1164	1273	1361	1348	1178
00:10:19	30.1	1582	1558	1547	1512	1522	1427	1533	1415	1350	1394	1440	1539	1404	1270	1336	1481	1171	1245	1385	1353	1121
00:10:31	30.1	1623	1562	1568	1561	1496	1411	1500	1395	1431	1434	1455	1605	1360	1286	1324	1269	1180	1243	1407	1347	1182
00:10:43	30.1	1647	1639	1449	1536	1563	1390	1534	1397	1447	1386	1512	1544	1393	1292	1336	1296	1157	1222	1414	1283	1133
00:10:55	30.1	1597	1625	1523	1533	1538	1362	1491	1464	1402	1474	1467	1534	1403	1293	1367	1318	1193	1238	1383	1333	1115
00:11:07	30.1	1608	1590	1503	1554	1526	1405	1517	1421	1427	1371	1430	1579	1364	1347	1351	1424	1175	1210	1398	1318	1123
00:11:19	30.1	1558	1610	1494	1545	1542	1408	1569	1449	1419	1388	1557	1618	1373	1341	1338	1331	1170	1215	1455	1338	1094
00:11:31	30.1	1636	1627	1536	1550	1559	1381	1516	1414	1456	1406	1462	1585	1396	1272	1361	1417	1187	1277	1427	1362	1112
00:11:43	30.1	1608	1615	1503	1610	1507	1390	1569	1407	1437	1418	1543	1641	1411	1300	1350	1278	1160	1222	1382	1326	1157
00:11:55	30.1	1618	1627	1554	1498	1563	1433	1623	1374	1445	1426	1489	1499	1393	1309	1401	1323	1141	1230	1416	1378	1135
00:12:07	30.1	1686	1602	1558	1571	1572	1394	1519	1391	1374	1401	1555	1655	1402	1334	1401	1334	1192	1195	1423	1369	1158
00:12:19	30.1	1623	1564	1490	1592	1542	1407	1540	1487	1411	1404	1510	1633	1439	1306	1380	1356	1164	1230	1467	1372	1162
00:12:31	30.1	1645	1616	1593	1633	1580	1418	1578	1409	1431	1436	1555	1571	1419	1298	1326	1382	1133	1213	1446	1320	1156
00:12:43	30.1	1694	1620	1532	1552	1576	1396	1588	1454	1422	1458	1507	1622	1387	1331	1399	1388	1168	1201	1441	1317	1146
00:12:55	30.1	1636	1621	1543	1565	1563	1414	1575	1441	1405	1393	1496	1631	1430	1352	1362	1349	1188	1284	1407	1385	1150
00:13:07	30.1	1680	1647	1560	1631	1551	1409	1560	1431	1419	1425	1504	1533	1449	1327	1341	1297	1197	1259	1456	1317	1113
00:13:19	30.1	1640	1656	1613	1582	1530	1343	1582	1406	1474	1473	1472	1628	1441	1350	1367	1352	1256	1255	1446	1406	1139
00:13:31	30.1	1652	1637	1606	1576	1548	1432	1551	1477	1473	1486	1530	1635	1414	1390	1372	1363	1214	1238	1426	1334	1172
00:13:43	30.1	1651	1695	1588	1591	1546	1387	1571	1439	1407	1428	1469	1627	1431	1316	1381	1402	1177	1247	1440	1336	1173
00:13:55	30.1	1688	1661	1586	1567	1615	1383	1610	1472	1506	1465	1558	1649	1383	1373	1353	1482	1183	1284	1451	1383	1178
00:14:07	30.1	1694	1594	1608	1592	1622	1414	1635	1440	1460	1457	1537	1585	1468	1333	1386	1288	1210	1255	1467	1375	1210
00:14:19	30.1	1626	1625	1686	1590	1592	1375	1575	1452	1506	1457	1534	1627	1401	1345	1398	1303	1174	1283	1444	1381	1148
00:14:31	30.1	1659	1646	1509	1586	1561	1409	1580	1509	1493	1437	1534	1595	1445	1416	1401	1352	1206	1300	1437	1403	1201
00:14:43	30.1	1654	1631	1580	1637	1592	1415	1544	1431	1432	1432	1525	1643	1455	1312	1409	1368	1198	1241	1470	1322	1170
00:14:55	30.2	1708	1660	1605	1629	1595	1392	1601	1458	1469	1480	1494	1596	1475	1357	1373	1420	1159	1285	1531	1380	1190
00:15:07	30.2	1667	1683	1566	1580	1558	1407	1621	1449	1492	1464	1526	1610	1456	1366	1343	1345	1173	1311	1430	1358	1144
00:15:19	30.2	1684	1669	1555	1602	1593	1444	1667	1482	1459	1484	1544	1588	1418	1354	1406	1335	1214	1247	1459	1326	1182
00:15:31	30.2	1717	1633	1653	1618	1546	1503	1637	1407	1489	1443	1522	1613	1452	1336	1431	1373	1170	1249	1412	1372	1143
00:15:43	30.2	1652	1654	1594	1583	1590	1356	1594	1452	1417	1444	1568	1620	1462	1364	1406	1363	1227	1317	1377	1382	1210
00:15:55	30.2	1681	1654	1610	1587	1600	1435	1600	1480	1480	1518	1494	1648	1389	1347	1443	1343	1240	1253	1435	1405	1160
00:16:07	30.2	1690	1668	1592	1596	1615	1457	1671	1465	1486	1443	1511	1604	1416	1334	1421	1362	1212	1287	1515	1361	1180
00:16:19	30.2	1763	1699	1629	1632	1570	1482	1646	1409	1485	1454	1545	1662	1445	1374	1411	1362	1197	1296	1391	1372	1225
00:16:31	30.2	1664	1669	1675	1599	1558	1490	1576	1418	1496	1500	1549	1630	1500	1386	1411	1364	1245	1254	1445	1406	1226
00:16:43	30.2	1676	1695	1669	1549	1671	1448	1628	1440	1472	1495	1543	1614	1458	1352	1464	1403	1217	1286	1534	1396	1197
00:16:55	30.2	1684	1698	1661	1573	1588	1453	1657	1496	1463	1495	1588	1633	1508	1395	1345	1339	1214	1285	1442	1361	1129
00:17:07	30.2	1695	1676	1610	1549	1597	1457	1669	1559	1446	1425	1581	1669	1508	1368	1440	1357	1272	1303	1478	1404	1154
00:17:19	30.2	1746	1744	1649	1564	1639	1483	1699	1461	1489	1484	1584	1590	1417	1351	1404	1401	1217	1290	1425	1364	1173
00:17:31	30.2	1759	1646	1677	1610	1591	1474	1651	1493	1469	1487	1503	1629	1449	1342	1425	1355	1224	1314	1455	1434	1182
00:17:43	30.2	1679	1684	1727	1629	1603	1437	1633	1514	1496	1494	1543	1640	1459	1373	1356	1346	1197	1269	1429	1316	1186
00:17:55	30.2	1705	1666	1679	1595	1641	1392	1600	1499	1446	1467	1557	1645	1504	1351	1415	1352	1155	1307	1477	1389	1171
00:18:07	30.1	1690	1679	1747	1638	1656	1457	1676	1518	1516	1501	1529	1621	1493	1354	1385	1410	1201	1273	1503	1411	1207
00:18:19	30.2	1715	1729	1618	1666	1597	1472	1678	1495	1527	1505	1557	1659	1469	1386	1418	1364	1249	1286	1474	1385	1226
00:18:31	30.2	1680	1685	1700	1601	1677	1447	1624	1522	1460	1508	1539	1677	1467	1326	1388	1370	1237	1286	1500	1425	1193
00:18:43	30.2	1661	1700	1629	1641	1683	1531	1679	1503	1503	1457	1558	1659	1484	1373	1412	1403	1224	1318	1436	1390	1292
00:18:55	30.2	1666	1660	1745	1643	1593	1470	1640	1491	1501	1505	1546	1654	1425	1400	1420	1396	1265	1330	1491	1456	1193
00:19:07	30.2	1701	1645	1747	1597	1632	1502	1649	1488	1486	1450	1554	1629	1502	1400	1405	1374	1196	1345	1454	1458	1205
00:19:19	30.2	1755	1706	1709	1645	1649	1502	1663	1557	1480	1578	1577	1606	1461	1424	1442	1331	1223	1285	1484	1375	1208
00:19:31	30.2	1778	1671	1681	1639	1646	1506	1696	1511	1434	1492	1610	1661	1496	1386	1435	1404	1210	1250	1475	1408	1240
00:19:43	30.2	1624	1705	1627	1668	1646	1492	1616	1555	1488	1504	1613	1685	1552	1401	1399	1358	1268	1328	1455	1437	1203
00:19:55	30.2	1711	1748	1694	1658	1589	1536	1683	1504	1523	1483	1598	1702	1531	1401	1413	1412	1238	1265	1545	1429	1223
00:20:07	30.2	1765	1687	1646	1647	1572	1479	1640	1490	1480	1510	1564	1686	1498	1397	1463	1445	1219	1335	1490	1383	1175
00:20:19	30.2	1739	1709	1757	1689	1596	1441	1662	1542	1505	1473	1600	1688	1455	1370	1453	1340	1249	1300	1457	1398	1216
00:20:31	30.2	1782	1744	1720	1638	1623	1462	1720	1470	1489	1497	1503	1704	1496	1362	1476	1407	1233	1310	1516	1378	1208
00:20:43	30.2	1729	1756	1648	1654	1609	1442	1721	1554	1456	1498	1571	1707	1566	1349	1479	1422	1308	1301	1472	1440	1218
00:20:55	30.2	1719	1720	1714	1674	1686	1493	1664	1572	1488	1500	1610	1683	1518	1382	1465	1453	1201	1338	1461	1432	1164
00:21:07	30.2	1752	1650	1657	1695	1630	1511	1680	1553	1549	1512	1621	1665	1522	1387	1472	1407	1253	1348	1570	1434	1258
00:21:19	30.2	1720	1700	1739	1671	1673	1495	1720	1492	1491	1526	1621	1676	1574	1378	1407	1410	1233	1323	1529	1449	1223
00:21:31	30.2	1812	1720	1684	1673	1669	1536	1672	1509	1525	1537	1628	1764	1506	1394	1443	1442	1292	1352	1532	1430	1198
00:21:43	30.2	1742	1727	1682	1682	1690	1500	1630	1529	1493	1549	1576	1666	1499	1389	1438	1431	1321	1282	1532	1421	1165
00:21:55	30.2	1717	1748	1687	1646	1675	1483	1645	1535	1542	1481	1634	1642	1506	1384	1524	1373	1235	1312	1544	1443	1233
00:22:07	30.2	1795	1697	1765	1681	1646	1556	1658	1500	1562	1506	1551	1723	1521	1401	1430	1386	1253	1337	1540	1448	1219
00:22:19	30.2	1810	1719	1713	1691	1667	1529	1685	1527	1543	1573	1607	1704	1579	1437	1448	1458	1284	1287	1457	1449	1244
00:22:31	30.2	1707	1694	1736	1700	1716	1521	1667	1505	1484	1517	1533	1685	1552	1441	1505	1428	1312	1319	1500	1456	1236
00:22:43	30.2	1760	1668	1727	1672	1698	1477	1672	1558	1529	1567	1594	1676	1531	1436	1493	1379	1254	1330	1561	1487	1179
00:22:55	30.2	1714	1680	1706	1699	1592	1518	1689	1553	1505	1565	1621	1714	1529	1421	1416	1429	1245	1318	1507	1432	1220
00:23:07	30.2	1782	1784	1729	1676	1663	1533	1649	1554	1537	1551	1634	1715	1448	1372	1413	1422	1264	1320	1521	1461	1200
00:23:19	30.2	1753	1775	1692	1662	1683	1469	1648	1540	1580	1602	1567	1704	1524	1383	1409	1423	1319	1330	1440	1476	1230
00:23:31	30.2	1818	1722	1717	1640	1646	1507	1670	1545	1543	1568	1614	1657	1487	1406	1522	1423	1302	1368	1526	1414	1243
00:23:43	30.2	1752	1701	1750	1681	1709	1461	1671	1538	1517	1549	1580	1673	1476	1447	1466	1402	1313	1355	1510	1431	1228
00:23:55	30.2	1748	1694	1750	1683	1700	1507	1703	1592	1534	1528	1561	1681	1524	1425	1465	1477	1280	1351	1528	1476	1239
00:24:07	30.2	1712	1709	1694	1730	1703	1459	1734	1552	1564	1509	1604	1663	1528	1395	1447	1438	1271	1365	1556	1484	1252
00:24:19	30.2	1809	1754	1722	1689	1711	1454	1730	1544	1534	1540	1644	1685	1543	1402	1448	1453	1292	1347	1535	1404	1248
00:24:31	30.2	1707	1721	1752	1729	1689	1495	1684	1519	1537	1507	1571	1743	1507	1468	1489	1441	1300	1375	1511	1454	1244
00:24:43	30.2	1761	1728	1757	1679	1656	1518	1685	1538	1542	1583	1666	1749	1497	1443	1454	1412	1296	1335	1542	1468	1272
00:24:55	30.2	1766	1759	1713	1738	1692	1496	1683	1570	1547	1553	1596	1717	1590	1444	1446	1420	1339	1338	1585	1480	1242
00:25:07	30.2	1795	1811	1697	1723	1689	1526	1720	1627	1557	1604	1686	1727	1455	1454	1466	1429	1274	1314	1563	1497	1290
00:25:19	30.2	1765	1820	1765	1678	1660	1556	1688	1651	1570	1559	1631	1703	1521	1464	1520	1426	1312	1333	1528	1450	1250
00:25:31	30.2	1802	1780	1744	1697	1725	1546	1754	1485	1527	1555	1626	1679	1482	1410	1449	1427	1260	1367	1516	1491	1291
00:25:43	30.2	1791	1753	1708	1696	1713	1485	1682	1601	1584	1545	1650	1745	1544	1372	1452	1446	1279	1365	1590	1467	1262
00:25:55	30.2	1745	1793	1692	1632	1733	1538	1684	1489	1590	1563	1599	1733	1577	1426	1446	1447	1277	1371	1551	1458	1322
00:26:07	30.2	1757	1777	1706	1711	1716	1519	1669	1566	1536	1548	1645	1688	1545	1403	1454	1452	1272	1341	1513	1403	1263
00:26:19	30.2	1759	1730	1708	1654	1722	1548	1660	1607	1557	1566	1583	1719	1500	1431	1480	1434	1248	1300	1534	1418	1239
00:26:31	30.2	1785	1846	1791	1686	1673	1511	1716	1604	1565	1581	1638	1715	1480	1420	1455	1452	1260	1380	1580	1483	1264
00:26:43	30.2	1771	1748	1762	1721	1699	1524	1678	1586	1552	1598	1615	1787	1543	1491	1470	1414	1320	1354	1610	1525	1246
00:26:55	30.2	1746	1748	1772	1752	1751	1497	1757	1603	1564	1580	1615	1741	1513	1443	1409	1426	1267	1380	1597	1533	1253
00:27:07	30.2	1841	1820	1812	1648	1669	1543	1681	1569	1605	1550	1578	1712	1550	1396	1500	1486	1272	1349	1619	1426	1254
00:27:19	30.2	1755	1786	1852	1757	1647	1564	1677	1594	1514	1591	1627	1748	1546	1439	1514	1425	1276	1421	1561	1483	1257
00:27:31	30.2	1796	1754	1755	1683	1672	1537	1712	1544	1572	1550	1690	1685	1551	1468	1463	1466	1310	1327	1559	1472	1258
00:27:43	30.2	1782	1819	1733	1749	1736	1557	1729	1580	1553	1551	1621	1772	1552	1447	1485	1493	1313	1350	1565	1483	1289
00:27:55	30.2	1814	1771	1725	1783	1677	1598	1711	1585	1578	1597	1656	1712	1555	1428	1495	1484	1346	1377	1560	1485	1250
00:28:07	30.2	1814	1802	1832	1741	1751	1478	1749	1635	1588	1552	1653	1745	1515	1495	1476	1459	1280	1396	1591	1530	1297
00:28:19	30.2	1818	1800	1774	1709	1657	1530	1765	1610	1549	1585	1645	1732	1558	1450	1470	1464	1294	1410	1576	1469	1289
00:28:31	30.2	1768	1761	1759	1635	1700	1508	1719	1588	1504	1593	1627	1737	1529	1442	1543	1530	1385	1424	1569	1516	1306
00:28:43	30.2	1865	1774	1746	1732	1838	1565	1715	1586	1540	1544	1670	1712	1601	1447	1505	1532	1304	1389	1528	1509	1286
00:28:55	30.2	1823	1752	1736	1722	1732	1492	1799	1539	1592	1540	1624	1713	1563	1487	1539	1543	1302	1357	1553	1479	1282
00:29:07	30.2	1875	1821	1771	1768	1685	1511	1747	1622	1569	1597	1606	1705	1549	1460	1526	1496	1379	1329	1563	1532	1270
00:29:19	30.2	1775	1763	1768	1771	1757	1584	1738	1569	1601	1567	1627	1754	1586	1465	1509	1469	1326	1388	1554	1534	1259
00:29:31	30.2	1855	1807	1693	1756	1775	1555	1670	1628	1583	1613	1618	1688	1572	1455	1456	1472	1277	1409	1641	1519	1282
00:29:43	30.2	1841	1853	1769	1836	1757	1571	1786	1633	1563	1551	1657	1770	1562	1484	1503	1456	1276	1400	1553	1506	1260
00:29:55	30.2	1765	1773	1781	1725	1684	1578	1679	1590	1511	1545	1716	1767	1548	1448	1469	1493	1292	1377	1575	1488	1278
00:30:07	30.2	1825	1740	1807	1722	1737	1571	1723	1645	1538	1644	1692	1689	1551	1473	1530	1496	1293	1372	1521	1545	1286
00:30:19	30.2	1808	1781	1770	1685	1751	1594	1738	1587	1583	1543	1679	1822	1536	1447	1546	1526	1352	1390	1547	1534	1298
00:30:31	30.2	1746	1783	1808	1736	1679	1534	1783	1604	1555	1593	1683	1767	1581	1485	1534	1405	1291	1400	1527	1490	1327
00:30:43	30.2	1832	1838	1811	1742	1705	1546	1790	1612	1577	1567	1692	1785	1556	1485	1543	1418	1273	1454	1562	1555	1309
00:30:55	30.2	1888	1800	1772	1757	1676	1591	1757	1587	1584	1609	1700	1723	1536	1472	1519	1497	1313	1377	1556	1510	1304
00:31:07	30.2	1747	1795	1791	1760	1724	1547	1752	1617	1658	1557	1606	1794	1565	1505	1493	1499	1355	1372	1574	1549	1325
00:31:19	30.2	1757	1834	1759	1751	1778	1566	1702	1569	1632	1661	1650	1763	1566	1507	1514	1439	1303	1382	1621	1534	1270
00:31:31	30.2	1783	1743	1778	1789	1767	1594	1741	1630	1570	1700	1668	1719	1570	1468	1506	1579	1326	1371	1606	1497	1297
00:31:43	30.2	1789	1774	1776	1775	1712	1528	1816	1636	1620	1583	1655	1772	1563	1469	1509	1482	1361	1445	1551	1542	1326
00:31:55	30.2	1811	1809	1787	1769	1771	1561	1739	1631	1603	1551	1621	1750	1584	1434	1490	1506	1321	1340	1535	1527	1331
00:32:07	30.2	1807	1789	1808	1779	1767	1534	1741	1664	1602	1660	1683	1715	1580	1457	1544	1476	1340	1402	1573	1579	1271
00:32:19	30.2	1781	1846	1829	1763	1789	1610	1724	1553	1599	1644	1653	1799	1561	1496	1453	1424	1348	1366	1586	1531	1262
00:32:31	30.2	1808	1819	1784	1755	1761	1617	1721	1595	1563	1632	1694	1747	1556	1519	1562	1465	1302	1435	1620	1492	1317
00:32:43	30.2	1856	1811	1757	1694	1735	1574	1806	1570	1666	1592	1666	1757	1568	1467	1554	1453	1300	1424	1655	1557	1285
00:32:55	30.2	1855	1823	1773	1744	1798	1637	1747	1648	1641	1586	1720	1723	1584	1455	1475	1506	1353	1455	1614	1504	1318
00:33:07	30.2	1892	1807	1748	1761	1751	1583	1853	1531	1645	1659	1693	1806	1595	1481	1501	1482	1366	1309	1530	1565	1339
00:33:19	30.2	1865	1802	1740	1818	1712	1575	1799	1575	1587	1584	1678	1745	1547	1491	1493	1489	1360	1389	1568	1483	1292
00:33:31	30.2	1871	1760	1807	1798	1799	1577	1714	1618	1594	1592	1631	1739	1603	1463	1505	1549	1329	1393	1603	1526	1286
00:33:43	30.2	1874	1820	1777	1765	1714	1558	1823	1691	1682	1627	1702	1790	1538	1532	1568	1574	1351	1415	1599	1489	1324
00:33:55	30.2	1778	1826	1727	1709	1769	1594	1704	1626	1614	1632	1671	1762	1617	1462	1535	1500	1302	1346	1613	1528	1330
00:34:07	30.2	1853	1826	1745	1814	1637	1591	1743	1633	1566	1575	1657	1797	1581	1484	1543	1549	1344	1426	1558	1562	1301
00:34:19	30.2	1814	1830	1758	1746	1742	1569	1778	1637	1642	1654	1716	1801	1613	1505	1503	1600	1352	1402	1647	1531	1285
00:34:31	30.2	1817	1826	1704	1743	1763	1569	1779	1630	1599	1631	1638	1812	1618	1490	1527	1550	1338	1469	1624	1552	1331
00:34:43	30.2	1836	1753	1810	1752	1701	1553	1756	1610	1699	1629	1669	1794	1580	1525	1526	1561	1304	1404	1593	1506	1308
00:34:55	30.2	1864	1840	1802	1727	1693	1515	1803	1680	1590	1609	1683	1718	1642	1438	1572	1595	1349	1485	1613	1603	1318
00:35:07	30.2	1883	1880	1744	1801	1758	1559	1815	1603	1666	1609	1673	1831	1584	1470	1560	1541	1326	1452	1604	1502	1280
00:35:19	30.2	1872	1836	1807	1818	1794	1546	1728	1680	1599	1589	1679	1824	1636	1467	1464	1511	1340	1437	1583	1550	1240
00:35:31	30.2	1802	1815	1808	1730	1802	1563	1773	1688	1640	1608	1697	1723	1584	1479	1489	1540	1372	1431	1712	1531	1360
00:35:43	30.2	1872	1843	1764	1760	1735	1564	1830	1637	1621	1651	1683	1788	1619	1473	1531	1554	1327	1411	1659	1489	1315
00:35:55	30.2	1869	1760	1804	1799	1758	1615	1779	1638	1608	1599	1679	1855	1599	1553	1513	1589	1355	1410	1655	1486	1352
00:36:07	30.3	1799	1854	1802	1758	1774	1580	1818	1627	1683	1631	1681	1791	1606	1443	1550	1559	1319	1399	1632	1570	1298
00:36:19	30.3	1815	1877	1820	1825	1700	1590	1736	1624	1608	1689	1643	1771	1653	1456	1482	1563	1335	1431	1601	1561	1285
00:36:31	30.3	1833	1830	1811	1738	1836	1575	1785	1633	1640	1628	1699	1815	1585	1524	1604	1555	1345	1399	1567	1603	1393
00:36:43	30.2	1929	1798	1786	1808	1784	1632	1809	1618	1613	1643	1647	1740	1605	1462	1504	1556	1413	1440	1581	1550	1342
00:36:55	30.2	1803	1818	1830	1829	1823	1651	1825	1662	1602	1654	1701	1830	1593	1508	1540	1535	1338	1376	1584	1482	1335
00:37:07	30.2	1819	1894	1774	1756	1802	1571	1755	1625	1702	1640	1698	1718	1629	1495	1516	1504	1358	1402	1628	1538	1341
00:37:19	30.2	1937	1875	1784	1769	1807	1604	1786	1615	1695	1637	1722	1809	1604	1509	1544	1482	1393	1404	1598	1556	1335
00:37:31	30.2	1864	1867	1833	1754	1775	1525	1792	1673	1653	1631	1702	1853	1609	1514	1540	1611	1344	1419	1623	1593	1407
00:37:43	30.2	1848	1878	1834	1790	1781	1546	1808	1673	1586	1651	1728	1789	1601	1557	1547	1599	1337	1480	1594	1619	1357
00:37:55	30.2	1760	1850	1773	1837	1791	1614	1792	1612	1658	1616	1703	1792	1583	1496	1545	1605	1306	1434	1703	1600	1388
00:38:07	30.2	1880	1879	1798	1817	1758	1625	1797	1698	1602	1643	1703	1789	1627	1511	1549	1607	1360	1395	1573	1600	1323
00:38:19	30.2	1845	1802	1862	1781	1729	1596	1762	1694	1611	1640	1762	1849	1587	1550	1584	1601	1377	1426	1633	1539	1364
00:38:31	30.2	1920	1851	1826	1774	1783	1561	1692	1694	1661	1662	1719	1777	1605	1568	1542	1549	1291	1445	1578	1543	1329
00:38:43	30.2	1880	1831	1759	1789	1740	1643	1754	1638	1686	1693	1709	1790	1600	1517	1526	1541	1343	1422	1600	1532	1324
00:38:55	30.2	1847	1800	1814	1745	1767	1578	1818	1690	1600	1584	1668	1853	1656	1510	1572	1604	1370	1412	1593	1590	1343
00:39:07	30.2	1875	1860	1805	1802	1836	1575	1873	1646	1614	1599	1714	1767	1657	1493	1553	1571	1364	1466	1597	1558	1337
00:39:19	30.2	1885	1817	1793	1818	1769	1550	1807	1688	1624	1623	1704	1775	1665	1471	1538	1544	1364	1432	1631	1543	1292
00:39:31	30.2	1849	1852	1770	1732	1761	1600	1791	1661	1659	1654	1689	1773	1589	1441	1549	1570	1412	1453	1637	1490	1355
00:39:43	30.2	1872	1789	1788	1727	1770	1637	1861	1701	1648	1607	1718	1815	1584	1549	1553	1534	1376	1411	1618	1566	1339
00:39:55	30.2	1892	1854	1887	1850	1777	1576	1808	1665	1672	1659	1793	1854	1639	1563	1610	1571	1360	1489	1664	1607	1319
00:40:07	30.2	1864	1856	1812	1758	1764	1594	1767	1695	1629	1640	1709	1764	1621	1552	1544	1494	1325	1391	1674	1539	1328
00:40:19	30.2	1801	1814	1855	1835	1761	1627	1766	1661	1582	1647	1676	1759	1613	1515	1588	1575	1349	1493	1677	1553	1375
00:40:31	30.2	1843	1872	1771	1797	1766	1597	1814	1632	1626	1682	1765	1829	1650	1566	1613	1517	1338	1480	1673	1535	1347
00:40:43	30.2	1876	1928	1821	1841	1791	1623	1786	1639	1682	1643	1693	1775	1620	1493	1582	1551	1375	1415	1723	1487	1351
00:40:55	30.2	1930	1891	1772	1838	1785	1594	1779	1691	1686	1674	1739	1854	1619	1521	1609	1560	1378	1475	1650	1573	1341
00:41:07	30.2	1855	1848	1846	1704	1856	1608	1791	1677	1705	1628	1716	1799	1573	1574	1562	1536	1351	1438	1650	1602	1334
00:41:19	30.2	1881	1924	1818	1827	1781	1608	1815	1628	1647	1647	1727	1858	1651	1537	1561	1572	1383	1436	1678	1546	1346
00:41:31	30.2	1888	1859	1799	1773	1819	1595	1758	1673	1687	1666	1695	1858	1611	1591	1614	1570	1330	1455	1645	1543	1334
00:41:43	30.2	1891	1899	1802	1878	1751	1637	1748	1685	1655	1676	1706	1810	1592	1549	1580	1560	1386	1487	1715	1545	1335
00:41:55	30.2	1866	1850	1816	1784	1782	1618	1784	1661	1581	1716	1681	1825	1649	1515	1547	1596	1399	1465	1618	1537	1355
00:42:07	30.2	1890	1797	1788	1774	1812	1605	1798	1634	1641	1653	1708	1798	1597	1536	1613	1567	1418	1487	1680	1606	1383
00:42:19	30.2	1844	1798	1851	1837	1826	1604	1771	1694	1653	1616	1753	1803	1631	1528	1558	1589	1384	1434	1665	1575	1352
00:42:31	30.2	1940	1815	1818	1823	1872	1636	1801	1728	1697	1690	1730	1790	1674	1527	1574	1611	1393	1430	1670	1593	1349
00:42:43	30.2	1832	1937	1830	1832	1819	1683	1800	1711	1633	1627	1771	1894	1608	1538	1600	1585	1387	1474	1691	1558	1335
00:42:55	30.2	1869	1869	1862	1802	1778	1668	1839	1677	1677	1656	1739	1886	1576	1509	1535	1619	1398	1502	1600	1594	1358
00:43:07	30.2	1928	1883	1898	1823	1798	1612	1759	1727	1652	1668	1707	1846	1587	1553	1560	1547	1391	1520	1663	1590	1404
00:43:19	30.2	1912	1863	1846	1839	1769	1608	1818	1631	1661	1683	1703	1856	1612	1524	1629	1603	1371	1442	1665	1584	1381
00:43:31	30.2	1923	1934	1787	1784	1800	1614	1799	1667	1608	1683	1725	1867	1644	1555	1642	1577	1333	1461	1619	1564	1375
00:43:43	30.2	1896	1840	1853	1856	1823	1622	1774	1661	1683	1660	1780	1767	1640	1543	1599	1512	1375	1504	1695	1580	1356
00:43:55	30.2	1909	1855	1886	1776	1793	1619	1857	1704	1651	1682	1751	1818	1601	1520	1671	1574	1309	1498	1696	1567	1418
00:44:07	30.2	1910	1933	1789	1839	1769	1632	1793	1725	1658	1688	1744	1821	1657	1518	1558	1596	1379	1436	1706	1532	1381
00:44:19	30.2	1988	1869	1890	1778	1851	1678	1802	1610	1615	1671	1761	1849	1691	1580	1562	1568	1358	1479	1650	1611	1415
00:44:31	30.2	1865	1874	1791	1872	1884	1685	1774	1659	1615	1695	1760	1895	1617	1559	1636	1598	1363	1449	1704	1541	1407
00:44:43	30.2	1804	1893	1832	1838	1797	1644	1777	1753	1649	1713	1734	1801	1650	1530	1619	1578	1452	1524	1669	1601	1345
00:44:55	30.2	1897	1885	1834	1859	1837	1622	1859	1610	1624	1617	1801	1874	1612	1505	1597	1581	1394	1449	1701	1594	1384
00:45:07	30.2	1908	1891	1871	1817	1727	1655	1897	1751	1635	1675	1740	1841	1650	1508	1589	1579	1392	1438	1646	1583	1335
00:45:19	30.2	1880	1877	1889	1786	1803	1670	1877	1675	1645	1757	1713	1807	1697	1542	1540	1544	1435	1478	1635	1622	1393
00:45:31	30.2	1974	1874	1819	1820	1873	1635	1783	1635	1695	1654	1689	1814	1599	1507	1581	1540	1368	1447	1658	1599	1396
00:45:43	30.2	1849	1913	1913	1814	1860	1649	1877	1692	1703	1671	1742	1847	1663	1540	1577	1627	1371	1433	1672	1623	1355
00:45:55	30.2	1977	1890	1761	1898	1844	1683	1818	1665	1652	1638	1795	1813	1676	1569	1582	1597	1358	1492	1687	1594	1396
00:46:07	30.2	1881	1925	1845	1819	1783	1642	1866	1732	1671	1634	1712	1824	1627	1611	1582	1590	1439	1426	1656	1596	1429
00:46:19	30.2	1980	1912	1759	1805	1809	1645	1914	1630	1685	1661	1747	1881	1720	1545	1571	1582	1409	1487	1681	1548	1330
00:46:31	30.2	1920	1776	1871	1846	1767	1636	1846	1718	1651	1680	1756	1916	1635	1592	1577	1612	1425	1468	1698	1620	1383
00:46:43	30.2	1889	1885	1869	1797	1820	1680	1893	1756	1698	1640	1786	1859	1613	1601	1626	1611	1429	1470	1661	1583	1343
00:46:55	30.3	1878	1855	1862	1818	1778	1623	1859	1658	1691	1719	1759	1871	1653	1558	1649	1589	1368	1468	1667	1578	1411
00:47:07	30.2	1877	1812	1885	1808	1842	1615	1904	1700	1630	1722	1694	1870	1642	1574	1663	1647	1380	1481	1686	1593	1317
00:47:19	30.3	1920	1834	1805	1906	1928	1643	1805	1664	1638	1681	1789	1828	1639	1560	1592	1568	1398	1483	1723	1611	1415
00:47:31	30.3	1926	1922	1817	1823	1817	1655	1827	1712	1652	1727	1763	1866	1651	1558	1534	1580	1375	1471	1708	1593	1449
00:47:43	30.3	1927	1884	1915	1858	1788	1596	1829	1712	1709	1678	1775	1839	1647	1579	1605	1571	1416	1512	1658	1649	1396
00:47:55	30.3	1883	1952	1833	1810	1837	1697	1895	1669	1642	1692	1741	1794	1647	1595	1536	1560	1423	1450	1665	1579	1411
00:48:07	30.3	1893	1839	1792	1758	1794	1650	1832	1695	1650	1722	1779	1815	1711	1589	1613	1552	1444	1449	1670	1633	1364
00:48:19	30.3	1896	1869	1907	1817	1825	1644	1802	1740	1618	1712	1722	1899	1679	1589	1549	1535	1409	1477	1714	1570	1393
00:48:31	30.3	1874	1932	1831	1860	1855	1578	1856	1660	1694	1588	1745	1843	1665	1585	1567	1541	1457	1493	1681	1592	1392
00:48:43	30.3	1901	1869	1913	1851	1889	1627	1874	1642	1634	1685	1711	1871	1585	1593	1629	1630	1397	1499	1672	1598	1362
00:48:55	30.3	1920	1867	1845	1834	1861	1689	1812	1663	1692	1726	1728	1826	1639	1537	1549	1619	1379	1483	1643	1624	1374
00:49:07	30.3	1942	1904	1929	1823	1784	1659	1848	1715	1691	1636	1773	1855	1611	1568	1637	1639	1459	1456	1668	1597	1363
00:49:19	30.3	1886	1916	1842	1825	1788	1640	1800	1677	1683	1708	1788	1847	1673	1580	1566	1598	1413	1464	1697	1606	1408
00:49:31	30.3	1833	1917	1871	1898	1853	1628	1824	1702	1681	1749	1761	1776	1631	1595	1566	1650	1451	1515	1647	1620	1425
00:49:43	30.3	1908	1902	1860	1803	1837	1707	1932	1708	1659	1686	1808	1828	1722	1501	1652	1611	1468	1528	1666	1594	1416
00:49:55	30.3	1918	1911	1924	1847	1816	1630	1813	1688	1691	1717	1707	1924	1636	1550	1596	1576	1399	1542	1673	1575	1356
00:50:07	30.3	1849	1944	1866	1915	1823	1652	1811	1702	1720	1727	1761	1903	1669	1499	1617	1571	1402	1447	1721	1553	1388
00:50:19	30.3	1898	1878	1848	1842	1842	1648	1876	1755	1722	1685	1765	1784	1649	1572	1610	1564	1472	1510	1666	1585	1468
00:50:31	30.3	1944	1902	1867	1846	1922	1645	1865	1786	1725	1700	1779	1886	1616	1560	1583	1612	1434	1526	1765	1578	1392
00:50:43	30.3	1890	1899	1911	1908	1819	1652	1896	1720	1706	1694	1845	1857	1635	1554	1644	1635	1395	1557	1704	1580	1427
00:50:55	30.3	1903	1892	1799	1864	1784	1649	1840	1684	1654	1682	1766	1786	1664	1582	1593	1603	1496	1459	1682	1648	1360
00:51:07	30.3	1999	1866	1809	1864	1858	1646	1839	1729	1718	1646	1788	1898	1656	1539	1635	1608	1437	1449	1675	1630	1400
00:51:19	30.3	1908	1922	1872	1892	1843	1650	1867	1694	1729	1677	1749	1934	1680	1532	1601	1622	1364	1485	1709	1606	1355
00:51:31	30.3	1927	1949	1818	1920	1831	1644	1834	1698	1678	1675	1719	1900	1614	1554	1585	1566	1423	1449	1728	1639	1445
00:51:43	30.3	1879	1916	1872	1841	1940	1620	1799	1805	1738	1706	1817	1911	1720	1562	1609	1567	1392	1512	1734	1643	1435
00:51:55	30.3	1853	1877	1925	1879	1883	1689	1846	1684	1677	1711	1780	1897	1646	1565	1645	1638	1418	1484	1682	1587	1410
00:52:07	30.3	1931	1970	1836	1954	1875	1675	1830	1655	1684	1704	1831	1852	1654	1610	1614	1580	1422	1504	1669	1653	1364
00:52:19	30.3	1899	1926	1872	1864	1826	1663	1814	1685	1703	1716	1769	1868	1679	1564	1658	1558	1451	1460	1694	1584	1407
00:52:31	30.3	1921	1901	1822	1924	1844	1684	1853	1714	1677	1712	1780	1845	1740	1588	1597	1607	1431	1499	1677	1653	1430
00:52:43	30.3	1893	1933	1867	1827	1876	1605	1917	1693	1677	1714	1781	1872	1624	1560	1622	1640	1463	1482	1717	1671	1401
00:52:55	30.3	1938	1865	1785	1887	1807	1650	1884	1692	1727	1689	1763	1894	1642	1568	1637	1630	1409	1470	1700	1585	1387
00:53:07	30.3	1890	1875	1826	1830	1893	1645	1865	1724	1681	1650	1719	1853	1702	1561	1598	1605	1364	1557	1657	1662	1374
00:53:19	30.3	1909	1934	1926	1908	1813	1661	1831	1737	1712	1701	1777	1912	1675	1540	1598	1615	1428	1464	1736	1606	1401
00:53:31	30.3	1896	1953	1844	1841	1842	1679	1841	1697	1627	1758	1769	1854	1694	1558	1594	1607	1422	1476	1726	1624	1377
00:53:43	30.3	1932	1913	1860	1835	1873	1700	1875	1781	1723	1702	1750	1907	1646	1566	1595	1651	1481	1463	1727	1644	1427
00:53:55	30.3	1876	1869	1894	1928	1879	1670	1829	1670	1622	1676	1728	1925	1654	1580	1658	1603	1482	1509	1667	1604	1420
00:54:07	30.3	1989	1905	1887	1897	1805	1703	1871	1724	1732	1647	1738	1862	1697	1548	1654	1596	1380	1487	1764	1673	1427
00:54:19	30.3	2006	1930	1795	1873	1854	1600	1850	1731	1750	1680	1760	1856	1722	1586	1580	1547	1436	1567	1653	1651	1436
00:54:31	30.3	1986	1897	1825	1905	1883	1657	1867	1715	1740	1713	1810	1825	1665	1622	1634	1607	1466	1501	1686	1650	1454
00:54:43	30.3	1960	1881	1860	1820	1917	1668	1881	1680	1648	1686	1773	1906	1657	1599	1622	1648	1454	1505	1761	1685	1455
00:54:55	30.3	1920	1850	1871	1944	1859	1639	1901	1712	1719	1699	1734	1875	1707	1523	1600	1678	1426	1522	1698	1625	1403
00:55:07	30.3	1946	1956	1822	1832	1883	1671	1849	1772	1683	1751	1776	1832	1657	1611	1622	1640	1431	1510	1738	1608	1412
00:55:19	30.3	1921	1935	1887	1901	1874	1671	1888	1751	1761	1711	1779	1868	1652	1587	1674	1639	1485	1502	1674	1647	1443
00:55:31	30.3	1961	1922	1832	1843	1816	1682	1872	1699	1696	1741	1783	1904	1652	1584	1681	1702	1411	1479	1704	1653	1437
00:55:43	30.3	1944	1853	1855	1888	1869	1685	1886	1747	1726	1699	1752	1901	1651	1539	1602	1617	1435	1484	1688	1669	1383
00:55:55	30.3	1905	1906	1890	1886	1824	1654	1908	1751	1691	1685	1740	1873	1669	1579	1608	1566	1404	1453	1715	1666	1441
00:56:07	30.3	1962	1926	1893	1849	1865	1702	1895	1732	1683	1682	1818	1958	1659	1596	1624	1656	1438	1520	1652	1599	1475
00:56:19	30.3	1936	1865	1881	1846	1917	1668	1890	1742	1671	1699	1804	1840	1627	1600	1591	1657	1426	1545	1701	1562	1435
00:56:31	30.3	1878	1947	1893	1858	1868	1592	1857	1732	1677	1678	1735	1836	1700	1567	1657	1620	1447	1578	1770	1621	1408
00:56:43	30.3	1938	1880	1884	1885	1911	1639	1865	1721	1736	1684	1796	1861	1746	1600	1619	1631	1492	1454	1718	1596	1420
00:56:55	30.3	1939	1916	1871	1915	1939	1681	1918	1718	1690	1700	1758	1940	1655	1594	1633	1650	1410	1572	1763	1615	1412
00:57:07	30.3	1926	1861	1827	1819	1845	1721	1880	1715	1709	1778	1826	1787	1656	1614	1627	1687	1370	1491	1739	1647	1411
00:57:19	30.3	1960	1931	1849	1937	1897	1702	1870	1743	1718	1709	1818	1852	1677	1598	1662	1653	1434	1518	1689	1694	1454
00:57:31	30.3	1940	1895	1908	1875	1841	1651	1898	1708	1691	1694	1776	1861	1652	1591	1659	1611	1470	1529	1732	1597	1450
00:57:43	30.3	1958	1940	1885	1875	1822	1691	1853	1726	1708	1745	1813	1848	1725	1615	1624	1682	1454	1489	1689	1666	1450
00:57:55	30.3	1904	1911	1844	1951	1897	1675	1885	1696	1678	1763	1831	1907	1676	1578	1688	1643	1452	1478	1770	1639	1353
00:58:07	30.3	1948	1941	1842	1862	1813	1650	1855	1720	1774	1665	1828	1873	1746	1572	1615	1651	1409	1511	1710	1605	1402
00:58:19	30.3	1965	1906	1910	1874	1932	1674	1840	1733	1763	1719	1784	1925	1656	1631	1634	1651	1478	1449	1705	1617	1429
00:58:31	30.3	1934	1894	1822	1831	1907	1661	1910	1736	1783	1720	1759	1925	1681	1643	1587	1635	1443	1507	1723	1672	1397
00:58:43	30.3	1968	1944	1918	1892	1920	1674	1921	1785	1661	1701	1793	1853	1614	1605	1646	1623	1444	1550	1688	1645	1373
00:58:55	30.3	1988	2009	1870	1893	1872	1641	1922	1739	1685	1764	1795	1902	1683	1635	1626	1628	1401	1541	1699	1707	1449
00:59:07	30.3	1959	1912	1894	1908	1828	1688	1924	1758	1713	1759	1804	1877	1698	1561	1655	1650	1458	1546	1705	1636	1426
00:59:19	30.3	1955	1890	1872	1891	1828	1716	1952	1709	1740	1738	1772	1884	1690	1621	1606	1646	1454	1504	1679	1650	1446
00:59:31	30.3	1933	1933	1865	1877	1852	1724	1786	1740	1686	1713	1865	1878	1761	1595	1651	1703	1428	1496	1657	1645	1414
00:59:43	30.3	1927	1921	1920	1917	1914	1692	1936	1762	1748	1731	1757	1875	1704	1637	1660	1620	1393	1527	1725	1582	1483
00:59:55	30.3	1919	2027	1828	1898	1963	1753	1857	1735	1751	1720	1804	1893	1694	1601	1666	1693	1413	1511	1823	1624	1414
01:00:07	30.3	1968	1886	1845	1918	1862	1673	1827	1792	1711	1734	1811	1867	1674	1615	1598	1643	1422	1528	1708	1701	1441
01:00:19	30.3	2016	1964	1881	1926	1868	1714	1867	1728	1694	1718	1838	1911	1706	1558	1607	1670	1482	1535	1679	1637	1448
01:00:31	30.3	1926	1920	1955	1874	1851	1643	1869	1732	1765	1752	1806	1841	1740	1599	1718	1663	1450	1528	1740	1620	1426
01:00:43	30.3	1888	1936	1935	1879	1869	1675	1890	1743	1775	1724	1769	1923	1678	1592	1633	1601	1449	1565	1763	1619	1478
01:00:55	30.3	1964	1923	1857	1864	1892	1702	1864	1729	1719	1684	1825	1879	1702	1560	1670	1614	1428	1606	1733	1663	1438
01:01:07	30.3	1962	1940	1867	1911	1879	1677	1882	1797	1690	1752	1813	1921	1724	1584	1634	1621	1494	1549	1686	1597	1464
01:01:19	30.3	1894	1917	1901	1887	1838	1625	1887	1778	1694	1739	1813	1897	1704	1650	1645	1576	1500	1489	1653	1664	1437
01:01:31	30.3	1961	1897	1885	1862	1893	1685	1841	1686	1699	1748	1787	1871	1662	1552	1636	1671	1458	1588	1714	1655	1429
01:01:43	30.3	1951	1937	1951	1873	1980	1735	1855	1783	1732	1761	1816	1940	1717	1554	1603	1638	1402	1534	1752	1651	1363
01:01:55	30.3	1970	1915	1892	1796	1927	1655	1830	1704	1746	1817	1800	1938	1711	1597	1569	1686	1468	1533	1716	1612	1451
01:02:07	30.3	1904	1943	1891	1946	1953	1667	1908	1723	1678	1781	1820	1864	1655	1633	1700	1607	1424	1514	1752	1706	1448
01:02:19	30.3	1929	1857	1900	1840	1897	1743	1843	1710	1706	1736	1823	1838	1679	1588	1595	1673	1437	1552	1735	1599	1454
01:02:31	30.3	1932	1951	1821	1876	1869	1665	1843	1777	1705	1730	1764	1856	1700	1620	1654	1666	1489	1527	1726	1680	1388
01:02:43	30.3	1931	1938	1906	1901	1858	1718	1870	1695	1723	1731	1804	1890	1695	1629	1646	1628	1499	1586	1749	1668	1393
01:02:55	30.3	1944	1917	1833	1905	1827	1714	1850	1825	1688	1735	1837	1859	1689	1555	1718	1584	1457	1541	1719	1643	1447
01:03:07	30.3	1961	1900	1855	1980	1868	1709	1856	1705	1676	1701	1829	1863	1710	1571	1630	1622	1460	1567	1710	1660	1487
01:03:19	30.3	1956	1902	1883	1918	1937	1713	1886	1803	1783	1755	1745	1848	1685	1607	1733	1601	1432	1521	1713	1630	1454
01:03:31	30.3	1937	1940	1906	1940	1967	1643	1854	1801	1725	1732	1789	1923	1698	1654	1598	1651	1465	1498	1756	1672	1424
01:03:43	30.3	1912	1911	1923	1877	1872	1696	1894	1812	1706	1751	1825	1931	1739	1644	1644	1707	1458	1522	1749	1669	1430
01:03:55	30.3	1945	1902	1889	1916	1937	1656	1868	1790	1741	1767	1849	1982	1689	1605	1626	1639	1460	1552	1774	1609	1407
01:04:07	30.3	1998	1912	1917	1878	1886	1645	1886	1735	1744	1737	1868	1878	1678	1591	1620	1681	1458	1512	1717	1684	1407
01:04:19	30.3	1939	1907	1827	1912	1860	1736	1891	1760	1704	1739	1833	1846	1726	1616	1705	1577	1460	1589	1679	1700	1449
01:04:31	30.3	1988	1996	1839	1849	1852	1664	1865	1708	1777	1731	1845	1887	1733	1615	1622	1604	1493	1505	1754	1641	1453
01:04:43	30.3	1934	1887	1894	1887	1926	1708	1862	1728	1783	1790	1815	1924	1710	1589	1639	1712	1491	1510	1695	1639	1485
01:04:55	30.3	1952	1917	1994	1850	1900	1688	1843	1718	1668	1702	1799	1894	1732	1617	1662	1613	1443	1548	1744	1657	1494
01:05:07	30.3	1984	1926	1846	1837	1834	1656	1889	1857	1706	1707	1826	1939	1682	1606	1715	1679	1489	1530	1686	1653	1427
01:05:19	30.3	1932	1852	1846	1891	1890	1686	1886	1741	1759	1744	1912	1958	1660	1627	1663	1656	1456	1595	1777	1700	1465
01:05:31	30.3	1908	1942	1939	1911	1941	1739	1916	1761	1782	1795	1845	1898	1681	1580	1615	1581	1495	1485	1758	1641	1476
01:05:43	30.3	2037	1976	1855	1945	1854	1694	1880	1696	1716	1750	1761	1895	1683	1627	1682	1619	1454	1505	1715	1627	1449
01:05:55	30.3	1965	1899	1939	1904	1887	1715	1882	1730	1742	1759	1840	1885	1706	1552	1670	1723	1434	1540	1713	1634	1431
01:06:07	30.3	1967	1885	1909	1921	1921	1724	1872	1712	1780	1780	1826	1866	1783	1607	1668	1629	1419	1555	1757	1624	1480
01:06:19	30.3	1986	1959	1895	1906	1860	1718	1896	1767	1726	1722	1805	1895	1728	1610	1632	1603	1463	1563	1719	1669	1462
01:06:31	30.3	1963	1975	1961	1903	1940	1737	1866	1797	1677	1754	1777	1966	1710	1619	1653	1643	1491	1561	1755	1704	1457
01:06:43	30.3	1984	1908	1915	1955	1857	1702	1899	1819	1709	1764	1776	2008	1709	1606	1717	1676	1484	1566	1818	1629	1458
01:06:55	30.3	1902	1955	1856	1922	1914	1722	1926	1781	1731	1771	1837	1928	1701	1629	1726	1614	1423	1533	1785	1653	1431
01:07:07	30.3	1961	1951	1901	1899	1881	1711	1861	1742	1700	1744	1829	1904	1683	1603	1737	1689	1458	1537	1754	1635	1397
01:07:19	30.3	1947	1957	1889	1889	1901	1696	1912	1734	1816	1763	1825	1952	1750	1628	1661	1702	1505	1526	1739	1656	1486
01:07:31	30.3	1989	1990	1894	1920	1896	1641	1981	1716	1776	1745	1939	1924	1694	1622	1681	1677	1457	1460	1754	1636	1482
01:07:43	30.3	1909	1950	1949	1976	1823	1697	1872	1740	1751	1789	1825	1925	1702	1626	1695	1631	1466	1558	1799	1734	1453
01:07:55	30.3	1985	1941	1933	1944	1955	1695	1917	1782	1715	1701	1803	1927	1691	1589	1637	1688	1496	1514	1718	1639	1465
01:08:07	30.3	1953	1975	1867	1885	1869	1720	1912	1764	1758	1701	1807	1930	1724	1572	1692	1697	1492	1513	1722	1616	1481
01:08:19	30.3	2018	1965	1890	1926	1870	1710	1904	1797	1726	1714	1842	1860	1718	1631	1692	1699	1421	1624	1775	1640	1504
01:08:31	30.4	1941	1910	1918	1905	1850	1738	1927	1749	1706	1736	1839	1942	1764	1649	1649	1652	1468	1517	1772	1693	1494
01:08:43	30.3	1980	1943	1928	1989	1917	1768	1904	1715	1803	1710	1808	1894	1672	1580	1646	1616	1456	1576	1714	1672	1474
01:08:55	30.4	2017	1900	1925	1899	1894	1667	1907	1775	1724	1754	1882	1919	1703	1631	1716	1684	1531	1497	1736	1653	1429
01:09:07	30.4	1990	1997	1918	1890	1871	1714	1836	1793	1763	1760	1816	1930	1707	1635	1642	1696	1451	1538	1783	1683	1466
01:09:19	30.4	1942	1928	1936	1906	1845	1742	1896	1759	1724	1765	1785	1931	1717	1658	1707	1663	1428	1573	1769	1658	1477
01:09:31	30.4	1974	1967	1876	1927	1960	1646	1922	1776	1758	1784	1809	1946	1680	1637	1765	1680	1447	1518	1723	1765	1516
01:09:43	30.4	1984	1927	1875	1891	1879	1679	1943	1793	1732	1730	1831	1811	1687	1643	1664	1685	1458	1524	1725	1685	1507
01:09:55	30.4	1925	1932	1892	1922	1922	1707	1865	1784	1763	1751	1799	1870	1748	1607	1730	1656	1487	1565	1729	1671	1480
01:10:07	30.4	2007	1931	1888	1918	1935	1684	2001	1747	1745	1744	1802	1894	1789	1562	1679	1678	1474	1626	1697	1729	1435
01:10:19	30.4	1974	1946	1935	1924	1894	1689	1982	1782	1736	1786	1810	1894	1714	1654	1619	1709	1542	1563	1779	1658	1454
01:10:31	30.4	1952	1991	1842	1973	1908	1690	1875	1733	1710	1730	1828	1922	1654	1672	1684	1707	1515	1561	1738	1721	1436
01:10:43	30.4	2006	1902	1904	1905	1888	1693	1889	1772	1725	1724	1844	1922	1712	1611	1742	1645	1474	1486	1790	1656	1488
01:10:55	30.4	1951	1974	1909	1955	1891	1705	1890	1796	1698	1778	1891	1915	1694	1600	1645	1657	1452	1573	1748	1685	1434
01:11:07	30.4	1938	1949	1932	1920	1922	1587	1887	1693	1713	1757	1856	1924	1715	1629	1640	1676	1447	1544	1718	1773	1441
01:11:19	30.4	1917	1958	1900	1867	1872	1679	1868	1792	1790	1799	1829	1898	1712	1620	1604	1675	1501	1522	1712	1630	1497
01:11:31	30.4	2028	1996	1931	1886	1913	1705	1962	1743	1782	1730	1834	1919	1712	1641	1639	1708	1457	1521	1690	1683	1448
01:11:43	30.4	1979	1983	1936	1936	1873	1700	1884	1841	1681	1774	1800	1903	1719	1602	1671	1668	1433	1552	1774	1662	1456
01:11:55	30.4	1996	1911	1911	1960	1915	1725	1913	1838	1791	1755	1827	1975	1744	1541	1687	1654	1462	1598	1665	1725	1512
01:12:07	30.4	1978	1961	1851	1893	1949	1734	1798	1724	1742	1762	1840	1966	1720	1600	1673	1659	1493	1541	1755	1737	1502
01:12:19	30.4	1984	1955	1920	1902	1923	1741	1875	1854	1752	1768	1842	1908	1721	1656	1612	1685	1479	1588	1778	1664	1480
01:12:31	30.4	1884	2045	1963	1901	1850	1739	1862	1785	1765	1803	1839	1946	1744	1640	1657	1668	1468	1591	1753	1707	1422
01:12:43	30.4	2000	1941	1883	1900	1890	1709	1925	1826	1790	1726	1822	1932	1726	1625	1674	1674	1476	1570	1753	1698	1402
01:12:55	30.4	2033	1945	1929	1934	1936	1773	1954	1830	1730	1742	1817	1944	1650	1656	1719	1742	1472	1542	1761	1718	1481
01:13:07	30.4	1984	1958	1953	1916	1857	1701	1844	1809	1771	1766	1846	1920	1703	1586	1659	1705	1474	1525	1751	1752	1438
01:13:19	30.4	1972	2005	1941	1897	1925	1690	1923	1745	1810	1789	1873	1918	1659	1594	1646	1717	1470	1595	1778	1650	1484
01:13:31	30.4	1932	1990	1975	1945	1891	1746	1870	1746	1813	1770	1880	1946	1714	1589	1701	1692	1463	1531	1793	1765	1482
01:13:43	30.4	1890	1981	1959	1892	1919	1755	1941	1741	1795	1752	1858	1896	1769	1596	1662	1661	1500	1607	1798	1686	1463
01:13:55	30.4	2047	1983	1936	1909	1978	1688	1811	1762	1813	1787	1839	1936	1698	1644	1678	1672	1471	1545	1687	1692	1450
01:14:07	30.4	1995	2009	1885	1958	1969	1717	1953	1780	1778	1776	1844	1907	1759	1623	1715	1694	1498	1564	1778	1658	1492
01:14:19	30.4	1985	1964	1944	1892	1940	1727	1895	1815	1802	1800	1793	1907	1716	1620	1673	1739	1505	1528	1711	1713	1494
01:14:31	30.4	1973	1942	1934	1953	1923	1723	1889	1766	1749	1777	1854	1932	1696	1625	1684	1692	1431	1536	1771	1747	1505
01:14:43	30.4	1944	1929	1902	1900	1918	1681	1946	1760	1804	1811	1853	1922	1707	1659	1721	1685	1532	1602	1705	1703	1482
01:14:55	30.4	1956	2021	1945	1984	1896	1705	1987	1811	1754	1692	1869	1998	1778	1675	1716	1664	1498	1640	1739	1712	1457
01:15:07	30.4	1927	1997	1933	1961	1899	1723	1895	1771	1828	1773	1799	1895	1671	1616	1703	1705	1533	1654	1829	1698	1466
01:15:19	30.4	1897	1999	1849	1913	1918	1737	1825	1819	1773	1760	1945	1976	1726	1670	1665	1709	1452	1526	1789	1666	1447
01:15:31	30.4	1938	1989	1912	1863	1937	1671	1958	1792	1830	1727	1836	1927	1699	1694	1663	1724	1527	1611	1752	1729	1497
01:15:43	30.4	2006	1996	1943	2033	1914	1740	1889	1757	1761	1829	1840	1947	1735	1631	1681	1670	1501	1533	1823	1737	1461
01:15:55	30.4	1941	1907	1931	1909	1936	1766	1869	1839	1773	1735	1856	1890	1727	1678	1664	1673	1523	1554	1720	1698	1499
01:16:07	30.4	1999	1998	1907	1929	1899	1743	1934	1754	1824	1769	1858	1895	1753	1603	1735	1748	1499	1542	1775	1724	1481
01:16:19	30.4	1986	1990	1899	1925	1906	1697	1903	1770	1754	1804	1810	1984	1718	1668	1698	1689	1513	1650	1712	1703	1486
01:16:31	30.4	1961	2039	1872	1893	1931	1742	1896	1799	1792	1730	1799	1930	1657	1641	1715	1709	1497	1505	1728	1768	1487
01:16:43	30.4	2047	2035	1955	1899	1896	1709	1921	1754	1780	1713	1774	1963	1684	1675	1685	1711	1499	1523	1772	1671	1483
01:16:55	30.4	1999	1962	1920	1893	1898	1692	1882	1792	1760	1827	1828	1955	1699	1606	1694	1700	1510	1560	1809	1677	1457
01:17:07	30.4	1973	1925	1871	1946	1954	1730	1873	1799	1799	1796	1844	1902	1763	1665	1709	1701	1455	1584	1701	1705	1480
01:17:19	30.4	1966	1980	1913	1890	1936	1768	1914	1726	1736	1764	1808	1895	1752	1631	1683	1706	1520	1514	1793	1718	1541
01:17:31	30.4	1990	1979	1953	1908	1913	1696	1943	1856	1782	1786	1850	1959	1669	1701	1714	1716	1502	1593	1763	1663	1464
01:17:43	30.4	1989	1913	1926	1928	1895	1772	1881	1792	1712	1820	1863	1930	1748	1656	1742	1706	1504	1567	1765	1698	1521
01:17:55	30.4	1967	1969	1891	1913	1909	1668	1926	1787	1728	1737	1889	1904	1746	1585	1725	1719	1494	1557	1783	1706	1533
01:18:07	30.4	1953	1959	1974	1901	1969	1734	1979	1801	1782	1760	1836	1937	1696	1603	1732	1732	1550	1546	1738	1648	1436
01:18:19	30.4	2000	1940	1945	1991	1905	1710	1893	1826	1797	1835	1854	1941	1720	1648	1677	1741	1516	1573	1719	1675	1511
01:18:31	30.4	1953	1933	1937	1912	1972	1669	1945	1798	1732	1785	1862	1936	1725	1643	1697	1692	1417	1608	1767	1681	1477
01:18:43	30.4	1985	1927	1912	2026	1950	1735	1893	1853	1809	1739	1907	1926	1762	1669	1670	1688	1508	1541	1712	1720	1573
01:18:55	30.4	1999	1945	1934	1978	1912	1741	1954	1854	1823	1797	1860	1902	1735	1718	1682	1719	1526	1599	1753	1735	1460
01:19:07	30.4	1964	1979	1917	1971	1984	1756	1905	1707	1760	1715	1837	2017	1787	1631	1671	1774	1453	1563	1721	1655	1447
01:19:19	30.4	1957	1998	1948	1974	1875	1776	1913	1752	1759	1840	1867	1931	1773	1643	1622	1691	1506	1573	1790	1662	1496
01:19:31	30.4	1958	1915	2011	1947	1877	1743	1928	1778	1775	1827	1813	1935	1753	1594	1712	1738	1462	1624	1761	1670	1511
01:19:43	30.4	1960	1956	1926	2005	1887	1777	1878	1795	1743	1777	1811	2024	1782	1655	1691	1760	1499	1555	1750	1674	1431
01:19:55	30.4	1986	1960	1924	1864	1959	1715	1925	1774	1808	1741	1823	1960	1703	1622	1722	1680	1525	1541	1772	1661	1461
01:20:07	30.4	2055	1909	1912	1942	1934	1749	1826	1820	1813	1825	1864	1945	1728	1619	1675	1684	1492	1591	1742	1684	1536
01:20:19	30.4	1956	1941	1944	1885	1937	1637	1913	1812	1783	1783	1873	1950	1750	1676	1696	1735	1475	1558	1744	1706	1545
01:20:31	30.4	2067	1975	1891	1978	1914	1719	1924	1821	1660	1816	1804	1948	1747	1665	1730	1697	1522	1616	1701	1688	1490
01:20:43	30.4	1973	1997	1974	1912	1934	1729	1840	1769	1762	1738	1863	1894	1726	1631	1730	1747	1501	1645	1716	1694	1482
01:20:55	30.4	1967	1986	2024	1893	1948	1765	1905	1758	1804	1815	1847	2007	1754	1627	1740	1674	1523	1566	1751	1714	1518
01:21:07	30.4	2026	1951	1888	1994	1933	1731	1927	1765	1738	1785	1888	1974	1729	1657	1679	1754	1480	1529	1661	1699	1484
01:21:19	30.4	1992	2003	1953	1948	1955	1699	1947	1795	1795	1779	1891	1921	1729	1613	1710	1702	1558	1550	1785	1654	1461
01:21:31	30.4	1996	1954	1979	2008	1911	1728	1913	1729	1785	1798	1840	1942	1702	1652	1706	1754	1500	1587	1769	1750	1539
01:21:43	30.4	2007	2019	1909	1928	1876	1698	1910	1779	1778	1776	1872	1984	1683	1616	1662	1676	1532	1605	1795	1679	1487
01:21:55	30.4	2007	1956	1944	2001	2003	1777	1899	1792	1814	1748	1849	2009	1721	1632	1796	1651	1495	1575	1787	1728	1471
01:22:07	30.4	1988	2014	1982	2000	1920	1739	1897	1822	1809	1917	1851	1956	1723	1710	1689	1696	1569	1579	1814	1695	1442
01:22:19	30.4	1989	1996	1855	1878	2003	1781	1896	1787	1844	1843	1907	1994	1760	1643	1741	1699	1509	1615	1770	1723	1487
01:22:31	30.4	2030	1851	1917	1932	1951	1677	1869	1768	1781	1777	1844	1959	1747	1662	1687	1716	1516	1587	1752	1726	1514
01:22:43	30.4	1972	1961	1885	1884	1929	1749	1971	1755	1776	1756	1827	1959	1774	1650	1712	1729	1535	1585	1715	1714	1513
01:22:55	30.4	2035	1933	1924	1869	1945	1707	1922	1773	1832	1806	1838	1959	1695	1583	1693	1661	1485	1594	1753	1726	1568
01:23:07	30.4	1977	1954	1933	2018	1931	1734	1866	1804	1767	1753	1870	1930	1722	1629	1681	1666	1580	1576	1740	1755	1500
01:23:19	30.4	2026	1907	1835	1978	1977	1684	1860	1824	1761	1764	1845	1971	1743	1684	1718	1723	1518	1619	1714	1698	1486
01:23:31	30.4	2059	2010	2009	1951	1985	1693	1933	1758	1828	1738	1890	1996	1761	1617	1737	1673	1534	1623	1808	1721	1461
01:23:43	30.4	1946	1952	1891	1955	1966	1750	1872	1797	1787	1764	1834	1973	1708	1660	1718	1724	1519	1626	1769	1730	1483
01:23:55	30.4	1946	1993	1977	1971	1920	1731	1899	1760	1838	1797	1849	1885	1686	1654	1718	1701	1476	1625	1755	1752	1483
01:24:07	30.4	2002	1938	1911	1980	1938	1677	1915	1780	1779	1766	1852	1954	1749	1653	1639	1636	1474	1584	1809	1740	1508
01:24:19	30.4	1947	1972	1921	1946	1922	1747	1867	1788	1780	1768	1847	1953	1749	1641	1685	1761	1519	1592	1820	1714	1458
01:24:31	30.4	1986	1967	1902	1942	1954	1770	1898	1794	1757	1762	1864	1938	1706	1634	1722	1744	1497	1614	1784	1715	1519
01:24:43	30.4	2012	1937	1929	2022	1970	1702	1946	1752	1831	1831	1880	2018	1717	1616	1710	1743	1533	1584	1764	1728	1469
01:24:55	30.4	1993	1973	1907	1956	1960	1777	1899	1814	1774	1738	1825	1960	1725	1631	1656	1717	1486	1554	1807	1675	1466
01:25:07	30.4	2062	1958	1862	1985	1906	1798	1961	1769	1771	1833	1811	1972	1754	1681	1747	1699	1521	1522	1781	1689	1499
01:25:19	30.4	1962	2082	1998	1897	2037	1715	1911	1786	1701	1832	1825	1954	1750	1690	1725	1790	1500	1582	1840	1735	1505
01:25:31	30.4	2010	1999	1948	1932	1957	1667	1863	1769	1804	1846	1847	1904	1713	1614	1716	1732	1563	1544	1783	1726	1458
01:25:43	30.4	1974	1979	1880	1929	1936	1786	1910	1749	1782	1821	1832	1968	1766	1653	1706	1734	1525	1592	1840	1701	1520
01:25:55	30.4	2023	1951	1846	1981	1974	1775	1885	1813	1818	1809	1842	2021	1739	1585	1688	1687	1490	1569	1750	1702	1557
01:26:07	30.4	1934	1958	1966	1894	1989	1696	1913	1815	1806	1778	1856	1958	1671	1661	1723	1727	1489	1595	1805	1686	1433
01:26:19	30.4	2055	1942	1923	1979	1933	1697	1949	1820	1837	1767	1883	1973	1701	1717	1708	1697	1574	1537	1750	1729	1513
01:26:31	30.4	2020	1986	1886	1922	1895	1732	1927	1793	1799	1833	1847	2024	1736	1641	1786	1668	1513	1601	1758	1790	1468
01:26:43	30.4	1964	1964	1920	1984	1983	1741	1879	1807	1807	1848	1857	1970	1749	1609	1786	1764	1516	1566	1789	1719	1528
01:26:55	30.4	2027	1953	1916	1990	1905	1812	1963	1857	1773	1789	1842	1965	1660	1654	1790	1703	1496	1538	1755	1729	1521
01:27:07	30.4	1990	1972	1907	1901	1932	1748	1954	1717	1774	1795	1909	1968	1748	1594	1691	1735	1502	1620	1810	1686	1486
01:27:19	30.4	1990	1987	1974	1979	1949	1747	1914	1804	1811	1835	1913	1961	1703	1654	1646	1770	1533	1593	1759	1768	1526
01:27:31	30.4	2023	2027	1926	1945	1914	1780	1949	1807	1721	1813	1887	2003	1771	1622	1705	1703	1528	1605	1785	1701	1546
01:27:43	30.4	2046	2008	1927	1948	1914	1733	1851	1761	1765	1786	1827	1939	1755	1639	1684	1799	1527	1604	1775	1711	1500
01:27:55	30.4	2070	1993	1963	1963	1932	1791	1879	1772	1862	1822	1860	2000	1714	1675	1723	1659	1575	1606	1835	1715	1458
01:28:07	30.4	1894	1959	1887	2035	1990	1765	1958	1789	1813	1798	1928	1900	1665	1671	1776	1669	1494	1617	1851	1694	1479
01:28:19	30.4	1969	2056	1948	1987	1978	1711	1938	1818	1797	1798	1847	2021	1721	1666	1682	1696	1533	1586	1756	1700	1538
01:28:31	30.4	1996	2003	1957	1938	1958	1741	1965	1778	1830	1779	1907	2038	1709	1684	1693	1660	1540	1610	1782	1780	1516
01:28:43	30.4	1958	1974	1916	1958	2009	1742	1889	1835	1780	1726	1854	1956	1788	1702	1766	1699	1517	1558	1818	1694	1490
01:28:55	30.4	1992	1934	2027	1925	1922	1741	1901	1781	1830	1844	1862	1942	1753	1613	1795	1684	1508	1647	1780	1765	1497
01:29:07	30.4	2004	2027	1943	1922	1995	1712	1891	1766	1771	1767	1840	1971	1755	1631	1726	1748	1511	1541	1834	1670	1532
01:29:19	30.4	2012	1999	1944	1906	1854	1804	1927	1792	1771	1783	1854	2087	1769	1609	1775	1708	1547	1580	1804	1716	1447
01:29:31	30.4	1945	1983	1865	1949	1950	1704	1964	1836	1801	1835	1869	1968	1704	1727	1652	1674	1516	1543	1814	1754	1508
01:29:43	30.4	2016	1966	1933	2018	1881	1737	1968	1822	1765	1788	1889	1945	1746	1654	1722	1758	1536	1611	1804	1720	1480
01:29:55	30.4	1960	1994	1972	2003	1957	1750	1929	1770	1835	1812	1840	2057	1738	1630	1698	1716	1471	1610	1833	1790	1556
01:30:07	30.4	2045	2015	1921	1964	1924	1849	1954	1899	1796	1771	1799	1939	1697	1639	1724	1708	1544	1613	1820	1712	1520
01:30:19	30.4	1969	1961	1943	1870	1879	1791	1915	1893	1784	1842	1870	1986	1760	1688	1786	1717	1488	1553	1854	1705	1535
01:30:31	30.4	1996	1997	1986	1945	1970	1772	1907	1772	1778	1750	1888	1979	1758	1644	1698	1659	1579	1633	1843	1721	1517
01:30:43	30.5	2056	2016	1928	1941	1990	1768	1945	1836	1741	1837	1836	1929	1708	1624	1725	1821	1564	1552	1843	1653	1475
01:30:55	30.5	2015	1998	1871	1893	1960	1752	1894	1820	1799	1766	1856	1917	1729	1672	1741	1717	1577	1590	1799	1716	1577
01:31:07	30.5	1985	2008	1922	1966	1950	1734	1908	1834	1778	1807	1844	1960	1723	1721	1706	1777	1524	1557	1758	1682	1545
01:31:19	30.5	1950	1987	1903	1959	1946	1774	1945	1788	1758	1767	1881	1954	1755	1619	1765	1703	1501	1613	1815	1723	1529
01:31:31	30.5	2002	1982	1927	1977	1990	1829	1933	1847	1788	1832	1883	1939	1770	1683	1722	1757	1499	1562	1814	1738	1525
01:31:43	30.5	1986	1995	1975	1937	1906	1748	1933	1855	1780	1816	1879	1965	1676	1675	1736	1733	1491	1552	1931	1728	1555
01:31:55	30.5	1990	1967	1945	2006	1947	1821	1939	1831	1817	1815	1906	1903	1728	1675	1709	1701	1537	1606	1768	1707	1534
01:32:07	30.5	2001	2018	1918	1907	1957	1781	1898	1822	1790	1755	1868	1927	1736	1711	1727	1760	1502	1513	1776	1767	1525
01:32:19	30.5	2028	1983	1953	1967	1902	1705	1956	1836	1830	1771	1906	1993	1723	1628	1763	1669	1585	1559	1797	1740	1495
01:32:31	30.5	1979	1992	1884	1984	1953	1787	1945	1790	1840	1828	1867	1963	1747	1621	1713	1751	1546	1610	1873	1704	1484
01:32:43	30.5	1989	1999	1957	1934	1995	1695	2004	1817	1866	1819	1883	1974	1820	1625	1736	1722	1460	1576	1793	1763	1573
01:32:55	30.5	1983	1957	1965	1967	1949	1784	1917	1803	1836	1794	1845	1931	1716	1668	1738	1737	1562	1605	1858	1754	1485
01:33:07	30.5	2040	1910	1949	1982	1943	1734	1950	1886	1829	1787	1861	1950	1792	1690	1746	1806	1519	1609	1826	1740	1513
01:33:19	30.5	1952	1991	1948	2023	1933	1735	1921	1823	1794	1784	1856	2026	1764	1662	1734	1773	1487	1650	1768	1751	1493
01:33:31	30.5	2042	1980	1995	2000	2012	1779	1969	1830	1832	1838	1898	2041	1727	1693	1737	1681	1560	1523	1798	1683	1595
01:33:43	30.5	2016	1962	1987	1915	1939	1752	1905	1826	1836	1819	1893	2063	1709	1636	1734	1751	1528	1607	1781	1769	1526
01:33:55	30.5	1998	1976	1995	1876	1998	1784	1944	1838	1843	1787	1931	1909	1689	1649	1698	1729	1568	1627	1824	1700	1528
01:34:07	30.5	2021	1966	1986	1980	1958	1667	1920	1757	1796	1839	1865	1968	1709	1682	1753	1729	1543	1604	1821	1746	1491
[truncated: 756 more rows]

## Sheet: Figure 4c
Figure 4c	ConSurf data
Consurf table of AlbA against only CDPS-associated CDOA proteins
The table details the residue variety in % for each position in the query sequence.
Each column shows the % for that amino-acid, found in position ('pos') in the MSA.
In case there are residues which are not a standard amino-acid in the MSA, they are represented under column 'OTHER'
pos	A	C	D	E	F	G	H	I	K	L	M	N	P	Q	R	S	T	V	W	Y	OTHER	MAX AA	ConSurf Grade
1	20					13.333					26.667					6.667		33.333				V 33.333	4
2	6.667		6.667	13.333		20				26.667			13.333			6.667		6.667				L 26.667	1
3	33.333					6.667		6.667					13.333			6.667	33.333					AT 33.333	4
4	20		6.667	20			13.333						13.333	6.667		6.667	13.333					AE 20.000	2
5				10			5			5	25		15			25	15					MS 25.000	3
6	5		5	15						5			40	5		20		5				P 40.000	3
7	25					10			5	5			15	10		20	10					A 25.000	2
8	13.636		4.545	13.636			4.545				9.091		4.545		9.091	27.273	13.636					S 27.273	3
9	9.091		13.636	4.545		13.636							9.091	4.545	4.545	18.182	22.727					T 22.727	1
10	8.696		4.348			4.348				21.739	8.696		17.391			34.783						S 34.783	4
11	17.391		17.391	4.348		4.348	4.348			4.348			39.13			4.348	4.348					P 39.130	3
12	17.391			30.435		13.043				13.043			4.348			8.696	4.348	8.696				E 30.435	1
13	17.391		8.696	4.348		8.696							8.696		4.348	21.739	26.087					T 26.087	4
14	4				4	4				32	4	4	12	4	12	8	12					L 32.000	2
15	12		4	8		4							44			12	16					P 44.000	2
16	24		28	24		8	4							8		4						D 28.000	3
17	26.923				23.077			3.846			7.692						19.231	19.231				A 26.923	1
18					3.704		3.704			74.074	3.704							3.704	11.111			L 74.074	5
19			11.111	7.407			7.407					14.815		7.407	37.037		14.815					R 37.037	1
20	3.704									11.111	7.407							77.778				V 77.778	8
21								13.793		68.966	10.345			3.448				3.448				L 68.966	4
22		3.448							13.793	10.345		3.448			51.724		13.793	3.448				R 51.724	4
23						3.448										31.034	65.517					T 65.517	6
24															100							R 100.000	9
25	13.793														13.793	34.483	37.931					T 37.931	5
26	34.483																	65.517				V 65.517	6
27								3.226		12.903	6.452							77.419				V 77.419	6
28															100							R 100.000	9
29	6.452		6.452	3.226			3.226					29.032		16.129	12.903	22.581						N 29.032	4
30					32.258															67.742		Y 67.742	7
31	41.935															12.903	45.161					T 45.161	7
32	12.903		25.806	6.452		12.903			12.903				16.129		6.452	6.452						D 25.806	2
33			9.677	51.613					3.226					9.677	25.806							E 51.613	5
34													90.323		6.452		3.226					P 90.323	8
35								18.75			3.125							78.125				V 78.125	7
36	3.125		68.75	3.125		6.25							9.375			6.25	3.125					D 68.750	5
37			96.875				3.125															D 96.875	9
38	34.375		6.25	25		3.125			3.125							15.625	9.375	3.125				A 34.375	4
39			3.125							62.5	6.25			3.125	3.125	3.125	12.5	6.25				L 62.500	3
40								25		43.75								31.25				L 43.750	5
41			43.75	50											3.125		3.125					E 50.000	4
42	18.75			3.125			6.25			6.25			12.5	25	15.625	9.375	3.125					Q 25.000	2
43										65.625	31.25		3.125									L 65.625	4
44	6.25							3.125		75								15.625				L 75.000	7
45			43.75	37.5											3.125		15.625					D 43.750	6
46	62.5	15.625				3.125										6.25		12.5				A 62.500	7
47	3.03							3.03			90.909						3.03					M 90.909	8
48										66.667			9.091					24.242				L 66.667	5
49	90.909															6.061	3.03					A 90.909	8
50	100																					A 100.000	9
51													100									P 100.000	9
52																36.364	63.636					T 63.636	8
53	75.758					24.242																A 75.758	8
54	24.242					15.152										60.606						S 60.606	7
55												100										N 100.000	9
56									60.606	6.061				3.03	30.303							K 60.606	5
57														96.97	3.03							Q 96.970	9
58	100																					A 100.000	9
59																			100			W 100.000	9
60	48.485					18.182										33.333						A 48.485	7
61					100																	F 100.000	9
62								3.03		3.03	6.061						3.03	84.848				V 84.848	7
63	42.424										6.061						9.091	42.424				AV 42.424	7
64								9.091										90.909				V 90.909	9
65														12.121	87.879							R 87.879	8
66	3.03		36.364	27.273								6.061			21.212	6.061						D 36.364	3
67				6.061					3.03				75.758		9.091		6.061					P 75.758	6
68	27.273			3.03		3.03								3.03	48.485		3.03	3.03		9.091		R 48.485	4
69	15.152					15.152					3.03	21.212		3.03	9.091		33.333					T 33.333	3
70								6.061		48.485								45.455				L 48.485	7
71							3.03		9.091	3.03					84.848							R 84.848	7
72	6.061	12.121								39.394	6.061			3.03	24.242	6.061		3.03				L 39.394	4
73										69.697								30.303				L 69.697	5
74							9.091								84.848		6.061					R 84.848	8
75	96.97															3.03						A 96.970	9
76					96.97															3.03		F 96.970	8
77	39.394															60.606						S 60.606	7
78													100									P 100.000	9
79						100																G 100.000	9
80								48.485		3.03	21.212							27.273				I 48.485	5
81					6.061			78.788		15.152												I 78.788	8
82			6.061	24.242		63.636								6.061								G 63.636	7
83	3.03		3.03	3.03						24.242			12.121		15.152	3.03	36.364					T 36.364	4
84													96.97			3.03						P 96.970	9
85	36.364												54.545			6.061	3.03					P 54.545	6
86	3.03				27.273					63.636	6.061											L 63.636	6
87	3.03				12.121			18.182		15.152								51.515				V 51.515	4
88										15.152								84.848				V 84.848	9
89	36.364																9.091	54.545				V 54.545	7
90	100																					A 100.000	9
91		100																				C 100.000	9
92	3.03				51.515		3.03			9.091								33.333				F 51.515	6
93			100																			D 100.000	9
94							12.121		3.03			3.03			81.818							R 81.818	8
95			9.091	3.03						3.03				3.03	21.212	60.606						S 60.606	6
96									3.03	24.242	3.03				69.697							R 69.697	7
97	45.455	3.03				3.03					3.03						30.303	9.091		6.061		A 45.455	5
98	24.242		18.182					3.03	3.03				6.061			3.03	9.091	33.333				V 33.333	4
99			9.091	9.091		39.394	3.03		12.121			12.121			15.152							G 39.394	4
100			15.152	15.152	6.061	18.182	6.061			21.212		6.061			6.061	3.03		3.03				L 21.212	2
101	3.125		28.125			6.25							15.625		6.25	34.375	6.25					S 34.375	4
102	6.897		3.448	3.448		55.172							20.69			10.345						G 55.172	4
103				21.429		14.286			28.571			28.571				7.143						KN 28.571	2
104								33.333		33.333						16.667		16.667				IL 33.333	3
105	13.333															86.667						S 86.667	8
106						7.143								50	42.857							Q 50.000	5
107	3.333		6.667	10		20	3.333	3.333	30							3.333	10	10				K 30.000	2
108	9.375				15.625			31.25					15.625			18.75		9.375				I 31.250	4
109	3.125														15.625		6.25		40.625	34.375		W 40.625	5
110			63.636	15.152		9.091								6.061	6.061							D 63.636	5
111	9.091			36.364			3.03	9.091		3.03				3.03			30.303	6.061				E 36.364	4
112	3.03					60.606	6.061									30.303						G 60.606	6
113									36.364	30.303	24.242				9.091							K 36.364	5
114										96.97	3.03											L 96.970	8
115		100																				C 100.000	9
116										6.061								93.939				V 93.939	8
117	100																					A 100.000	9
118											100											M 100.000	9
119	100																					A 100.000	9
120																		100				V 100.000	9
121				69.697										30.303								E 69.697	6
122												100										N 100.000	9
123					15.152					84.848												L 84.848	8
124										96.97	3.03											L 96.970	8
125										100												L 100.000	9
126	81.818															18.182						A 81.818	9
127	100																					A 100.000	9
128							100															H 100.000	9
129	78.788	12.121														9.091						A 78.788	8
130	12.121				3.03		3.03			48.485	12.121			9.091			9.091	3.03				L 48.485	3
131						96.97						3.03										G 96.970	8
132					6.061					93.939												L 93.939	8
133						100																G 100.000	9
134	24.242					75.758																G 75.758	5
135		100																				C 100.000	9
136													100									P 100.000	9
137	9.091							3.03								18.182		69.697				V 69.697	8
138	27.273					24.242	6.061									42.424						S 42.424	7
139																100						S 100.000	9
140					96.97															3.03		F 96.970	8
141		3.03	3.03							6.061				6.061	72.727	9.091						R 72.727	6
142	9.091			18.182		3.03			9.091				12.121		30.303	15.152	3.03					R 30.303	4
143	21.212		6.061	30.303		27.273										3.03	12.121					E 30.303	3
144	24.242							15.152					42.424			12.121		6.061				P 42.424	5
145								12.121		12.121								75.758				V 75.758	7
146	6.061					3.03	6.061		9.091					9.091	54.545	9.091	3.03					R 54.545	4
147	12.121		3.03				3.03			21.212					48.485	12.121						R 48.485	5
148					9.091			3.03		75.758	12.121											L 75.758	7
149										96.97								3.03				L 96.970	8
150	9.091		15.152	9.091		42.424	3.03					6.061			15.152							G 42.424	2
151								12.121		81.818	6.061											L 81.818	8
152													100									P 100.000	9
153	9.091		15.152	30.303		3.03			6.061				21.212			3.03	12.121					E 30.303	1
154	9.091				3.03		75.758						6.061		6.061							H 75.758	7
155								30.303		60.606								9.091				L 60.606	5
156			6.061	90.909						3.03												E 90.909	8
157	3.03									3.03			93.939									P 93.939	8
158	3.03						3.03	9.091		42.424	15.152							27.273				L 42.424	4
159					3.03					96.97												L 96.970	8
160										69.697	6.061						3.03	21.212				L 69.697	5
161																		100				V 100.000	9
162	6.061												81.818			12.121						P 81.818	7
163	6.061							48.485		6.061								39.394				I 48.485	5
164						100																G 100.000	9
165							45.455								36.364					18.182		H 45.455	5
166	3.03												96.97									P 96.970	9
167	93.939		3.03						3.03													A 93.939	8
168	6.061		6.061			3.03	12.121							15.152	42.424		15.152					R 42.424	4
169	12.121		6.061	9.091		3.03		3.03	9.091	6.061			39.394	6.061	3.03		3.03					P 39.394	1
170										45.455			39.394		3.03		3.03	9.091				L 45.455	4
171	18.182			21.212								3.03		6.061	9.091		24.242	18.182				T 24.242	4
172	15.152												57.576		12.121	15.152						P 57.576	5
173	30.303												15.152			54.545						S 54.545	7
174	12.121		9.091	12.121				3.03					42.424	12.121	6.061		3.03					P 42.424	3
175														3.03	96.97							R 96.970	9
176										6.061					93.939							R 93.939	8
177	12.121		57.576	6.061		3.03	9.091		3.03				9.091									D 57.576	5
178								3.03	27.273	3.03				9.091	54.545		3.03					R 54.545	6
179			15.152	9.091			3.03		6.061			45.455				18.182	3.03					N 45.455	5
180				100																		E 100.000	9
181																		100				V 100.000	9
182								57.576										42.424				I 57.576	7
183	6.061					3.03						12.121			21.212	57.576						S 57.576	7
184			6.061				42.424													51.515		Y 51.515	6
185			18.182	72.727		9.091																E 72.727	6
186	3.03	9.091			21.212	3.03		3.03							12.121	21.212	18.182	9.091				FS 21.212	2
187					9.091					3.03									81.818	6.061		W 81.818	5
188	3.03		3.03			78.788						3.03			3.03		9.091					G 78.788	5
189			3.448	3.448			10.345		10.345			44.828	6.897	6.897	6.897		6.897					N 44.828	3
190			8.696			17.391	26.087						13.043	4.348	30.435							R 30.435	2
191	39.13		21.739			4.348							8.696		8.696	4.348	13.043					A 39.130	2
192	47.826		8.696										21.739		8.696	4.348	4.348	4.348				A 47.826	4
193	47.826		8.696	4.348		8.696							4.348				26.087					A 47.826	4
194	4.762		4.762	9.524		19.048							23.81		14.286	9.524	4.762	9.524				P 23.810	1
195	14.286		4.762			9.524		4.762	4.762				9.524		9.524	9.524	33.333					T 33.333	2
196	53.333					26.667							6.667				6.667	6.667				A 53.333	5
Consurf table of AlbA against all CDOA proteins
The table details the residue variety in % for each position in the query sequence.
Each column shows the % for that amino-acid, found in position ('pos') in the MSA.
In case there are residues which are not a standard amino-acid in the MSA, they are represented under column 'OTHER'
pos	A	C	D	E	F	G	H	I	K	L	M	N	P	Q	R	S	T	V	W	Y	OTHER	MAX AA	ConSurf Grade
1								5.263		5.263	47.368				15.789		5.263	21.053				M 47.368	6
2	5			5					5	15	5	10	10		20	10	10	5				R 20.000	3
3	33.333	4.762	14.286	9.524		4.762				4.762	4.762		4.762		4.762	4.762	9.524					A 33.333	2
4	9.524		9.524	28.571		4.762	9.524	4.762						14.286		9.524	4.762	4.762				E 28.571	3
5	8.696			8.696		4.348		4.348		4.348	17.391		13.043	4.348		17.391	13.043			4.348		MS 17.391	3
6	9.091		4.545	4.545		4.545		4.545					40.909		9.091	22.727						P 40.909	2
7	3.846					7.692	3.846		3.846	3.846	19.231			15.385	3.846	19.231	15.385			3.846		MS 19.231	2
8	3.704		7.407	11.111		18.519	3.704				3.704	3.704			7.407	22.222	11.111	3.704		3.704		S 22.222	2
9		6.667	10	3.333		3.333		3.333		6.667	10		3.333		10	23.333	10	3.333	3.333	3.333		S 23.333	2
10	15.152		6.061	3.03		6.061		3.03	3.03	18.182	9.091		27.273			6.061	3.03					P 27.273	1
11	11.111		11.111	2.222		4.444		2.222	2.222		22.222	2.222	28.889			6.667	4.444		2.222			P 28.889	3
12	5.172		8.621	13.793		22.414	1.724	1.724		3.448	22.414		1.724	5.172	1.724	3.448	5.172	3.448				GM 22.414	3
13	12.698			9.524		4.762		1.587	1.587	3.175	6.349		4.762	1.587	6.349	15.873	30.159	1.587				T 30.159	3
14	7.353		13.235	1.471	2.941	2.941	1.471	1.471	2.941	14.706	7.353	2.941	7.353	2.941		17.647	11.765			1.471		S 17.647	1
15	3.6		1.2	2.4		0.8			0.8	2	75.6		8.4		0.4	2.4	1.2	0.8	0.4			M 75.600	8
16	1.976		30.04	26.087	0.395	0.791	0.395		1.976	4.348	1.186	5.929	0.395	1.581	1.186	8.3	14.229	1.186				D 30.040	4
17	4.688			0.391	4.297	0.391		8.203		26.172	1.562			0.391		0.781	8.984	44.141				V 44.141	5
18	4.198		1.145	1.145	13.359	1.145	0.382	4.198	1.527	43.13	8.015	3.435			1.145	3.817	3.817	1.527	6.489	1.527		L 43.130	4
19	3.817		15.267	45.038			1.145		6.87			6.87	0.382	5.725	6.489	1.145	6.87	0.382				E 45.038	4
20	51.145	0.382				0.382	0.382	9.16		6.107	1.527	3.817				1.527	4.962	20.611				A 51.145	6
21					2.273			69.318		12.5	9.091			0.379				6.439				I 69.318	8
22	0.377	0.377		2.264	3.774		0.377		40	6.038	5.283	0.755		3.396	32.83		1.509	2.642		0.377		K 40.000	6
23	3.774	0.377		5.283		20		0.377	12.83	0.755		1.887		2.264	8.302	17.736	26.415					T 26.415	5
24															100							R 100.000	9
25	1.509						4.528							0.377	83.396	4.906	4.528	0.755				R 83.396	9
26	12.075	1.509			1.509			1.509			6.792					50.566	5.66	20.377				S 50.566	8
27	5.97	1.493					8.582	26.119		1.866	1.119	0.373				2.985	7.463	44.03				V 44.030	6
28									0.746						99.254							R 99.254	9
29	11.94	0.373	6.716	6.716	1.119	1.119	2.612	0.746	8.955	1.119	0.373	7.09		6.343	12.313	27.239	1.493	0.746		2.985		S 27.239	3
30					68.401		0.372			2.974	8.178									20.074		F 68.401	7
31	7.063		5.204	10.037		0.372	0.743	0.372	13.755	4.089		2.974		6.691	5.948	13.383	28.996	0.372				T 28.996	4
32	7.063		35.316	12.268		6.691			5.948	0.372		4.461	13.755	4.461	1.859	6.32	1.115			0.372		D 35.316	3
33	1.859		13.383	31.227		0.743			17.472	0.372	0.372	0.743		10.409	18.216	1.115	3.717	0.372				E 31.227	4
34	4.444	0.37	3.333	9.259	0.37	1.852	0.37		7.778	1.481	1.111	0.37	56.667	2.963	2.963	4.444	1.111	1.111				P 56.667	4
35								26.568		11.808	0.369		1.476					59.779				V 59.779	7
36	7.749		19.188	12.177	0.369	1.476			0.738	0.369		0.738	34.317	0.369	0.738	17.343	4.059			0.369		P 34.317	3
37	3.321	0.738	23.247	14.76	0.369	0.369	0.369	1.476	11.808	2.952	0.369	1.476	2.214	0.369	26.568	1.107	7.38	1.107				R 26.568	3
38	11.07		15.498	48.339		2.952	2.952		2.952			0.738	0.369	2.214	0.738	9.594	1.845	0.738				E 48.339	5
39	7.38		9.225	3.69	0.369		5.904	8.856	5.535	25.83	2.583	0.369	0.369	6.273	0.738	1.476	7.38	12.177		1.845		L 25.830	2
40					1.476			22.509		61.255	2.583							12.177				L 61.255	6
41	2.952	0.369	9.594	32.103	1.845	2.583		2.583	9.963	8.856	4.059	0.369		3.321	13.653	0.738	2.952	1.845	1.845	0.369		E 32.103	4
42	11.808		2.952	13.653		0.738	0.738	1.107	22.14	3.321	0.738	1.476	1.476	9.594	14.022	3.69	11.07	1.107	0.369			K 22.140	4
43								36.162		47.232	8.856		0.369					7.38				L 47.232	7
44	12.177			5.904	0.369			7.38	0.369	50.554	2.583					0.369	0.369	19.926				L 50.554	7
45	1.476		24.723	43.542		0.369	0.738	1.107	7.38	0.369		2.214		2.214	2.952	1.107	2.952		5.166	3.69		E 43.542	6
46	83.764	2.214				2.952		1.845	0.369	0.738	0.369					2.952	1.845	2.952				A 83.764	8
47	46.691					31.985		7.721			11.765						1.103	0.735				A 46.691	8
48	8.088	1.838				2.574	0.368	21.324	0.368	16.544	1.103	0.735	1.103	4.044	29.412	0.368	4.412	7.721				R 29.412	6
49	13.603	0.368			1.103		4.412		1.471	4.779		2.941		3.309	9.191	5.882	2.206		48.529	2.206		W 48.529	7
50	88.235							0.735								11.029						A 88.235	9
51	2.941									0.735			89.706	5.882		0.735						P 89.706	9
52	1.838					0.368		0.368			1.471	1.838		2.574	0.735	63.603	25.368	1.838				S 63.603	8
53	43.382				2.206	53.676										0.735						G 53.676	7
54	4.297					44.922								0.391	0.391	50						S 50.000	8
55	1.103					0.368						92.647			5.882							N 92.647	9
56	17.279			3.309	0.368		0.368	15.441	8.824	17.647	3.309	0.368	4.044	2.574	15.074	3.309	1.838	5.882		0.368		L 17.647	5
57			0.368	0.368		5.882	5.515		0.368	2.206		0.735	2.574	69.853	11.029			0.368		0.735		Q 69.853	9
58	29.779		1.471	8.088	0.368			4.044		9.559	0.368	0.735	26.838	0.368	0.368	3.676	4.779	7.353		2.206		A 29.779	7
59							8.088	1.103		3.676		1.838		4.044	11.397	6.985			62.868			W 62.868	8
60	8.456	0.735		12.868	1.103	4.412	16.176	0.368	6.25	3.309		0.735	0.368	4.412	33.456	4.412		2.574		0.368		R 33.456	6
61		0.368			83.824			6.985		3.309								1.838		3.676		F 83.824	8
62		1.471			3.676	2.574		27.206		12.868	1.471						1.103	45.956		3.676		V 45.956	6
63	16.544	2.941			6.618	0.368		19.118		10.662	0.735		0.368			0.368	1.103	41.176				V 41.176	6
64	2.206							23.897		4.412	0.368					1.471	3.676	62.5		1.471		V 62.500	7
65	0.735	1.471	14.706	2.206				0.368	4.412	1.103	2.206	2.941		15.441	22.059	2.206	29.044	0.368		0.735		T 29.044	5
66	0.735	0.735	62.132	16.544		0.368	0.368		0.735	1.103		8.088		2.574	3.309	2.941	0.368					D 62.132	6
67	3.309	0.368	1.471	10.294		1.103	0.368	1.103	11.029	0.368		1.103	53.309	5.515	7.721	1.471	1.103	0.368				P 53.309	4
68	14.706		10.294	14.706		5.147	0.735	0.368	12.5	4.044	0.368	2.941	1.838	5.515	13.971	3.309	4.412	4.044		1.103		AE 14.706	2
69	2.952			0.738		2.214		4.428	3.321	25.83	3.69	4.428		12.177	8.487	6.273	20.295	4.797		0.369		L 25.830	4
70								30.882	4.779	33.088	4.412	0.368		0.368	2.941			23.162				L 33.088	6
71	6.985		4.412	17.279		1.471	1.838		15.809	0.368		4.044		2.941	41.912	2.206	0.735					R 41.912	5
72	8.456	1.471	0.735	0.368		0.735	1.471		34.191	21.691	3.309	0.735		1.103	13.235	1.103	7.721	3.676				K 34.191	6
73	2.206							38.235		31.618	3.676							24.265				I 38.235	6
74			11.397	0.368	2.206	2.574	1.471		37.132	1.471	0.368	0.368		0.735	39.706		0.735	1.103		0.368		R 39.706	8
75	22.059		2.574	0.735	0.368	0.368	0.735	0.735	4.779	23.162	16.912	0.368	2.206	5.882	8.824	5.882	1.471	2.574	0.368			L 23.162	5
76	1.838				48.162			6.25		6.25	0.368							36.765		0.368		F 48.162	7
77	17.279	3.309			0.735					2.206						67.647	6.25	2.574				S 67.647	8
78													96.691	2.941		0.368						P 96.691	9
79						96.691										3.309						G 96.691	9
80					6.985			13.971		37.868	26.471							4.044	6.25	4.412		L 37.868	7
81			0.735	0.368	21.324	1.838		20.588		23.529	1.103		1.471			20.588	0.735	5.515	0.368	1.838		L 23.529	5
82	7.721		3.309	4.412	0.368	60.294			1.103			4.044	1.103	10.662	0.735	4.779	0.735	0.368	0.368			G 60.294	6
83	0.368		8.456	8.088	0.368	2.206	3.309	1.838	13.603	5.515	2.206	22.426	2.941	3.676	12.132	1.838	7.721	3.309				N 22.426	4
84	14.338											1.103	79.779			4.412		0.368				P 79.779	8
85	22.794		1.103	1.103		0.368	0.368		4.044		0.368	1.838	47.426	2.206		6.618	9.191	1.838		0.735		P 47.426	4
86	55.882	3.676			3.309	0.735		1.103		12.132	1.471					0.735	2.574	18.382				A 55.882	7
87	13.971				2.574	0.735		29.044		23.162	4.779						0.735	24.632		0.368		I 29.044	5
88	1.103				0.735			51.838		12.132	2.206							31.985				I 51.838	7
89	18.75	0.368			2.574	0.368		8.824		4.779						0.368	2.941	61.029				V 61.029	6
90	18.015	1.471			0.368	0.368	1.103	40.809		18.382	1.471							18.015				I 40.809	6
91	1.838	90.074			0.735	2.206				3.309						0.735				1.103		C 90.074	7
92	4.412			0.368	8.088		0.735	14.338		5.882	1.471			5.147	2.574	27.206	16.544	12.868		0.368		S 27.206	6
93			74.349									25.279				0.372						D 74.349	9
94	1.493	0.373		2.612		2.985	4.104	1.493	13.06	16.791	10.821	0.373	1.119	2.239	29.478	0.373	1.866	6.343	4.478			R 29.478	4
95	11.07		15.498	21.402		4.428	2.583	0.738	16.236	0.369		4.797	1.107	3.69	4.428	9.594	2.214	1.845				E 21.402	3
96	1.476		1.107	11.808		0.369	1.107	1.476	14.76	15.867	0.369	1.107	1.107	1.845	33.21		0.369	3.69	2.952	7.38		R 33.210	5
97	67.407	1.481	0.741		1.111	0.37		2.593	0.37	1.852	1.481					8.519	4.815	7.407		1.852		A 67.407	6
98	21.61		2.542	13.983	4.661	1.695	0.847	2.119	2.966	13.136			1.695	1.695	6.78	3.814	2.119	8.475	0.424	11.441		A 21.610	3
99	11.61		7.865	19.101		4.869	1.498	3.371	17.228	1.124		3.745	0.375	4.494	16.854	3.745	1.873	1.498	0.375	0.375		E 19.101	3
100	1.115	0.372	3.346	4.833	4.089	2.974	8.178	1.487	24.164	10.037	0.372	1.859	0.743	3.717	17.472	1.859	0.743	7.063		5.576		K 24.164	4
101	10.15		4.511	0.752	0.376	56.767	0.376		2.256	3.759	4.511		1.88	1.128	3.759	6.767	1.128	1.128	0.752			G 56.767	5
102	2.602	0.372	1.115	1.859	4.833	66.171		1.487	1.487	3.346	2.602		2.23			7.435	0.372	3.717		0.372		G 66.171	6
103	9.363		1.498	13.483		3.371	0.375	2.996	23.221	1.498		2.996	10.861	4.494	12.36	5.618	2.622	5.243				K 23.221	3
104	4.545		7.576	1.515	4.545	2.652	0.379	5.303	3.03	28.03	1.515	9.47	8.712	4.924	10.985	2.652	0.379	2.652		1.136		L 28.030	4
105					5	20			5			5				65						S 65.000	5
106				26.316		5.263							10.526	36.842	21.053							Q 36.842	6
107			10.526				5.263		52.632					10.526	10.526		5.263	5.263				K 52.632	4
108					5			50		20						25						I 50.000	5
109	6.061												3.03		6.061		6.061		45.455	33.333		W 45.455	3
110			70.588	14.706				5.882						8.824								D 70.588	6
111	2.778			41.667				11.111		2.778		11.111					27.778	2.778				E 41.667	5
112	23.616	9.963	0.369		1.845	8.856	1.476	0.369	0.369	8.118	0.738	0.369	2.952		6.642	22.878	5.166	2.583		3.69		A 23.616	6
113	0.368		0.368	0.735	9.559		0.368	13.603	7.353	31.25	7.353		2.574		6.985	2.206	2.206	4.412	2.941	7.721		L 31.250	4
114	3.333	0.741			2.222			17.407		25.556	32.222					0.37		17.037		1.111		M 32.222	6
115		13.603	77.574	0.368			1.471					6.618				0.368						D 77.574	9
116	25.735	6.25				0.368		13.603		9.191						3.676	1.838	39.338				V 39.338	6
117	31.734				0.369	42.066										25.092	0.738					G 42.066	8
118	13.284				2.583		1.107	11.808	0.369	1.476	52.03			0.369			13.653	1.845		1.476		M 52.030	8
119	91.176	0.368				0.368		0.368								1.103	1.471	4.412		0.735		A 91.176	9
120	58.824	4.412			1.103	0.368		0.735		3.309	2.941		0.368			6.25	4.044	17.647				A 58.824	7
121	14.706		0.368	30.147		1.471					1.471	0.368	0.368	47.426		2.574	0.368			0.735		Q 47.426	8
122	1.471				1.103		4.412		0.368			72.059		0.368	0.368	0.735	12.5	0.368		6.25		N 72.059	9
123					1.838			40.809		24.265	29.779		0.368					2.941				I 40.809	8
124	11.397	1.103				0.368		1.838		38.235	39.706	0.735	0.368			1.471	4.412	0.368				M 39.706	7
125								1.471		96.691		0.368				0.368		1.103				L 96.691	9
126	50	0.368		4.412	0.368			1.838	7.353	5.882	12.868			2.206	3.309	5.515	3.676	1.838		0.368		A 50.000	6
127	95.588					1.103										0.735	2.574					A 95.588	9
128	6.618	1.471			2.574		41.544	0.368	0.368	2.941		0.368	1.838	7.353	0.368	1.471	2.941	10.294	0.735	18.75		H 41.544	6
129	33.824	1.838	8.088	19.485		5.147	0.735		0.368			0.368			0.368	25	3.676	0.368		0.735		A 33.824	6
130	2.941		0.368	4.779	1.103		1.471	3.676	1.471	65.441	6.985	0.735		1.838	2.574	0.368	1.471	2.941		1.838		L 65.441	5
131			1.471	1.471		92.279	0.735		1.471			0.735		0.368	1.103	0.368						G 92.279	8
132	1.471				0.735			19.118		68.382						0.368		9.191	0.735			L 68.382	8
133	5.882					91.912										1.471		0.735				G 91.912	9
134	13.603	1.838				12.5		2.574				4.044				29.412	31.618	4.412				T 31.618	7
135	0.368	82.353				11.765						2.941				0.735		0.368	0.368	1.103		C 82.353	9
136	13.235	1.103			4.044			4.779	1.471	1.471	0.368		56.618				4.779	11.765		0.368		P 56.618	7
137	4.779				1.103	0.368		31.618	0.735	1.838	1.103					2.206	1.838	54.412				V 54.412	7
138	12.868	0.368				8.824	0.735		21.324	5.147	2.206				16.176	6.985	19.118	6.25				K 21.324	7
139		1.471				1.838										96.691						S 96.691	9
140	1.838				75.368			0.368							0.368	2.206	0.368		3.676	15.809		F 75.368	8
141	2.574	0.368	2.574	1.103		1.103	15.074			0.735		30.882	0.368	0.735	10.662	27.941	5.515	0.368				N 30.882	8
142	5.515		11.029	14.338		1.471	2.574	1.471	24.632	0.735		1.838	6.618	9.191	15.074	2.941	1.471	1.103				K 24.632	4
143	20.956		5.147	18.75		10.662		2.941	8.824	1.471		0.368	5.515	2.574	0.735	9.559	9.191	3.309				A 20.956	3
144	67.647					12.5		2.206		0.368			5.882			7.353	1.103	2.941				A 67.647	7
145	1.845							19.557		16.605	0.369							61.255	0.369			V 61.255	6
146	11.808	0.369				4.428	2.583	0.738	21.402			0.738		15.867	32.841	8.118	1.107					R 32.841	5
147	13.284		0.738	25.092		0.369	1.476	2.952	20.295	4.428	0.369			1.476	13.284	3.321	6.273	6.642				E 25.092	4
148	2.583				3.69			29.52		46.863	2.583						0.369	14.022		0.369		L 46.863	6
149	0.369				1.476			0.369		94.096	0.369						1.476	1.476		0.369		L 94.096	8
150	3.69	0.738	19.557	12.915		19.188	1.107		10.332			23.985		0.738	5.535	1.476	0.738					N 23.985	3
151	0.738				1.107			24.723		66.421	3.321						0.369	3.321				L 66.421	7
152	1.107			0.369									97.048			1.476						P 97.048	9
153	6.642		22.878	40.221		3.321	2.583	0.369	3.321			2.214	8.118	0.738	0.738	5.904	1.845	1.107				E 40.221	4
154	2.583		5.535	7.749	0.369	16.236	32.103		0.369			9.225	0.738	2.214	7.749	3.69	5.166	0.369	0.369	5.535		H 32.103	4
155	0.369	0.369			3.321		0.738	29.151		18.45	4.059							25.83	7.011	10.701		I 29.151	5
156	1.845		5.535	37.269				1.476	4.059	0.738		1.107		2.583	23.985	8.856	4.059	7.011		1.476		E 37.269	5
157	2.206							8.824		1.838	2.206		78.676			0.368	1.838	4.044				P 78.676	8
158	0.368		9.559	47.059	0.368		1.103	3.676	0.368	8.456	3.309			3.309	1.471			19.853	0.368	0.735		E 47.059	7
159	0.735				4.779			6.25		64.706	13.235							8.824	1.103	0.368		L 64.706	7
160		0.735			5.147			19.118		50.368	10.294				0.368		2.574	11.029		0.368		L 50.368	5
161	1.103							44.118		12.132	5.147							37.5				I 44.118	6
162	16.544	11.029				4.412		5.147		1.471	1.471		11.397	3.309		32.721	11.029	1.471				S 32.721	6
163	0.735	0.368			2.574			27.206		43.382	1.103						0.735	23.897				L 43.382	5
164						100																G 100.000	9
165		0.738	1.107	0.369	2.214	0.369	24.354	4.428	0.738	0.369				0.369	5.166	0.369	0.369	1.476	3.69	53.875		Y 53.875	5
166	8.856			0.369					1.107		0.369		78.229	0.369		3.69	1.476	2.952		2.583		P 78.229	7
167	36.9		15.498	10.332	0.369	1.476	0.369	2.583	11.439	1.107		1.476	0.369	5.166	3.69	2.952	3.321	2.952				A 36.900	5
168	6.642		1.107	16.974	3.69	10.701	2.214	0.738	11.07		0.369	3.69	12.177	6.642	11.439	4.059	5.535	2.952				E 16.974	3
169	5.185		6.667	12.963	0.37	4.444	0.37	7.778	5.556	2.222	1.111	5.185	11.111	2.593	2.963	6.667	8.148	7.037	9.63			E 12.963	2
170	1.24		0.826	0.413			1.24		0.413	7.438	0.413	0.413	78.512	1.653	2.479	0.413	2.893	1.653				P 78.512	6
171	4.815		3.333	8.889		1.852	1.852		17.778	0.37	0.741	2.222	11.111	8.148	21.481	6.667	5.556	4.815		0.37		R 21.481	3
172	12.593	3.704	0.741	1.481	0.741	1.111	1.481	1.111	3.333	0.741			51.481	4.815	5.185	6.667	4.074	0.741				P 51.481	4
173	9.63				0.741	1.852	0.37		6.667	3.333	1.481		58.889	0.37	3.704	10	2.222	0.741				P 58.889	6
174	7.778		1.111	5.556		6.667	0.741	1.111	15.926	2.593	1.852	0.741	27.778	3.333	13.333	1.481	5.556	4.444				P 27.778	3
175	1.845					0.738		1.476	10.701	4.059	7.011	1.107	1.107	0.369	63.469	5.904	0.738	1.476				R 63.469	7
176	4.059		3.69	1.476		7.749	0.369	0.738	20.295	5.904	1.107	4.059	7.011		41.328	1.107	0.369		0.738			R 41.328	5
177	11.111		9.829	5.556		1.709	2.137		4.701	0.855		2.137	48.291	0.427	3.419	7.692	1.709	0.427				P 48.291	4
178	2.917		0.417	0.833	1.667	6.25	1.25	2.917	8.333	35	5.833	0.417	3.75	1.667	14.167	2.5	1.25	7.083	3.75			L 35.000	4
179	3.543		8.661	33.465	1.181	2.362	0.787		6.693		0.787	8.268	3.15	8.661	9.843	9.843	1.969	0.787				E 33.465	4
180	2.362		18.898	59.449		1.575			3.543			1.969	0.787	2.756	1.575	4.724	2.362					E 59.449	7
181	1.176				1.176	0.392		20.784		20.392	2.745						1.176	52.157				V 52.157	7
182	3.717	5.948						24.907		11.152	1.859					1.115	15.613	33.457	0.372	1.859		V 33.457	6
183	1.115	0.372	1.115	0.372	17.472	0.372	26.766	2.23	0.372	0.743		1.487		2.974	5.576	19.331	0.743	2.23	1.487	15.242		H 26.766	5
184	1.873		0.749	0.375	14.607		11.985	1.498	0.375	8.24	0.749			0.375	3.371	0.749	0.375	8.24	25.468	20.974		W 25.468	4
185	1.498		16.854	41.948		4.12	0.375				0.375	25.843	0.375	2.622	2.622		0.375	2.247	0.375	0.375		E 41.948	7
186	6.538	1.538	1.538	8.462	3.462	7.308	5.385	0.385	8.462	1.538		0.385	3.077	4.231	27.692	8.077	7.308	4.615				R 27.692	2
187		1.266	1.688	0.844	17.3	1.266	0.844	3.797		0.844		0.422	1.266		2.532			0.844	29.536	37.553		Y 37.553	5
188	1.389		6.019	11.574		66.667			2.315			2.315	0.926	3.241	0.463	0.926	3.704	0.463				G 66.667	5
189	4.02		2.01	21.608		6.533	1.508		20.101			15.075	1.005	4.523	10.05	7.538	3.518	2.513				E 21.608	3
190	4.396		5.495	13.736	1.099	5.495	10.44	2.198	8.242	1.648	0.549	4.396	17.033	3.297	9.341	6.593	2.747	1.099		2.198		P 17.033	1
191	9.73	2.162	4.865	9.189	17.838	2.703	1.622	2.703	2.703	5.405	2.162	1.622	2.162	2.162	2.703	2.703	8.649	2.703	11.351	4.865		F 17.838	1
192	7.955		3.977	20.455		3.977		1.705	8.523			5.682	20.455	1.705	10.227	6.818	4.545	1.705	0.568	1.705		EP 20.455	3
193	15.894		3.974	11.258	1.987	14.57	0.662	2.649	7.947	0.662		1.987	5.298	3.974	5.96	12.583	6.623	2.649		1.325		A 15.894	1
194	6.14	0.877	11.404	8.772	0.877	7.018	2.632	0.877	4.386	3.509		6.14	9.649	5.263	6.14	12.281	9.649	4.386				S 12.281	1
195	21		6	17		6	7	2	3	1			6	1	8	11	10		1			A 21.000	2
196	15.942		10.145	13.043		20.29			5.797	4.348			13.043	2.899	2.899		10.145	1.449				G 20.290	1
Consurf table of AlbA against NTR proteins from Supplementary Fig. 7
The table details the residue variety in % for each position in the query sequence.
Each column shows the % for that amino-acid, found in position ('pos') in the MSA.
In case there are residues which are not a standard amino-acid in the MSA, they are represented under column 'OTHER'
pos	A	C	D	E	F	G	H	I	K	L	M	N	P	Q	R	S	T	V	W	Y	OTHER	MAX AA	ConSurf Grade
1											100											M 100.000	9
2	6.061		3.03	9.091				3.03	15.152	9.091		12.121		3.03	9.091	15.152	15.152					KST 15.152	4
3	10.345		10.345	6.897	3.448	6.897	3.448	3.448	13.793			3.448	6.897	3.448		6.897	13.793	6.897				KT 13.793	3
4	16.667		4.167		4.167		4.167	12.5	8.333	16.667			8.333	4.167		8.333	12.5					AL 16.667	3
5			5.882	11.765	5.882		5.882		11.765	5.882		5.882		5.882		5.882	17.647	11.765		5.882		T 17.647	3
6	7.143				21.429	7.143	7.143		7.143			7.143			14.286	28.571						S 28.571	4
7				18.182	9.091	9.091				18.182		9.091			18.182	9.091				9.091		ELR 18.182	3
8	20			40					30					10								E 40.000	7
9				10		30	10		10	10			20			10						G 30.000	4
10	9.091		27.273				9.091			9.091	9.091	9.091	9.091		9.091		9.091					D 27.273	3
11				9.091				18.182			9.091		9.091	9.091	18.182		9.091	18.182				IRV 18.182	4
12				18.182		9.091			18.182			9.091	27.273	9.091			9.091					P 27.273	4
13				10		10	10						10		20	30	10					S 30.000	4
14	7.692		2.564	5.128	2.564	5.128		5.128		2.564	20.513	2.564	10.256	5.128	5.128	2.564	12.821	5.128		5.128		M 20.513	3
15	5		2.5	10		7.5	2.5	5	2.5	2.5	7.5	30	2.5	5		5	10	2.5				N 30.000	5
16	6.122		32.653	22.449					8.163	2.041		12.245	8.163	4.082		4.082						D 32.653	6
17	9.804				21.569			13.725		21.569	1.961				1.961		13.725	9.804		5.882		FL 21.569	5
18	7.843				3.922			15.686	3.922	27.451	7.843	1.961	1.961	1.961	7.843	1.961	1.961	7.843	1.961	5.882		L 27.451	4
19	1.852		16.667	29.63	1.852	1.852	3.704		11.111			7.407	1.852	9.259	3.704	5.556	5.556					E 29.630	5
20	16.667		1.852		5.556		1.852	3.704		27.778		1.852				7.407	12.963	16.667		3.704		L 27.778	4
21	9.259				5.556			38.889		24.074	1.852	1.852		7.407			3.704	7.407				I 38.889	6
22	3.704	1.852	1.852	7.407	5.556		1.852	1.852	20.37	18.519		11.111		1.852	11.111	3.704	5.556	1.852	1.852			K 20.370	3
23	3.704		5.556	11.111		7.407			20.37	3.704		18.519		9.259	1.852	3.704	9.259	1.852	3.704			K 20.370	5
24	1.852						7.407								88.889	1.852						R 88.889	9
25					1.852		11.111		11.111					1.852	57.407	1.852	1.852	1.852	1.852	9.259		R 57.407	8
26	11.111		1.852										1.852			75.926	9.259					S 75.926	9
27	5.556	5.556					1.852	35.185					1.852		1.852	1.852	16.667	29.63				I 35.185	7
28	1.852								16.667			1.852	1.852		66.667	3.704	1.852			5.556		R 66.667	9
29	22.222		3.704	5.556	1.852	1.852	5.556		20.37		1.852	11.111		3.704	9.259	5.556	3.704	1.852	1.852			A 22.222	4
30					55.556			1.852		11.111								1.852	1.852	27.778		F 55.556	7
31	5.556		25.926	3.704		3.704		1.852	12.963	7.407				5.556	5.556	9.259	18.519					D 25.926	4
32	5.556		22.222	9.259		5.556			9.259	1.852		9.259	14.815	5.556	5.556	7.407	3.704					D 22.222	3
33	1.852		9.259	16.667		1.852	3.704		12.963			12.963	1.852	9.259	9.259	11.111	7.407	1.852				E 16.667	6
34	12.727		7.273	5.455		5.455	1.818		16.364	3.636	1.818		30.909	5.455	5.455	1.818		1.818				P 30.909	4
35			1.818	1.818	1.818			23.636		18.182	1.818		5.455					45.455				V 45.455	7
36	1.818		7.273	16.364		3.636				1.818		1.818	20			27.273	20					S 27.273	6
37	7.273		16.364	10.909		3.636	1.818		21.818	3.636	1.818	3.636	10.909	7.273	7.273	1.818		1.818				K 21.818	4
38	9.091		16.364	58.182		3.636			7.273				1.818				3.636					E 58.182	8
39	1.818		14.545	20			1.818		16.364	14.545				10.909	1.818		10.909	7.273				E 20.000	6
40	5.455							29.091		47.273	5.455				3.636			7.273	1.818			L 47.273	7
41	5.455		16.364	25.455				1.818	3.636	7.273	1.818	5.455		9.091	14.545	3.636	1.818	3.636				E 25.455	4
42	16.364		7.273	20					21.818	5.455	1.818	5.455		7.273	3.636		9.091	1.818				K 21.818	4
43	7.273							41.818		27.273	9.091						1.818	12.727				I 41.818	7
44	3.636				3.636			25.455	7.273	45.455								12.727		1.818		L 45.455	6
45	5.455		7.273	40		3.636	1.818		9.091			5.455		5.455	10.909		7.273		3.636			E 40.000	7
46	43.636		1.818	5.455			1.818	5.455	1.818	18.182	3.636	1.818				3.636	7.273	5.455				A 43.636	6
47	58.182					16.364		1.818		7.273	3.636					1.818	3.636	7.273				A 58.182	8
48	12.727	1.818			1.818	5.455	5.455	9.091	1.818	10.909	9.091	1.818		9.091	20	1.818	7.273	1.818				R 20.000	4
49	10.909				1.818		3.636	3.636	1.818	18.182		3.636		10.909	12.727	3.636	9.091		7.273	12.727		L 18.182	4
50	76.364					1.818										12.727	7.273	1.818				A 76.364	9
51	5.455												87.273			7.273						P 87.273	9
52	1.818		3.636									1.818				78.182	14.545					S 78.182	9
53	27.273	1.818				18.182	5.455			1.818	1.818	1.818	3.636			30.909		1.818	5.455			S 30.909	7
54	9.091	3.636			9.091	9.091	7.273	5.455	10.909	3.636	7.273	1.818			1.818	10.909	9.091	3.636	1.818	5.455		KS 10.909	3
55			3.636		3.636	7.273	7.273		1.818		1.818	70.909				1.818				1.818		N 70.909	9
56		1.818		1.818	1.818	3.636	1.818	1.818	1.818	16.364	14.545	3.636		1.818	18.182	14.545	9.091	3.636		3.636		R 18.182	4
57	1.818			7.273										80	5.455	1.818	3.636					Q 80.000	9
58	5.455	5.455	1.818				1.818			3.636		1.818	61.818	1.818		5.455	5.455	5.455				P 61.818	7
59	1.818	1.818			1.818	3.636		3.636		1.818		1.818		1.818		5.455	3.636	5.455	60	7.273		W 60.000	6
60		1.818	3.636	9.091			18.182		10.909			3.636		1.818	38.182	9.091	3.636					R 38.182	7
61	3.636	1.818			52.727			14.545		5.455	3.636						1.818	12.727	1.818	1.818		F 52.727	7
62	1.818			1.818	1.818			27.273	5.455	14.545	1.818						1.818	40		3.636		V 40.000	7
63	3.636				1.818	1.818		7.273		5.455	1.818		1.818		3.636		3.636	63.636	1.818	3.636		V 63.636	8
64	9.091			1.818				18.182		12.727							5.455	47.273		5.455		V 47.273	7
65		1.818	7.273	9.091	1.818	1.818	3.636	1.818	10.909	5.455	1.818			9.091	18.182	10.909	14.545	1.818				R 18.182	4
66	1.818		29.091	9.091		20			1.818			9.091	3.636	3.636	3.636	7.273	10.909					D 29.091	6
67	10.909		14.545	23.636		1.818			18.182				12.727	7.273	7.273	1.818	1.818					E 23.636	5
68	16.364		12.727	40		9.091		1.818	5.455	3.636		3.636			1.818	1.818	1.818	1.818				E 40.000	6
69	9.091	1.818	1.818	1.818		12.727	3.636	1.818	16.364	16.364	5.455	1.818	1.818	1.818	9.091	1.818	7.273	5.455				KL 16.364	2
70			5.556	5.556				7.407	38.889	9.259	3.704			5.556	12.963	1.852		5.556		3.704		K 38.889	6
71	14	2	12	22	2		2		16	4		4		4	10	4		2	2			E 22.000	4
72	3.704		9.259	16.667				1.852	27.778		1.852	1.852	1.852	5.556	24.074	1.852	3.704					K 27.778	6
73					3.704			22.222		50	7.407							16.667				L 50.000	7
74	29.63			1.852	3.704		3.704	1.852	12.963	3.704		1.852			7.407	18.519	1.852	11.111	1.852			A 29.630	5
75	14.815		9.259	18.519		1.852			14.815			5.556	11.111	9.259	3.704	3.704	1.852	3.704		1.852		E 18.519	4
76	29.63	3.704		7.407	5.556	1.852	3.704	1.852		20.37	3.704		1.852		3.704	12.963		3.704				A 29.630	4
77	29.63			3.704	5.556	3.704	3.704	7.407		14.815	3.704					14.815	7.407	5.556				A 29.630	4
78	9.259		5.556	5.556	7.407	9.259		3.704	11.111	14.815	1.852	3.704	9.259	3.704		1.852	3.704	1.852	1.852	5.556		L 14.815	1
79	7.547	3.774		1.887	5.66	11.321	5.66	7.547	11.321	3.774	7.547			9.434	5.66	3.774			7.547	7.547		GK 11.321	4
80	1.852	1.852		3.704	16.667			9.259		16.667	9.259		1.852		1.852		1.852	31.481		3.704		V 31.481	6
81	12.963		7.407	9.259	1.852	1.852	1.852		16.667	14.815		3.704	1.852		7.407	1.852	5.556	1.852		11.111		K 16.667	3
82	7.407		12.963	12.963		12.963	1.852		5.556		1.852	9.259	1.852	7.407	3.704	11.111	11.111					DEG 12.963	5
83	75.926	1.852				3.704		1.852				1.852				9.259	5.556					A 75.926	9
84	7.407				1.852	1.852			1.852				53.704		3.704	24.074		3.704		1.852		P 53.704	8
85	22.222	3.704		5.556		7.407	14.815	3.704		9.259	1.852	1.852		1.852			1.852	25.926				V 25.926	6
86	7.407		1.852		11.111	1.852		5.556		18.519	5.556			1.852		5.556	12.963	25.926		1.852		V 25.926	5
87	3.704				5.556			40.741		20.37	1.852						1.852	24.074	1.852			I 40.741	7
88	9.259	1.852		1.852	7.407			18.519		22.222	3.704						3.704	31.481				V 31.481	5
89	7.407				27.778			7.407		16.667			1.852			1.852	1.852	33.333		1.852		V 33.333	7
90	9.259	27.778			22.222		3.704	3.704		11.111	1.852		1.852			1.852	3.704	9.259		3.704		C 27.778	4
91		33.333						33.333									33.333					CIT 33.333	5*
92	25	1.923		5.769		23.077		5.769	1.923	5.769	1.923	3.846			1.923	9.615	5.769	1.923	1.923	3.846		A 25.000	5
93			57.692	5.769		1.923			17.308			7.692		1.923	1.923		1.923	3.846				D 57.692	7
94	3.846	1.923	1.923	9.615	5.769		7.692		7.692	11.538	1.923		11.538	5.769	5.769	5.769	13.462	3.846		1.923		T 13.462	3
95	15.385		15.385	11.538		7.692	3.846	1.923	5.769	1.923		5.769	1.923	9.615	3.846	7.692	3.846			3.846		AD 15.385	3
96	11.765		1.961	5.882	3.922	3.922			7.843	5.882	7.843	3.922	7.843	5.882	17.647	1.961	3.922	3.922		5.882		R 17.647	4
97	9.804		7.843	1.961	3.922	1.961	13.725	3.922		3.922	5.882	1.961	3.922			9.804	5.882	11.765	1.961	11.765		H 13.725	3
98	6.383	4.255	12.766	10.638	4.255	14.894	6.383		8.511	4.255				6.383	4.255	8.511			4.255	4.255		G 14.894	1
99	13.333		11.111	6.667		2.222	4.444	2.222	20	2.222		11.111		8.889	4.444	2.222	6.667	4.444				K 20.000	4
100	11.364		4.545	4.545			2.273	9.091		27.273	4.545	2.273			4.545		2.273	9.091	6.818	11.364		L 27.273	2
101	8.824	5.882		8.824						14.706	5.882	2.941	17.647	8.824	8.824	5.882		5.882		5.882		P 17.647	4
102			23.333	30			3.333		6.667	3.333		3.333	10	10	6.667				3.333			E 30.000	5
103	3.333		13.333	13.333				13.333	3.333	10		10	3.333	3.333	10			6.667	10			DEI 13.333	4
104	14.286			3.571	14.286		3.571		3.571	10.714					3.571		3.571	25	3.571	14.286		V 25.000	3
105	6.667			20		3.333			6.667	10	3.333	10	13.333	3.333	10	6.667	6.667					E 20.000	4
106	3.226		12.903	9.677	3.226	3.226	3.226		16.129	9.677		6.452		19.355	3.226	3.226	6.452					Q 19.355	5
107	8.108		13.514	8.108	8.108	8.108	5.405	2.703	13.514	5.405	2.703	2.703		2.703	10.811	5.405	2.703					DK 13.514	2
108	5.405		8.108	5.405	2.703	10.811	2.703	8.108	2.703	10.811	5.405	5.405	2.703	2.703	8.108	5.405	2.703	8.108		2.703		GL 10.811	1
109	2.703		2.703	10.811	8.108	2.703	8.108		21.622				2.703	8.108	10.811	10.811	2.703	2.703		5.405		K 21.622	3
110	10.256		23.077	15.385	2.564					12.821	2.564	2.564		17.949	2.564	2.564	5.128			2.564		D 23.077	4
111	3.636	1.818	1.818	10.909	1.818	5.455		9.091	1.818	3.636	7.273	1.818	3.636		1.818	3.636	5.455	3.636	20	12.727		W 20.000	1
112	21.818		7.273		3.636	9.091	1.818	7.273		3.636	5.455	3.636		3.636	1.818	12.727	3.636	3.636	5.455	5.455		A 21.818	4
113	23.636		3.636	9.091	3.636	1.818	3.636	1.818	3.636	14.545	5.455	1.818	1.818		1.818	7.273	3.636	5.455	1.818	5.455		A 23.636	1
114	3.636	1.818		1.818	3.636	3.636	1.818	18.182	7.273	12.727	9.091		1.818	12.727	5.455		3.636	10.909		1.818		I 18.182	6
115	9.091	1.818	52.727			3.636						5.455		14.545		10.909	1.818					D 52.727	8
116	27.273	10.909					1.818	1.818		5.455	3.636	1.818				12.727	18.182	16.364				A 27.273	6
117	12.727	1.818				47.273		1.818		1.818						18.182		1.818		14.545		G 47.273	6
118	21.818	5.455		1.818				36.364		23.636	9.091							1.818				I 36.364	7
119	49.091				5.455	3.636		1.818		5.455	7.273	5.455		3.636		1.818		14.545		1.818		A 49.091	7
120	29.091	5.455				1.818		5.455		14.545	9.091			3.636		7.273	3.636	18.182	1.818			A 29.091	5
121	3.636		1.818	12.727	1.818	18.182	1.818	1.818		1.818	14.545			30.909		3.636	3.636	1.818		1.818		Q 30.909	7
122	5.455						7.273	1.818	1.818		1.818	49.091		9.091		3.636	14.545			5.455		N 49.091	8
123	9.091	1.818			18.182			16.364		30.909	14.545					1.818		7.273				L 30.909	5
124	3.636	3.636	1.818		1.818			3.636		32.727	21.818			5.455		5.455	3.636	3.636	9.091	3.636		L 32.727	6
125	3.636				3.636		1.818	5.455		63.636	9.091			1.818			5.455	5.455				L 63.636	7
126	50.909			5.455	1.818	10.909				7.273				5.455		3.636	7.273	5.455		1.818		A 50.909	7
127	63.636	7.273								18.182	1.818							9.091				A 63.636	9
128	20			18.182		1.818	10.909	1.818	3.636			1.818	1.818	1.818	12.727	5.455	14.545	3.636	1.818			A 20.000	6
129	32.727		5.455	20		1.818				5.455	3.636	1.818		1.818	1.818	18.182	1.818	3.636		1.818		A 32.727	6
130	9.091			5.455	3.636		7.273	1.818	3.636	36.364	14.545			5.455	3.636	3.636		1.818		3.636		L 36.364	4
131			1.852	3.704		87.037						3.704		1.852	1.852							G 87.037	8
132					3.704			16.667		61.111								3.704	1.852	12.963		L 61.111	7
133	14.815		25.926			53.704	1.852											3.704				G 53.704	8
134	27.778	3.704				9.259		3.704			1.852	1.852				29.63	20.37	1.852				S 29.630	7
135		31.481				3.704	3.704	3.704		1.852		12.963				3.704	3.704	35.185				V 35.185	5
136	3.704	1.852			3.704	1.852		5.556		5.556	1.852		31.481				3.704	3.704	29.63	7.407		P 31.481	5
137	1.852	1.852			1.852			31.481	1.852	9.259	12.963			11.111	5.556		5.556	16.667				I 31.481	7
138	14.815	5.556		11.111		33.333	7.407	1.852		3.704		3.704			1.852	9.259	7.407					G 33.333	5
139	12.963		1.852	3.704	1.852	40.741	1.852	1.852		1.852			1.852	1.852		7.407	1.852	5.556	3.704	11.111		G 40.741	5
140	1.852				31.481	1.852		12.963		11.111	1.852	7.407	1.852	3.704			5.556	9.259	1.852	9.259		F 31.481	4
141	1.852		35.185	3.704	1.852	7.407	1.852	3.704		5.556		9.259	11.111		9.259	1.852	3.704	1.852		1.852		D 35.185	6
142	11.111	1.852	1.852	9.259	9.259	1.852	1.852	5.556	7.407	7.407		9.259	9.259	3.704	5.556	1.852	3.704			9.259		A 11.111	1
143	14.815		11.111	24.074	1.852	1.852		1.852		3.704		7.407	3.704	5.556	1.852	5.556	1.852	9.259		5.556		E 24.074	4
144	14.815		1.852	12.963			1.852	9.259	12.963	7.407	1.852	3.704	1.852	12.963	9.259		3.704	5.556				A 14.815	3
145		1.852			5.556			22.222		29.63	1.852							35.185		3.704		V 35.185	6
146	9.259	1.852	11.111	3.704		5.556		9.259	14.815	5.556	1.852	1.852	1.852	1.852	16.667	7.407	5.556	1.852				R 16.667	4
147	18.519		9.259	38.889		1.852			11.111			3.704	3.704	1.852	1.852	3.704	3.704	1.852				E 38.889	6
148	13.208			18.868		1.887	1.887	16.981	3.774	13.208	3.774				3.774	3.774	3.774	7.547	1.887	5.66		E 18.868	1
149					18.868			5.66		66.038	1.887						1.887		3.774	1.887		L 66.038	8
150	3.704		12.963	9.259	1.852	37.037	3.704	1.852	7.407			11.111		1.852	1.852	7.407						G 37.037	3
151	1.852	1.852	1.852	3.704	1.852			22.222		42.593	3.704				1.852		5.556	11.111		1.852		L 42.593	6
152			9.434	7.547		1.887			13.208			1.887	54.717		5.66	3.774	1.887					P 54.717	7
153	11.321		22.642	20.755		1.887		1.887	11.321	1.887		3.774	3.774	1.887	1.887	11.321	3.774	1.887				D 22.642	4
154	3.774		9.434	9.434		18.868	15.094		1.887	1.887		15.094		5.66	9.434	1.887	3.774			3.774		G 18.868	4
155	1.923		1.923	7.692	9.615		3.846	9.615		13.462	1.923		1.923	3.846	5.769	1.923		9.615	13.462	13.462		LWY 13.462	4
156	5.769			19.231	3.846		1.923		23.077	5.769	3.846	1.923			9.615	5.769	11.538	7.692				K 23.077	5
157		1.852			5.556			14.815		12.963	1.852		35.185			7.407	1.852	18.519				P 35.185	5
158	5.556			5.556	1.852	3.704	1.852	11.111		24.074	3.704	1.852	1.852	3.704	3.704	1.852		27.778		1.852		V 27.778	5
159	14.815	9.259			7.407	16.667				12.963	12.963	3.704				5.556	3.704	11.111		1.852		G 16.667	5
160	12.963	1.852			1.852	14.815		5.556		22.222	7.407	1.852		7.407		3.704	1.852	14.815	1.852	1.852		L 22.222	5
161	1.852	1.852			3.704		1.852	31.481		27.778	9.259			1.852			1.852	18.519				I 31.481	6
162	29.63	7.407					3.704			3.704	1.852	1.852	27.778		1.852	7.407	7.407	5.556		1.852		A 29.630	5
163	1.852				14.815			25.926		29.63	1.852							25.926				L 29.630	7
164						100																G 100.000	9
165				1.852	1.852		16.667		12.963	1.852		1.852			3.704	5.556	3.704	5.556	1.852	42.593		Y 42.593	6
166	14.815			3.704	3.704	3.704	7.407	3.704	3.704	3.704			42.593		7.407		3.704	1.852				P 42.593	6
167	24.074		20.37	7.407		1.852	1.852		5.556	3.704	1.852	5.556	1.852	3.704	1.852	11.111	5.556	3.704				A 24.074	4
168	5.882		17.647	21.569	1.961				5.882	1.961	1.961	11.765	3.922	13.725	1.961	3.922	5.882			1.961		E 21.569	5
169	17.647		1.961	19.608		3.922	1.961	1.961	11.765	3.922		11.765	7.843	1.961	1.961	7.843	5.882					E 19.608	4
170	21.569		1.961	5.882		9.804		1.961	3.922	5.882			19.608			13.725	5.882	7.843		1.961		A 21.569	4
171	5.882		1.961	11.765		7.843	1.961	1.961	5.882	13.725	1.961	3.922	5.882	5.882	1.961	7.843	9.804	5.882		5.882		L 13.725	1
172	4		4	12		4	2	2	6	10			28	4	4	4	6	8		2		P 28.000	3
173			1.887	3.774	3.774	1.887	1.887	3.774	33.962	3.774			9.434		11.321	16.981	5.66	1.887				K 33.962	5
174	3.774		5.66	9.434			1.887	1.887	5.66			3.774	20.755	7.547	1.887	15.094	9.434	9.434		3.774		P 20.755	3
175					5.66		3.774	1.887	11.321			1.887	1.887		73.585							R 73.585	9
176	1.887			3.774	1.887		1.887		24.528	30.189	3.774		1.887	1.887	5.66		5.66	9.434	1.887	5.66		L 30.189	5
177	5.66		9.434	3.774	1.887	1.887			1.887			1.887	62.264	1.887		5.66	1.887	1.887				P 62.264	6
178	9.434		7.547	1.887	3.774	1.887		13.208	9.434	32.075				3.774			3.774	13.208				L 32.075	3
179	13.208		16.981	20.755			1.887	1.887	9.434			9.434	1.887	7.547		13.208	1.887	1.887				E 20.755	4
180	5.66		28.302	28.302		3.774		3.774	1.887			3.774		5.66	5.66		7.547	5.66				DE 28.302	6
181	3.774				9.434			30.189	5.66	7.547	1.887		1.887	1.887	3.774		9.434	24.528				I 30.189	5
182	5.66	3.774	1.887		5.66		5.66	13.208	1.887	9.434	3.774	1.887			7.547		5.66	28.302	1.887	3.774		V 28.302	4
183			3.774	16.981	5.66	3.774	15.094	5.66	3.774	3.774		3.774		1.887	3.774	5.66	16.981	5.66		3.774		ET 16.981	4
184				23.077	13.462			7.692	1.923	3.846		3.846		3.846			3.846	11.538	13.462	13.462		E 23.077	2
185	1.923	1.923	1.923	15.385	1.923	7.692		9.615	5.769	13.462	1.923	7.692		1.923	9.615	1.923		11.538		5.769		E 15.385	3
186	2.778		2.778	13.889	2.778	8.333	2.778		16.667	2.778		2.778	5.556	2.778	5.556	8.333	11.111		2.778	8.333		K 16.667	3
187			7.692		7.692				7.692							7.692			15.385	53.846		Y 53.846	6
188						9.091	18.182		9.091	9.091		9.091		27.273					9.091	9.091		Q 27.273	4
189	9.091		9.091	9.091		18.182						18.182	18.182			9.091		9.091				GNP 18.182	3
190								12.5		25		12.5		12.5	12.5			12.5		12.5		L 25.000	3
191	12.5		25				12.5					12.5			12.5		25					DT 25.000	4
192	28.571		14.286	14.286			14.286		14.286	14.286												A 28.571	3
193	14.286		28.571	14.286		14.286				14.286								14.286				D 28.571	4
194			25		25								50									P 50.000	5*
195								20	20						20		40					T 40.000	5*
196	20						20					20			20	20						AHNRS 20.000	5*
Consurf table of AlbB against CDPS-associated CDOB proteins
The table details the residue variety in % for each position in the query sequence.
Each column shows the % for that amino-acid, found in position ('pos') in the MSA.
In case there are residues which are not a standard amino-acid in the MSA, they are represented under column 'OTHER'
pos	A	C	D	E	F	G	H	I	K	L	M	N	P	Q	R	S	T	V	W	Y	OTHER	MAX AA	ConSurf Grade
1											100											M 100.000	9
2	11.111			7.407				3.704	18.519			22.222				29.63	7.407					S 29.630	4
3	18.519						11.111						33.333			37.037						S 37.037	4
4						85.185										3.704	7.407		3.704			G 85.185	7
5	3.704		14.815	55.556		3.704	7.407						3.704				7.407	3.704				E 55.556	4
6			3.571						10.714		3.571	3.571	17.857		10.714	3.571	46.429					T 46.429	5
7	13.793		10.345	3.448		6.897					3.448		3.448	6.897	10.345	3.448	17.241	20.69				V 20.690	2
8	5.263									57.895			21.053		5.263		10.526					L 57.895	4
9													80			5	15					P 80.000	7
10	6.897		10.345	3.448								10.345	31.034		27.586	3.448	3.448	3.448				P 31.034	3
11	3.448		10.345	10.345									13.793	20.69	37.931	3.448						R 37.931	4
12	3.125							6.25		53.125	9.375				3.125	3.125		21.875				L 53.125	4
13	15.625		9.375			18.75	18.75								28.125		9.375					R 28.125	4
14			9.375	87.5													3.125					E 87.500	8
15			30.303	60.606		3.03								3.03	3.03							E 60.606	5
16								45.455		54.545												L 54.545	7
17	42.424							3.03		24.242							3.03	27.273				A 42.424	6
18							3.03			90.909					3.03			3.03				L 90.909	7
19										96.97								3.03				L 96.970	9
20	90.909																9.091					A 90.909	9
21	84.848					3.03												12.121				A 84.848	8
22					21.212		3.03													75.758		Y 75.758	6
23										100												L 100.000	9
24										100												L 100.000	9
25	6.061															93.939						S 93.939	9
26		12.121														81.818	6.061					S 81.818	8
27	18.182					78.788										3.03						G 78.788	7
28							15.152	3.03							78.788	3.03						R 78.788	7
29						93.939										3.03	3.03					G 93.939	8
30										96.97	3.03											L 96.970	9
31										93.939			3.03					3.03				L 93.939	8
32			39.394	30.303			9.091					9.091		6.061		3.03	3.03					D 39.394	3
33				96.97										3.03								E 96.970	9
34													100									P 100.000	9
35	45.455										3.03		24.242	12.121	9.091	3.03	3.03					A 45.455	5
36	33.333		30.303	3.03		3.03			3.03					12.121		9.091		3.03		3.03		A 33.333	4
37																				100		Y 100.000	9
38	6.061					93.939																G 93.939	9
39	18.182							15.152					51.515				12.121	3.03				P 51.515	5
40	18.182				36.364			3.03		21.212								3.03		18.182		F 36.364	4
41															100							R 100.000	9
42	6.061	84.848			3.03					6.061												C 84.848	7
43	30.303							9.091		33.333	6.061						15.152	6.061				L 33.333	5
44			100																			D 100.000	9
45	66.667					30.303										3.03						A 66.667	8
46	93.939					6.061																A 93.939	9
47															100							R 100.000	9
48															100							R 100.000	9
49	21.212																36.364	42.424				V 42.424	7
50										100												L 100.000	9
51	27.273			27.273		12.121	3.03							12.121	3.03	3.03	6.061	6.061				AE 27.273	4
52								21.212		75.758								3.03				L 75.758	7
53	15.152									69.697					9.091			6.061				L 69.697	7
54	18.182		30.303	36.364				6.061	3.03						3.03	3.03						E 36.364	4
55	12.121		6.061	21.212		21.212			3.03	3.03		3.03	3.03	12.121	15.152							EG 21.212	1
56	27.273		9.091			6.061	21.212	3.03		6.061					6.061		9.091			12.121		A 27.273	3
57	3.03		9.091			87.879																G 87.879	7
58	18.182			15.152		33.333				9.091			15.152					9.091				G 33.333	1
59	3.03	3.03	3.03	3.03		9.091	15.152			6.061			21.212	6.061		24.242	6.061					S 24.242	2
60			33.333	6.061		3.03	9.091					18.182				3.03	24.242			3.03		D 33.333	5
61	18.182			12.121									57.576		6.061	6.061						P 57.576	5
62	21.212		9.091	18.182		6.061	3.03							6.061	36.364							R 36.364	3
63					3.03					84.848	3.03							6.061		3.03		L 84.848	7
64	24.242		12.121	3.03						12.121		3.03		3.03		12.121	24.242	6.061				AT 24.242	3
65	45.455		9.091	18.182		6.061						6.061			3.03	9.091	3.03					A 45.455	5
66								9.091		36.364								54.545				V 54.545	6
67							9.091		3.03						87.879							R 87.879	8
68	27.273		6.061	21.212		15.152	6.061							6.061		3.03	15.152					A 27.273	3
69				9.091										9.091	75.758	6.061						R 75.758	6
70								15.152		66.667	18.182											L 66.667	7
71			66.667	30.303										3.03								D 66.667	7
72			54.545	33.333		6.061									3.03	3.03						D 54.545	4
73	15.152	6.061			15.152			3.03								3.03	6.061	48.485		3.03		V 48.485	4
74					9.091		3.03			3.03	81.818							3.03				M 81.818	7
75		48.485			33.333									3.03	3.03	6.061	6.061					C 48.485	5
76	24.242		6.061			54.545										12.121	3.03					G 54.545	7
77	21.875												65.625			9.375		3.125				P 65.625	6
78							6.061	3.03	3.03		81.818			3.03	3.03							M 81.818	7
79	15.152		9.091	9.091		39.394		3.03		3.03		3.03				3.03	15.152					G 39.394	2
80				40		60																G 60.000	6
81	3.03		60.606	9.091		9.091						3.03	6.061	3.03						6.061		D 60.606	4
82	3.03			6.061			9.091	9.091		6.061	3.03			3.03	39.394		6.061	15.152				R 39.394	4
83			66.667	18.182			6.061						6.061			3.03						D 66.667	7
84					6.061			6.061		69.697	12.121							6.061				L 69.697	5
85	18.182		24.242	3.03		15.152							30.303				6.061	3.03				P 30.303	4
86	21.212			21.212		15.152	6.061								3.03	3.03	21.212	9.091				AET 21.212	2
87					21.212			21.212		51.515								6.061				L 51.515	6
88										100												L 100.000	9
89			87.879	3.03											9.091							D 87.879	8
90			33.333	36.364		3.03	6.061							9.091	3.03		9.091					E 36.364	4
91	18.182									63.636	3.03							15.152				L 63.636	6
92	3.03	93.939								3.03												C 93.939	7
93			15.152	24.242		9.091				30.303					12.121	3.03		6.061				L 30.303	4
94				9.091					9.091					36.364	39.394	6.061						R 39.394	5
95										42.424	48.485						6.061	3.03				M 48.485	7
96	69.697					6.061		6.061		9.091							6.061	3.03				A 69.697	7
97	21.212		21.212	12.121		9.091	6.061			6.061					3.03	3.03	15.152	3.03				AD 21.212	1
98	33.333					9.091		3.03		9.091				3.03		3.03	3.03	36.364				V 36.364	5
99								3.03		69.697	3.03							24.242				L 69.697	6
100			6.061	21.212			6.061		27.273				12.121	6.061	9.091	3.03	9.091					K 27.273	3
101	15.152		24.242	48.485		6.061						3.03				3.03						E 48.485	4
102	6.061				6.061	6.061		15.152		9.091	3.03	3.03	18.182		9.091	18.182	3.03		3.03			PS 18.182	2
103	6.061		21.212	24.242		12.121	3.03		6.061				3.03	6.061	12.121	3.03	3.03					E 24.242	2
104	18.75		3.125	9.375					3.125	18.75			3.125		3.125	6.25	25	9.375				T 25.000	2
105	16.129		9.677	3.226		9.677		35.484					16.129		3.226	3.226		3.226				I 35.484	4
Consurf table of AlbB against all CDOB proteins
The table details the residue variety in % for each position in the query sequence.
Each column shows the % for that amino-acid, found in position ('pos') in the MSA.
In case there are residues which are not a standard amino-acid in the MSA, they are represented under column 'OTHER'
pos	A	C	D	E	F	G	H	I	K	L	M	N	P	Q	R	S	T	V	W	Y	OTHER	MAX AA	ConSurf Grade
1	0.418			1.255				1.255		2.929	92.05		0.837				0.418	0.837				M 92.050	9
2	6.224	0.83	2.49	7.054		3.734		2.905	14.938	0.415	2.49	17.842	3.32	1.66	4.149	17.012	12.863	2.075				N 17.842	3
3	8.051		7.627	14.407		3.39	1.695	0.847	6.78		1.271	16.102	4.237	3.814	2.966	18.22	8.051	2.119	0.424			S 18.220	3
4	6.806	0.524	4.188	6.283		16.23	0.524	0.524	4.188	4.188	7.853	4.712	6.806	4.712	5.236	7.853	15.707	2.618	0.524	0.524		G 16.230	1
5	6.061	0.606	10.303	43.636	0.606	4.848	1.212		3.636		3.03	4.242	3.03	2.424	0.606	9.697	6.061					E 43.636	3
6	4.878	2.439	9.756	4.878	0.813	13.821		3.252	11.382	4.065	1.626	5.691	5.691		4.878	9.756	11.382	5.691				G 13.821	1
7	3.153	0.45	1.802	8.108	1.351	3.604		11.261	6.757	25.676	2.703	0.45	5.405	1.351	3.153	5.856	13.514	4.955		0.45		L 25.676	3
8	1.77		9.735	3.54	2.212	4.867	0.442	7.08	2.212	23.894	0.885	8.85	4.867	0.885	2.212	10.177	12.832	3.097		0.442		L 23.894	3
9	5.579		6.009	31.33		2.575	1.717	0.858	18.884	1.288	0.429	4.721	6.009	8.584	5.579	3.004	1.288	2.146				E 31.330	5
10	1.613		34.677	20.968		2.823			6.048	0.403	1.21	4.435	5.242	6.048	8.468	4.032	3.226	0.403		0.403		D 34.677	4
11	5.622		17.269	28.112	1.606	2.811	0.803	1.205	9.237	1.205		0.402	6.024	8.434	10.04	2.008	0.803			4.418		E 28.112	5
12	19.216	0.784			3.529	1.176	10.196	12.941		31.765	3.137	0.392	0.392	1.569		1.569		7.843	0.784	4.706		L 31.765	6
13	3.371		2.247	0.749	39.7	2.622	2.247	7.491	1.124	12.734	2.247			2.247	5.993		1.498	8.614		7.116		F 39.700	4
14	1.119		9.701	59.328		1.866	0.373		9.701	1.866	0.746	3.358		4.104	2.985	2.985	0.373	1.493				E 59.328	7
15			18.644	40.678	5.085	1.695	10.169		1.695	5.085				5.085	10.169		1.695					E 40.678	4
16	5.085				1.695			25.424		59.322	3.39							5.085				L 59.322	6
17	22.034		1.695					1.695		33.898					13.559		10.169	16.949				L 33.898	5
18	1.695		28.814	6.78			1.695		1.695	57.627								1.695				L 57.627	8
19	0.37				7.037			10.741		69.259	1.111	0.741				0.37	0.741	4.074		5.556		L 69.259	7
20	18.519				2.963	0.741		12.593		45.185	2.222					0.741	2.593	14.444				L 45.185	6
21	47.037	6.296			0.741	9.63	0.37	3.704		4.444						8.889	7.037	11.852				A 47.037	6
22	0.37				32.593		4.444			2.593		0.37						0.37		59.259		Y 59.259	7
23	1.111				1.111			5.185		71.481	14.074					0.37	1.852	4.815				L 71.481	8
24	5.166				1.107			29.52		33.948	0.738					1.845	1.107	26.568				L 33.948	6
25	5.166	0.369				2.583		0.369			0.369					29.151	57.196	4.797				T 57.196	8
26	11.07	2.583				0.369										84.871	1.107					S 84.871	9
27	85.24					11.439										2.583	0.369	0.369				A 85.240	9
28	9.963	2.214	0.738	3.321			5.166	0.369	9.594	1.476			1.845	3.321	57.934	1.107		2.583		0.369		R 57.934	7
29	5.535	1.107	2.952	1.107		56.827		5.535		5.904		7.749			0.369	0.738	11.07	1.107				G 56.827	7
30	0.738	26.199					1.107			50.923	0.738	1.107		9.963		5.166	2.583	1.107		0.369		L 50.923	7
31	1.103		2.941	2.574	1.838	0.735		9.191	2.206	30.515	4.779		5.882	0.735	1.103		2.206	25		9.191		L 30.515	5
32			41.544	14.706	1.471	9.191	2.941	1.103	1.471			8.824		5.147	8.088	0.735	1.471	2.574	0.368	0.368		D 41.544	5
33			2.206	96.691		0.368							0.368	0.368								E 96.691	9
34	9.158			0.733			0.366		0.733			1.099	79.853		0.733	0.366	6.96					P 79.853	9
35	24.542	0.366	0.733	1.832		0.366	9.524	0.733	13.553	4.029	0.366	0.733	20.879	8.425	7.692	2.198	2.198	1.099		0.733		A 24.542	4
36	8.425	1.465	6.593	10.989	0.366	2.198	4.029	16.484	1.099	22.344	4.029	1.099		2.93		13.553		2.564		1.832		L 22.344	5
37								2.198		2.198	0.366									95.238		Y 95.238	9
38	6.96					89.377							0.733			0.366	2.198	0.366				G 89.377	8
39	9.524						0.366	4.029					65.934	0.733		14.286	4.396	0.366		0.366		P 65.934	7
40	2.564	0.366			29.304			4.396		48.352	10.989							0.366		3.663		L 48.352	6
41							2.198								97.802							R 97.802	9
42	0.73	14.599			2.555			0.365		64.599	16.423			0.365				0.365				L 64.599	8
43	6.569				1.46			32.847		33.942	1.825						5.474	17.883				L 33.942	6
44			58.759	21.898		4.015		0.365						1.095	0.365	1.825	10.949	0.73				D 58.759	8
45	71.898					11.314		1.095		0.365	0.365					7.299	7.299	0.365				A 71.898	8
46	60.949	0.365			0.73	2.92		2.19		9.124	3.285					8.394	2.92	6.934		2.19		A 60.949	8
47	2.555	0.365	4.38	14.599		6.934	3.65	1.095	2.19		2.19	0.365		4.745	18.978	35.766	0.73	0.73		0.73		S 35.766	7
48				0.365			0.365	0.73	16.788	0.73	2.19			1.095	77.372					0.365		R 77.372	8
49	6.204				2.92	1.46		9.489		62.044	1.825					0.73	6.934	8.394				L 62.044	7
50	10.949	12.409				2.19		31.752		28.102	3.285				0.73	3.285	1.46	5.474		0.365		I 31.752	7
51	11.355	0.366	16.117	26.74	0.733	11.355	2.564	0.733	4.396	1.465	1.832	1.465		4.396	4.396	5.495	4.029	2.564				E 26.740	3
52	5.495	0.733	0.366		4.762	1.832		29.67		38.462	6.227			1.465	2.198	1.099	1.465	3.663		2.564		L 38.462	5
53	7.353	0.368		0.368	2.206		0.368	12.132		37.868	20.956		3.309	1.838	1.471	2.574		7.353	1.471	0.368		L 37.868	6
54	16.544	3.676	8.456	21.691	1.838	3.309	0.368	1.471	12.132	9.559	0.735	2.206	0.368	4.412	6.618	4.044	1.471	1.103				E 21.691	3
55	7.224		9.506	35.741		4.563	0.38		11.407	1.141		3.802	6.464	4.943	4.943	4.563	0.38	0.38		4.563		E 35.741	4
56	14.453	0.391	2.734	21.484		3.516	6.641	1.953	4.688	8.203	1.562	5.859	0.391	0.781	14.844	5.078	2.734	1.953		2.734		E 21.484	4
57	0.49		18.137	2.941	0.49	59.804	0.98		1.961			4.902	6.373	0.49	0.49	1.471	0.49			0.98		G 59.804	5
58	12.598	0.787	0.394	6.693	0.394	4.331	0.394	14.567	11.811	8.661	1.969		14.173	1.575	2.756	3.543	4.724	10.63				I 14.567	4
59	11.154	0.769	14.615	13.077	0.385	3.077	2.308	1.154	6.538	1.923	0.385	0.769	2.692	2.692	4.615	20.385	5	6.923	0.385	1.154		S 20.385	3
60	0.746		44.776	5.224		3.358	1.493	1.119	0.746	0.373		14.925	6.716	0.373	2.985	9.328	6.343	1.119		0.373		D 44.776	5
61	7.836		13.806	31.343		2.239		0.373	7.463	0.373	0.373	0.746	22.015	4.851	1.119	4.851	1.119	1.493				E 31.343	4
62	10.989		6.593	14.286	29.304	0.733	0.366	2.198	2.564	4.762		2.93	0.366	2.198	8.791	1.832	4.029	2.198	1.832	4.029		F 29.304	4
63	1.832				4.396		0.366	5.861		70.33	4.029					1.465		4.762	1.099	5.861		L 70.330	7
64	6.96	1.465	6.593	14.652	0.733	1.832	0.733	2.93	10.989	10.989	1.099	3.297		7.692	12.454	5.128	8.059	3.663		0.733		E 14.652	1
65	12.821		8.059	35.897		7.326	0.733	0.733	8.425	0.733		2.564		6.593	6.227	5.861	3.297	0.733				E 35.897	4
66	8.059	0.733		2.564	1.832	1.099	1.465	19.78	1.099	42.125	3.297	1.099	4.396	0.733		0.366		10.989	0.366			L 42.125	5
67	6.593	0.366		3.297		0.733	2.564	4.762	19.78	13.919	2.93	1.832		6.593	30.037	0.733	2.198	3.663				R 30.037	5
68	17.582		7.692	22.344		5.861	0.733	0.366	14.652			6.593	1.099	6.593	3.297	6.593	5.495	1.099				E 22.344	3
69	6.569	3.65	2.92	16.423	2.555	1.825	1.46	7.299	6.569	9.489	2.555	0.73	2.19	5.109	21.898	2.92	2.92	1.46	0.73	0.73		R 21.898	4
70	0.73				0.73			60.949		17.883	4.38		0.365			0.365	0.73	12.409	0.365	1.095		I 60.949	8
71	3.659		38.618	33.74		0.407	0.813	1.22	2.439		0.813	2.439	1.626	3.659	7.724	0.407	0.813	0.813	0.813			D 38.618	6
72	12.548		9.506	30.418	0.38	3.422		0.38	8.745			5.323	11.027	4.563	5.703	3.422	3.422	1.141				E 30.418	4
73	8.745	1.141	7.985	14.068	3.042	14.829	1.901	1.141	12.548	1.141		11.407	0.76	4.183	3.802	3.422	1.521	6.844		1.521		G 14.829	4
74	1.145	0.382	0.382	0.763	2.29	1.145		2.672	46.947	8.779	15.649			1.908	9.16	3.435	2.29	3.053				K 46.947	7
75	10.646	7.224	6.844	1.141	11.027	6.084	7.605	1.141	0.38	3.042	1.901	6.464	1.141	3.802	1.141	5.323	4.183	1.521	5.323	14.068		Y 14.068	3
76	4.12	0.375	2.996		0.375	9.363		2.247	15.356	26.217	2.622	0.375		3.371	5.993	9.738	2.622	10.861	2.622	0.749		L 26.217	5
77	14.552	7.463	0.373					2.985		8.209	3.358	1.119	13.06	1.119	5.224	4.478	4.478	32.09		1.493		V 32.090	6
78	1.119		0.373	0.373	1.493		0.746	2.239		14.552	61.194	0.746		1.866	4.104	1.866	7.463	1.866				M 61.194	7
79	7.925		2.264	7.547	0.755	10.943	1.887	3.396	1.132	2.264		1.509		1.887	2.264	16.981	23.019	0.755	2.264	13.208		T 23.019	4
80	0.412		69.959	9.465		8.23						4.938	0.412	0.412	0.412	5.35	0.412					D 69.959	7
81	1.838		12.868	29.412		1.103	0.368	0.735	6.985	0.368		1.103	21.324	4.779	11.765	1.471	0.735	4.044		1.103		E 29.412	5
82	10.623		16.484	40.659		1.465	1.465	1.099	6.227	1.465	0.366	0.733	3.297	1.465	5.495	3.297	2.93	2.93				E 40.659	5
83	23.81		10.623	20.513		19.048	1.099		6.593		0.733	0.733	0.733	5.495	2.93	5.495	1.099	1.099				A 23.810	4
84		0.733			60.073			0.733		15.018	1.465			0.366	0.366		0.366	0.733		20.147		F 60.073	7
85	12.821	1.465	4.396	5.495	1.832	4.029		12.821	6.96	2.93	1.099		3.663	1.832	8.059	5.495	5.861	13.187	0.366	7.692		V 13.187	4
86	20.879		6.227	19.048		3.297	0.733		15.385	0.366		3.663		9.524	9.89	4.396	4.396	2.198				A 20.879	3
87	13.553	0.366		1.465	31.136	2.93	1.832	3.297	0.366	11.722	13.919	0.366		1.099	4.396	0.733	1.099	1.832	6.227	3.663		F 31.136	6
88	0.733							8.425		83.883	1.465						1.832	3.663				L 83.883	8
89	2.198		61.172	10.256		1.465	2.564	1.832	1.465			5.861	0.366	6.227	2.93	2.198	0.733	0.733				D 61.172	7
90	5.495	2.198	24.542	31.136		6.227	2.564	0.366	6.96			2.564		5.128	6.227	5.128	1.465					E 31.136	4
91	21.245	0.366				0.366		7.326	0.733	47.985	1.832					4.762	1.832	11.355		2.198		L 47.985	6
92	13.553	24.908				0.733		12.454		5.128	0.366	2.93	1.099			15.018	3.663	20.147				C 24.908	6
93	15.751		4.396	9.89		5.128	0.366	1.099	12.088	20.147	2.564	2.198		2.93	16.117	1.832	0.733	4.396		0.366		L 20.147	3
94	8.425		7.326	19.048	0.366	2.564	1.099	1.465	19.048	2.564	4.762	1.465		9.158	11.722	5.495	2.198	2.564		0.733		EK 19.048	4
95	1.832	0.733			12.821			8.791		49.451	9.524					0.733	1.465	10.256	0.366	4.029		L 49.451	5
96	47.253					6.227		2.93		3.663						3.663	11.355	24.908				A 47.253	7
97	12.454		18.681	14.286	0.733	3.663	1.465		15.018	1.832		3.297	1.099	6.593	12.454	3.663	3.663	1.099				D 18.681	3
98	10.623	8.059		21.612	0.366	1.832	7.692	12.821	3.663	15.385	1.832	1.099		2.198	2.198	1.465	1.099	6.593		1.465		E 21.612	4
99	4.779	0.735			0.735			18.382	0.368	48.162	5.515		0.368	0.368		2.206	5.515	11.765		1.103		L 48.162	6
100	6.695		3.347	6.276	0.418	0.837	1.674	3.347	37.238	5.021	2.092	2.51	2.092	3.347	6.276	3.766	5.439	9.623				K 37.238	4
101	6.494		11.255	19.048		4.762		0.866	14.286	0.866		8.225	0.433	3.896	18.615	5.195	5.195			0.866		E 19.048	3
102	8.559		2.703	4.505	1.351	6.306	5.405	2.252	3.604	2.252	1.802	1.802	3.153	4.505	33.784	9.009	3.604	3.604	0.45	1.351		R 33.784	4
103	6.03		9.548	11.558	4.523	8.04	1.508	0.503	9.548	5.528	1.508	9.548	1.005	3.518	7.035	6.03	5.528	0.503	1.005	7.538		E 11.558	3
104	13.143		4.571	6.286	1.714	13.714		2.857	8.571	11.429	1.714	4.571	4	3.429	1.714	7.429	9.143	5.143	0.571			G 13.714	2
105	7.643		6.369	10.828	0.637	6.369		13.376	4.459	14.65		0.637	12.102	2.548	5.096	3.822	4.459	7.006				L 14.650	2

## Sheet: Figure 6a
Figure 6a	Agarose gel for shit assays

## Sheet: Figure 6b
Figure 6b	SDS-PAGE gel of SEC void fractions

## Sheet: Supplementary Figure 3a
Supplementary Figure 3a	SDS-PAGE gel of separately purified AlbB

## Sheet: Supplementary Figure 12a
Supplementary Figure 12a	SDS-PAGE gel of purified AlbC
